# Supplementary material for: Structural dynamics of the E6AP/UBE3A-E6-p53 enzyme-substrate complex
Source: Nat Commun. 2018 Oct 25;9:4441. doi: 10.1038/s41467-018-06953-0 (PMC6202321; doi:10.1038/s41467-018-06953-0)
Supplement: Supplementary file 4 — Supplementary Data 1 [file 41467_2018_6953_MOESM4_ESM.xlsx]

## Sheet: Tabelle1
Supplementary Data 1. XL-MS data for crosslinking of E6AP in the absence of E6
Crosslinked peptide	Protein 1	Protein 2	Type	Pos 1	Pos 2	deltaS	ld-Score	Biological replicate
GAPNNSCSEIKMNK-IDFKDVTYLTEEK-a11-b4	E6AP	E6AP	intra-protein xl	89	100	0.71	26.62	I
GAPNNSCSEIKMNK-IDFKDVTYLTEEK-a11-b4	E6AP	E6AP	intra-protein xl	89	100	0.71	24.59	II
GAPNNSCSEIKMNK-IDFKDVTYLTEEK-a11-b4	E6AP	E6AP	intra-protein xl	89	100	0	25.09	III
GAPNNSCSEIKMNKK-AAAKHLIER-a11-b4	E6AP	E6AP	intra-protein xl	89	7	0	26.43	I
GAPNNSCSEIKMNK-AAAKHLIER-a11-b4	E6AP	E6AP	intra-protein xl	89	7	0.57	28.15	II
GAPNNSCSEIKMNK-AAAKHLIER-a11-b4	E6AP	E6AP	intra-protein xl	89	7	0.51	27.87	III
GAPNNSCSEIKMNK-ALELYKINAK-a11-b6	E6AP	E6AP	intra-protein xl	89	54	0.74	28.59	I
GAPNNSCSEIKMNK-ALELYKINAK-a11-b6	E6AP	E6AP	intra-protein xl	89	54	0.74	28.63	II
GAPNNSCSEIKMNK-ALELYKINAK-a11-b6	E6AP	E6AP	intra-protein xl	89	54	0	31.66	III
GAPNNSCSEIKMNKK-KGASSAYLENSK-a11-b1	E6AP	E6AP	intra-protein xl	89	67	0.78	33.74	I
GAPNNSCSEIKMNKK-KGASSAYLENSK-a11-b1	E6AP	E6AP	intra-protein xl	89	67	0	22.55	III
DVTYLTEEKVYEILELCR-KGARIDFK-a9-b1	E6AP	E6AP	intra-protein xl	109	93	0	34.26	I
DVTYLTEEKVYEILELCR-KGARIDFK-a9-b1	E6AP	E6AP	intra-protein xl	109	93	0	39.34	II
DVTYLTEEKVYEILELCR-KGARIDFK-a9-b1	E6AP	E6AP	intra-protein xl	109	93	0	35.67	III
IDFKDVTYLTEEK-IDFKDVTYLTEEK-a4-b4	E6AP	E6AP	intra-protein xl	100	100	0.24	25.61	II
IDFKDVTYLTEEK-IDFKDVTYLTEEK-a4-b4	E6AP	E6AP	intra-protein xl	100	100	0.18	29.24	III
IDFKDVTYLTEEK-VKQHTKEELK-a4-b2	E6AP	E6AP	intra-protein xl	100	148	0.8	25.17	I
IDFKDVTYLTEEK-VKQHTK-a4-b2	E6AP	E6AP	intra-protein xl	100	148	0	29.28	III
IDFKDVTYLTEEK-QHTKEELK-a4-b4	E6AP	E6AP	intra-protein xl	100	152	0	33.08	I
IDFKDVTYLTEEK-QHTKEELK-a4-b4	E6AP	E6AP	intra-protein xl	100	152	0	28.27	II
IDFKDVTYLTEEK-QHTKEELK-a4-b4	E6AP	E6AP	intra-protein xl	100	152	0.24	29.77	III
IDFKDVTYLTEEK-EELKSLQAK-a4-b4	E6AP	E6AP	intra-protein xl	100	156	0.29	25.46	II
IDFKDVTYLTEEK-EELKSLQAK-a4-b4	E6AP	E6AP	intra-protein xl	100	156	0.26	22.91	III
DEDEKEKAACSAAAMEEDSEASSSR-GARIDFKDVTYLTEEK-a5-b7	E6AP	E6AP	intra-protein xl	170	100	0.89	27.15	I
DEDEKEKAACSAAAMEEDSEASSSR-GARIDFKDVTYLTEEK-a5-b7	E6AP	E6AP	intra-protein xl	170	100	0.95	37.37	III
IGDSSQGDNNLQKLGPDDVSVDIDAIR-IDFKDVTYLTEEK-a13-b4	E6AP	E6AP	intra-protein xl	203	100	0.32	40.35	I
IGDSSQGDNNLQKLGPDDVSVDIDAIR-IDFKDVTYLTEEK-a13-b4	E6AP	E6AP	intra-protein xl	203	100	0.33	39.4	III
IDFKDVTYLTEEK-AAAKHLIER-a4-b4	E6AP	E6AP	intra-protein xl	100	7	0	34.85	I
IDFKDVTYLTEEK-AAAKHLIER-a4-b4	E6AP	E6AP	intra-protein xl	100	7	0.3	38.06	II
IDFKDVTYLTEEK-AAAKHLIER-a4-b4	E6AP	E6AP	intra-protein xl	100	7	0.22	36.69	III
IDFKDVTYLTEEK-LPLAAQGKLIR-a4-b8	E6AP	E6AP	intra-protein xl	100	300	0	26.43	I
IDFKDVTYLTEEK-LPLAAQGKLIR-a4-b8	E6AP	E6AP	intra-protein xl	100	300	0	26.85	II
IDFKDVTYLTEEK-LPLAAQGKLIR-a4-b8	E6AP	E6AP	intra-protein xl	100	300	0.33	26.76	III
MMETFQQLITYKVISNEFNSR-IDFKDVTYLTEEK-a12-b4	E6AP	E6AP	intra-protein xl	327	100	0.36	27.33	I
MMETFQQLITYKVISNEFNSR-IDFKDVTYLTEEK-a12-b4	E6AP	E6AP	intra-protein xl	327	100	0	26.29	II
MDNNAAAIKALELYK-IDFKDVTYLTEEK-a9-b4	E6AP	E6AP	intra-protein xl	48	100	0.54	39.71	I
MDNNAAAIKALELYK-IDFKDVTYLTEEK-a9-b4	E6AP	E6AP	intra-protein xl	48	100	0.51	39.14	II
MDNNAAAIKALELYK-IDFKDVTYLTEEK-a9-b4	E6AP	E6AP	intra-protein xl	48	100	0.46	39.21	III
IDFKDVTYLTEEK-QFKAFR-a4-b3	E6AP	E6AP	intra-protein xl	100	708	0.19	25.7	II
IDFKDVTYLTEEK-QFKAFR-a4-b3	E6AP	E6AP	intra-protein xl	100	708	0	27.37	III
IDFKDVTYLTEEK-ALELYKINAK-a4-b6	E6AP	E6AP	intra-protein xl	100	54	0.15	38.12	I
IDFKDVTYLTEEK-ALELYKINAK-a4-b6	E6AP	E6AP	intra-protein xl	100	54	0	41.6	II
IDFKDVTYLTEEK-ALELYKINAK-a4-b6	E6AP	E6AP	intra-protein xl	100	54	0	39.14	III
IDFKDVTYLTEEK-APVGGLGKLK-a4-b8	E6AP	E6AP	intra-protein xl	100	799	0	32.6	I
IDFKDVTYLTEEK-APVGGLGKLK-a4-b8	E6AP	E6AP	intra-protein xl	100	799	0	26.89	II
IDFKDVTYLTEEK-APVGGLGKLK-a4-b8	E6AP	E6AP	intra-protein xl	100	799	0	33.54	III
IDFKDVTYLTEEK-LCDPHPSKK-a4-b8	E6AP	E6AP	intra-protein xl	100	66	0.66	37.85	I
IDFKDVTYLTEEK-LCDPHPSKK-a4-b8	E6AP	E6AP	intra-protein xl	100	66	0.67	32.53	II
IDFKDVTYLTEEK-LCDPHPSKK-a4-b8	E6AP	E6AP	intra-protein xl	100	66	0.68	35.48	III
IDFKDVTYLTEEK-KGASSAYLENSK-a4-b1	E6AP	E6AP	intra-protein xl	100	67	0.15	40.39	I
IDFKDVTYLTEEK-KGASSAYLENSK-a4-b1	E6AP	E6AP	intra-protein xl	100	67	0	38.89	II
IDFKDVTYLTEEK-KGASSAYLENSK-a4-b1	E6AP	E6AP	intra-protein xl	100	67	0.27	33.87	III
GASSAYLENSKGAPNNSCSEIK-IDFKDVTYLTEEK-a11-b4	E6AP	E6AP	intra-protein xl	78	100	0.4	30.91	I
GASSAYLENSKGAPNNSCSEIK-IDFKDVTYLTEEK-a11-b4	E6AP	E6AP	intra-protein xl	78	100	0.49	32.16	II
GASSAYLENSKGAPNNSCSEIK-IDFKDVTYLTEEK-a11-b4	E6AP	E6AP	intra-protein xl	78	100	0	27.96	III
DVTYLTEEKVYEILELCR-VKQHTKEELK-a9-b6	E6AP	E6AP	intra-protein xl	109	152	0.37	34.65	I
DVTYLTEEKVYEILELCR-QHTKEELK-a9-b4	E6AP	E6AP	intra-protein xl	109	152	0	25.25	II
DVTYLTEEKVYEILELCR-EELKSLQAK-a9-b4	E6AP	E6AP	intra-protein xl	109	156	0.24	39.61	I
DVTYLTEEKVYEILELCR-EELKSLQAK-a9-b4	E6AP	E6AP	intra-protein xl	109	156	0.18	38.98	II
DVTYLTEEKVYEILELCR-EELKSLQAK-a9-b4	E6AP	E6AP	intra-protein xl	109	156	0	36.38	III
IDFKDVTYLTEEKVYEILELCR-AAAKHLIER-a13-b4	E6AP	E6AP	intra-protein xl	109	7	0.29	36.15	I
DVTYLTEEKVYEILELCR-AAAKHLIER-a9-b4	E6AP	E6AP	intra-protein xl	109	7	0.16	37.35	II
DVTYLTEEKVYEILELCR-AAAKHLIER-a9-b4	E6AP	E6AP	intra-protein xl	109	7	0	37.18	III
DVTYLTEEKVYEILELCR-ALELYKINAK-a9-b6	E6AP	E6AP	intra-protein xl	109	54	0	45.96	I
DVTYLTEEKVYEILELCR-ALELYKINAK-a9-b6	E6AP	E6AP	intra-protein xl	109	54	0	31.67	II
DVTYLTEEKVYEILELCR-ALELYKINAK-a9-b6	E6AP	E6AP	intra-protein xl	109	54	0	33.25	III
IGDSSQGDNNLQKLGPDDVSVDIDAIRR-KVKQHTK-a13-b1	E6AP	E6AP	intra-protein xl	203	146	0.17	24.56	I
IGDSSQGDNNLQKLGPDDVSVDIDAIR-KVKQHTK-a13-b1	E6AP	E6AP	intra-protein xl	203	146	0.18	35.34	III
EELKSLQAK-KVKQHTK-a4-b3	E6AP	E6AP	intra-protein xl	156	148	0.79	35.56	I
EELKSLQAK-KVKQHTK-a4-b3	E6AP	E6AP	intra-protein xl	156	148	0.72	30.26	II
EELKSLQAK-VKQHTK-a4-b2	E6AP	E6AP	intra-protein xl	156	148	0.8	36.5	III
SLQAKDEDK-VKQHTK-a5-b2	E6AP	E6AP	intra-protein xl	161	148	0	31.18	I
SLQAKDEDK-KVKQHTK-a5-b3	E6AP	E6AP	intra-protein xl	161	148	0.68	34.26	II
SLQAKDEDK-KVKQHTK-a5-b3	E6AP	E6AP	intra-protein xl	161	148	0.75	42.39	III
DEDKDEDEKEK-VKQHTKEELK-a9-b2	E6AP	E6AP	intra-protein xl	170	148	0.86	26.19	I
DEDKDEDEKEK-VKQHTKEELK-a9-b2	E6AP	E6AP	intra-protein xl	170	148	0.92	29.15	II
DEDKDEDEKEK-VKQHTKEELK-a9-b2	E6AP	E6AP	intra-protein xl	170	148	0.79	23.13	III
IGDSSQGDNNLQKLGPDDVSVDIDAIR-VKQHTK-a13-b2	E6AP	E6AP	intra-protein xl	203	148	0.17	38.1	I
IGDSSQGDNNLQKLGPDDVSVDIDAIR-VKQHTK-a13-b2	E6AP	E6AP	intra-protein xl	203	148	0.18	41.94	II
IGDSSQGDNNLQKLGPDDVSVDIDAIR-VKQHTK-a13-b2	E6AP	E6AP	intra-protein xl	203	148	0.18	41.79	III
AAAKHLIER-KVKQHTK-a4-b3	E6AP	E6AP	intra-protein xl	7	148	0.58	38.92	I
AAAKHLIER-KVKQHTK-a4-b3	E6AP	E6AP	intra-protein xl	7	148	0.55	40.28	II
AAAKHLIER-KVKQHTK-a4-b3	E6AP	E6AP	intra-protein xl	7	148	0.55	37.88	III
LPLAAQGKLIR-VKQHTK-a8-b2	E6AP	E6AP	intra-protein xl	300	148	0.91	37.61	I
LPLAAQGKLIR-VKQHTK-a8-b2	E6AP	E6AP	intra-protein xl	300	148	0.92	40.06	II
LPLAAQGKLIR-VKQHTK-a8-b2	E6AP	E6AP	intra-protein xl	300	148	0.8	36.92	III
LWSKYNADQIR-VKQHTK-a4-b2	E6AP	E6AP	intra-protein xl	307	148	0	31.22	I
LWSKYNADQIR-KVKQHTK-a4-b3	E6AP	E6AP	intra-protein xl	307	148	0	35.8	II
LWSKYNADQIR-KVKQHTK-a4-b3	E6AP	E6AP	intra-protein xl	307	148	0.53	36.63	III
LCDPHPSKK-VKQHTK-a8-b2	E6AP	E6AP	intra-protein xl	66	148	0.77	28.35	II
LCDPHPSKK-VKQHTK-a8-b2	E6AP	E6AP	intra-protein xl	66	148	0.76	25.88	III
DEDKDEDEKEK-VKQHTKEELK-a4-b6	E6AP	E6AP	intra-protein xl	165	152	0.69	38.91	I
DEDKDEDEKEK-VKQHTKEELK-a4-b6	E6AP	E6AP	intra-protein xl	165	152	0.88	34.77	II
DEDKDEDEKEK-VKQHTKEELK-a4-b6	E6AP	E6AP	intra-protein xl	165	152	0.79	36.89	III
DEDKDEDEKEK-VKQHTKEELK-a9-b6	E6AP	E6AP	intra-protein xl	170	152	0.77	34.03	I
DEDKDEDEKEK-VKQHTKEELK-a9-b6	E6AP	E6AP	intra-protein xl	170	152	0.83	25.96	II
DEDKDEDEKEK-VKQHTKEELK-a9-b6	E6AP	E6AP	intra-protein xl	170	152	0.9	39.45	III
IGDSSQGDNNLQKLGPDDVSVDIDAIR-QHTKEELK-a13-b4	E6AP	E6AP	intra-protein xl	203	152	0.2	27.05	I
IGDSSQGDNNLQKLGPDDVSVDIDAIR-QHTKEELK-a13-b4	E6AP	E6AP	intra-protein xl	203	152	0.23	33.47	II
IGDSSQGDNNLQKLGPDDVSVDIDAIRR-QHTKEELK-a13-b4	E6AP	E6AP	intra-protein xl	203	152	0.23	28.84	III
VKQHTKEELK-AAAKHLIER-a6-b4	E6AP	E6AP	intra-protein xl	152	7	0.91	35.68	I
VKQHTKEELK-AAAKHLIER-a6-b4	E6AP	E6AP	intra-protein xl	152	7	0.59	36.73	II
VKQHTKEELK-AAAKHLIER-a6-b4	E6AP	E6AP	intra-protein xl	152	7	0.88	38.27	III
LPLAAQGKLIR-VKQHTKEELK-a8-b6	E6AP	E6AP	intra-protein xl	300	152	0.74	36.8	I
LPLAAQGKLIR-QHTKEELK-a8-b4	E6AP	E6AP	intra-protein xl	300	152	0.33	32.81	II
LPLAAQGKLIR-VKQHTKEELK-a8-b6	E6AP	E6AP	intra-protein xl	300	152	0.85	33.68	III
LWSKYNADQIR-QHTKEELK-a4-b4	E6AP	E6AP	intra-protein xl	307	152	0.3	29.35	I
LWSKYNADQIR-VKQHTKEELK-a4-b6	E6AP	E6AP	intra-protein xl	307	152	0.73	31.8	II
LWSKYNADQIR-QHTKEELK-a4-b4	E6AP	E6AP	intra-protein xl	307	152	0.45	33.99	III
ALELYKINAK-QHTKEELK-a6-b4	E6AP	E6AP	intra-protein xl	54	152	0.84	30.19	I
ALELYKINAK-QHTKEELK-a6-b4	E6AP	E6AP	intra-protein xl	54	152	0.9	20.78	II
ALELYKINAK-QHTKEELK-a6-b4	E6AP	E6AP	intra-protein xl	54	152	0.84	28.76	III
DEDKDEDEKEK-EELKSLQAK-a4-b4	E6AP	E6AP	intra-protein xl	165	156	0.8	27.9	I
DEDKDEDEKEK-EELKSLQAK-a4-b4	E6AP	E6AP	intra-protein xl	165	156	0.92	28.76	II
DEDKDEDEKEK-EELKSLQAK-a4-b4	E6AP	E6AP	intra-protein xl	165	156	0.94	29.62	III
DEDEKEKAACSAAAMEEDSEASSSR-EELKSLQAKDEDK-a5-b4	E6AP	E6AP	intra-protein xl	170	156	0	35.2	I
DEDEKEKAACSAAAMEEDSEASSSR-EELKSLQAKDEDK-a5-b4	E6AP	E6AP	intra-protein xl	170	156	0	34.97	II
DEDEKEKAACSAAAMEEDSEASSSR-EELKSLQAKDEDK-a5-b4	E6AP	E6AP	intra-protein xl	170	156	0.83	29.69	III
DEDEKEKAACSAAAMEEDSEASSSR-EELKSLQAKDEDK-a7-b4	E6AP	E6AP	intra-protein xl	172	156	0	31.22	II
DEDEKEKAACSAAAMEEDSEASSSR-EELKSLQAKDEDK-a7-b4	E6AP	E6AP	intra-protein xl	172	156	0	26.21	III
IGDSSQGDNNLQKLGPDDVSVDIDAIR-EELKSLQAK-a13-b4	E6AP	E6AP	intra-protein xl	203	156	0.22	38.01	I
IGDSSQGDNNLQKLGPDDVSVDIDAIR-EELKSLQAK-a13-b4	E6AP	E6AP	intra-protein xl	203	156	0.28	36.78	II
IGDSSQGDNNLQKLGPDDVSVDIDAIR-EELKSLQAK-a13-b4	E6AP	E6AP	intra-protein xl	203	156	0.24	40.29	III
LWSKYNADQIR-EELKSLQAK-a4-b4	E6AP	E6AP	intra-protein xl	307	156	0.81	27.59	I
LWSKYNADQIR-EELKSLQAK-a4-b4	E6AP	E6AP	intra-protein xl	307	156	0.56	30.15	II
LWSKYNADQIR-EELKSLQAK-a4-b4	E6AP	E6AP	intra-protein xl	307	156	0.49	32.12	III
DEDEKEKAACSAAAMEEDSEASSSR-SLQAKDEDK-a5-b5	E6AP	E6AP	intra-protein xl	170	161	0.94	35.24	I
DEDEKEKAACSAAAMEEDSEASSSR-SLQAKDEDK-a5-b5	E6AP	E6AP	intra-protein xl	170	161	0.94	38.14	II
DEDEKEKAACSAAAMEEDSEASSSR-SLQAKDEDK-a5-b5	E6AP	E6AP	intra-protein xl	170	161	0.85	36.96	III
DEDEKEKAACSAAAMEEDSEASSSR-SLQAKDEDK-a7-b5	E6AP	E6AP	intra-protein xl	172	161	0.91	35.49	I
DEDEKEKAACSAAAMEEDSEASSSR-SLQAKDEDK-a7-b5	E6AP	E6AP	intra-protein xl	172	161	0.92	36.68	II
DEDEKEKAACSAAAMEEDSEASSSR-SLQAKDEDK-a7-b5	E6AP	E6AP	intra-protein xl	172	161	0.92	35.84	III
IGDSSQGDNNLQKLGPDDVSVDIDAIR-SLQAKDEDK-a13-b5	E6AP	E6AP	intra-protein xl	203	161	0.2	28.39	II
IGDSSQGDNNLQKLGPDDVSVDIDAIR-SLQAKDEDK-a13-b5	E6AP	E6AP	intra-protein xl	203	161	0.25	35.51	III
EKAACSAAAMEEDSEASSSR-SLQAKDEDKDEDEK-a2-b9	E6AP	E6AP	intra-protein xl	172	165	0	42.09	I
EKAACSAAAMEEDSEASSSR-SLQAKDEDKDEDEK-a2-b9	E6AP	E6AP	intra-protein xl	172	165	0	26.61	II
EKAACSAAAMEEDSEASSSR-SLQAKDEDKDEDEK-a2-b9	E6AP	E6AP	intra-protein xl	172	165	0	33.29	III
DEDKDEDEKEK-AAAKHLIER-a4-b4	E6AP	E6AP	intra-protein xl	165	7	0.51	45.63	I
DEDKDEDEKEK-AAAKHLIER-a4-b4	E6AP	E6AP	intra-protein xl	165	7	0.54	46.66	II
DEDKDEDEKEK-AAAKHLIER-a4-b4	E6AP	E6AP	intra-protein xl	165	7	0.7	46.26	III
IGDSSQGDNNLQKLGPDDVSVDIDAIR-AAAKHLIER-a13-b4	E6AP	E6AP	intra-protein xl	203	7	0.21	43.72	I
IGDSSQGDNNLQKLGPDDVSVDIDAIR-AAAKHLIER-a13-b4	E6AP	E6AP	intra-protein xl	203	7	0.16	39.21	II
IGDSSQGDNNLQKLGPDDVSVDIDAIRR-AAAKHLIER-a13-b4	E6AP	E6AP	intra-protein xl	203	7	0.87	37.56	III
IGDSSQGDNNLQKLGPDDVSVDIDAIR-LPLAAQGKLIR-a13-b8	E6AP	E6AP	intra-protein xl	203	300	0.3	46.3	I
IGDSSQGDNNLQKLGPDDVSVDIDAIR-LPLAAQGKLIR-a13-b8	E6AP	E6AP	intra-protein xl	203	300	0.31	43.97	II
IGDSSQGDNNLQKLGPDDVSVDIDAIR-LPLAAQGKLIR-a13-b8	E6AP	E6AP	intra-protein xl	203	300	0.29	46.59	III
IGDSSQGDNNLQKLGPDDVSVDIDAIR-LWSKYNADQIR-a13-b4	E6AP	E6AP	intra-protein xl	203	307	0.81	43.25	I
IGDSSQGDNNLQKLGPDDVSVDIDAIR-LWSKYNADQIR-a13-b4	E6AP	E6AP	intra-protein xl	203	307	0.85	33.85	II
IGDSSQGDNNLQKLGPDDVSVDIDAIR-LWSKYNADQIR-a13-b4	E6AP	E6AP	intra-protein xl	203	307	0.8	48.7	III
IGDSSQGDNNLQKLGPDDVSVDIDAIRR-SVEKQFKAFR-a13-b7	E6AP	E6AP	intra-protein xl	203	708	0.23	24.85	II
IGDSSQGDNNLQKLGPDDVSVDIDAIRR-SVEKQFKAFR-a13-b7	E6AP	E6AP	intra-protein xl	203	708	0.25	30.48	III
IGDSSQGDNNLQKLGPDDVSVDIDAIR-LCDPHPSKK-a13-b8	E6AP	E6AP	intra-protein xl	203	66	0.83	23.77	I
IGDSSQGDNNLQKLGPDDVSVDIDAIR-LCDPHPSKK-a13-b8	E6AP	E6AP	intra-protein xl	203	66	0.22	29.6	III
AAAKHLIER-AAAKHLIER-a4-b4	E6AP	E6AP	intra-protein xl	7	7	0.82	46.97	I
AAAKHLIER-AAAKHLIER-a4-b4	E6AP	E6AP	intra-protein xl	7	7	0.81	44.4	II
AAAKHLIER-AAAKHLIER-a4-b4	E6AP	E6AP	intra-protein xl	7	7	0.85	46.26	III
NLHSPEYLEMALPLFCKAMSK-AAAKHLIER-a17-b4	E6AP	E6AP	intra-protein xl	288	7	0.11	26.08	I
NLHSPEYLEMALPLFCKAMSK-AAAKHLIER-a17-b4	E6AP	E6AP	intra-protein xl	288	7	0.18	26.19	II
NLHSPEYLEMALPLFCKAMSK-AAAKHLIER-a17-b4	E6AP	E6AP	intra-protein xl	288	7	0.22	27.62	III
AMSKLPLAAQGK-AAAKHLIER-a4-b4	E6AP	E6AP	intra-protein xl	292	7	0.56	33.19	I
AMSKLPLAAQGK-AAAKHLIER-a4-b4	E6AP	E6AP	intra-protein xl	292	7	0.25	35.9	II
AMSKLPLAAQGK-AAAKHLIER-a4-b4	E6AP	E6AP	intra-protein xl	292	7	0.92	34.5	III
LPLAAQGKLIR-AAAKHLIER-a8-b4	E6AP	E6AP	intra-protein xl	300	7	0.79	35.53	I
LPLAAQGKLIR-AAAKHLIER-a8-b4	E6AP	E6AP	intra-protein xl	300	7	0	38.4	II
LPLAAQGKLIR-AAAKHLIER-a8-b4	E6AP	E6AP	intra-protein xl	300	7	0.86	37.44	III
LWSKYNADQIR-AAAKHLIER-a4-b4	E6AP	E6AP	intra-protein xl	307	7	0.56	35.35	I
LWSKYNADQIR-AAAKHLIER-a4-b4	E6AP	E6AP	intra-protein xl	307	7	0	42.09	II
LWSKYNADQIR-AAAKHLIER-a4-b4	E6AP	E6AP	intra-protein xl	307	7	0	39.19	III
MMETFQQLITYKVISNEFNSR-AAAKHLIER-a12-b4	E6AP	E6AP	intra-protein xl	327	7	0.12	42.62	I
MMETFQQLITYKVISNEFNSR-AAAKHLIER-a12-b4	E6AP	E6AP	intra-protein xl	327	7	0.41	23.42	II
MMETFQQLITYKVISNEFNSR-AAAKHLIER-a12-b4	E6AP	E6AP	intra-protein xl	327	7	0.12	37.83	III
NLVNDDDAIVAASKCLK-AAAKHLIER-a14-b4	E6AP	E6AP	intra-protein xl	350	7	0.21	32.48	I
NLVNDDDAIVAASKCLK-AAAKHLIER-a14-b4	E6AP	E6AP	intra-protein xl	350	7	0.09	29.59	II
NLVNDDDAIVAASKCLK-AAAKHLIER-a14-b4	E6AP	E6AP	intra-protein xl	350	7	0.33	30.59	III
VDPLETELGVKTLDCR-AAAKHLIER-a11-b4	E6AP	E6AP	intra-protein xl	412	7	0	35.31	I
VDPLETELGVKTLDCR-AAAKHLIER-a11-b4	E6AP	E6AP	intra-protein xl	412	7	0	31.5	II
VDPLETELGVKTLDCR-AAAKHLIER-a11-b4	E6AP	E6AP	intra-protein xl	412	7	0	33.16	III
LEMIAMENPADLKK-AAAKHLIER-a13-b4	E6AP	E6AP	intra-protein xl	529	7	0.64	29.36	I
LEMIAMENPADLKK-AAAKHLIER-a13-b4	E6AP	E6AP	intra-protein xl	529	7	0.59	25.82	II
LEMIAMENPADLKK-AAAKHLIER-a13-b4	E6AP	E6AP	intra-protein xl	529	7	0.51	30.66	III
MDNNAAAIKALELYK-AAAKHLIER-a9-b4	E6AP	E6AP	intra-protein xl	48	7	0	35.14	I
MDNNAAAIKALELYK-AAAKHLIER-a9-b4	E6AP	E6AP	intra-protein xl	48	7	0.29	33.59	II
MDNNAAAIKALELYKINAK-RAAAKHLIER-a9-b5	E6AP	E6AP	intra-protein xl	48	7	0.45	24.18	III
KEFVNLYSDYILNK-AAAKHLIER-a1-b4	E6AP	E6AP	intra-protein xl	688	7	0	24.02	I
KEFVNLYSDYILNK-AAAKHLIER-a1-b4	E6AP	E6AP	intra-protein xl	688	7	0	27.29	II
KEFVNLYSDYILNK-AAAKHLIER-a1-b4	E6AP	E6AP	intra-protein xl	688	7	0	26.39	III
AAAKHLIER-SVEKQFK-a4-b4	E6AP	E6AP	intra-protein xl	7	705	0	25.36	I
AAAKHLIER-SVEKQFK-a4-b4	E6AP	E6AP	intra-protein xl	7	705	0.48	29.98	II
AAAKHLIER-SVEKQFK-a4-b4	E6AP	E6AP	intra-protein xl	7	705	0	27.01	III
AAAKHLIER-QFKAFR-a4-b3	E6AP	E6AP	intra-protein xl	7	708	0.57	27.35	I
AAAKHLIER-QFKAFR-a4-b3	E6AP	E6AP	intra-protein xl	7	708	0.75	37.93	II
AAAKHLIER-QFKAFR-a4-b3	E6AP	E6AP	intra-protein xl	7	708	0.82	31.08	III
ALELYKINAK-AAAKHLIER-a6-b4	E6AP	E6AP	intra-protein xl	54	7	0	43.51	I
ALELYKINAK-AAAKHLIER-a6-b4	E6AP	E6AP	intra-protein xl	54	7	0.66	47.8	II
ALELYKINAK-AAAKHLIER-a6-b4	E6AP	E6AP	intra-protein xl	54	7	0.63	46.47	III
EFWEIVHSFTDEQKR-AAAKHLIER-a14-b4	E6AP	E6AP	intra-protein xl	779	7	0.3	38.42	I
EFWEIVHSFTDEQKR-AAAKHLIER-a14-b4	E6AP	E6AP	intra-protein xl	779	7	0.61	38.65	II
EFWEIVHSFTDEQKR-AAAKHLIER-a14-b4	E6AP	E6AP	intra-protein xl	779	7	0.6	37.96	III
APVGGLGKLK-AAAKHLIER-a8-b4	E6AP	E6AP	intra-protein xl	799	7	0	41.08	I
APVGGLGKLK-AAAKHLIER-a8-b4	E6AP	E6AP	intra-protein xl	799	7	0.65	41.76	II
APVGGLGKLK-AAAKHLIER-a8-b4	E6AP	E6AP	intra-protein xl	799	7	0.64	41.8	III
AAAKHLIER-LKMIIAK-a4-b2	E6AP	E6AP	intra-protein xl	7	801	0	42.19	I
AAAKHLIER-LKMIIAK-a4-b2	E6AP	E6AP	intra-protein xl	7	801	0.62	44.01	II
AAAKHLIER-LKMIIAK-a4-b2	E6AP	E6AP	intra-protein xl	7	801	0.62	41.47	III
AAAKHLIER-LCDPHPSKK-a4-b8	E6AP	E6AP	intra-protein xl	7	66	0.41	33.55	I
AAAKHLIER-LCDPHPSKK-a4-b8	E6AP	E6AP	intra-protein xl	7	66	0.59	35.96	II
AAAKHLIER-LCDPHPSKK-a4-b8	E6AP	E6AP	intra-protein xl	7	66	0.64	36.45	III
AAAKHLIER-EKLKER-a4-b4	E6AP	E6AP	intra-protein xl	7	836	0.63	35.58	I
AAAKHLIER-EKLKER-a4-b4	E6AP	E6AP	intra-protein xl	7	836	0.49	33.03	II
AAAKHLIER-EKLKER-a4-b4	E6AP	E6AP	intra-protein xl	7	836	0.59	37.77	III
KGASSAYLENSK-AAAKHLIER-a1-b4	E6AP	E6AP	intra-protein xl	67	7	0.36	44.81	I
KGASSAYLENSK-AAAKHLIER-a1-b4	E6AP	E6AP	intra-protein xl	67	7	0.35	33.85	II
KGASSAYLENSK-AAAKHLIER-a1-b4	E6AP	E6AP	intra-protein xl	67	7	0.35	46.13	III
AAAKHLIER-LLKAITYAK-a4-b3	E6AP	E6AP	intra-protein xl	7	841	0.53	43.87	I
AAAKHLIER-LLKAITYAK-a4-b3	E6AP	E6AP	intra-protein xl	7	841	0	47.96	II
AAAKHLIER-LLKAITYAK-a4-b3	E6AP	E6AP	intra-protein xl	7	841	0	43.99	III
GASSAYLENSKGAPNNSCSEIK-AAAKHLIER-a11-b4	E6AP	E6AP	intra-protein xl	78	7	0.34	31.52	I
GASSAYLENSKGAPNNSCSEIK-AAAKHLIER-a11-b4	E6AP	E6AP	intra-protein xl	78	7	0.29	35.99	II
GASSAYLENSKGAPNNSCSEIK-AAAKHLIER-a11-b4	E6AP	E6AP	intra-protein xl	78	7	0	34.12	III
MMETFQQLITYKVISNEFNSR-NLHSPEYLEMALPLFCKAMSK-a12-b17	E6AP	E6AP	intra-protein xl	327	288	0	26.84	I
MMETFQQLITYKVISNEFNSR-NLHSPEYLEMALPLFCKAMSK-a12-b17	E6AP	E6AP	intra-protein xl	327	288	0.19	29.54	II
MMETFQQLITYKVISNEFNSR-NLHSPEYLEMALPLFCKAMSK-a12-b17	E6AP	E6AP	intra-protein xl	327	288	0.22	33.97	III
NLHSPEYLEMALPLFCKAMSK-NLVNDDDAIVAASKCLK-a17-b14	E6AP	E6AP	intra-protein xl	288	350	0.03	26.98	I
NLHSPEYLEMALPLFCKAMSK-NLVNDDDAIVAASKCLK-a17-b14	E6AP	E6AP	intra-protein xl	288	350	0.15	22.33	II
NLHSPEYLEMALPLFCKAMSK-NLVNDDDAIVAASKCLK-a17-b14	E6AP	E6AP	intra-protein xl	288	350	0	27.91	III
NLHSPEYLEMALPLFCKAMSK-ALELYKINAK-a17-b6	E6AP	E6AP	intra-protein xl	288	54	0.2	29.69	I
NLHSPEYLEMALPLFCKAMSK-ALELYKINAK-a17-b6	E6AP	E6AP	intra-protein xl	288	54	0.3	28.43	II
NLHSPEYLEMALPLFCKAMSK-ALELYKINAK-a17-b6	E6AP	E6AP	intra-protein xl	288	54	0.78	27.97	III
AMSKLPLAAQGK-LWSKYNADQIR-a4-b4	E6AP	E6AP	intra-protein xl	292	307	0.74	30.57	I
AMSKLPLAAQGK-LWSKYNADQIR-a4-b4	E6AP	E6AP	intra-protein xl	292	307	0.64	32.46	II
AMSKLPLAAQGK-LWSKYNADQIR-a4-b4	E6AP	E6AP	intra-protein xl	292	307	0.71	35.39	III
NLVNDDDAIVAASKCLK-AMSKLPLAAQGK-a14-b4	E6AP	E6AP	intra-protein xl	350	292	0.77	33.8	I
NLVNDDDAIVAASKCLK-AMSKLPLAAQGK-a14-b4	E6AP	E6AP	intra-protein xl	350	292	0.76	35.62	II
NLVNDDDAIVAASKCLK-AMSKLPLAAQGK-a14-b4	E6AP	E6AP	intra-protein xl	350	292	0.82	32.66	III
AMSKLPLAAQGK-ALELYKINAK-a4-b6	E6AP	E6AP	intra-protein xl	292	54	0.58	41.08	I
AMSKLPLAAQGK-ALELYKINAK-a4-b6	E6AP	E6AP	intra-protein xl	292	54	0.61	41.17	II
AMSKLPLAAQGK-ALELYKINAK-a4-b6	E6AP	E6AP	intra-protein xl	292	54	0.55	38.5	III
AMSKLPLAAQGK-LCDPHPSKK-a4-b8	E6AP	E6AP	intra-protein xl	292	66	0.77	22.59	I
AMSKLPLAAQGK-LCDPHPSKK-a4-b8	E6AP	E6AP	intra-protein xl	292	66	0.77	22.03	II
AMSKLPLAAQGK-LCDPHPSKK-a4-b8	E6AP	E6AP	intra-protein xl	292	66	0.51	27.84	III
LPLAAQGKLIR-LWSKYNADQIR-a8-b4	E6AP	E6AP	intra-protein xl	300	307	0	40.35	I
LPLAAQGKLIR-LWSKYNADQIR-a8-b4	E6AP	E6AP	intra-protein xl	300	307	0	40.5	II
LPLAAQGKLIR-LWSKYNADQIR-a8-b4	E6AP	E6AP	intra-protein xl	300	307	0.75	46.14	III
LPLAAQGKLIR-ALELYKINAK-a8-b6	E6AP	E6AP	intra-protein xl	300	54	0.45	29.19	I
LPLAAQGKLIR-ALELYKINAK-a8-b6	E6AP	E6AP	intra-protein xl	300	54	0.36	30.07	II
LPLAAQGKLIR-ALELYKINAK-a8-b6	E6AP	E6AP	intra-protein xl	300	54	0.37	24.54	III
EFWEIVHSFTDEQKR-LPLAAQGKLIR-a14-b8	E6AP	E6AP	intra-protein xl	779	300	0	29.11	II
EFWEIVHSFTDEQKR-LPLAAQGKLIR-a14-b8	E6AP	E6AP	intra-protein xl	779	300	0	24.36	III
LPLAAQGKLIR-LCDPHPSKK-a8-b8	E6AP	E6AP	intra-protein xl	300	66	0	27.57	II
LPLAAQGKLIR-LCDPHPSKK-a8-b8	E6AP	E6AP	intra-protein xl	300	66	0	28.46	III
MMETFQQLITYKVISNEFNSR-MMETFQQLITYKVISNEFNSR-a12-b12	E6AP	E6AP	intra-protein xl	327	327	0.82	24.99	I
MMETFQQLITYKVISNEFNSR-MMETFQQLITYKVISNEFNSR-a12-b12	E6AP	E6AP	intra-protein xl	327	327	0	29.18	III
MMETFQQLITYKVISNEFNSR-NLVNDDDAIVAASKCLK-a12-b14	E6AP	E6AP	intra-protein xl	327	350	0	24.19	II
MMETFQQLITYKVISNEFNSR-NLVNDDDAIVAASKCLK-a12-b14	E6AP	E6AP	intra-protein xl	327	350	0	27.91	III
MMETFQQLITYKVISNEFNSR-VDPLETELGVKTLDCR-a12-b11	E6AP	E6AP	intra-protein xl	327	412	0.79	29.21	I
MMETFQQLITYKVISNEFNSR-VDPLETELGVKTLDCR-a12-b11	E6AP	E6AP	intra-protein xl	327	412	0.72	27.82	II
MMETFQQLITYKVISNEFNSR-VDPLETELGVKTLDCR-a12-b11	E6AP	E6AP	intra-protein xl	327	412	0.6	28.13	III
MMETFQQLITYKVISNEFNSR-LEMIAMENPADLKK-a12-b13	E6AP	E6AP	intra-protein xl	327	529	0	22.89	I
MMETFQQLITYKVISNEFNSR-LEMIAMENPADLKK-a12-b13	E6AP	E6AP	intra-protein xl	327	529	0	32	III
NLVNDDDAIVAASKCLK-ALELYKINAK-a14-b6	E6AP	E6AP	intra-protein xl	350	54	0.65	31.99	I
NLVNDDDAIVAASKCLK-ALELYKINAK-a14-b6	E6AP	E6AP	intra-protein xl	350	54	0.72	31.32	II
NLVNDDDAIVAASKCLK-ALELYKINAK-a14-b6	E6AP	E6AP	intra-protein xl	350	54	0.69	29.76	III
NLVNDDDAIVAASKCLK-LCDPHPSKK-a14-b8	E6AP	E6AP	intra-protein xl	350	66	0	30.33	I
NLVNDDDAIVAASKCLK-LCDPHPSKK-a14-b8	E6AP	E6AP	intra-protein xl	350	66	0	28.05	II
KPLIPFEEFINEPLNEVLEMDKDYTFFK-VDPLETELGVKTLDCR-a1-b11	E6AP	E6AP	intra-protein xl	418	412	0	27.9	I
KPLIPFEEFINEPLNEVLEMDKDYTFFK-VDPLETELGVKTLDCR-a1-b11	E6AP	E6AP	intra-protein xl	418	412	0.14	23.86	II
KPLIPFEEFINEPLNEVLEMDKDYTFFK-VDPLETELGVKTLDCR-a1-b11	E6AP	E6AP	intra-protein xl	418	412	0.14	25.12	III
VDPLETELGVKTLDCR-ALELYKINAK-a11-b6	E6AP	E6AP	intra-protein xl	412	54	0	23.03	I
VDPLETELGVKTLDCR-ALELYKINAK-a11-b6	E6AP	E6AP	intra-protein xl	412	54	0	30.76	II
VDPLETELGVKTLDCR-ALELYKINAK-a11-b6	E6AP	E6AP	intra-protein xl	412	54	0	28.1	III
GFHMVTNESPLKYLFRPEEIELLICGSR-VDPLETELGVKTLDCR-a12-b11	E6AP	E6AP	intra-protein xl	724	412	0.33	31.29	I
GFHMVTNESPLKYLFRPEEIELLICGSR-VDPLETELGVKTLDCR-a12-b11	E6AP	E6AP	intra-protein xl	724	412	0.28	29.41	II
GFHMVTNESPLKYLFRPEEIELLICGSR-VDPLETELGVKTLDCR-a12-b11	E6AP	E6AP	intra-protein xl	724	412	0	27.53	III
KPLIPFEEFINEPLNEVLEMDKDYTFFK-VETENKFSFMTCPFILNAVTK-a22-b6	E6AP	E6AP	intra-protein xl	439	451	0.66	29.52	I
KPLIPFEEFINEPLNEVLEMDKDYTFFK-VETENKFSFMTCPFILNAVTK-a22-b6	E6AP	E6AP	intra-protein xl	439	451	0.69	26.4	II
KPLIPFEEFINEPLNEVLEMDKDYTFFK-VETENKFSFMTCPFILNAVTK-a22-b6	E6AP	E6AP	intra-protein xl	439	451	0.74	26.19	III
KPLIPFEEFINEPLNEVLEMDKDYTFFK-APVGGLGKLK-a22-b8	E6AP	E6AP	intra-protein xl	439	799	0	25.3	I
KPLIPFEEFINEPLNEVLEMDKDYTFFK-APVGGLGKLK-a22-b8	E6AP	E6AP	intra-protein xl	439	799	0	25.45	II
KPLIPFEEFINEPLNEVLEMDKDYTFFK-APVGGLGKLK-a22-b8	E6AP	E6AP	intra-protein xl	439	799	0	25.4	III
KEFVNLYSDYILNK-LEMIAMENPADLKK-a1-b13	E6AP	E6AP	intra-protein xl	688	529	0	24.38	I
KEFVNLYSDYILNK-LEMIAMENPADLKK-a1-b13	E6AP	E6AP	intra-protein xl	688	529	0	27.75	II
KEFVNLYSDYILNK-LEMIAMENPADLKK-a1-b13	E6AP	E6AP	intra-protein xl	688	529	0	28.21	III
LEMIAMENPADLKK-QFKAFR-a13-b3	E6AP	E6AP	intra-protein xl	529	708	0	24.59	II
LEMIAMENPADLKK-QFKAFR-a13-b3	E6AP	E6AP	intra-protein xl	529	708	0	31.59	III
LEMIAMENPADLKK-APVGGLGKLK-a13-b8	E6AP	E6AP	intra-protein xl	529	799	0	28.34	I
LEMIAMENPADLKK-APVGGLGKLK-a13-b8	E6AP	E6AP	intra-protein xl	529	799	0.47	25.24	II
LEMIAMENPADLKK-LKMIIAK-a13-b2	E6AP	E6AP	intra-protein xl	529	801	0	24.4	II
LEMIAMENPADLKK-LKMIIAK-a13-b2	E6AP	E6AP	intra-protein xl	529	801	0.38	27.74	III
MDNNAAAIKALELYK-ALELYKINAK-a9-b6	E6AP	E6AP	intra-protein xl	48	54	0.57	32.89	I
MDNNAAAIKALELYK-ALELYKINAK-a9-b6	E6AP	E6AP	intra-protein xl	48	54	0.47	31.81	III
MDNNAAAIKALELYK-INAKLCDPHPSK-a9-b4	E6AP	E6AP	intra-protein xl	48	58	0.26	32.79	I
MDNNAAAIKALELYK-INAKLCDPHPSK-a9-b4	E6AP	E6AP	intra-protein xl	48	58	0	30.51	II
MDNNAAAIKALELYK-LCDPHPSKK-a9-b8	E6AP	E6AP	intra-protein xl	48	66	0	32.82	I
MDNNAAAIKALELYK-LCDPHPSKK-a9-b8	E6AP	E6AP	intra-protein xl	48	66	0.37	22.44	II
MDNNAAAIKALELYK-LCDPHPSKK-a9-b8	E6AP	E6AP	intra-protein xl	48	66	0	27.03	III
MDNNAAAIKALELYK-KGASSAYLENSK-a9-b1	E6AP	E6AP	intra-protein xl	48	67	0	36.57	I
MDNNAAAIKALELYK-KGASSAYLENSK-a9-b1	E6AP	E6AP	intra-protein xl	48	67	0	32.98	II
MDNNAAAIKALELYK-KGASSAYLENSK-a9-b1	E6AP	E6AP	intra-protein xl	48	67	0	30.32	III
MDNNAAAIKALELYK-LLKAITYAK-a9-b3	E6AP	E6AP	intra-protein xl	48	841	0	23.08	I
MDNNAAAIKALELYK-LLKAITYAK-a9-b3	E6AP	E6AP	intra-protein xl	48	841	0	28.57	II
MDNNAAAIKALELYK-LLKAITYAK-a9-b3	E6AP	E6AP	intra-protein xl	48	841	0.37	22.88	III
KEFVNLYSDYILNK-ENGDKIPITNENR-a1-b5	E6AP	E6AP	intra-protein xl	688	679	0	21.82	I
KEFVNLYSDYILNK-ENGDKIPITNENR-a1-b5	E6AP	E6AP	intra-protein xl	688	679	0	32.29	II
KEFVNLYSDYILNK-ENGDKIPITNENR-a1-b5	E6AP	E6AP	intra-protein xl	688	679	0	24.29	III
ENGDKIPITNENR-SVEKQFK-a5-b4	E6AP	E6AP	intra-protein xl	679	705	0.84	28.6	I
ENGDKIPITNENR-SVEKQFK-a5-b4	E6AP	E6AP	intra-protein xl	679	705	0.83	28.32	II
ENGDKIPITNENR-SVEKQFK-a5-b4	E6AP	E6AP	intra-protein xl	679	705	0	28.7	III
ENGDKIPITNENRK-QFKAFR-a5-b3	E6AP	E6AP	intra-protein xl	679	708	0.54	27.55	I
ENGDKIPITNENR-QFKAFR-a5-b3	E6AP	E6AP	intra-protein xl	679	708	0	22.36	II
ENGDKIPITNENR-QFKAFR-a5-b3	E6AP	E6AP	intra-protein xl	679	708	0	21.57	III
KEFVNLYSDYILNK-QFKAFR-a1-b3	E6AP	E6AP	intra-protein xl	688	708	0.37	35.86	II
KEFVNLYSDYILNK-QFKAFR-a1-b3	E6AP	E6AP	intra-protein xl	688	708	0.27	33.21	III
KEFVNLYSDYILNK-APVGGLGKLK-a1-b8	E6AP	E6AP	intra-protein xl	688	799	0.12	30.57	II
KEFVNLYSDYILNK-APVGGLGKLK-a1-b8	E6AP	E6AP	intra-protein xl	688	799	0	27.56	III
KEFVNLYSDYILNK-LLKAITYAK-a1-b3	E6AP	E6AP	intra-protein xl	688	841	0.36	30.14	II
KEFVNLYSDYILNK-LLKAITYAK-a1-b3	E6AP	E6AP	intra-protein xl	688	841	0.31	28.6	III
EFVNLYSDYILNKSVEK-QFKAFR-a13-b3	E6AP	E6AP	intra-protein xl	701	708	0	29.99	I
EFVNLYSDYILNKSVEK-QFKAFR-a13-b3	E6AP	E6AP	intra-protein xl	701	708	0.3	30.85	II
EFVNLYSDYILNKSVEK-QFKAFR-a13-b3	E6AP	E6AP	intra-protein xl	701	708	0.18	33.08	III
ALELYKINAK-SVEKQFK-a6-b4	E6AP	E6AP	intra-protein xl	54	705	0.23	32.48	I
ALELYKINAK-SVEKQFK-a6-b4	E6AP	E6AP	intra-protein xl	54	705	0.53	29.05	II
ALELYKINAK-SVEKQFK-a6-b4	E6AP	E6AP	intra-protein xl	54	705	0.44	30.81	III
LKMIIAK-SVEKQFK-a2-b4	E6AP	E6AP	intra-protein xl	801	705	0.66	34.7	II
LKMIIAK-SVEKQFK-a2-b4	E6AP	E6AP	intra-protein xl	801	705	0.79	33.25	III
GFHMVTNESPLKYLFRPEEIELLICGSR-QFKAFR-a12-b3	E6AP	E6AP	intra-protein xl	724	708	0.3	39.72	I
GFHMVTNESPLKYLFRPEEIELLICGSR-QFKAFR-a12-b3	E6AP	E6AP	intra-protein xl	724	708	0.33	40.32	II
GFHMVTNESPLKYLFRPEEIELLICGSR-QFKAFR-a12-b3	E6AP	E6AP	intra-protein xl	724	708	0.25	39.71	III
APVGGLGKLK-QFKAFR-a8-b3	E6AP	E6AP	intra-protein xl	799	708	0	27.24	I
APVGGLGKLK-QFKAFR-a8-b3	E6AP	E6AP	intra-protein xl	799	708	0.32	25.33	II
APVGGLGKLK-QFKAFR-a8-b3	E6AP	E6AP	intra-protein xl	799	708	0	25.63	III
LKMIIAK-QFKAFR-a2-b3	E6AP	E6AP	intra-protein xl	801	708	0.85	31.95	II
LKMIIAK-QFKAFR-a2-b3	E6AP	E6AP	intra-protein xl	801	708	0.81	32.82	III
MIIAKNGPDTER-QFKAFR-a5-b3	E6AP	E6AP	intra-protein xl	806	708	0	25	I
MIIAKNGPDTER-QFKAFR-a5-b3	E6AP	E6AP	intra-protein xl	806	708	0	26.41	II
MIIAKNGPDTER-QFKAFR-a5-b3	E6AP	E6AP	intra-protein xl	806	708	0	28.1	III
ALELYKINAK-ALELYKINAK-a6-b6	E6AP	E6AP	intra-protein xl	54	54	0.78	34.95	I
ALELYKINAK-ALELYKINAK-a6-b6	E6AP	E6AP	intra-protein xl	54	54	0.71	31.08	II
ALELYKINAK-ALELYKINAK-a6-b6	E6AP	E6AP	intra-protein xl	54	54	0	33.67	III
ALELYKINAK-APVGGLGKLK-a6-b8	E6AP	E6AP	intra-protein xl	54	799	0	21.84	II
ALELYKINAK-APVGGLGKLK-a6-b8	E6AP	E6AP	intra-protein xl	54	799	0.58	41.58	III
ALELYKINAK-LCDPHPSKK-a6-b8	E6AP	E6AP	intra-protein xl	54	66	0.67	36.88	I
ALELYKINAK-LCDPHPSKK-a6-b8	E6AP	E6AP	intra-protein xl	54	66	0.72	36.09	II
ALELYKINAK-LCDPHPSKK-a6-b8	E6AP	E6AP	intra-protein xl	54	66	0.71	32.65	III
KGASSAYLENSK-ALELYKINAK-a1-b6	E6AP	E6AP	intra-protein xl	67	54	0.65	44.48	I
KGASSAYLENSK-ALELYKINAK-a1-b6	E6AP	E6AP	intra-protein xl	67	54	0.08	43.82	II
KGASSAYLENSK-ALELYKINAK-a1-b6	E6AP	E6AP	intra-protein xl	67	54	0.75	35.58	III
ALELYKINAK-LLKAITYAK-a6-b3	E6AP	E6AP	intra-protein xl	54	841	0.61	38.21	I
ALELYKINAK-LLKAITYAK-a6-b3	E6AP	E6AP	intra-protein xl	54	841	0.62	35.65	II
ALELYKINAK-LLKAITYAK-a6-b3	E6AP	E6AP	intra-protein xl	54	841	0.56	34.91	III
GASSAYLENSKGAPNNSCSEIK-ALELYKINAK-a11-b6	E6AP	E6AP	intra-protein xl	78	54	0.55	33.58	I
GASSAYLENSKGAPNNSCSEIK-ALELYKINAK-a11-b6	E6AP	E6AP	intra-protein xl	78	54	0.62	21.46	II
INAKLCDPHPSK-KGASSAYLENSK-a4-b1	E6AP	E6AP	intra-protein xl	58	67	0.07	42.13	I
INAKLCDPHPSK-KGASSAYLENSK-a4-b1	E6AP	E6AP	intra-protein xl	58	67	0.13	41.82	II
INAKLCDPHPSK-KGASSAYLENSK-a4-b1	E6AP	E6AP	intra-protein xl	58	67	0.16	36.48	III
EFWEIVHSFTDEQKR-APVGGLGKLK-a14-b8	E6AP	E6AP	intra-protein xl	779	799	0	21.91	I
EFWEIVHSFTDEQKR-APVGGLGKLK-a14-b8	E6AP	E6AP	intra-protein xl	779	799	0.65	31.4	II
EFWEIVHSFTDEQKR-APVGGLGKLK-a14-b8	E6AP	E6AP	intra-protein xl	779	799	0	23.98	III
EFWEIVHSFTDEQKR-LKMIIAK-a14-b2	E6AP	E6AP	intra-protein xl	779	801	0.33	22.07	I
EFWEIVHSFTDEQKR-LKMIIAK-a14-b2	E6AP	E6AP	intra-protein xl	779	801	0	26.25	II
EFWEIVHSFTDEQKR-LKMIIAK-a14-b2	E6AP	E6AP	intra-protein xl	779	801	0.76	26.79	III
EFWEIVHSFTDEQKR-MIIAKNGPDTER-a14-b5	E6AP	E6AP	intra-protein xl	779	806	0.36	28.66	I
EFWEIVHSFTDEQKR-MIIAKNGPDTER-a14-b5	E6AP	E6AP	intra-protein xl	779	806	0.37	30.85	II
EFWEIVHSFTDEQKR-MIIAKNGPDTER-a14-b5	E6AP	E6AP	intra-protein xl	779	806	0.88	27.84	III
EFWEIVHSFTDEQKR-LLKAITYAK-a14-b3	E6AP	E6AP	intra-protein xl	779	841	0.71	24.18	I
EFWEIVHSFTDEQKR-LLKAITYAK-a14-b3	E6AP	E6AP	intra-protein xl	779	841	0.63	26.65	II
EFWEIVHSFTDEQKR-LLKAITYAK-a14-b3	E6AP	E6AP	intra-protein xl	779	841	0.73	20.84	III
LFLQFTTGTDRAPVGGLGKLK-MIIAKNGPDTER-a19-b5	E6AP	E6AP	intra-protein xl	799	806	0	43.82	I
LFLQFTTGTDRAPVGGLGKLK-MIIAKNGPDTER-a19-b5	E6AP	E6AP	intra-protein xl	799	806	0	46.84	II
MIIAKNGPDTER-APVGGLGKLK-a5-b8	E6AP	E6AP	intra-protein xl	806	799	0	42.37	III
APVGGLGKLK-LCDPHPSKK-a8-b8	E6AP	E6AP	intra-protein xl	799	66	0.7	31.79	I
APVGGLGKLK-LCDPHPSKK-a8-b8	E6AP	E6AP	intra-protein xl	799	66	0.57	35.34	II
APVGGLGKLK-LCDPHPSKK-a8-b8	E6AP	E6AP	intra-protein xl	799	66	0.68	35.83	III
KGASSAYLENSK-APVGGLGKLK-a1-b8	E6AP	E6AP	intra-protein xl	67	799	0	30.91	I
KGASSAYLENSK-APVGGLGKLK-a1-b8	E6AP	E6AP	intra-protein xl	67	799	0	34.44	II
KGASSAYLENSK-APVGGLGKLK-a1-b8	E6AP	E6AP	intra-protein xl	67	799	0	30.39	III
APVGGLGKLK-LLKAITYAK-a8-b3	E6AP	E6AP	intra-protein xl	799	841	0	33.54	II
APVGGLGKLK-LLKAITYAK-a8-b3	E6AP	E6AP	intra-protein xl	799	841	0	33.5	III
LKMIIAK-EKLKER-a2-b4	E6AP	E6AP	intra-protein xl	801	836	0.63	32.03	II
LKMIIAK-EKLKER-a2-b4	E6AP	E6AP	intra-protein xl	801	836	0.53	23.96	III
AITYAKGFGML-LKMIIAK-a6-b2	E6AP	E6AP	intra-protein xl	847	801	0	27.81	I
AITYAKGFGML-LKMIIAK-a6-b2	E6AP	E6AP	intra-protein xl	847	801	0	33.34	II
MIIAKNGPDTER-LLKAITYAK-a5-b3	E6AP	E6AP	intra-protein xl	806	841	0	36.37	I
MIIAKNGPDTER-LLKAITYAK-a5-b3	E6AP	E6AP	intra-protein xl	806	841	0.21	40.72	II
MIIAKNGPDTER-LLKAITYAK-a5-b3	E6AP	E6AP	intra-protein xl	806	841	0.2	41.57	III
LCDPHPSKK-LCDPHPSKK-a8-b8	E6AP	E6AP	intra-protein xl	66	66	0.83	26	I
LCDPHPSKK-LCDPHPSKK-a8-b8	E6AP	E6AP	intra-protein xl	66	66	0	27.58	II
GASSAYLENSKGAPNNSCSEIK-LCDPHPSKK-a11-b8	E6AP	E6AP	intra-protein xl	78	66	0.86	35.14	I
GASSAYLENSKGAPNNSCSEIK-LCDPHPSKK-a11-b8	E6AP	E6AP	intra-protein xl	78	66	0.85	40.38	II
GASSAYLENSKGAPNNSCSEIK-LCDPHPSKK-a11-b8	E6AP	E6AP	intra-protein xl	78	66	0.5	37.38	III
LLKAITYAK-EKLKER-a3-b2	E6AP	E6AP	intra-protein xl	841	834	0	24.81	II
LLKAITYAK-EKLKER-a3-b2	E6AP	E6AP	intra-protein xl	841	834	0	30.05	III
LLKAITYAK-EKLKER-a3-b4	E6AP	E6AP	intra-protein xl	841	836	0	38.14	I
LLKAITYAK-EKLKER-a3-b4	E6AP	E6AP	intra-protein xl	841	836	0	36.6	II
LLKAITYAK-EKLKER-a3-b4	E6AP	E6AP	intra-protein xl	841	836	0	34.01	III
AITYAKGFGML-EKLKER-a6-b4	E6AP	E6AP	intra-protein xl	847	836	0.34	28.08	II
AITYAKGFGML-EKLKER-a6-b4	E6AP	E6AP	intra-protein xl	847	836	0.44	25.34	III
