# Supplementary material for: Structural dynamics of the E6AP/UBE3A-E6-p53 enzyme-substrate complex
Source: Nat Commun. 2018 Oct 25;9:4441. doi: 10.1038/s41467-018-06953-0 (PMC6202321; doi:10.1038/s41467-018-06953-0)
Supplement: Supplementary file 5 — Supplementary Data 2 [file 41467_2018_6953_MOESM5_ESM.xlsx]

## Sheet: Tabelle1
Supplementary Data 2. XL-MS data for crosslinking of E6AP in presence of E6 wild type protein
Crosslinked peptide	Protein 1	Protein 2	Type	Pos 1	Pos 2	deltaS	ld-Score	Biological replicate
DGNPYAVCDKCLK-FYSKISEYR-a10-b4	E6	E6	intra-protein xl	65	72	0	30.06	I
DGNPYAVCDKCLK-FYSKISEYR-a10-b4	E6	E6	intra-protein xl	65	72	0	32.91	II
DGNPYAVCDKCLK-FYSKISEYR-a10-b4	E6	E6	intra-protein xl	65	72	0	35.97	III
DGNPYAVCDKCLK-AAAKHLIER-a10-b4	E6	E6AP	inter-protein xl	65	7	0	32.94	I
DGNPYAVCDKCLK-AAAKHLIER-a10-b4	E6	E6AP	inter-protein xl	65	7	0.55	23.24	II
DGNPYAVCDKCLK-AAAKHLIER-a10-b4	E6	E6AP	inter-protein xl	65	7	0.91	25.51	III
CINCQKPLCPEEK-FYSKISEYR-a6-b4	E6	E6	intra-protein xl	108	72	0	21.18	I
CINCQKPLCPEEK-FYSKISEYR-a6-b4	E6	E6	intra-protein xl	108	72	0	22.87	II
CINCQKPLCPEEK-FYSKISEYR-a6-b4	E6	E6	intra-protein xl	108	72	0	26.08	III
AAAKHLIER-FYSKISEYR-a4-b4	E6AP	E6	inter-protein xl	7	72	0	42.89	I
AAAKHLIER-FYSKISEYR-a4-b4	E6AP	E6	inter-protein xl	7	72	0	31.13	II
AAAKHLIER-FYSKISEYR-a4-b4	E6AP	E6	inter-protein xl	7	72	0	44.83	III
EFWEIVHSFTDEQKR-FYSKISEYR-a14-b4	E6AP	E6	inter-protein xl	779	72	0.73	31.95	I
EFWEIVHSFTDEQKR-FYSKISEYR-a14-b4	E6AP	E6	inter-protein xl	779	72	0.55	29.23	II
EFWEIVHSFTDEQKR-FYSKISEYR-a14-b4	E6AP	E6	inter-protein xl	779	72	0.76	27.58	III
APVGGLGKLK-FYSKISEYR-a8-b4	E6AP	E6	inter-protein xl	799	72	0	34.04	I
APVGGLGKLK-FYSKISEYR-a8-b4	E6AP	E6	inter-protein xl	799	72	0	40.36	II
APVGGLGKLK-FYSKISEYR-a8-b4	E6AP	E6	inter-protein xl	799	72	0	39.37	III
HYCYSLYGTTLEQQYNKPLCDLLIR-NLVNDDDAIVAASKCLK-a17-b14	E6	E6AP	inter-protein xl	94	350	0.3	26.41	II
HYCYSLYGTTLEQQYNKPLCDLLIR-NLVNDDDAIVAASKCLK-a17-b14	E6	E6AP	inter-protein xl	94	350	0	26.63	III
CINCQKPLCPEEK-HLDKKQR-a6-b5	E6	E6	intra-protein xl	108	122	0.84	29.43	I
CINCQKPLCPEEK-HLDKKQR-a6-b5	E6	E6	intra-protein xl	108	122	0.8	26.07	II
CINCQKPLCPEEK-HLDKKQR-a6-b5	E6	E6	intra-protein xl	108	122	0.92	26.28	III
CINCQKPLCPEEK-AAAKHLIER-a6-b4	E6	E6AP	inter-protein xl	108	7	0	23.23	II
CINCQKPLCPEEK-AAAKHLIER-a6-b4	E6	E6AP	inter-protein xl	108	7	0	30.11	III
CINCQKPLCPEEK-LLKAITYAK-a6-b3	E6	E6AP	inter-protein xl	108	841	0	25.79	II
CINCQKPLCPEEK-LLKAITYAK-a6-b3	E6	E6AP	inter-protein xl	108	841	0	23.57	III
HLDKKQR-QFKAFR-a5-b3	E6	E6AP	inter-protein xl	122	708	0.54	25.34	I
HLDKKQR-QFKAFR-a5-b3	E6	E6AP	inter-protein xl	122	708	0.54	20.19	III
GAPNNSCSEIKMNK-IDFKDVTYLTEEK-a11-b4	E6AP	E6AP	intra-protein xl	89	100	0.64	32.62	I
GAPNNSCSEIKMNK-IDFKDVTYLTEEK-a11-b4	E6AP	E6AP	intra-protein xl	89	100	0	25	II
GAPNNSCSEIKMNK-IDFKDVTYLTEEK-a11-b4	E6AP	E6AP	intra-protein xl	89	100	0	30.68	III
GAPNNSCSEIKMNKK-AAAKHLIER-a11-b4	E6AP	E6AP	intra-protein xl	89	7	0.69	32.62	I
GAPNNSCSEIKMNKK-AAAKHLIER-a11-b4	E6AP	E6AP	intra-protein xl	89	7	0	26.05	II
GAPNNSCSEIKMNKK-AAAKHLIER-a11-b4	E6AP	E6AP	intra-protein xl	89	7	0	28.81	III
GAPNNSCSEIKMNK-ALELYKINAK-a11-b6	E6AP	E6AP	intra-protein xl	89	54	0.64	35.38	I
GAPNNSCSEIKMNK-ALELYKINAK-a11-b6	E6AP	E6AP	intra-protein xl	89	54	0.75	31.68	II
GAPNNSCSEIKMNK-ALELYKINAK-a11-b6	E6AP	E6AP	intra-protein xl	89	54	0.78	29.3	III
GAPNNSCSEIKMNK-LCDPHPSKK-a11-b8	E6AP	E6AP	intra-protein xl	89	66	0.63	27.55	I
GAPNNSCSEIKMNK-LCDPHPSKK-a11-b8	E6AP	E6AP	intra-protein xl	89	66	0.56	30.32	II
GAPNNSCSEIKMNKK-LCDPHPSKK-a11-b8	E6AP	E6AP	intra-protein xl	89	66	0	28.68	III
GAPNNSCSEIKMNKK-IDFKDVTYLTEEK-a14-b4	E6AP	E6AP	intra-protein xl	92	100	0.36	25.39	I
GAPNNSCSEIKMNKK-IDFKDVTYLTEEK-a14-b4	E6AP	E6AP	intra-protein xl	92	100	0.78	23.87	II
DVTYLTEEKVYEILELCR-KGARIDFK-a9-b1	E6AP	E6AP	intra-protein xl	109	93	0.48	30.56	I
DVTYLTEEKVYEILELCR-KGARIDFK-a9-b1	E6AP	E6AP	intra-protein xl	109	93	0.1	37.78	II
DVTYLTEEKVYEILELCR-KGARIDFK-a9-b1	E6AP	E6AP	intra-protein xl	109	93	0	39.33	III
IDFKDVTYLTEEK-VKQHTK-a4-b2	E6AP	E6AP	intra-protein xl	100	148	0	30.72	I
IDFKDVTYLTEEK-VKQHTKEELK-a4-b2	E6AP	E6AP	intra-protein xl	100	148	0.76	28.78	II
IDFKDVTYLTEEK-VKQHTK-a4-b2	E6AP	E6AP	intra-protein xl	100	148	0	26.9	III
IDFKDVTYLTEEK-QHTKEELK-a4-b4	E6AP	E6AP	intra-protein xl	100	152	0.37	25.66	I
IDFKDVTYLTEEK-QHTKEELK-a4-b4	E6AP	E6AP	intra-protein xl	100	152	0	21.23	II
IDFKDVTYLTEEK-QHTKEELK-a4-b4	E6AP	E6AP	intra-protein xl	100	152	0	25.87	III
IDFKDVTYLTEEK-AAAKHLIER-a4-b4	E6AP	E6AP	intra-protein xl	100	7	0.33	35.71	I
IDFKDVTYLTEEK-AAAKHLIER-a4-b4	E6AP	E6AP	intra-protein xl	100	7	0.28	33.18	II
IDFKDVTYLTEEK-AAAKHLIER-a4-b4	E6AP	E6AP	intra-protein xl	100	7	0	34.89	III
IDFKDVTYLTEEK-LPLAAQGKLIR-a4-b8	E6AP	E6AP	intra-protein xl	100	300	0	27.38	I
IDFKDVTYLTEEK-LPLAAQGKLIR-a4-b8	E6AP	E6AP	intra-protein xl	100	300	0	27.23	II
IDFKDVTYLTEEK-LPLAAQGKLIR-a4-b8	E6AP	E6AP	intra-protein xl	100	300	0	21	III
MDNNAAAIKALELYK-IDFKDVTYLTEEK-a9-b4	E6AP	E6AP	intra-protein xl	48	100	0.5	45.27	I
MDNNAAAIKALELYK-IDFKDVTYLTEEK-a9-b4	E6AP	E6AP	intra-protein xl	48	100	0.6	32.05	II
MDNNAAAIKALELYK-IDFKDVTYLTEEK-a9-b4	E6AP	E6AP	intra-protein xl	48	100	0	40.95	III
IDFKDVTYLTEEK-ALELYKINAK-a4-b6	E6AP	E6AP	intra-protein xl	100	54	0.59	36.52	I
IDFKDVTYLTEEK-ALELYKINAK-a4-b6	E6AP	E6AP	intra-protein xl	100	54	0	40.69	II
IDFKDVTYLTEEK-ALELYKINAK-a4-b6	E6AP	E6AP	intra-protein xl	100	54	0	35.87	III
IDFKDVTYLTEEK-APVGGLGKLK-a4-b8	E6AP	E6AP	intra-protein xl	100	799	0	30.18	I
IDFKDVTYLTEEK-APVGGLGKLK-a4-b8	E6AP	E6AP	intra-protein xl	100	799	0	25.99	II
IDFKDVTYLTEEK-APVGGLGKLK-a4-b8	E6AP	E6AP	intra-protein xl	100	799	0	33.68	III
IDFKDVTYLTEEK-LCDPHPSKK-a4-b8	E6AP	E6AP	intra-protein xl	100	66	0.7	38.41	I
IDFKDVTYLTEEK-LCDPHPSKK-a4-b8	E6AP	E6AP	intra-protein xl	100	66	0	34.61	II
IDFKDVTYLTEEK-LCDPHPSKK-a4-b8	E6AP	E6AP	intra-protein xl	100	66	0	35.35	III
IDFKDVTYLTEEK-KGASSAYLENSK-a4-b1	E6AP	E6AP	intra-protein xl	100	67	0.14	37.89	I
IDFKDVTYLTEEK-KGASSAYLENSK-a4-b1	E6AP	E6AP	intra-protein xl	100	67	0.26	38.67	II
IDFKDVTYLTEEK-KGASSAYLENSK-a4-b1	E6AP	E6AP	intra-protein xl	100	67	0	36.36	III
IDFKDVTYLTEEK-LLKAITYAK-a4-b3	E6AP	E6AP	intra-protein xl	100	841	0	33.31	I
IDFKDVTYLTEEK-LLKAITYAK-a4-b3	E6AP	E6AP	intra-protein xl	100	841	0	34.18	II
IDFKDVTYLTEEK-LLKAITYAK-a4-b3	E6AP	E6AP	intra-protein xl	100	841	0	35.04	III
GASSAYLENSKGAPNNSCSEIK-IDFKDVTYLTEEK-a11-b4	E6AP	E6AP	intra-protein xl	78	100	0	36.02	I
GASSAYLENSKGAPNNSCSEIK-IDFKDVTYLTEEK-a11-b4	E6AP	E6AP	intra-protein xl	78	100	0.55	32.19	II
GASSAYLENSKGAPNNSCSEIK-IDFKDVTYLTEEK-a11-b4	E6AP	E6AP	intra-protein xl	78	100	0	33.28	III
DVTYLTEEKVYEILELCR-EELKSLQAK-a9-b4	E6AP	E6AP	intra-protein xl	109	156	0	38.27	I
DVTYLTEEKVYEILELCR-EELKSLQAK-a9-b4	E6AP	E6AP	intra-protein xl	109	156	0	35.86	III
EKAACSAAAMEEDSEASSSR-DVTYLTEEKVYEILELCR-a2-b9	E6AP	E6AP	intra-protein xl	172	109	0	29.6	II
IDFKDVTYLTEEKVYEILELCR-EKAACSAAAMEEDSEASSSR-a13-b2	E6AP	E6AP	intra-protein xl	109	172	0.27	21.96	III
DVTYLTEEKVYEILELCR-AAAKHLIER-a9-b4	E6AP	E6AP	intra-protein xl	109	7	0.12	40.11	I
IDFKDVTYLTEEKVYEILELCR-AAAKHLIER-a13-b4	E6AP	E6AP	intra-protein xl	109	7	0.24	24.23	II
IDFKDVTYLTEEKVYEILELCR-RAAAKHLIER-a13-b5	E6AP	E6AP	intra-protein xl	109	7	0.22	39.87	III
IGDSSQGDNNLQKLGPDDVSVDIDAIRR-KVKQHTK-a13-b1	E6AP	E6AP	intra-protein xl	203	146	0.2	29.36	I
IGDSSQGDNNLQKLGPDDVSVDIDAIR-KVKQHTK-a13-b1	E6AP	E6AP	intra-protein xl	203	146	0.15	32.86	II
IGDSSQGDNNLQKLGPDDVSVDIDAIRR-KVKQHTK-a13-b1	E6AP	E6AP	intra-protein xl	203	146	0	23.78	III
LWSKYNADQIR-KVKQHTK-a4-b1	E6AP	E6AP	intra-protein xl	307	146	0.46	20.38	II
LWSKYNADQIR-KVKQHTK-a4-b1	E6AP	E6AP	intra-protein xl	307	146	0.53	29.84	III
EELKSLQAK-KVKQHTK-a4-b3	E6AP	E6AP	intra-protein xl	156	148	0.71	33.08	I
EELKSLQAK-VKQHTK-a4-b2	E6AP	E6AP	intra-protein xl	156	148	0.64	35.43	II
EELKSLQAK-VKQHTK-a4-b2	E6AP	E6AP	intra-protein xl	156	148	0.89	36.3	III
SLQAKDEDK-VKQHTK-a5-b2	E6AP	E6AP	intra-protein xl	161	148	0.72	36.64	I
SLQAKDEDK-KVKQHTK-a5-b3	E6AP	E6AP	intra-protein xl	161	148	0	38.93	II
SLQAKDEDK-VKQHTK-a5-b2	E6AP	E6AP	intra-protein xl	161	148	0.81	40.03	III
DEDKDEDEKEK-VKQHTKEELK-a4-b2	E6AP	E6AP	intra-protein xl	165	148	0.84	26.07	I
SLQAKDEDKDEDEK-VKQHTKEELK-a9-b2	E6AP	E6AP	intra-protein xl	165	148	0.93	24.37	II
DEDKDEDEKEK-VKQHTKEELK-a4-b2	E6AP	E6AP	intra-protein xl	165	148	0.69	27.54	III
IGDSSQGDNNLQKLGPDDVSVDIDAIR-VKQHTK-a13-b2	E6AP	E6AP	intra-protein xl	203	148	0.14	42.94	I
IGDSSQGDNNLQKLGPDDVSVDIDAIR-VKQHTK-a13-b2	E6AP	E6AP	intra-protein xl	203	148	0.13	42.33	II
IGDSSQGDNNLQKLGPDDVSVDIDAIR-VKQHTKEELK-a13-b2	E6AP	E6AP	intra-protein xl	203	148	0.18	41.95	III
AAAKHLIER-KVKQHTK-a4-b3	E6AP	E6AP	intra-protein xl	7	148	0.49	36.7	I
AAAKHLIER-KVKQHTK-a4-b3	E6AP	E6AP	intra-protein xl	7	148	0.59	36.37	II
AAAKHLIER-KVKQHTK-a4-b3	E6AP	E6AP	intra-protein xl	7	148	0.54	38.45	III
LPLAAQGKLIR-VKQHTK-a8-b2	E6AP	E6AP	intra-protein xl	300	148	0.89	35.57	I
LPLAAQGKLIR-VKQHTK-a8-b2	E6AP	E6AP	intra-protein xl	300	148	0.8	37.72	II
LPLAAQGKLIR-KVKQHTK-a8-b3	E6AP	E6AP	intra-protein xl	300	148	0	38.15	III
LWSKYNADQIR-VKQHTK-a4-b2	E6AP	E6AP	intra-protein xl	307	148	0	33.53	I
LWSKYNADQIR-VKQHTKEELK-a4-b2	E6AP	E6AP	intra-protein xl	307	148	0	32.98	II
LWSKYNADQIR-VKQHTK-a4-b2	E6AP	E6AP	intra-protein xl	307	148	0.4	30.25	III
APVGGLGKLK-KVKQHTK-a8-b3	E6AP	E6AP	intra-protein xl	799	148	0	33.33	I
APVGGLGKLK-VKQHTK-a8-b2	E6AP	E6AP	intra-protein xl	799	148	0	26.46	II
APVGGLGKLK-KVKQHTK-a8-b3	E6AP	E6AP	intra-protein xl	799	148	0	38.88	III
KVKQHTK-LKMIIAK-a3-b2	E6AP	E6AP	intra-protein xl	148	801	0.55	29.24	I
KVKQHTK-LKMIIAK-a3-b2	E6AP	E6AP	intra-protein xl	148	801	0	34.17	II
KVKQHTK-LKMIIAK-a3-b2	E6AP	E6AP	intra-protein xl	148	801	0.63	31.78	III
KGASSAYLENSK-VKQHTK-a1-b2	E6AP	E6AP	intra-protein xl	67	148	0	37.99	I
KGASSAYLENSK-VKQHTK-a1-b2	E6AP	E6AP	intra-protein xl	67	148	0	28.62	III
LLKAITYAK-KVKQHTK-a3-b3	E6AP	E6AP	intra-protein xl	841	148	0	35.18	I
LLKAITYAK-KVKQHTK-a3-b3	E6AP	E6AP	intra-protein xl	841	148	0	31.06	III
SLQAKDEDK-QHTKEELK-a5-b4	E6AP	E6AP	intra-protein xl	161	152	0.77	38.97	II
VKQHTKEELK-SLQAKDEDK-a6-b5	E6AP	E6AP	intra-protein xl	152	161	0.94	28.47	III
DEDKDEDEKEK-VKQHTKEELK-a4-b6	E6AP	E6AP	intra-protein xl	165	152	0.62	42.87	I
DEDKDEDEKEK-VKQHTKEELK-a4-b6	E6AP	E6AP	intra-protein xl	165	152	0.78	38.96	II
DEDKDEDEKEK-VKQHTKEELK-a4-b6	E6AP	E6AP	intra-protein xl	165	152	0.82	45.32	III
DEDKDEDEKEK-VKQHTKEELK-a9-b6	E6AP	E6AP	intra-protein xl	170	152	0	30.14	I
DEDKDEDEKEK-VKQHTKEELK-a9-b6	E6AP	E6AP	intra-protein xl	170	152	0.75	26.48	II
IGDSSQGDNNLQKLGPDDVSVDIDAIR-VKQHTKEELK-a13-b6	E6AP	E6AP	intra-protein xl	203	152	0	34.12	I
IGDSSQGDNNLQKLGPDDVSVDIDAIR-VKQHTKEELK-a13-b6	E6AP	E6AP	intra-protein xl	203	152	0.19	38.99	II
IGDSSQGDNNLQKLGPDDVSVDIDAIR-QHTKEELKSLQAK-a13-b4	E6AP	E6AP	intra-protein xl	203	152	0	23.19	III
VKQHTKEELK-AAAKHLIER-a6-b4	E6AP	E6AP	intra-protein xl	152	7	0.67	30.99	I
VKQHTKEELK-AAAKHLIER-a6-b4	E6AP	E6AP	intra-protein xl	152	7	0.82	39.75	II
VKQHTKEELK-AAAKHLIER-a6-b4	E6AP	E6AP	intra-protein xl	152	7	0.82	31.45	III
LPLAAQGKLIR-QHTKEELK-a8-b4	E6AP	E6AP	intra-protein xl	300	152	0.89	36.19	I
LPLAAQGKLIR-QHTKEELK-a8-b4	E6AP	E6AP	intra-protein xl	300	152	0.93	35.18	II
LPLAAQGKLIR-VKQHTKEELK-a8-b6	E6AP	E6AP	intra-protein xl	300	152	0.87	37.99	III
LWSKYNADQIR-QHTKEELK-a4-b4	E6AP	E6AP	intra-protein xl	307	152	0.55	29.46	I
LWSKYNADQIR-VKQHTKEELK-a4-b6	E6AP	E6AP	intra-protein xl	307	152	0.88	31.57	II
LWSKYNADQIR-QHTKEELK-a4-b4	E6AP	E6AP	intra-protein xl	307	152	0	28.07	III
LCDPHPSKK-QHTKEELK-a8-b4	E6AP	E6AP	intra-protein xl	66	152	0.79	24.3	I
LCDPHPSKK-QHTKEELK-a8-b4	E6AP	E6AP	intra-protein xl	66	152	0.61	25.34	II
VKQHTKEELK-LCDPHPSKK-a6-b8	E6AP	E6AP	intra-protein xl	152	66	0.81	23.08	III
KGASSAYLENSK-QHTKEELK-a1-b4	E6AP	E6AP	intra-protein xl	67	152	0.38	31.77	I
KGASSAYLENSK-VKQHTKEELK-a1-b6	E6AP	E6AP	intra-protein xl	67	152	0.94	33.87	II
KGASSAYLENSK-QHTKEELK-a1-b4	E6AP	E6AP	intra-protein xl	67	152	0	29.59	III
DEDKDEDEKEK-EELKSLQAK-a4-b4	E6AP	E6AP	intra-protein xl	165	156	0.89	29.41	I
DEDKDEDEKEK-EELKSLQAK-a4-b4	E6AP	E6AP	intra-protein xl	165	156	0.95	24.48	II
DEDKDEDEKEK-EELKSLQAK-a4-b4	E6AP	E6AP	intra-protein xl	165	156	0.92	26.14	III
DEDEKEKAACSAAAMEEDSEASSSR-EELKSLQAKDEDK-a5-b4	E6AP	E6AP	intra-protein xl	170	156	0.92	28.36	II
DEDEKEKAACSAAAMEEDSEASSSR-EELKSLQAKDEDK-a5-b4	E6AP	E6AP	intra-protein xl	170	156	0	31.41	III
IGDSSQGDNNLQKLGPDDVSVDIDAIR-EELKSLQAK-a13-b4	E6AP	E6AP	intra-protein xl	203	156	0.29	41.86	I
IGDSSQGDNNLQKLGPDDVSVDIDAIR-EELKSLQAK-a13-b4	E6AP	E6AP	intra-protein xl	203	156	0.23	33.74	II
IGDSSQGDNNLQKLGPDDVSVDIDAIR-EELKSLQAK-a13-b4	E6AP	E6AP	intra-protein xl	203	156	0.17	38.79	III
LWSKYNADQIR-EELKSLQAK-a4-b4	E6AP	E6AP	intra-protein xl	307	156	0.59	24.75	I
LWSKYNADQIR-EELKSLQAK-a4-b4	E6AP	E6AP	intra-protein xl	307	156	0.26	29.1	III
DEDEKEKAACSAAAMEEDSEASSSR-SLQAKDEDK-a5-b5	E6AP	E6AP	intra-protein xl	170	161	0.95	32.68	I
DEDEKEKAACSAAAMEEDSEASSSR-SLQAKDEDK-a5-b5	E6AP	E6AP	intra-protein xl	170	161	0.94	37.76	II
DEDEKEKAACSAAAMEEDSEASSSR-SLQAKDEDK-a5-b5	E6AP	E6AP	intra-protein xl	170	161	0.88	38.53	III
DEDEKEKAACSAAAMEEDSEASSSR-SLQAKDEDK-a7-b5	E6AP	E6AP	intra-protein xl	172	161	0.94	32.1	I
DEDEKEKAACSAAAMEEDSEASSSR-SLQAKDEDK-a7-b5	E6AP	E6AP	intra-protein xl	172	161	0.9	41.16	II
DEDEKEKAACSAAAMEEDSEASSSR-SLQAKDEDK-a7-b5	E6AP	E6AP	intra-protein xl	172	161	0.93	33.03	III
IGDSSQGDNNLQKLGPDDVSVDIDAIR-SLQAKDEDK-a13-b5	E6AP	E6AP	intra-protein xl	203	161	0.11	29.56	I
IGDSSQGDNNLQKLGPDDVSVDIDAIR-SLQAKDEDK-a13-b5	E6AP	E6AP	intra-protein xl	203	161	0.22	30.97	II
IGDSSQGDNNLQKLGPDDVSVDIDAIR-SLQAKDEDK-a13-b5	E6AP	E6AP	intra-protein xl	203	161	0.2	32.79	III
AAAKHLIER-SLQAKDEDK-a4-b5	E6AP	E6AP	intra-protein xl	7	161	0.88	29.33	II
AAAKHLIER-SLQAKDEDK-a4-b5	E6AP	E6AP	intra-protein xl	7	161	0.44	21.72	III
EKAACSAAAMEEDSEASSSR-SLQAKDEDKDEDEK-a2-b9	E6AP	E6AP	intra-protein xl	172	165	0	36.85	I
EKAACSAAAMEEDSEASSSR-SLQAKDEDKDEDEK-a2-b9	E6AP	E6AP	intra-protein xl	172	165	0	34.16	II
EKAACSAAAMEEDSEASSSR-SLQAKDEDKDEDEK-a2-b9	E6AP	E6AP	intra-protein xl	172	165	0	32.7	III
DEDKDEDEKEK-AAAKHLIER-a4-b4	E6AP	E6AP	intra-protein xl	165	7	0.54	49.5	I
DEDKDEDEKEK-AAAKHLIER-a4-b4	E6AP	E6AP	intra-protein xl	165	7	0.59	44.39	II
DEDKDEDEKEK-AAAKHLIER-a4-b4	E6AP	E6AP	intra-protein xl	165	7	0.61	45.56	III
DEDEKEKAACSAAAMEEDSEASSSR-ENGDKIPITNENR-a5-b5	E6AP	E6AP	intra-protein xl	170	679	0	26.01	II
DEDEKEKAACSAAAMEEDSEASSSR-ENGDKIPITNENR-a5-b5	E6AP	E6AP	intra-protein xl	170	679	0	21.86	III
KGASSAYLENSK-DEDKDEDEKEK-a1-b9	E6AP	E6AP	intra-protein xl	67	170	0.94	20.7	I
KGASSAYLENSK-DEDKDEDEKEK-a1-b9	E6AP	E6AP	intra-protein xl	67	170	0.94	21.01	II
EFVNLYSDYILNKSVEKQFK-EKAACSAAAMEEDSEASSSR-a13-b2	E6AP	E6AP	intra-protein xl	701	172	0	26.79	I
EFVNLYSDYILNKSVEKQFK-EKAACSAAAMEEDSEASSSR-a13-b2	E6AP	E6AP	intra-protein xl	701	172	0	24.29	III
EFVNLYSDYILNKSVEKQFK-EKAACSAAAMEEDSEASSSR-a17-b2	E6AP	E6AP	intra-protein xl	705	172	0	22.66	II
EFVNLYSDYILNKSVEKQFK-EKAACSAAAMEEDSEASSSR-a17-b2	E6AP	E6AP	intra-protein xl	705	172	0.93	29.81	III
IGDSSQGDNNLQKLGPDDVSVDIDAIR-AAAKHLIER-a13-b4	E6AP	E6AP	intra-protein xl	203	7	0.15	30.86	I
IGDSSQGDNNLQKLGPDDVSVDIDAIR-AAAKHLIER-a13-b4	E6AP	E6AP	intra-protein xl	203	7	0.15	34.1	II
IGDSSQGDNNLQKLGPDDVSVDIDAIRR-AAAKHLIER-a13-b4	E6AP	E6AP	intra-protein xl	203	7	0.47	21.97	III
IGDSSQGDNNLQKLGPDDVSVDIDAIR-LPLAAQGKLIR-a13-b8	E6AP	E6AP	intra-protein xl	203	300	0.36	51.32	I
IGDSSQGDNNLQKLGPDDVSVDIDAIR-LPLAAQGKLIR-a13-b8	E6AP	E6AP	intra-protein xl	203	300	0.37	50.04	II
IGDSSQGDNNLQKLGPDDVSVDIDAIR-LPLAAQGKLIR-a13-b8	E6AP	E6AP	intra-protein xl	203	300	0.38	48.37	III
IGDSSQGDNNLQKLGPDDVSVDIDAIR-LWSKYNADQIR-a13-b4	E6AP	E6AP	intra-protein xl	203	307	0.77	48.19	I
IGDSSQGDNNLQKLGPDDVSVDIDAIR-LWSKYNADQIR-a13-b4	E6AP	E6AP	intra-protein xl	203	307	0.78	48.09	II
IGDSSQGDNNLQKLGPDDVSVDIDAIR-LWSKYNADQIR-a13-b4	E6AP	E6AP	intra-protein xl	203	307	0.82	43.35	III
IGDSSQGDNNLQKLGPDDVSVDIDAIR-ALELYKINAK-a13-b6	E6AP	E6AP	intra-protein xl	203	54	0.34	35.8	I
IGDSSQGDNNLQKLGPDDVSVDIDAIR-ALELYKINAK-a13-b6	E6AP	E6AP	intra-protein xl	203	54	0.42	35.72	II
IGDSSQGDNNLQKLGPDDVSVDIDAIR-ALELYKINAK-a13-b6	E6AP	E6AP	intra-protein xl	203	54	0	22.4	III
IGDSSQGDNNLQKLGPDDVSVDIDAIR-LCDPHPSKK-a13-b8	E6AP	E6AP	intra-protein xl	203	66	0.27	28.03	II
IGDSSQGDNNLQKLGPDDVSVDIDAIR-LCDPHPSKK-a13-b8	E6AP	E6AP	intra-protein xl	203	66	0.27	29.51	III
AAAKHLIER-AAAKHLIER-a4-b4	E6AP	E6AP	intra-protein xl	7	7	0.83	46.02	I
AAAKHLIER-AAAKHLIER-a4-b4	E6AP	E6AP	intra-protein xl	7	7	0.93	45.83	II
AAAKHLIER-AAAKHLIER-a4-b4	E6AP	E6AP	intra-protein xl	7	7	0.93	44.89	III
NLHSPEYLEMALPLFCKAMSK-AAAKHLIER-a17-b4	E6AP	E6AP	intra-protein xl	288	7	0.14	22.82	I
NLHSPEYLEMALPLFCKAMSK-AAAKHLIER-a17-b4	E6AP	E6AP	intra-protein xl	288	7	0.21	21.27	II
NLHSPEYLEMALPLFCKAMSK-AAAKHLIER-a17-b4	E6AP	E6AP	intra-protein xl	288	7	0	27.04	III
AMSKLPLAAQGK-AAAKHLIER-a4-b4	E6AP	E6AP	intra-protein xl	292	7	0.35	35.83	I
AMSKLPLAAQGK-AAAKHLIER-a4-b4	E6AP	E6AP	intra-protein xl	292	7	0.46	33.75	II
AMSKLPLAAQGK-AAAKHLIER-a4-b4	E6AP	E6AP	intra-protein xl	292	7	0.43	31.34	III
LPLAAQGKLIR-AAAKHLIER-a8-b4	E6AP	E6AP	intra-protein xl	300	7	0	37.86	I
LPLAAQGKLIR-AAAKHLIER-a8-b4	E6AP	E6AP	intra-protein xl	300	7	0.79	40.37	II
LPLAAQGKLIR-AAAKHLIER-a8-b4	E6AP	E6AP	intra-protein xl	300	7	0.78	42.66	III
LWSKYNADQIR-AAAKHLIER-a4-b4	E6AP	E6AP	intra-protein xl	307	7	0.94	34.48	I
LWSKYNADQIRR-AAAKHLIER-a4-b4	E6AP	E6AP	intra-protein xl	307	7	0.76	29.6	II
LWSKYNADQIR-AAAKHLIER-a4-b4	E6AP	E6AP	intra-protein xl	307	7	0	30.98	III
MMETFQQLITYKVISNEFNSR-AAAKHLIER-a12-b4	E6AP	E6AP	intra-protein xl	327	7	0.18	39.73	I
MMETFQQLITYKVISNEFNSR-AAAKHLIER-a12-b4	E6AP	E6AP	intra-protein xl	327	7	0.17	42.95	II
NLVNDDDAIVAASKCLK-AAAKHLIER-a14-b4	E6AP	E6AP	intra-protein xl	350	7	0	29.7	I
NLVNDDDAIVAASKCLK-AAAKHLIER-a14-b4	E6AP	E6AP	intra-protein xl	350	7	0.31	27.58	II
NLVNDDDAIVAASKCLK-AAAKHLIER-a14-b4	E6AP	E6AP	intra-protein xl	350	7	0.18	27.53	III
VDPLETELGVKTLDCR-AAAKHLIER-a11-b4	E6AP	E6AP	intra-protein xl	412	7	0	34.29	I
VDPLETELGVKTLDCR-AAAKHLIER-a11-b4	E6AP	E6AP	intra-protein xl	412	7	0	30.58	II
VDPLETELGVKTLDCR-AAAKHLIER-a11-b4	E6AP	E6AP	intra-protein xl	412	7	0	35.74	III
MDNNAAAIKALELYK-AAAKHLIER-a9-b4	E6AP	E6AP	intra-protein xl	48	7	0	35.9	I
MDNNAAAIKALELYK-AAAKHLIER-a9-b4	E6AP	E6AP	intra-protein xl	48	7	0	30.23	II
MDNNAAAIKALELYK-AAAKHLIER-a9-b4	E6AP	E6AP	intra-protein xl	48	7	0.28	31.98	III
AAAKHLIER-SVEKQFK-a4-b4	E6AP	E6AP	intra-protein xl	7	705	0.84	32.24	I
AAAKHLIER-SVEKQFK-a4-b4	E6AP	E6AP	intra-protein xl	7	705	0.85	30.6	II
AAAKHLIER-SVEKQFK-a4-b4	E6AP	E6AP	intra-protein xl	7	705	0.54	29.24	III
ALELYKINAK-AAAKHLIER-a6-b4	E6AP	E6AP	intra-protein xl	54	7	0.44	45.01	I
ALELYKINAK-AAAKHLIER-a6-b4	E6AP	E6AP	intra-protein xl	54	7	0.51	44.93	II
ALELYKINAK-AAAKHLIER-a6-b4	E6AP	E6AP	intra-protein xl	54	7	0	46.63	III
ALELYKINAKLCDPHPSK-RAAAKHLIER-a10-b5	E6AP	E6AP	intra-protein xl	58	7	0	21.91	II
INAKLCDPHPSK-AAAKHLIER-a4-b4	E6AP	E6AP	intra-protein xl	58	7	0.53	28.96	III
EFWEIVHSFTDEQKR-AAAKHLIER-a14-b4	E6AP	E6AP	intra-protein xl	779	7	0.25	34.61	I
EFWEIVHSFTDEQKR-AAAKHLIER-a14-b4	E6AP	E6AP	intra-protein xl	779	7	0.76	21.48	II
APVGGLGKLK-AAAKHLIER-a8-b4	E6AP	E6AP	intra-protein xl	799	7	0	39.2	I
APVGGLGKLK-AAAKHLIER-a8-b4	E6AP	E6AP	intra-protein xl	799	7	0	37.87	II
APVGGLGKLK-AAAKHLIER-a8-b4	E6AP	E6AP	intra-protein xl	799	7	0.67	40.83	III
AAAKHLIER-LKMIIAK-a4-b2	E6AP	E6AP	intra-protein xl	7	801	0.83	38.66	I
AAAKHLIER-LKMIIAK-a4-b2	E6AP	E6AP	intra-protein xl	7	801	0.79	39.14	II
AAAKHLIER-LKMIIAK-a4-b2	E6AP	E6AP	intra-protein xl	7	801	0.85	39.08	III
AAAKHLIER-LCDPHPSKK-a4-b8	E6AP	E6AP	intra-protein xl	7	66	0.49	34.64	I
AAAKHLIER-LCDPHPSKK-a4-b8	E6AP	E6AP	intra-protein xl	7	66	0.46	35.88	II
LCDPHPSKKGASSAYLENSK-RAAAKHLIER-a8-b5	E6AP	E6AP	intra-protein xl	66	7	0.52	29.24	III
AAAKHLIER-EKLKER-a4-b4	E6AP	E6AP	intra-protein xl	7	836	0.71	28.39	I
AAAKHLIER-EKLKER-a4-b4	E6AP	E6AP	intra-protein xl	7	836	0.65	34.02	II
AAAKHLIER-EKLKER-a4-b4	E6AP	E6AP	intra-protein xl	7	836	0.61	32.47	III
KGASSAYLENSK-AAAKHLIER-a1-b4	E6AP	E6AP	intra-protein xl	67	7	0.32	45.94	I
KGASSAYLENSK-AAAKHLIER-a1-b4	E6AP	E6AP	intra-protein xl	67	7	0.31	41.56	II
KGASSAYLENSK-AAAKHLIER-a1-b4	E6AP	E6AP	intra-protein xl	67	7	0.27	48.06	III
AAAKHLIER-LLKAITYAK-a4-b3	E6AP	E6AP	intra-protein xl	7	841	0	43.11	I
AAAKHLIER-LLKAITYAK-a4-b3	E6AP	E6AP	intra-protein xl	7	841	0.57	46.62	II
AAAKHLIER-LLKAITYAK-a4-b3	E6AP	E6AP	intra-protein xl	7	841	0	48.77	III
KGASSAYLENSKGAPNNSCSEIK-AAAKHLIER-a12-b4	E6AP	E6AP	intra-protein xl	78	7	0	39.65	I
KGASSAYLENSKGAPNNSCSEIK-AAAKHLIER-a12-b4	E6AP	E6AP	intra-protein xl	78	7	0	34.79	II
GASSAYLENSKGAPNNSCSEIK-AAAKHLIER-a11-b4	E6AP	E6AP	intra-protein xl	78	7	0	40.1	III
MMETFQQLITYKVISNEFNSR-NLHSPEYLEMALPLFCKAMSK-a12-b17	E6AP	E6AP	intra-protein xl	327	288	0	32.91	I
MMETFQQLITYKVISNEFNSR-NLHSPEYLEMALPLFCKAMSK-a12-b17	E6AP	E6AP	intra-protein xl	327	288	0.72	27.45	II
MMETFQQLITYKVISNEFNSR-NLHSPEYLEMALPLFCKAMSK-a12-b17	E6AP	E6AP	intra-protein xl	327	288	0.15	41	III
NLHSPEYLEMALPLFCKAMSK-NLVNDDDAIVAASKCLK-a17-b14	E6AP	E6AP	intra-protein xl	288	350	0.2	21.86	I
NLHSPEYLEMALPLFCKAMSK-NLVNDDDAIVAASKCLK-a17-b14	E6AP	E6AP	intra-protein xl	288	350	0	23.38	II
NLHSPEYLEMALPLFCKAMSK-NLVNDDDAIVAASKCLK-a17-b14	E6AP	E6AP	intra-protein xl	288	350	0.21	25.09	III
NLHSPEYLEMALPLFCKAMSK-ALELYKINAK-a17-b6	E6AP	E6AP	intra-protein xl	288	54	0	20.65	I
NLHSPEYLEMALPLFCKAMSK-ALELYKINAK-a17-b6	E6AP	E6AP	intra-protein xl	288	54	0.22	26.52	II
NLHSPEYLEMALPLFCKAMSK-ALELYKINAK-a17-b6	E6AP	E6AP	intra-protein xl	288	54	0.17	27.44	III
AMSKLPLAAQGK-LWSKYNADQIR-a4-b4	E6AP	E6AP	intra-protein xl	292	307	0.63	38.81	I
AMSKLPLAAQGK-LWSKYNADQIR-a4-b4	E6AP	E6AP	intra-protein xl	292	307	0	31.22	II
AMSKLPLAAQGK-LWSKYNADQIRR-a4-b4	E6AP	E6AP	intra-protein xl	292	307	0.88	21.31	III
NLVNDDDAIVAASKCLK-AMSKLPLAAQGK-a14-b4	E6AP	E6AP	intra-protein xl	350	292	0	36.57	I
NLVNDDDAIVAASKCLK-AMSKLPLAAQGK-a14-b4	E6AP	E6AP	intra-protein xl	350	292	0.83	35.33	II
NLVNDDDAIVAASKCLK-AMSKLPLAAQGK-a14-b4	E6AP	E6AP	intra-protein xl	350	292	0.74	32.76	III
AMSKLPLAAQGK-ALELYKINAK-a4-b6	E6AP	E6AP	intra-protein xl	292	54	0	40.94	I
AMSKLPLAAQGK-ALELYKINAK-a4-b6	E6AP	E6AP	intra-protein xl	292	54	0	37.06	II
AMSKLPLAAQGK-ALELYKINAK-a4-b6	E6AP	E6AP	intra-protein xl	292	54	0	38.34	III
LPLAAQGKLIR-LWSKYNADQIR-a8-b4	E6AP	E6AP	intra-protein xl	300	307	0	47.22	I
LPLAAQGKLIR-LWSKYNADQIR-a8-b4	E6AP	E6AP	intra-protein xl	300	307	0.66	42.88	II
LPLAAQGKLIR-LWSKYNADQIR-a8-b4	E6AP	E6AP	intra-protein xl	300	307	0	41.99	III
LPLAAQGKLIR-LCDPHPSKK-a8-b8	E6AP	E6AP	intra-protein xl	300	66	0.68	26.59	I
LPLAAQGKLIR-LCDPHPSKK-a8-b8	E6AP	E6AP	intra-protein xl	300	66	0	25.18	II
LPLAAQGKLIR-LCDPHPSKK-a8-b8	E6AP	E6AP	intra-protein xl	300	66	0.56	25.8	III
MMETFQQLITYKVISNEFNSR-ALELYKINAK-a12-b6	E6AP	E6AP	intra-protein xl	327	54	0	31.78	I
MMETFQQLITYKVISNEFNSR-ALELYKINAK-a12-b6	E6AP	E6AP	intra-protein xl	327	54	0.51	26.55	III
NLVNDDDAIVAASKCLK-LCDPHPSKK-a14-b8	E6AP	E6AP	intra-protein xl	350	66	0.87	35.28	I
NLVNDDDAIVAASKCLK-LCDPHPSKK-a14-b8	E6AP	E6AP	intra-protein xl	350	66	0.94	30.52	II
NLVNDDDAIVAASKCLK-LCDPHPSKK-a14-b8	E6AP	E6AP	intra-protein xl	350	66	0.88	31.91	III
GFHMVTNESPLKYLFRPEEIELLICGSR-VDPLETELGVKTLDCR-a12-b11	E6AP	E6AP	intra-protein xl	724	412	0.5	26.22	I
GFHMVTNESPLKYLFRPEEIELLICGSR-VDPLETELGVKTLDCR-a12-b11	E6AP	E6AP	intra-protein xl	724	412	0.37	33.18	II
GFHMVTNESPLKYLFRPEEIELLICGSR-VDPLETELGVKTLDCR-a12-b11	E6AP	E6AP	intra-protein xl	724	412	0.81	25.81	III
KPLIPFEEFINEPLNEVLEMDKDYTFFK-KEFVNLYSDYILNK-a1-b1	E6AP	E6AP	intra-protein xl	418	688	0.04	24.15	I
KPLIPFEEFINEPLNEVLEMDKDYTFFK-KEFVNLYSDYILNK-a1-b1	E6AP	E6AP	intra-protein xl	418	688	0.2	26.14	II
KPLIPFEEFINEPLNEVLEMDKDYTFFK-KEFVNLYSDYILNK-a1-b1	E6AP	E6AP	intra-protein xl	418	688	0	29.19	III
KPLIPFEEFINEPLNEVLEMDKDYTFFK-VETENKFSFMTCPFILNAVTK-a22-b6	E6AP	E6AP	intra-protein xl	439	451	0.72	26.9	I
KPLIPFEEFINEPLNEVLEMDKDYTFFK-VETENKFSFMTCPFILNAVTK-a22-b6	E6AP	E6AP	intra-protein xl	439	451	0.53	32.7	II
KPLIPFEEFINEPLNEVLEMDKDYTFFK-VETENKFSFMTCPFILNAVTK-a22-b6	E6AP	E6AP	intra-protein xl	439	451	0.56	29.54	III
KEFVNLYSDYILNK-LEMIAMENPADLKK-a1-b13	E6AP	E6AP	intra-protein xl	688	529	0.27	28.06	I
KEFVNLYSDYILNK-LEMIAMENPADLKK-a1-b13	E6AP	E6AP	intra-protein xl	688	529	0.41	28.48	II
KEFVNLYSDYILNK-LEMIAMENPADLKK-a1-b13	E6AP	E6AP	intra-protein xl	688	529	0.31	33.25	III
MDNNAAAIKALELYK-ALELYKINAK-a9-b6	E6AP	E6AP	intra-protein xl	48	54	0.51	36.24	I
MDNNAAAIKALELYK-ALELYKINAK-a9-b6	E6AP	E6AP	intra-protein xl	48	54	0	31.89	II
MDNNAAAIKALELYK-ALELYKINAK-a9-b6	E6AP	E6AP	intra-protein xl	48	54	0	26.86	III
MDNNAAAIKALELYK-INAKLCDPHPSK-a9-b4	E6AP	E6AP	intra-protein xl	48	58	0.26	34.06	I
MDNNAAAIKALELYK-INAKLCDPHPSK-a9-b4	E6AP	E6AP	intra-protein xl	48	58	0.23	35.36	II
MDNNAAAIKALELYK-INAKLCDPHPSK-a9-b4	E6AP	E6AP	intra-protein xl	48	58	0.25	36.02	III
MDNNAAAIKALELYK-APVGGLGKLK-a9-b8	E6AP	E6AP	intra-protein xl	48	799	0.23	29.46	I
MDNNAAAIKALELYK-APVGGLGKLK-a9-b8	E6AP	E6AP	intra-protein xl	48	799	0	37.87	II
MDNNAAAIKALELYK-APVGGLGKLK-a9-b8	E6AP	E6AP	intra-protein xl	48	799	0.23	34.75	III
MDNNAAAIKALELYK-LCDPHPSKK-a9-b8	E6AP	E6AP	intra-protein xl	48	66	0	32.83	I
MDNNAAAIKALELYK-LCDPHPSKK-a9-b8	E6AP	E6AP	intra-protein xl	48	66	0	30.81	II
MDNNAAAIKALELYK-LCDPHPSKK-a9-b8	E6AP	E6AP	intra-protein xl	48	66	0.68	32.9	III
MDNNAAAIKALELYK-KGASSAYLENSK-a9-b1	E6AP	E6AP	intra-protein xl	48	67	0	40.51	I
MDNNAAAIKALELYK-KGASSAYLENSK-a9-b1	E6AP	E6AP	intra-protein xl	48	67	0	38.62	II
MDNNAAAIKALELYK-KGASSAYLENSK-a9-b1	E6AP	E6AP	intra-protein xl	48	67	0.26	39.42	III
MDNNAAAIKALELYK-LLKAITYAK-a9-b3	E6AP	E6AP	intra-protein xl	48	841	0.15	44.2	I
MDNNAAAIKALELYK-LLKAITYAK-a9-b3	E6AP	E6AP	intra-protein xl	48	841	0.17	41.74	II
MDNNAAAIKALELYK-LLKAITYAK-a9-b3	E6AP	E6AP	intra-protein xl	48	841	0.4	41.83	III
GASSAYLENSKGAPNNSCSEIK-MDNNAAAIKALELYK-a11-b9	E6AP	E6AP	intra-protein xl	78	48	0	35.83	I
GASSAYLENSKGAPNNSCSEIK-MDNNAAAIKALELYK-a11-b9	E6AP	E6AP	intra-protein xl	78	48	0.55	31.12	III
KEFVNLYSDYILNK-ENGDKIPITNENR-a1-b5	E6AP	E6AP	intra-protein xl	688	679	0	23.09	I
KEFVNLYSDYILNK-ENGDKIPITNENR-a1-b5	E6AP	E6AP	intra-protein xl	688	679	0.22	25.59	II
KEFVNLYSDYILNK-ENGDKIPITNENR-a1-b5	E6AP	E6AP	intra-protein xl	688	679	0	24.87	III
ENGDKIPITNENR-SVEKQFK-a5-b4	E6AP	E6AP	intra-protein xl	679	705	0	25.68	I
ENGDKIPITNENR-SVEKQFK-a5-b4	E6AP	E6AP	intra-protein xl	679	705	0	29.04	II
ENGDKIPITNENR-SVEKQFK-a5-b4	E6AP	E6AP	intra-protein xl	679	705	0.82	31.33	III
EFVNLYSDYILNKSVEK-QFKAFR-a13-b3	E6AP	E6AP	intra-protein xl	701	708	0.14	31.84	I
EFVNLYSDYILNKSVEK-QFKAFR-a13-b3	E6AP	E6AP	intra-protein xl	701	708	0.47	32.94	II
EFVNLYSDYILNKSVEK-QFKAFR-a13-b3	E6AP	E6AP	intra-protein xl	701	708	0.49	31.84	III
ALELYKINAK-SVEKQFK-a6-b4	E6AP	E6AP	intra-protein xl	54	705	0.46	34.07	I
ALELYKINAK-SVEKQFK-a6-b4	E6AP	E6AP	intra-protein xl	54	705	0.86	30.94	II
ALELYKINAK-SVEKQFK-a6-b4	E6AP	E6AP	intra-protein xl	54	705	0.5	35.75	III
GFHMVTNESPLKYLFRPEEIELLICGSR-QFKAFR-a12-b3	E6AP	E6AP	intra-protein xl	724	708	0.29	34.16	I
GFHMVTNESPLKYLFRPEEIELLICGSR-QFKAFR-a12-b3	E6AP	E6AP	intra-protein xl	724	708	0.43	31.41	II
GFHMVTNESPLKYLFRPEEIELLICGSR-QFKAFR-a12-b3	E6AP	E6AP	intra-protein xl	724	708	0.37	31.77	III
LKMIIAK-QFKAFR-a2-b3	E6AP	E6AP	intra-protein xl	801	708	0.82	29.74	I
LKMIIAK-QFKAFR-a2-b3	E6AP	E6AP	intra-protein xl	801	708	0.79	32.85	II
LKMIIAK-QFKAFR-a2-b3	E6AP	E6AP	intra-protein xl	801	708	0.9	28.12	III
ALELYKINAK-ALELYKINAK-a6-b6	E6AP	E6AP	intra-protein xl	54	54	0.77	36.46	I
ALELYKINAK-ALELYKINAK-a6-b6	E6AP	E6AP	intra-protein xl	54	54	0	37.22	II
ALELYKINAK-ALELYKINAK-a6-b6	E6AP	E6AP	intra-protein xl	54	54	0	36.67	III
ALELYKINAK-APVGGLGKLK-a6-b8	E6AP	E6AP	intra-protein xl	54	799	0.61	38.86	I
ALELYKINAK-APVGGLGKLK-a6-b8	E6AP	E6AP	intra-protein xl	54	799	0.59	39.88	II
ALELYKINAK-APVGGLGKLK-a6-b8	E6AP	E6AP	intra-protein xl	54	799	0	39.91	III
ALELYKINAK-LKMIIAK-a6-b2	E6AP	E6AP	intra-protein xl	54	801	0.8	34.9	I
ALELYKINAK-LKMIIAK-a6-b2	E6AP	E6AP	intra-protein xl	54	801	0.44	33.7	II
ALELYKINAK-LKMIIAK-a6-b2	E6AP	E6AP	intra-protein xl	54	801	0.54	33.66	III
ALELYKINAK-LCDPHPSKK-a6-b8	E6AP	E6AP	intra-protein xl	54	66	0.72	32.92	I
ALELYKINAK-LCDPHPSKK-a6-b8	E6AP	E6AP	intra-protein xl	54	66	0.79	33.99	II
ALELYKINAK-LCDPHPSKK-a6-b8	E6AP	E6AP	intra-protein xl	54	66	0.72	34.61	III
KGASSAYLENSK-ALELYKINAK-a1-b6	E6AP	E6AP	intra-protein xl	67	54	0.17	44.51	I
KGASSAYLENSK-ALELYKINAK-a1-b6	E6AP	E6AP	intra-protein xl	67	54	0	36	II
KGASSAYLENSK-ALELYKINAK-a1-b6	E6AP	E6AP	intra-protein xl	67	54	0.64	43.08	III
ALELYKINAK-LLKAITYAK-a6-b3	E6AP	E6AP	intra-protein xl	54	841	0	35.74	I
ALELYKINAK-LLKAITYAK-a6-b3	E6AP	E6AP	intra-protein xl	54	841	0	38.97	II
ALELYKINAK-LLKAITYAK-a6-b3	E6AP	E6AP	intra-protein xl	54	841	0	40.12	III
GASSAYLENSKGAPNNSCSEIK-ALELYKINAK-a11-b6	E6AP	E6AP	intra-protein xl	78	54	0.57	37.12	I
GASSAYLENSKGAPNNSCSEIK-ALELYKINAK-a11-b6	E6AP	E6AP	intra-protein xl	78	54	0.46	37.75	II
GASSAYLENSKGAPNNSCSEIK-ALELYKINAK-a11-b6	E6AP	E6AP	intra-protein xl	78	54	0.55	24.42	III
INAKLCDPHPSK-KGASSAYLENSK-a4-b1	E6AP	E6AP	intra-protein xl	58	67	0	43.07	I
INAKLCDPHPSK-KGASSAYLENSK-a4-b1	E6AP	E6AP	intra-protein xl	58	67	0.2	41.17	II
INAKLCDPHPSK-KGASSAYLENSK-a4-b1	E6AP	E6AP	intra-protein xl	58	67	0.13	39.03	III
EFWEIVHSFTDEQKR-LKMIIAK-a14-b2	E6AP	E6AP	intra-protein xl	779	801	0.32	21.38	I
EFWEIVHSFTDEQKR-LKMIIAK-a14-b2	E6AP	E6AP	intra-protein xl	779	801	0	27.32	III
MIIAKNGPDTER-APVGGLGKLK-a5-b8	E6AP	E6AP	intra-protein xl	806	799	0	40.59	I
MIIAKNGPDTER-APVGGLGKLK-a5-b8	E6AP	E6AP	intra-protein xl	806	799	0	44.6	II
MIIAKNGPDTER-APVGGLGKLK-a5-b8	E6AP	E6AP	intra-protein xl	806	799	0	42.14	III
APVGGLGKLK-LCDPHPSKK-a8-b8	E6AP	E6AP	intra-protein xl	799	66	0.6	27.45	I
APVGGLGKLK-LCDPHPSKK-a8-b8	E6AP	E6AP	intra-protein xl	799	66	0.67	31.75	II
APVGGLGKLK-LCDPHPSKK-a8-b8	E6AP	E6AP	intra-protein xl	799	66	0.72	34.02	III
KGASSAYLENSK-APVGGLGKLK-a1-b8	E6AP	E6AP	intra-protein xl	67	799	0	33.11	I
KGASSAYLENSK-APVGGLGKLK-a1-b8	E6AP	E6AP	intra-protein xl	67	799	0	33.98	II
KGASSAYLENSK-APVGGLGKLK-a1-b8	E6AP	E6AP	intra-protein xl	67	799	0	34.41	III
APVGGLGKLK-LLKAITYAK-a8-b3	E6AP	E6AP	intra-protein xl	799	841	0	36.27	I
APVGGLGKLK-LLKAITYAK-a8-b3	E6AP	E6AP	intra-protein xl	799	841	0	33.2	III
LCDPHPSKK-LKMIIAK-a8-b2	E6AP	E6AP	intra-protein xl	66	801	0.62	26.07	I
LCDPHPSKK-LKMIIAK-a8-b2	E6AP	E6AP	intra-protein xl	66	801	0.59	34.37	II
LCDPHPSKK-LKMIIAK-a8-b2	E6AP	E6AP	intra-protein xl	66	801	0.52	28.7	III
LKMIIAK-EKLKER-a2-b4	E6AP	E6AP	intra-protein xl	801	836	0.44	27.7	II
LKMIIAK-EKLKER-a2-b4	E6AP	E6AP	intra-protein xl	801	836	0.55	31.28	III
LLKAITYAK-LKMIIAK-a3-b2	E6AP	E6AP	intra-protein xl	841	801	0	23.48	I
LLKAITYAK-LKMIIAK-a3-b2	E6AP	E6AP	intra-protein xl	841	801	0.79	33.23	II
LLKAITYAK-LKMIIAK-a3-b2	E6AP	E6AP	intra-protein xl	841	801	0.92	34.06	III
AITYAKGFGML-LKMIIAK-a6-b2	E6AP	E6AP	intra-protein xl	847	801	0	21.48	II
AITYAKGFGML-LKMIIAK-a6-b2	E6AP	E6AP	intra-protein xl	847	801	0.92	27.59	III
MIIAKNGPDTER-LLKAITYAK-a5-b3	E6AP	E6AP	intra-protein xl	806	841	0	32.41	I
MIIAKNGPDTER-LLKAITYAK-a5-b3	E6AP	E6AP	intra-protein xl	806	841	0.28	31.65	II
MIIAKNGPDTER-LLKAITYAK-a5-b3	E6AP	E6AP	intra-protein xl	806	841	0	37.59	III
KGASSAYLENSK-LCDPHPSKK-a1-b8	E6AP	E6AP	intra-protein xl	67	66	0	34.99	I
KGASSAYLENSK-LCDPHPSKK-a1-b8	E6AP	E6AP	intra-protein xl	67	66	0.73	35.79	II
KGASSAYLENSK-LCDPHPSKK-a1-b8	E6AP	E6AP	intra-protein xl	67	66	0.82	35.71	III
LCDPHPSKK-LLKAITYAK-a8-b3	E6AP	E6AP	intra-protein xl	66	841	0.68	31.95	I
LCDPHPSKK-LLKAITYAK-a8-b3	E6AP	E6AP	intra-protein xl	66	841	0.45	40.41	II
LCDPHPSKK-LLKAITYAK-a8-b3	E6AP	E6AP	intra-protein xl	66	841	0.58	33.68	III
GASSAYLENSKGAPNNSCSEIK-LCDPHPSKK-a11-b8	E6AP	E6AP	intra-protein xl	78	66	0.42	38.21	I
GASSAYLENSKGAPNNSCSEIK-LCDPHPSKK-a11-b8	E6AP	E6AP	intra-protein xl	78	66	0.5	37.03	II
GASSAYLENSKGAPNNSCSEIK-LCDPHPSKK-a11-b8	E6AP	E6AP	intra-protein xl	78	66	0.8	38.01	III
AITYAKGFGML-EKLKER-a6-b2	E6AP	E6AP	intra-protein xl	847	834	0.54	28.83	I
AITYAKGFGML-EKLKER-a6-b2	E6AP	E6AP	intra-protein xl	847	834	0.81	29.59	II
AITYAKGFGML-EKLKER-a6-b2	E6AP	E6AP	intra-protein xl	847	834	0.51	27.94	III
LLKAITYAK-EKLKER-a3-b4	E6AP	E6AP	intra-protein xl	841	836	0	35.09	I
LLKAITYAK-EKLKER-a3-b4	E6AP	E6AP	intra-protein xl	841	836	0	37.37	II
LLKAITYAK-EKLKER-a3-b4	E6AP	E6AP	intra-protein xl	841	836	0	35.99	III
KGASSAYLENSK-KGASSAYLENSK-a1-b1	E6AP	E6AP	intra-protein xl	67	67	0	31.34	I
KGASSAYLENSK-KGASSAYLENSK-a1-b1	E6AP	E6AP	intra-protein xl	67	67	0	38.43	III
KGASSAYLENSK-LLKAITYAK-a1-b3	E6AP	E6AP	intra-protein xl	67	841	0	52.52	I
KGASSAYLENSK-LLKAITYAK-a1-b3	E6AP	E6AP	intra-protein xl	67	841	0	46.35	II
KGASSAYLENSK-LLKAITYAK-a1-b3	E6AP	E6AP	intra-protein xl	67	841	0	49.92	III
LLKAITYAK-LLKAITYAK-a3-b3	E6AP	E6AP	intra-protein xl	841	841	0	33.72	I
LLKAITYAK-LLKAITYAK-a3-b3	E6AP	E6AP	intra-protein xl	841	841	0	33.06	II
LLKAITYAK-LLKAITYAK-a3-b3	E6AP	E6AP	intra-protein xl	841	841	0	34.26	III
GASSAYLENSKGAPNNSCSEIK-LLKAITYAK-a11-b3	E6AP	E6AP	intra-protein xl	78	841	0.51	28.13	I
GASSAYLENSKGAPNNSCSEIK-LLKAITYAK-a11-b3	E6AP	E6AP	intra-protein xl	78	841	0.44	28.9	II
GASSAYLENSKGAPNNSCSEIK-LLKAITYAK-a11-b3	E6AP	E6AP	intra-protein xl	78	841	0.32	27.81	III
