# Supplementary material for: Structural dynamics of the E6AP/UBE3A-E6-p53 enzyme-substrate complex
Source: Nat Commun. 2018 Oct 25;9:4441. doi: 10.1038/s41467-018-06953-0 (PMC6202321; doi:10.1038/s41467-018-06953-0)
Supplement: Supplementary file 6 — Supplementary Data 3 [file 41467_2018_6953_MOESM6_ESM.xlsx]

## Sheet: Tabelle1
Supplementary Data 3. Xl-MS data for crosslinking of E6AP in the presence of E6_L50E mutant
Crosslinked peptide	Protein 1	Protein 2	Type	Pos 1	Pos 2	deltaS	ld-Score	Biological replicate
DGNPYAVCDKCLK-FYSKISEYR-a10-b4	E6_L50E	E6_L50E	intra-protein xl	65	72	0	32.11	II
DGNPYAVCDKCLK-FYSKISEYR-a10-b4	E6_L50E	E6_L50E	intra-protein xl	65	72	0	32.19	III
HYCYSLYGTTLEQQYNKPLCDLLIR-FYSKISEYR-a17-b4	E6_L50E	E6_L50E	intra-protein xl	94	72	0.37	35.56	II
HYCYSLYGTTLEQQYNKPLCDLLIR-FYSKISEYR-a17-b4	E6_L50E	E6_L50E	intra-protein xl	94	72	0.47	40.5	III
AAAKHLIER-FYSKISEYR-a4-b4	E6AP	E6_L50E	inter-protein xl	7	72	0.93	24.36	I
AAAKHLIER-FYSKISEYR-a4-b4	E6AP	E6_L50E	inter-protein xl	7	72	0.88	31.97	II
AAAKHLIER-FYSKISEYR-a4-b4	E6AP	E6_L50E	inter-protein xl	7	72	0.57	27.26	III
CINCQKPLCPEEK-HLDKKQR-a6-b5	E6_L50E	E6_L50E	intra-protein xl	108	122	0.78	31.27	II
CINCQKPLCPEEK-HLDKKQR-a6-b5	E6_L50E	E6_L50E	intra-protein xl	108	122	0.83	29.56	III
GAPNNSCSEIKMNK-IDFKDVTYLTEEK-a11-b4	E6AP	E6AP	intra-protein xl	89	100	0.68	29.35	II
GAPNNSCSEIKMNK-IDFKDVTYLTEEK-a11-b4	E6AP	E6AP	intra-protein xl	89	100	0	29.81	III
GAPNNSCSEIKMNK-AAAKHLIER-a11-b4	E6AP	E6AP	intra-protein xl	89	7	0.51	27.04	II
GAPNNSCSEIKMNKK-AAAKHLIER-a11-b4	E6AP	E6AP	intra-protein xl	89	7	0.69	28.34	III
GAPNNSCSEIKMNK-ALELYKINAK-a11-b6	E6AP	E6AP	intra-protein xl	89	54	0.73	31.16	II
GAPNNSCSEIKMNK-ALELYKINAK-a11-b6	E6AP	E6AP	intra-protein xl	89	54	0.8	30.62	III
GAPNNSCSEIKMNKK-LCDPHPSKK-a11-b8	E6AP	E6AP	intra-protein xl	89	66	0.73	27.84	II
GAPNNSCSEIKMNKK-LCDPHPSKK-a11-b8	E6AP	E6AP	intra-protein xl	89	66	0.83	30.6	III
DVTYLTEEKVYEILELCR-KGARIDFK-a9-b1	E6AP	E6AP	intra-protein xl	109	93	0	35.52	II
DVTYLTEEKVYEILELCR-KGARIDFK-a9-b1	E6AP	E6AP	intra-protein xl	109	93	0	38.94	III
IDFKDVTYLTEEK-VKQHTKEELK-a4-b2	E6AP	E6AP	intra-protein xl	100	148	0.77	31.15	I
IDFKDVTYLTEEK-VKQHTKEELK-a4-b2	E6AP	E6AP	intra-protein xl	100	148	0.21	29.11	II
IDFKDVTYLTEEK-VKQHTK-a4-b2	E6AP	E6AP	intra-protein xl	100	148	0	28.6	III
IDFKDVTYLTEEK-QHTKEELK-a4-b4	E6AP	E6AP	intra-protein xl	100	152	0.29	32.81	I
IDFKDVTYLTEEK-QHTKEELK-a4-b4	E6AP	E6AP	intra-protein xl	100	152	0.36	27.76	II
IDFKDVTYLTEEK-AAAKHLIER-a4-b4	E6AP	E6AP	intra-protein xl	100	7	0	32.48	I
IDFKDVTYLTEEK-AAAKHLIER-a4-b4	E6AP	E6AP	intra-protein xl	100	7	0.29	34.34	II
IDFKDVTYLTEEK-AAAKHLIER-a4-b4	E6AP	E6AP	intra-protein xl	100	7	0.24	35.61	III
IDFKDVTYLTEEK-LPLAAQGKLIR-a4-b8	E6AP	E6AP	intra-protein xl	100	300	0.32	25.37	I
IDFKDVTYLTEEK-LPLAAQGKLIR-a4-b8	E6AP	E6AP	intra-protein xl	100	300	0	30.56	II
IDFKDVTYLTEEK-LPLAAQGKLIR-a4-b8	E6AP	E6AP	intra-protein xl	100	300	0	30.47	III
MDNNAAAIKALELYK-IDFKDVTYLTEEK-a9-b4	E6AP	E6AP	intra-protein xl	48	100	0.52	41.39	I
MDNNAAAIKALELYK-IDFKDVTYLTEEK-a9-b4	E6AP	E6AP	intra-protein xl	48	100	0	38.07	II
MDNNAAAIKALELYK-IDFKDVTYLTEEK-a9-b4	E6AP	E6AP	intra-protein xl	48	100	0.6	37.7	III
IDFKDVTYLTEEK-ALELYKINAK-a4-b6	E6AP	E6AP	intra-protein xl	100	54	0.65	36.16	I
IDFKDVTYLTEEK-ALELYKINAK-a4-b6	E6AP	E6AP	intra-protein xl	100	54	0.09	37.63	II
IDFKDVTYLTEEK-ALELYKINAK-a4-b6	E6AP	E6AP	intra-protein xl	100	54	0.69	37.73	III
IDFKDVTYLTEEK-APVGGLGKLK-a4-b8	E6AP	E6AP	intra-protein xl	100	799	0	21.64	I
IDFKDVTYLTEEK-APVGGLGKLK-a4-b8	E6AP	E6AP	intra-protein xl	100	799	0	27.19	II
IDFKDVTYLTEEK-APVGGLGKLK-a4-b8	E6AP	E6AP	intra-protein xl	100	799	0	31.18	III
IDFKDVTYLTEEK-LCDPHPSKK-a4-b8	E6AP	E6AP	intra-protein xl	100	66	0	36.87	II
IDFKDVTYLTEEK-LCDPHPSKK-a4-b8	E6AP	E6AP	intra-protein xl	100	66	0.69	38.81	III
IDFKDVTYLTEEK-KGASSAYLENSK-a4-b1	E6AP	E6AP	intra-protein xl	100	67	0.26	40.95	I
IDFKDVTYLTEEK-KGASSAYLENSK-a4-b1	E6AP	E6AP	intra-protein xl	100	67	0.35	41.96	II
IDFKDVTYLTEEK-KGASSAYLENSK-a4-b1	E6AP	E6AP	intra-protein xl	100	67	0.28	40.17	III
IDFKDVTYLTEEK-LLKAITYAK-a4-b3	E6AP	E6AP	intra-protein xl	100	841	0	24.45	I
IDFKDVTYLTEEK-LLKAITYAK-a4-b3	E6AP	E6AP	intra-protein xl	100	841	0	27.45	II
GASSAYLENSKGAPNNSCSEIK-IDFKDVTYLTEEK-a11-b4	E6AP	E6AP	intra-protein xl	78	100	0.48	31.74	II
GASSAYLENSKGAPNNSCSEIK-IDFKDVTYLTEEK-a11-b4	E6AP	E6AP	intra-protein xl	78	100	0.55	27.69	III
DVTYLTEEKVYEILELCR-EELKSLQAK-a9-b4	E6AP	E6AP	intra-protein xl	109	156	0	25.14	II
DVTYLTEEKVYEILELCR-EELKSLQAK-a9-b4	E6AP	E6AP	intra-protein xl	109	156	0	37.35	III
DVTYLTEEKVYEILELCR-AAAKHLIER-a9-b4	E6AP	E6AP	intra-protein xl	109	7	0.16	30.18	II
IDFKDVTYLTEEKVYEILELCR-RAAAKHLIER-a13-b5	E6AP	E6AP	intra-protein xl	109	7	0	39.62	III
EELKSLQAK-KVKQHTK-a4-b1	E6AP	E6AP	intra-protein xl	156	146	0.55	26.41	I
EELKSLQAK-KVKQHTK-a4-b1	E6AP	E6AP	intra-protein xl	156	146	0.55	24.69	II
EELKSLQAK-KVKQHTK-a4-b1	E6AP	E6AP	intra-protein xl	156	146	0.79	26.67	III
IGDSSQGDNNLQKLGPDDVSVDIDAIR-KVKQHTK-a13-b1	E6AP	E6AP	intra-protein xl	203	146	0.28	30.19	I
IGDSSQGDNNLQKLGPDDVSVDIDAIRR-KVKQHTK-a13-b1	E6AP	E6AP	intra-protein xl	203	146	0.24	29.43	III
EELKSLQAK-KVKQHTK-a4-b3	E6AP	E6AP	intra-protein xl	156	148	0	34.09	I
EELKSLQAK-VKQHTK-a4-b2	E6AP	E6AP	intra-protein xl	156	148	0.85	35.05	II
EELKSLQAK-VKQHTK-a4-b2	E6AP	E6AP	intra-protein xl	156	148	0.89	32.42	III
SLQAKDEDK-VKQHTK-a5-b2	E6AP	E6AP	intra-protein xl	161	148	0.58	34.26	I
SLQAKDEDK-KVKQHTK-a5-b3	E6AP	E6AP	intra-protein xl	161	148	0	37.2	II
SLQAKDEDK-KVKQHTK-a5-b3	E6AP	E6AP	intra-protein xl	161	148	0	41.98	III
DEDKDEDEKEK-VKQHTKEELK-a9-b2	E6AP	E6AP	intra-protein xl	170	148	0.94	28.98	I
DEDEKEK-VKQHTK-a5-b2	E6AP	E6AP	intra-protein xl	170	148	0.87	29.45	II
DEDEKEK-VKQHTK-a5-b2	E6AP	E6AP	intra-protein xl	170	148	0.85	29.88	III
IGDSSQGDNNLQKLGPDDVSVDIDAIR-VKQHTK-a13-b2	E6AP	E6AP	intra-protein xl	203	148	0.27	45.32	I
IGDSSQGDNNLQKLGPDDVSVDIDAIR-VKQHTK-a13-b2	E6AP	E6AP	intra-protein xl	203	148	0.3	41.39	II
IGDSSQGDNNLQKLGPDDVSVDIDAIR-VKQHTK-a13-b2	E6AP	E6AP	intra-protein xl	203	148	0.2	42.62	III
AAAKHLIER-KVKQHTK-a4-b3	E6AP	E6AP	intra-protein xl	7	148	0.66	42.25	I
AAAKHLIER-VKQHTK-a4-b2	E6AP	E6AP	intra-protein xl	7	148	0.85	36.25	II
AAAKHLIER-KVKQHTK-a4-b3	E6AP	E6AP	intra-protein xl	7	148	0.6	37.21	III
LPLAAQGKLIR-VKQHTK-a8-b2	E6AP	E6AP	intra-protein xl	300	148	0.78	36.51	I
LPLAAQGKLIR-KVKQHTK-a8-b3	E6AP	E6AP	intra-protein xl	300	148	0	37.88	II
LPLAAQGKLIR-VKQHTK-a8-b2	E6AP	E6AP	intra-protein xl	300	148	0.85	38.86	III
LWSKYNADQIR-KVKQHTK-a4-b3	E6AP	E6AP	intra-protein xl	307	148	0	36.94	I
LWSKYNADQIR-VKQHTK-a4-b2	E6AP	E6AP	intra-protein xl	307	148	0	32.23	II
LWSKYNADQIR-KVKQHTK-a4-b3	E6AP	E6AP	intra-protein xl	307	148	0	39.13	III
ALELYKINAK-KVKQHTK-a6-b3	E6AP	E6AP	intra-protein xl	54	148	0.52	27.35	I
ALELYKINAK-KVKQHTK-a6-b3	E6AP	E6AP	intra-protein xl	54	148	0.57	27.4	II
APVGGLGKLK-VKQHTK-a8-b2	E6AP	E6AP	intra-protein xl	799	148	0	24.02	I
APVGGLGKLK-VKQHTK-a8-b2	E6AP	E6AP	intra-protein xl	799	148	0.9	28.23	II
LCDPHPSKK-VKQHTK-a8-b2	E6AP	E6AP	intra-protein xl	66	148	0	27.72	II
VKQHTKEELK-LCDPHPSKK-a2-b8	E6AP	E6AP	intra-protein xl	148	66	0.84	23.82	III
VKQHTKEELK-SLQAKDEDK-a6-b5	E6AP	E6AP	intra-protein xl	152	161	0.85	26.99	I
VKQHTKEELK-SLQAKDEDK-a6-b5	E6AP	E6AP	intra-protein xl	152	161	0.66	32.19	II
SLQAKDEDK-QHTKEELK-a5-b4	E6AP	E6AP	intra-protein xl	161	152	0	24.42	III
DEDKDEDEKEK-VKQHTKEELK-a4-b6	E6AP	E6AP	intra-protein xl	165	152	0.66	43.3	I
DEDKDEDEKEK-VKQHTKEELK-a4-b6	E6AP	E6AP	intra-protein xl	165	152	0.85	42.05	II
DEDKDEDEKEK-VKQHTKEELK-a4-b6	E6AP	E6AP	intra-protein xl	165	152	0.76	42.37	III
DEDKDEDEKEK-VKQHTKEELK-a9-b6	E6AP	E6AP	intra-protein xl	170	152	0.84	25.3	I
DEDKDEDEKEK-VKQHTKEELK-a9-b6	E6AP	E6AP	intra-protein xl	170	152	0.61	25.41	II
DEDKDEDEKEK-VKQHTKEELK-a9-b6	E6AP	E6AP	intra-protein xl	170	152	0.9	34.24	III
IGDSSQGDNNLQKLGPDDVSVDIDAIRR-VKQHTKEELK-a13-b6	E6AP	E6AP	intra-protein xl	203	152	0.31	29.08	II
IGDSSQGDNNLQKLGPDDVSVDIDAIR-VKQHTKEELK-a13-b6	E6AP	E6AP	intra-protein xl	203	152	0.25	29.88	III
VKQHTKEELK-AAAKHLIER-a6-b4	E6AP	E6AP	intra-protein xl	152	7	0.86	35.64	I
VKQHTKEELK-AAAKHLIER-a6-b4	E6AP	E6AP	intra-protein xl	152	7	0.69	34.4	II
VKQHTKEELK-AAAKHLIER-a6-b4	E6AP	E6AP	intra-protein xl	152	7	0.81	36.15	III
LPLAAQGKLIR-QHTKEELK-a8-b4	E6AP	E6AP	intra-protein xl	300	152	0.87	37.05	I
LPLAAQGKLIR-QHTKEELK-a8-b4	E6AP	E6AP	intra-protein xl	300	152	0.9	37.59	II
LPLAAQGKLIR-QHTKEELK-a8-b4	E6AP	E6AP	intra-protein xl	300	152	0.8	35.54	III
LWSKYNADQIR-QHTKEELK-a4-b4	E6AP	E6AP	intra-protein xl	307	152	0.47	20.94	I
LWSKYNADQIR-VKQHTKEELK-a4-b6	E6AP	E6AP	intra-protein xl	307	152	0.8	33	II
LWSKYNADQIR-QHTKEELK-a4-b4	E6AP	E6AP	intra-protein xl	307	152	0.86	33.66	III
ALELYKINAK-QHTKEELK-a6-b4	E6AP	E6AP	intra-protein xl	54	152	0.45	33.73	I
ALELYKINAK-QHTKEELK-a6-b4	E6AP	E6AP	intra-protein xl	54	152	0.43	26.04	II
ALELYKINAK-QHTKEELK-a6-b4	E6AP	E6AP	intra-protein xl	54	152	0.51	26.03	III
DEDKDEDEKEK-EELKSLQAK-a4-b4	E6AP	E6AP	intra-protein xl	165	156	0.68	31.47	I
DEDKDEDEKEK-EELKSLQAK-a4-b4	E6AP	E6AP	intra-protein xl	165	156	0.78	25.1	II
QHTKEELKSLQAK-DEDKDEDEKEK-a8-b4	E6AP	E6AP	intra-protein xl	156	165	0.74	24.69	III
DEDEKEKAACSAAAMEEDSEASSSR-EELKSLQAKDEDK-a5-b4	E6AP	E6AP	intra-protein xl	170	156	0.93	26.7	II
DEDEKEKAACSAAAMEEDSEASSSR-EELKSLQAKDEDK-a5-b4	E6AP	E6AP	intra-protein xl	170	156	0	36.71	III
IGDSSQGDNNLQKLGPDDVSVDIDAIRR-EELKSLQAK-a13-b4	E6AP	E6AP	intra-protein xl	203	156	0.4	24.58	I
IGDSSQGDNNLQKLGPDDVSVDIDAIR-EELKSLQAK-a13-b4	E6AP	E6AP	intra-protein xl	203	156	0.24	36.32	II
IGDSSQGDNNLQKLGPDDVSVDIDAIR-EELKSLQAK-a13-b4	E6AP	E6AP	intra-protein xl	203	156	0.37	40.04	III
LPLAAQGKLIR-EELKSLQAK-a8-b4	E6AP	E6AP	intra-protein xl	300	156	0.53	22.98	II
LPLAAQGKLIR-EELKSLQAK-a8-b4	E6AP	E6AP	intra-protein xl	300	156	0	29.75	III
LWSKYNADQIR-EELKSLQAK-a4-b4	E6AP	E6AP	intra-protein xl	307	156	0.73	33.31	II
LWSKYNADQIR-EELKSLQAK-a4-b4	E6AP	E6AP	intra-protein xl	307	156	0	29.37	III
SLQAKDEDK-DEDEKEK-a5-b5	E6AP	E6AP	intra-protein xl	161	170	0.5	23.93	I
DEDEKEKAACSAAAMEEDSEASSSR-SLQAKDEDK-a5-b5	E6AP	E6AP	intra-protein xl	170	161	0.94	32.79	II
DEDEKEKAACSAAAMEEDSEASSSR-SLQAKDEDK-a5-b5	E6AP	E6AP	intra-protein xl	170	161	0.87	33.46	III
DEDEKEKAACSAAAMEEDSEASSSR-SLQAKDEDK-a7-b5	E6AP	E6AP	intra-protein xl	172	161	0.93	39.95	II
EKAACSAAAMEEDSEASSSR-SLQAKDEDKDEDEK-a2-b5	E6AP	E6AP	intra-protein xl	172	161	0	33.7	III
IGDSSQGDNNLQKLGPDDVSVDIDAIR-SLQAKDEDK-a13-b5	E6AP	E6AP	intra-protein xl	203	161	0.36	27.77	I
IGDSSQGDNNLQKLGPDDVSVDIDAIR-SLQAKDEDK-a13-b5	E6AP	E6AP	intra-protein xl	203	161	0.25	31.38	II
IGDSSQGDNNLQKLGPDDVSVDIDAIR-SLQAKDEDK-a13-b5	E6AP	E6AP	intra-protein xl	203	161	0.26	31.13	III
AAAKHLIER-SLQAKDEDK-a4-b5	E6AP	E6AP	intra-protein xl	7	161	0.38	25.78	I
AAAKHLIER-SLQAKDEDK-a4-b5	E6AP	E6AP	intra-protein xl	7	161	0.5	30.07	II
AAAKHLIER-SLQAKDEDK-a4-b5	E6AP	E6AP	intra-protein xl	7	161	0.44	20.66	III
LPLAAQGKLIR-SLQAKDEDK-a8-b5	E6AP	E6AP	intra-protein xl	300	161	0	29.79	II
LPLAAQGKLIR-SLQAKDEDK-a8-b5	E6AP	E6AP	intra-protein xl	300	161	0	23.19	III
EKAACSAAAMEEDSEASSSR-SLQAKDEDKDEDEK-a2-b9	E6AP	E6AP	intra-protein xl	172	165	0	29.52	II
EKAACSAAAMEEDSEASSSR-SLQAKDEDKDEDEK-a2-b9	E6AP	E6AP	intra-protein xl	172	165	0	36.54	III
DEDKDEDEKEK-AAAKHLIER-a4-b4	E6AP	E6AP	intra-protein xl	165	7	0.66	36.92	I
DEDKDEDEKEK-AAAKHLIER-a4-b4	E6AP	E6AP	intra-protein xl	165	7	0.69	48.49	II
DEDKDEDEKEK-AAAKHLIER-a4-b4	E6AP	E6AP	intra-protein xl	165	7	0.59	50.18	III
DEDKDEDEKEK-LCDPHPSKK-a4-b8	E6AP	E6AP	intra-protein xl	165	66	0.81	31.28	II
DEDKDEDEKEK-LCDPHPSKK-a4-b8	E6AP	E6AP	intra-protein xl	165	66	0.87	25.58	III
DEDKDEDEKEK-AAAKHLIER-a9-b4	E6AP	E6AP	intra-protein xl	170	7	0.84	21.02	I
DEDKDEDEKEK-AAAKHLIER-a9-b4	E6AP	E6AP	intra-protein xl	170	7	0.53	25.93	III
EKAACSAAAMEEDSEASSSR-NLVNDDDAIVAASKCLK-a2-b14	E6AP	E6AP	intra-protein xl	172	350	0.16	28.43	I
EKAACSAAAMEEDSEASSSR-NLVNDDDAIVAASKCLK-a2-b14	E6AP	E6AP	intra-protein xl	172	350	0	27.44	III
IGDSSQGDNNLQKLGPDDVSVDIDAIR-AAAKHLIER-a13-b4	E6AP	E6AP	intra-protein xl	203	7	0.23	43.2	I
IGDSSQGDNNLQKLGPDDVSVDIDAIR-AAAKHLIER-a13-b4	E6AP	E6AP	intra-protein xl	203	7	0.18	37.92	II
IGDSSQGDNNLQKLGPDDVSVDIDAIR-AAAKHLIER-a13-b4	E6AP	E6AP	intra-protein xl	203	7	0.18	40.24	III
IGDSSQGDNNLQKLGPDDVSVDIDAIR-LPLAAQGKLIR-a13-b8	E6AP	E6AP	intra-protein xl	203	300	0.38	47.06	I
IGDSSQGDNNLQKLGPDDVSVDIDAIR-LPLAAQGKLIR-a13-b8	E6AP	E6AP	intra-protein xl	203	300	0.36	43.54	II
IGDSSQGDNNLQKLGPDDVSVDIDAIR-LPLAAQGKLIR-a13-b8	E6AP	E6AP	intra-protein xl	203	300	0.43	47.33	III
IGDSSQGDNNLQKLGPDDVSVDIDAIR-LWSKYNADQIR-a13-b4	E6AP	E6AP	intra-protein xl	203	307	0.39	49.2	I
IGDSSQGDNNLQKLGPDDVSVDIDAIR-LWSKYNADQIR-a13-b4	E6AP	E6AP	intra-protein xl	203	307	0.42	41.2	II
IGDSSQGDNNLQKLGPDDVSVDIDAIR-LWSKYNADQIR-a13-b4	E6AP	E6AP	intra-protein xl	203	307	0.4	49.37	III
IGDSSQGDNNLQKLGPDDVSVDIDAIR-ALELYKINAK-a13-b6	E6AP	E6AP	intra-protein xl	203	54	0.28	37.44	I
IGDSSQGDNNLQKLGPDDVSVDIDAIR-ALELYKINAK-a13-b6	E6AP	E6AP	intra-protein xl	203	54	0.4	33.73	III
AAAKHLIER-AAAKHLIER-a4-b4	E6AP	E6AP	intra-protein xl	7	7	0.79	45.36	I
AAAKHLIER-AAAKHLIER-a4-b4	E6AP	E6AP	intra-protein xl	7	7	0.82	44.84	II
AAAKHLIER-AAAKHLIER-a4-b4	E6AP	E6AP	intra-protein xl	7	7	0.81	45.19	III
AMSKLPLAAQGK-AAAKHLIER-a4-b4	E6AP	E6AP	intra-protein xl	292	7	0.25	36.11	I
AMSKLPLAAQGK-AAAKHLIER-a4-b4	E6AP	E6AP	intra-protein xl	292	7	0.93	32.87	II
AMSKLPLAAQGK-AAAKHLIER-a4-b4	E6AP	E6AP	intra-protein xl	292	7	0.3	32.22	III
LPLAAQGKLIR-AAAKHLIER-a8-b4	E6AP	E6AP	intra-protein xl	300	7	0	37.54	I
LPLAAQGKLIR-AAAKHLIER-a8-b4	E6AP	E6AP	intra-protein xl	300	7	0.88	37.88	II
LPLAAQGKLIR-AAAKHLIER-a8-b4	E6AP	E6AP	intra-protein xl	300	7	0	40	III
LWSKYNADQIR-AAAKHLIER-a4-b4	E6AP	E6AP	intra-protein xl	307	7	0.32	30.36	I
LWSKYNADQIR-AAAKHLIER-a4-b4	E6AP	E6AP	intra-protein xl	307	7	0.37	45.31	II
LWSKYNADQIR-AAAKHLIER-a4-b4	E6AP	E6AP	intra-protein xl	307	7	0	41.3	III
MMETFQQLITYKVISNEFNSR-AAAKHLIER-a12-b4	E6AP	E6AP	intra-protein xl	327	7	0	21.63	I
MMETFQQLITYKVISNEFNSR-AAAKHLIER-a12-b4	E6AP	E6AP	intra-protein xl	327	7	0	42.68	II
NLVNDDDAIVAASKCLK-AAAKHLIER-a14-b4	E6AP	E6AP	intra-protein xl	350	7	0.34	30.55	II
NLVNDDDAIVAASKCLK-AAAKHLIER-a14-b4	E6AP	E6AP	intra-protein xl	350	7	0	30.41	III
VDPLETELGVKTLDCR-AAAKHLIER-a11-b4	E6AP	E6AP	intra-protein xl	412	7	0	31.52	II
VDPLETELGVKTLDCR-AAAKHLIER-a11-b4	E6AP	E6AP	intra-protein xl	412	7	0	35.83	III
LEMIAMENPADLKK-AAAKHLIER-a13-b4	E6AP	E6AP	intra-protein xl	529	7	0.92	27.96	I
LEMIAMENPADLKK-AAAKHLIER-a13-b4	E6AP	E6AP	intra-protein xl	529	7	0	30.57	II
MDNNAAAIKALELYK-AAAKHLIER-a9-b4	E6AP	E6AP	intra-protein xl	48	7	0.26	40.22	I
MDNNAAAIKALELYK-AAAKHLIER-a9-b4	E6AP	E6AP	intra-protein xl	48	7	0	34.18	II
MDNNAAAIKALELYK-AAAKHLIER-a9-b4	E6AP	E6AP	intra-protein xl	48	7	0.2	30.27	III
ENGDKIPITNENR-AAAKHLIER-a5-b4	E6AP	E6AP	intra-protein xl	679	7	0	21.63	II
ENGDKIPITNENR-AAAKHLIER-a5-b4	E6AP	E6AP	intra-protein xl	679	7	0.89	25.88	III
KEFVNLYSDYILNK-AAAKHLIER-a1-b4	E6AP	E6AP	intra-protein xl	688	7	0	24.29	I
KEFVNLYSDYILNK-AAAKHLIER-a1-b4	E6AP	E6AP	intra-protein xl	688	7	0	28.35	II
AAAKHLIER-SVEKQFK-a4-b4	E6AP	E6AP	intra-protein xl	7	705	0.62	27.89	II
AAAKHLIER-SVEKQFK-a4-b4	E6AP	E6AP	intra-protein xl	7	705	0	29.54	III
AAAKHLIER-QFKAFR-a4-b3	E6AP	E6AP	intra-protein xl	7	708	0	30.81	I
AAAKHLIER-QFKAFR-a4-b3	E6AP	E6AP	intra-protein xl	7	708	0.66	38.71	II
AAAKHLIER-QFKAFR-a4-b3	E6AP	E6AP	intra-protein xl	7	708	0.74	31.8	III
ALELYKINAK-AAAKHLIER-a6-b4	E6AP	E6AP	intra-protein xl	54	7	0	45.01	I
ALELYKINAK-AAAKHLIER-a6-b4	E6AP	E6AP	intra-protein xl	54	7	0	47.44	II
ALELYKINAK-AAAKHLIER-a6-b4	E6AP	E6AP	intra-protein xl	54	7	0	40.08	III
INAKLCDPHPSK-AAAKHLIER-a4-b4	E6AP	E6AP	intra-protein xl	58	7	0.77	26.39	II
INAKLCDPHPSK-AAAKHLIER-a4-b4	E6AP	E6AP	intra-protein xl	58	7	0	28.94	III
EFWEIVHSFTDEQKR-AAAKHLIER-a14-b4	E6AP	E6AP	intra-protein xl	779	7	0.46	40.29	II
EFWEIVHSFTDEQKR-AAAKHLIER-a14-b4	E6AP	E6AP	intra-protein xl	779	7	0.17	36.47	III
APVGGLGKLK-AAAKHLIER-a8-b4	E6AP	E6AP	intra-protein xl	799	7	0	41.7	I
APVGGLGKLK-AAAKHLIER-a8-b4	E6AP	E6AP	intra-protein xl	799	7	0	39.06	II
APVGGLGKLK-AAAKHLIER-a8-b4	E6AP	E6AP	intra-protein xl	799	7	0	39.7	III
AAAKHLIER-LKMIIAK-a4-b2	E6AP	E6AP	intra-protein xl	7	801	0.69	40.08	I
AAAKHLIER-LKMIIAK-a4-b2	E6AP	E6AP	intra-protein xl	7	801	0.76	39.47	II
AAAKHLIER-LKMIIAK-a4-b2	E6AP	E6AP	intra-protein xl	7	801	0.76	39.72	III
AAAKHLIER-LCDPHPSKK-a4-b8	E6AP	E6AP	intra-protein xl	7	66	0.71	31.47	I
AAAKHLIER-LCDPHPSKK-a4-b8	E6AP	E6AP	intra-protein xl	7	66	0.46	34.73	II
AAAKHLIER-LCDPHPSKK-a4-b8	E6AP	E6AP	intra-protein xl	7	66	0.79	36.76	III
AAAKHLIER-EKLKER-a4-b4	E6AP	E6AP	intra-protein xl	7	836	0	28.2	I
AAAKHLIER-EKLKER-a4-b4	E6AP	E6AP	intra-protein xl	7	836	0.56	26.32	II
KGASSAYLENSK-AAAKHLIER-a1-b4	E6AP	E6AP	intra-protein xl	67	7	0.41	32.29	I
KGASSAYLENSK-AAAKHLIER-a1-b4	E6AP	E6AP	intra-protein xl	67	7	0.24	48.4	II
KGASSAYLENSK-AAAKHLIER-a1-b4	E6AP	E6AP	intra-protein xl	67	7	0.32	45.57	III
AAAKHLIER-LLKAITYAK-a4-b3	E6AP	E6AP	intra-protein xl	7	841	0.59	45.3	I
AAAKHLIER-LLKAITYAK-a4-b3	E6AP	E6AP	intra-protein xl	7	841	0	50.55	II
AAAKHLIER-LLKAITYAK-a4-b3	E6AP	E6AP	intra-protein xl	7	841	0.54	45.43	III
GASSAYLENSKGAPNNSCSEIK-AAAKHLIER-a11-b4	E6AP	E6AP	intra-protein xl	78	7	0.29	33.12	II
GASSAYLENSKGAPNNSCSEIK-AAAKHLIER-a11-b4	E6AP	E6AP	intra-protein xl	78	7	0.4	34.41	III
MMETFQQLITYKVISNEFNSR-NLHSPEYLEMALPLFCKAMSK-a12-b17	E6AP	E6AP	intra-protein xl	327	288	0	31.13	II
MMETFQQLITYKVISNEFNSR-NLHSPEYLEMALPLFCKAMSK-a12-b17	E6AP	E6AP	intra-protein xl	327	288	0.26	34.7	III
NLHSPEYLEMALPLFCKAMSK-NLVNDDDAIVAASKCLK-a17-b14	E6AP	E6AP	intra-protein xl	288	350	0.04	26.03	II
NLHSPEYLEMALPLFCKAMSK-NLVNDDDAIVAASKCLK-a17-b14	E6AP	E6AP	intra-protein xl	288	350	0.27	28.13	III
NLHSPEYLEMALPLFCKAMSK-ALELYKINAK-a17-b6	E6AP	E6AP	intra-protein xl	288	54	0.75	31.32	II
NLHSPEYLEMALPLFCKAMSK-ALELYKINAK-a17-b6	E6AP	E6AP	intra-protein xl	288	54	0.11	24.38	III
AMSKLPLAAQGK-LWSKYNADQIR-a4-b4	E6AP	E6AP	intra-protein xl	292	307	0.51	30.1	I
AMSKLPLAAQGK-LWSKYNADQIR-a4-b4	E6AP	E6AP	intra-protein xl	292	307	0	36.26	II
AMSKLPLAAQGK-LWSKYNADQIR-a4-b4	E6AP	E6AP	intra-protein xl	292	307	0	29.71	III
NLVNDDDAIVAASKCLK-AMSKLPLAAQGK-a14-b4	E6AP	E6AP	intra-protein xl	350	292	0.17	33.98	II
NLVNDDDAIVAASKCLK-AMSKLPLAAQGK-a14-b4	E6AP	E6AP	intra-protein xl	350	292	0	31.47	III
AMSKLPLAAQGK-ALELYKINAK-a4-b6	E6AP	E6AP	intra-protein xl	292	54	0.55	37.79	I
AMSKLPLAAQGK-ALELYKINAK-a4-b6	E6AP	E6AP	intra-protein xl	292	54	0	38.17	II
AMSKLPLAAQGK-ALELYKINAK-a4-b6	E6AP	E6AP	intra-protein xl	292	54	0.52	38.6	III
LPLAAQGKLIR-LWSKYNADQIR-a8-b4	E6AP	E6AP	intra-protein xl	300	307	0	45.86	I
LPLAAQGKLIR-LWSKYNADQIR-a8-b4	E6AP	E6AP	intra-protein xl	300	307	0	43.74	II
LPLAAQGKLIR-LWSKYNADQIR-a8-b4	E6AP	E6AP	intra-protein xl	300	307	0	44.46	III
LPLAAQGKLIR-ALELYKINAK-a8-b6	E6AP	E6AP	intra-protein xl	300	54	0.49	27.67	II
LPLAAQGKLIR-ALELYKINAK-a8-b6	E6AP	E6AP	intra-protein xl	300	54	0.53	25.99	III
LPLAAQGKLIR-LCDPHPSKK-a8-b8	E6AP	E6AP	intra-protein xl	300	66	0.69	32.4	II
LPLAAQGKLIR-LCDPHPSKK-a8-b8	E6AP	E6AP	intra-protein xl	300	66	0.28	25.11	III
MMETFQQLITYKVISNEFNSR-ALELYKINAK-a12-b6	E6AP	E6AP	intra-protein xl	327	54	0.52	22.32	I
MMETFQQLITYKVISNEFNSR-ALELYKINAK-a12-b6	E6AP	E6AP	intra-protein xl	327	54	0	31.43	II
MMETFQQLITYKVISNEFNSR-ALELYKINAK-a12-b6	E6AP	E6AP	intra-protein xl	327	54	0.33	30.02	III
NLVNDDDAIVAASKCLK-ALELYKINAK-a14-b6	E6AP	E6AP	intra-protein xl	350	54	0	29.09	II
NLVNDDDAIVAASKCLK-ALELYKINAK-a14-b6	E6AP	E6AP	intra-protein xl	350	54	0.12	30.38	III
NLVNDDDAIVAASKCLK-LCDPHPSKK-a14-b8	E6AP	E6AP	intra-protein xl	350	66	0.86	31.77	II
NLVNDDDAIVAASKCLK-LCDPHPSKK-a14-b8	E6AP	E6AP	intra-protein xl	350	66	0.86	27.92	III
KPLIPFEEFINEPLNEVLEMDKDYTFFK-VDPLETELGVKTLDCR-a1-b11	E6AP	E6AP	intra-protein xl	418	412	0.08	25.53	II
KPLIPFEEFINEPLNEVLEMDKDYTFFK-VDPLETELGVKTLDCR-a1-b11	E6AP	E6AP	intra-protein xl	418	412	0.18	20.71	III
GFHMVTNESPLKYLFRPEEIELLICGSR-VDPLETELGVKTLDCR-a12-b11	E6AP	E6AP	intra-protein xl	724	412	0.35	28.29	II
GFHMVTNESPLKYLFRPEEIELLICGSR-VDPLETELGVKTLDCR-a12-b11	E6AP	E6AP	intra-protein xl	724	412	0	25.95	III
KPLIPFEEFINEPLNEVLEMDKDYTFFK-VETENKFSFMTCPFILNAVTK-a22-b6	E6AP	E6AP	intra-protein xl	439	451	0.06	25.59	II
KPLIPFEEFINEPLNEVLEMDKDYTFFK-VETENKFSFMTCPFILNAVTK-a22-b6	E6AP	E6AP	intra-protein xl	439	451	0.14	33.24	III
KPLIPFEEFINEPLNEVLEMDKDYTFFK-APVGGLGKLK-a22-b8	E6AP	E6AP	intra-protein xl	439	799	0	27.65	II
KPLIPFEEFINEPLNEVLEMDKDYTFFK-APVGGLGKLK-a22-b8	E6AP	E6AP	intra-protein xl	439	799	0	22.04	III
KEFVNLYSDYILNK-LEMIAMENPADLKK-a1-b13	E6AP	E6AP	intra-protein xl	688	529	0	31.53	I
KEFVNLYSDYILNK-LEMIAMENPADLKK-a1-b13	E6AP	E6AP	intra-protein xl	688	529	0	28.71	II
KEFVNLYSDYILNK-LEMIAMENPADLKK-a1-b13	E6AP	E6AP	intra-protein xl	688	529	0	27.6	III
MDNNAAAIKALELYK-ALELYKINAK-a9-b6	E6AP	E6AP	intra-protein xl	48	54	0.64	32.26	I
MDNNAAAIKALELYK-ALELYKINAK-a9-b6	E6AP	E6AP	intra-protein xl	48	54	0.59	31.84	II
MDNNAAAIKALELYK-ALELYKINAK-a9-b6	E6AP	E6AP	intra-protein xl	48	54	0.52	26.8	III
MDNNAAAIKALELYK-INAKLCDPHPSK-a9-b4	E6AP	E6AP	intra-protein xl	48	58	0.19	33.2	II
MDNNAAAIKALELYK-INAKLCDPHPSK-a9-b4	E6AP	E6AP	intra-protein xl	48	58	0.21	36.48	III
MDNNAAAIKALELYK-LCDPHPSKK-a9-b8	E6AP	E6AP	intra-protein xl	48	66	0.63	24.77	II
MDNNAAAIKALELYK-LCDPHPSKK-a9-b8	E6AP	E6AP	intra-protein xl	48	66	0.63	27.31	III
MDNNAAAIKALELYK-KGASSAYLENSK-a9-b1	E6AP	E6AP	intra-protein xl	48	67	0	40.45	I
MDNNAAAIKALELYK-KGASSAYLENSK-a9-b1	E6AP	E6AP	intra-protein xl	48	67	0.21	32.6	II
MDNNAAAIKALELYK-KGASSAYLENSK-a9-b1	E6AP	E6AP	intra-protein xl	48	67	0	35.41	III
MDNNAAAIKALELYK-LLKAITYAK-a9-b3	E6AP	E6AP	intra-protein xl	48	841	0.19	37.62	I
MDNNAAAIKALELYK-LLKAITYAK-a9-b3	E6AP	E6AP	intra-protein xl	48	841	0.32	40.26	II
MDNNAAAIKALELYK-LLKAITYAK-a9-b3	E6AP	E6AP	intra-protein xl	48	841	0.45	32.76	III
ENGDKIPITNENR-SVEKQFK-a5-b4	E6AP	E6AP	intra-protein xl	679	705	0	30.54	II
ENGDKIPITNENR-SVEKQFK-a5-b4	E6AP	E6AP	intra-protein xl	679	705	0	31.59	III
EFVNLYSDYILNKSVEK-QFKAFR-a13-b3	E6AP	E6AP	intra-protein xl	701	708	0.34	30.54	I
EFVNLYSDYILNKSVEK-QFKAFR-a13-b3	E6AP	E6AP	intra-protein xl	701	708	0.48	31.9	II
EFVNLYSDYILNKSVEK-QFKAFR-a13-b3	E6AP	E6AP	intra-protein xl	701	708	0.53	28.29	III
ALELYKINAK-SVEKQFK-a6-b4	E6AP	E6AP	intra-protein xl	54	705	0.48	35.27	I
ALELYKINAK-SVEKQFK-a6-b4	E6AP	E6AP	intra-protein xl	54	705	0	33.42	II
ALELYKINAK-SVEKQFK-a6-b4	E6AP	E6AP	intra-protein xl	54	705	0	32.71	III
GFHMVTNESPLKYLFRPEEIELLICGSR-QFKAFR-a12-b3	E6AP	E6AP	intra-protein xl	724	708	0.3	38.82	II
GFHMVTNESPLKYLFRPEEIELLICGSR-QFKAFR-a12-b3	E6AP	E6AP	intra-protein xl	724	708	0.27	35.65	III
ALELYKINAK-ALELYKINAK-a6-b6	E6AP	E6AP	intra-protein xl	54	54	0	34.75	I
ALELYKINAK-ALELYKINAK-a6-b6	E6AP	E6AP	intra-protein xl	54	54	0.77	37.9	II
ALELYKINAK-ALELYKINAK-a6-b6	E6AP	E6AP	intra-protein xl	54	54	0.77	37.35	III
ALELYKINAK-APVGGLGKLK-a6-b8	E6AP	E6AP	intra-protein xl	54	799	0	34.68	I
ALELYKINAK-APVGGLGKLK-a6-b8	E6AP	E6AP	intra-protein xl	54	799	0.74	38.85	II
ALELYKINAK-APVGGLGKLK-a6-b8	E6AP	E6AP	intra-protein xl	54	799	0	35.58	III
ALELYKINAK-LKMIIAK-a6-b2	E6AP	E6AP	intra-protein xl	54	801	0	33.24	I
ALELYKINAK-LKMIIAK-a6-b2	E6AP	E6AP	intra-protein xl	54	801	0	23.42	III
ALELYKINAK-LCDPHPSKK-a6-b8	E6AP	E6AP	intra-protein xl	54	66	0.71	33.91	II
ALELYKINAK-LCDPHPSKK-a6-b8	E6AP	E6AP	intra-protein xl	54	66	0.62	31.72	III
KGASSAYLENSK-ALELYKINAK-a1-b6	E6AP	E6AP	intra-protein xl	67	54	0	43.38	I
KGASSAYLENSK-ALELYKINAK-a1-b6	E6AP	E6AP	intra-protein xl	67	54	0.67	38.49	II
KGASSAYLENSK-ALELYKINAK-a1-b6	E6AP	E6AP	intra-protein xl	67	54	0	27.61	III
ALELYKINAK-LLKAITYAK-a6-b3	E6AP	E6AP	intra-protein xl	54	841	0	36.11	I
ALELYKINAK-LLKAITYAK-a6-b3	E6AP	E6AP	intra-protein xl	54	841	0	39.44	II
ALELYKINAK-LLKAITYAK-a6-b3	E6AP	E6AP	intra-protein xl	54	841	0	37.59	III
GASSAYLENSKGAPNNSCSEIK-ALELYKINAK-a11-b6	E6AP	E6AP	intra-protein xl	78	54	0.56	23.81	II
GASSAYLENSKGAPNNSCSEIK-ALELYKINAK-a11-b6	E6AP	E6AP	intra-protein xl	78	54	0.58	25.48	III
INAKLCDPHPSK-KGASSAYLENSK-a4-b1	E6AP	E6AP	intra-protein xl	58	67	0.12	38.69	II
INAKLCDPHPSK-KGASSAYLENSK-a4-b1	E6AP	E6AP	intra-protein xl	58	67	0.12	42.85	III
EFWEIVHSFTDEQKR-LKMIIAK-a14-b2	E6AP	E6AP	intra-protein xl	779	801	0	22.22	I
EFWEIVHSFTDEQKR-LKMIIAK-a14-b2	E6AP	E6AP	intra-protein xl	779	801	0	25.37	II
EFWEIVHSFTDEQKR-LKMIIAK-a14-b2	E6AP	E6AP	intra-protein xl	779	801	0.35	21.23	III
MIIAKNGPDTER-APVGGLGKLK-a5-b8	E6AP	E6AP	intra-protein xl	806	799	0	43.36	I
MIIAKNGPDTER-APVGGLGKLK-a5-b8	E6AP	E6AP	intra-protein xl	806	799	0	45.36	II
MIIAKNGPDTER-APVGGLGKLK-a5-b8	E6AP	E6AP	intra-protein xl	806	799	0	48.37	III
APVGGLGKLK-LCDPHPSKK-a8-b8	E6AP	E6AP	intra-protein xl	799	66	0.52	32.88	II
APVGGLGKLK-LCDPHPSKK-a8-b8	E6AP	E6AP	intra-protein xl	799	66	0.6	36.81	III
KGASSAYLENSK-APVGGLGKLK-a1-b8	E6AP	E6AP	intra-protein xl	67	799	0	31.77	I
KGASSAYLENSK-APVGGLGKLK-a1-b8	E6AP	E6AP	intra-protein xl	67	799	0	28.66	II
KGASSAYLENSK-APVGGLGKLK-a1-b8	E6AP	E6AP	intra-protein xl	67	799	0	36.01	III
APVGGLGKLK-LLKAITYAK-a8-b3	E6AP	E6AP	intra-protein xl	799	841	0	31.67	I
APVGGLGKLK-LLKAITYAK-a8-b3	E6AP	E6AP	intra-protein xl	799	841	0	29.85	II
MIIAKNGPDTER-LLKAITYAK-a5-b3	E6AP	E6AP	intra-protein xl	806	841	0	33.37	II
MIIAKNGPDTER-LLKAITYAK-a5-b3	E6AP	E6AP	intra-protein xl	806	841	0	33.35	III
LCDPHPSKK-LLKAITYAK-a8-b3	E6AP	E6AP	intra-protein xl	66	841	0	32.19	II
LCDPHPSKK-LLKAITYAK-a8-b3	E6AP	E6AP	intra-protein xl	66	841	0.66	33.12	III
GASSAYLENSKGAPNNSCSEIK-LCDPHPSKK-a11-b8	E6AP	E6AP	intra-protein xl	78	66	0.79	37.86	II
GASSAYLENSKGAPNNSCSEIK-LCDPHPSKK-a11-b8	E6AP	E6AP	intra-protein xl	78	66	0.43	36.19	III
LLKAITYAK-EKLKER-a3-b2	E6AP	E6AP	intra-protein xl	841	834	0	32.48	II
LLKAITYAK-EKLKER-a3-b2	E6AP	E6AP	intra-protein xl	841	834	0.57	28.97	III
AITYAKGFGML-EKLKER-a6-b2	E6AP	E6AP	intra-protein xl	847	834	0	29.23	I
AITYAKGFGML-EKLKER-a6-b2	E6AP	E6AP	intra-protein xl	847	834	0	26.86	III
LLKAITYAK-EKLKER-a3-b4	E6AP	E6AP	intra-protein xl	841	836	0	34.62	I
LLKAITYAK-EKLKER-a3-b4	E6AP	E6AP	intra-protein xl	841	836	0.54	37.86	II
LLKAITYAK-EKLKER-a3-b4	E6AP	E6AP	intra-protein xl	841	836	0.47	39.37	III
AITYAKGFGML-EKLKER-a6-b4	E6AP	E6AP	intra-protein xl	847	836	0	27.18	II
AITYAKGFGML-EKLKER-a6-b4	E6AP	E6AP	intra-protein xl	847	836	0	26.86	III
KGASSAYLENSK-LLKAITYAK-a1-b3	E6AP	E6AP	intra-protein xl	67	841	0	38.91	I
KGASSAYLENSK-LLKAITYAK-a1-b3	E6AP	E6AP	intra-protein xl	67	841	0	46.74	II
KGASSAYLENSK-LLKAITYAK-a1-b3	E6AP	E6AP	intra-protein xl	67	841	0	42.42	III
