# Supplementary material for: Structural dynamics of the E6AP/UBE3A-E6-p53 enzyme-substrate complex
Source: Nat Commun. 2018 Oct 25;9:4441. doi: 10.1038/s41467-018-06953-0 (PMC6202321; doi:10.1038/s41467-018-06953-0)
Supplement: Supplementary file 7 — Supplementary Data 4 [file 41467_2018_6953_MOESM7_ESM.xlsx]

## Sheet: Tabelle1
Supplementary Data 4. Overview of identified crosslinked peptides under various conditions (Figures 1A, 1B, 1C and 4A and Supplementary Tables 1, 2, 3 and 11).
Crosslinked peptide	Pos 1	Pos 2	Protein 1	Protein 2	Type	E6AP (Fig. 1A)	E6AP + E6 (Fig. 1B)	E6AP + E6 L50E mutant (Fig. 1C)	E6AP + E6 and p53 (Fig. 4A)
Identification in all experiments
AAAKHLIER-AAAKHLIER-a4-b4	7	7	E6AP	E6AP	intra-protein	x	x	x	x
AAAKHLIER-LCDPHPSKK-a4-b8	7	66	E6AP	E6AP	intra-protein	x	x	x	x
AAAKHLIER-LKMIIAK-a4-b2	7	801	E6AP	E6AP	intra-protein	x	x	x	x
AAAKHLIER-LLKAITYAK-a4-b3	7	841	E6AP	E6AP	intra-protein	x	x	x	x
MDNNAAAIKALELYK-IDFKDVTYLTEEK-a9-b4	48	100	E6AP	E6AP	intra-protein	x	x	x	x
ALELYKINAK-AAAKHLIER-a6-b4	54	7	E6AP	E6AP	intra-protein	x	x	x	x
ALELYKINAK-LLKAITYAK-a6-b3	54	841	E6AP	E6AP	intra-protein	x	x	x	x
KGASSAYLENSK-AAAKHLIER-a1-b4	67	7	E6AP	E6AP	intra-protein	x	x	x	x
GASSAYLENSKGAPNNSCSEIK-AAAKHLIER-a11-b4	78	7	E6AP	E6AP	intra-protein	x	x	x	x
GASSAYLENSKGAPNNSCSEIK-LCDPHPSKK-a11-b8	78	66	E6AP	E6AP	intra-protein	x	x	x	x
IDFKDVTYLTEEK-AAAKHLIER-a4-b4	100	7	E6AP	E6AP	intra-protein	x	x	x	x
IDFKDVTYLTEEK-LCDPHPSKK-a4-b8	100	66	E6AP	E6AP	intra-protein	x	x	x	x
EELKSLQAK-VKQHTK-a4-b2	156	148	E6AP	E6AP	intra-protein	x	x	x	x
DEDKDEDEKEK-VKQHTKEELK-a4-b6	165	152	E6AP	E6AP	intra-protein	x	x	x	x
DEDKDEDEKEK-EELKSLQAK-a4-b4	165	156	E6AP	E6AP	intra-protein	x	x	x	x
DEDEKEKAACSAAAMEEDSEASSSR-EELKSLQAKDEDK-a5-b4	170	156	E6AP	E6AP	intra-protein	x	x	x	x
DEDEKEKAACSAAAMEEDSEASSSR-SLQAKDEDK-a5-b5	170	161	E6AP	E6AP	intra-protein	x	x	x	x
DEDEKEKAACSAAAMEEDSEASSSR-SLQAKDEDK-a7-b5	172	161	E6AP	E6AP	intra-protein	x	x	x	x
IGDSSQGDNNLQKLGPDDVSVDIDAIR-KVKQHTK-a13-b1	203	146	E6AP	E6AP	intra-protein	x	x	x	x
IGDSSQGDNNLQKLGPDDVSVDIDAIRR-KVKQHTK-a13-b1	203	146	E6AP	E6AP	intra-protein	x	x	x	x
IGDSSQGDNNLQKLGPDDVSVDIDAIR-VKQHTK-a13-b2	203	148	E6AP	E6AP	intra-protein	x	x	x	x
IGDSSQGDNNLQKLGPDDVSVDIDAIR-EELKSLQAK-a13-b4	203	156	E6AP	E6AP	intra-protein	x	x	x	x
IGDSSQGDNNLQKLGPDDVSVDIDAIR-LPLAAQGKLIR-a13-b8	203	300	E6AP	E6AP	intra-protein	x	x	x	x
IGDSSQGDNNLQKLGPDDVSVDIDAIR-LWSKYNADQIR-a13-b4	203	307	E6AP	E6AP	intra-protein	x	x	x	x
NLHSPEYLEMALPLFCKAMSK-NLVNDDDAIVAASKCLK-a17-b14	288	350	E6AP	E6AP	intra-protein	x	x	x	x
AMSKLPLAAQGK-AAAKHLIER-a4-b4	292	7	E6AP	E6AP	intra-protein	x	x	x	x
AMSKLPLAAQGK-ALELYKINAK-a4-b6	292	54	E6AP	E6AP	intra-protein	x	x	x	x
LPLAAQGKLIR-AAAKHLIER-a8-b4	300	7	E6AP	E6AP	intra-protein	x	x	x	x
LPLAAQGKLIR-VKQHTK-a8-b2	300	148	E6AP	E6AP	intra-protein	x	x	x	x
LPLAAQGKLIR-QHTKEELK-a8-b4	300	152	E6AP	E6AP	intra-protein	x	x	x	x
LPLAAQGKLIR-LWSKYNADQIR-a8-b4	300	307	E6AP	E6AP	intra-protein	x	x	x	x
LWSKYNADQIR-AAAKHLIER-a4-b4	307	7	E6AP	E6AP	intra-protein	x	x	x	x
LWSKYNADQIR-VKQHTK-a4-b2	307	148	E6AP	E6AP	intra-protein	x	x	x	x
LWSKYNADQIR-EELKSLQAK-a4-b4	307	156	E6AP	E6AP	intra-protein	x	x	x	x
MMETFQQLITYKVISNEFNSR-NLHSPEYLEMALPLFCKAMSK-a12-b17	327	288	E6AP	E6AP	intra-protein	x	x	x	x
NLVNDDDAIVAASKCLK-AAAKHLIER-a14-b4	350	7	E6AP	E6AP	intra-protein	x	x	x	x
NLVNDDDAIVAASKCLK-AMSKLPLAAQGK-a14-b4	350	292	E6AP	E6AP	intra-protein	x	x	x	x
KPLIPFEEFINEPLNEVLEMDKDYTFFK-VETENKFSFMTCPFILNAVTK-a22-b6	439	451	E6AP	E6AP	intra-protein	x	x	x	x
ENGDKIPITNENR-SVEKQFK-a5-b4	679	705	E6AP	E6AP	intra-protein	x	x	x	x
GFHMVTNESPLKYLFRPEEIELLICGSR-VDPLETELGVKTLDCR-a12-b11	724	412	E6AP	E6AP	intra-protein	x	x	x	x
GFHMVTNESPLKYLFRPEEIELLICGSR-QFKAFR-a12-b3	724	708	E6AP	E6AP	intra-protein	x	x	x	x
EFWEIVHSFTDEQKR-AAAKHLIER-a14-b4	779	7	E6AP	E6AP	intra-protein	x	x	x	x
EFWEIVHSFTDEQKR-LKMIIAK-a14-b2	779	801	E6AP	E6AP	intra-protein	x	x	x	x
APVGGLGKLK-AAAKHLIER-a8-b4	799	7	E6AP	E6AP	intra-protein	x	x	x	x
APVGGLGKLK-LLKAITYAK-a8-b3	799	841	E6AP	E6AP	intra-protein	x	x	x	x
MIIAKNGPDTER-APVGGLGKLK-a5-b8	806	799	E6AP	E6AP	intra-protein	x	x	x	x
MIIAKNGPDTER-LLKAITYAK-a5-b3	806	841	E6AP	E6AP	intra-protein	x	x	x	x
LLKAITYAK-EKLKER-a3-b4	841	836	E6AP	E6AP	intra-protein	x	x	x	x
Identification in experiments referring to figures 1A, 1B, 1C
AAAKHLIER-KVKQHTK-a4-b3	7	148	E6AP	E6AP	intra-protein	x	x	x	-
AAAKHLIER-SVEKQFK-a4-b4	7	705	E6AP	E6AP	intra-protein	x	x	x	-
AAAKHLIER-EKLKER-a4-b4	7	836	E6AP	E6AP	intra-protein	x	x	x	-
MDNNAAAIKALELYK-AAAKHLIER-a9-b4	48	7	E6AP	E6AP	intra-protein	x	x	x	-
MDNNAAAIKALELYK-ALELYKINAK-a9-b6	48	54	E6AP	E6AP	intra-protein	x	x	x	-
MDNNAAAIKALELYK-INAKLCDPHPSK-a9-b4	48	58	E6AP	E6AP	intra-protein	x	x	x	-
MDNNAAAIKALELYK-LCDPHPSKK-a9-b8	48	66	E6AP	E6AP	intra-protein	x	x	x	-
MDNNAAAIKALELYK-KGASSAYLENSK-a9-b1	48	67	E6AP	E6AP	intra-protein	x	x	x	-
MDNNAAAIKALELYK-LLKAITYAK-a9-b3	48	841	E6AP	E6AP	intra-protein	x	x	x	-
ALELYKINAK-ALELYKINAK-a6-b6	54	54	E6AP	E6AP	intra-protein	x	x	x	-
ALELYKINAK-LCDPHPSKK-a6-b8	54	66	E6AP	E6AP	intra-protein	x	x	x	-
ALELYKINAK-SVEKQFK-a6-b4	54	705	E6AP	E6AP	intra-protein	x	x	x	-
ALELYKINAK-APVGGLGKLK-a6-b8	54	799	E6AP	E6AP	intra-protein	x	x	x	-
INAKLCDPHPSK-KGASSAYLENSK-a4-b1	58	67	E6AP	E6AP	intra-protein	x	x	x	-
KGASSAYLENSK-ALELYKINAK-a1-b6	67	54	E6AP	E6AP	intra-protein	x	x	x	-
KGASSAYLENSK-APVGGLGKLK-a1-b8	67	799	E6AP	E6AP	intra-protein	x	x	x	-
GASSAYLENSKGAPNNSCSEIK-ALELYKINAK-a11-b6	78	54	E6AP	E6AP	intra-protein	x	x	x	-
GASSAYLENSKGAPNNSCSEIK-IDFKDVTYLTEEK-a11-b4	78	100	E6AP	E6AP	intra-protein	x	x	x	-
GAPNNSCSEIKMNKK-AAAKHLIER-a11-b4	89	7	E6AP	E6AP	intra-protein	x	x	x	-
GAPNNSCSEIKMNK-ALELYKINAK-a11-b6	89	54	E6AP	E6AP	intra-protein	x	x	x	-
GAPNNSCSEIKMNK-IDFKDVTYLTEEK-a11-b4	89	100	E6AP	E6AP	intra-protein	x	x	x	-
IDFKDVTYLTEEK-ALELYKINAK-a4-b6	100	54	E6AP	E6AP	intra-protein	x	x	x	-
IDFKDVTYLTEEK-KGASSAYLENSK-a4-b1	100	67	E6AP	E6AP	intra-protein	x	x	x	-
IDFKDVTYLTEEK-VKQHTK-a4-b2	100	148	E6AP	E6AP	intra-protein	x	x	x	-
IDFKDVTYLTEEK-VKQHTKEELK-a4-b2	100	148	E6AP	E6AP	intra-protein	x	x	x	-
IDFKDVTYLTEEK-QHTKEELK-a4-b4	100	152	E6AP	E6AP	intra-protein	x	x	x	-
IDFKDVTYLTEEK-LPLAAQGKLIR-a4-b8	100	300	E6AP	E6AP	intra-protein	x	x	x	-
IDFKDVTYLTEEK-APVGGLGKLK-a4-b8	100	799	E6AP	E6AP	intra-protein	x	x	x	-
IDFKDVTYLTEEKVYEILELCR-AAAKHLIER-a13-b4	109	7	E6AP	E6AP	intra-protein	x	x	x	-
DVTYLTEEKVYEILELCR-KGARIDFK-a9-b1	109	93	E6AP	E6AP	intra-protein	x	x	x	-
DVTYLTEEKVYEILELCR-EELKSLQAK-a9-b4	109	156	E6AP	E6AP	intra-protein	x	x	x	-
VKQHTKEELK-AAAKHLIER-a6-b4	152	7	E6AP	E6AP	intra-protein	x	x	x	-
EELKSLQAK-KVKQHTK-a4-b3	156	148	E6AP	E6AP	intra-protein	x	x	x	-
SLQAKDEDK-KVKQHTK-a5-b3	161	148	E6AP	E6AP	intra-protein	x	x	x	-
DEDKDEDEKEK-AAAKHLIER-a4-b4	165	7	E6AP	E6AP	intra-protein	x	x	x	-
DEDKDEDEKEK-VKQHTKEELK-a9-b6	170	152	E6AP	E6AP	intra-protein	x	x	x	-
EKAACSAAAMEEDSEASSSR-SLQAKDEDKDEDEK-a2-b9	172	165	E6AP	E6AP	intra-protein	x	x	x	-
IGDSSQGDNNLQKLGPDDVSVDIDAIR-AAAKHLIER-a13-b4	203	7	E6AP	E6AP	intra-protein	x	x	x	-
IGDSSQGDNNLQKLGPDDVSVDIDAIR-SLQAKDEDK-a13-b5	203	161	E6AP	E6AP	intra-protein	x	x	x	-
NLHSPEYLEMALPLFCKAMSK-ALELYKINAK-a17-b6	288	54	E6AP	E6AP	intra-protein	x	x	x	-
AMSKLPLAAQGK-LWSKYNADQIR-a4-b4	292	307	E6AP	E6AP	intra-protein	x	x	x	-
LPLAAQGKLIR-LCDPHPSKK-a8-b8	300	66	E6AP	E6AP	intra-protein	x	x	x	-
LWSKYNADQIR-QHTKEELK-a4-b4	307	152	E6AP	E6AP	intra-protein	x	x	x	-
LWSKYNADQIR-VKQHTKEELK-a4-b6	307	152	E6AP	E6AP	intra-protein	x	x	x	-
MMETFQQLITYKVISNEFNSR-AAAKHLIER-a12-b4	327	7	E6AP	E6AP	intra-protein	x	x	x	-
NLVNDDDAIVAASKCLK-LCDPHPSKK-a14-b8	350	66	E6AP	E6AP	intra-protein	x	x	x	-
VDPLETELGVKTLDCR-AAAKHLIER-a11-b4	412	7	E6AP	E6AP	intra-protein	x	x	x	-
KEFVNLYSDYILNK-LEMIAMENPADLKK-a1-b13	688	529	E6AP	E6AP	intra-protein	x	x	x	-
EFVNLYSDYILNKSVEK-QFKAFR-a13-b3	701	708	E6AP	E6AP	intra-protein	x	x	x	-
APVGGLGKLK-LCDPHPSKK-a8-b8	799	66	E6AP	E6AP	intra-protein	x	x	x	-
Identification in experiments referring to figures 1A and 1C (without wildtype 16E6)
AAAKHLIER-QFKAFR-a4-b3	7	708	E6AP	E6AP	intra-protein	x	-	x	-
ALELYKINAK-QHTKEELK-a6-b4	54	152	E6AP	E6AP	intra-protein	x	-	x	-
GAPNNSCSEIKMNK-AAAKHLIER-a11-b4	89	7	E6AP	E6AP	intra-protein	x	-	x	-
IGDSSQGDNNLQKLGPDDVSVDIDAIRR-QHTKEELK-a13-b4	203	152	E6AP	E6AP	intra-protein	x	-	x	-
LPLAAQGKLIR-ALELYKINAK-a8-b6	300	54	E6AP	E6AP	intra-protein	x	-	x	-
LWSKYNADQIR-KVKQHTK-a4-b3	307	148	E6AP	E6AP	intra-protein	x	-	x	-
NLVNDDDAIVAASKCLK-ALELYKINAK-a14-b6	350	54	E6AP	E6AP	intra-protein	x	-	x	-
KPLIPFEEFINEPLNEVLEMDKDYTFFK-VDPLETELGVKTLDCR-a1-b11	418	412	E6AP	E6AP	intra-protein	x	-	x	-
KPLIPFEEFINEPLNEVLEMDKDYTFFK-APVGGLGKLK-a22-b8	439	799	E6AP	E6AP	intra-protein	x	-	x	-
LEMIAMENPADLKK-AAAKHLIER-a13-b4	529	7	E6AP	E6AP	intra-protein	x	-	x	-
KEFVNLYSDYILNK-AAAKHLIER-a1-b4	688	7	E6AP	E6AP	intra-protein	x	-	x	-
AITYAKGFGML-EKLKER-a6-b4	847	836	E6AP	E6AP	intra-protein	x	-	x	-
Identification in experiment referring to figure 1A
MDNNAAAIKALELYKINAK-RAAAKHLIER-a9-b5	48	7	E6AP	E6AP	intra-protein	x	-	-	-
LCDPHPSKK-LCDPHPSKK-a8-b8	66	66	E6AP	E6AP	intra-protein	x	-	-	-
GAPNNSCSEIKMNKK-KGASSAYLENSK-a11-b1	89	67	E6AP	E6AP	intra-protein	x	-	-	-
IDFKDVTYLTEEK-IDFKDVTYLTEEK-a4-b4	100	100	E6AP	E6AP	intra-protein	x	-	-	-
IDFKDVTYLTEEK-EELKSLQAK-a4-b4	100	156	E6AP	E6AP	intra-protein	x	-	-	-
IDFKDVTYLTEEK-QFKAFR-a4-b3	100	708	E6AP	E6AP	intra-protein	x	-	-	-
DVTYLTEEKVYEILELCR-ALELYKINAK-a9-b6	109	54	E6AP	E6AP	intra-protein	x	-	-	-
DVTYLTEEKVYEILELCR-QHTKEELK-a9-b4	109	152	E6AP	E6AP	intra-protein	x	-	-	-
DVTYLTEEKVYEILELCR-VKQHTKEELK-a9-b6	109	152	E6AP	E6AP	intra-protein	x	-	-	-
DEDEKEKAACSAAAMEEDSEASSSR-GARIDFKDVTYLTEEK-a5-b7	170	100	E6AP	E6AP	intra-protein	x	-	-	-
IGDSSQGDNNLQKLGPDDVSVDIDAIR-IDFKDVTYLTEEK-a13-b4	203	100	E6AP	E6AP	intra-protein	x	-	-	-
IGDSSQGDNNLQKLGPDDVSVDIDAIR-QHTKEELK-a13-b4	203	152	E6AP	E6AP	intra-protein	x	-	-	-
IGDSSQGDNNLQKLGPDDVSVDIDAIRR-SVEKQFKAFR-a13-b7	203	708	E6AP	E6AP	intra-protein	x	-	-	-
AMSKLPLAAQGK-LCDPHPSKK-a4-b8	292	66	E6AP	E6AP	intra-protein	x	-	-	-
MMETFQQLITYKVISNEFNSR-IDFKDVTYLTEEK-a12-b4	327	100	E6AP	E6AP	intra-protein	x	-	-	-
MMETFQQLITYKVISNEFNSR-MMETFQQLITYKVISNEFNSR-a12-b12	327	327	E6AP	E6AP	intra-protein	x	-	-	-
MMETFQQLITYKVISNEFNSR-NLVNDDDAIVAASKCLK-a12-b14	327	350	E6AP	E6AP	intra-protein	x	-	-	-
MMETFQQLITYKVISNEFNSR-VDPLETELGVKTLDCR-a12-b11	327	412	E6AP	E6AP	intra-protein	x	-	-	-
MMETFQQLITYKVISNEFNSR-LEMIAMENPADLKK-a12-b13	327	529	E6AP	E6AP	intra-protein	x	-	-	-
VDPLETELGVKTLDCR-ALELYKINAK-a11-b6	412	54	E6AP	E6AP	intra-protein	x	-	-	-
LEMIAMENPADLKK-QFKAFR-a13-b3	529	708	E6AP	E6AP	intra-protein	x	-	-	-
LEMIAMENPADLKK-LKMIIAK-a13-b2	529	801	E6AP	E6AP	intra-protein	x	-	-	-
ENGDKIPITNENRK-QFKAFR-a5-b3	679	708	E6AP	E6AP	intra-protein	x	-	-	-
ENGDKIPITNENR-QFKAFR-a5-b3	679	708	E6AP	E6AP	intra-protein	x	-	-	-
KEFVNLYSDYILNK-QFKAFR-a1-b3	688	708	E6AP	E6AP	intra-protein	x	-	-	-
KEFVNLYSDYILNK-APVGGLGKLK-a1-b8	688	799	E6AP	E6AP	intra-protein	x	-	-	-
KEFVNLYSDYILNK-LLKAITYAK-a1-b3	688	841	E6AP	E6AP	intra-protein	x	-	-	-
EFWEIVHSFTDEQKR-LPLAAQGKLIR-a14-b8	779	300	E6AP	E6AP	intra-protein	x	-	-	-
EFWEIVHSFTDEQKR-MIIAKNGPDTER-a14-b5	779	806	E6AP	E6AP	intra-protein	x	-	-	-
EFWEIVHSFTDEQKR-LLKAITYAK-a14-b3	779	841	E6AP	E6AP	intra-protein	x	-	-	-
APVGGLGKLK-QFKAFR-a8-b3	799	708	E6AP	E6AP	intra-protein	x	-	-	-
LFLQFTTGTDRAPVGGLGKLK-MIIAKNGPDTER-a19-b5	799	806	E6AP	E6AP	intra-protein	x	-	-	-
LKMIIAK-SVEKQFK-a2-b4	801	705	E6AP	E6AP	intra-protein	x	-	-	-
MIIAKNGPDTER-QFKAFR-a5-b3	806	708	E6AP	E6AP	intra-protein	x	-	-	-
Identification in experiment referring to figure 1C
AAAKHLIER-VKQHTK-a4-b2	7	148	E6AP	E6AP	intra-protein	-	-	x	-
ALELYKINAK-KVKQHTK-a6-b3	54	148	E6AP	E6AP	intra-protein	-	-	x	-
LCDPHPSKK-VKQHTK-a8-b2	66	148	E6AP	E6AP	intra-protein	-	-	x	-
VKQHTKEELK-LCDPHPSKK-a2-b8	148	66	E6AP	E6AP	intra-protein	-	-	x	-
EELKSLQAK-KVKQHTK-a4-b1	156	146	E6AP	E6AP	intra-protein	-	-	x	-
QHTKEELKSLQAK-DEDKDEDEKEK-a8-b4	156	165	E6AP	E6AP	intra-protein	-	-	x	-
SLQAKDEDK-DEDEKEK-a5-b5	161	170	E6AP	E6AP	intra-protein	-	-	x	-
DEDKDEDEKEK-LCDPHPSKK-a4-b8	165	66	E6AP	E6AP	intra-protein	-	-	x	-
DEDKDEDEKEK-AAAKHLIER-a9-b4	170	7	E6AP	E6AP	intra-protein	-	-	x	-
DEDEKEK-VKQHTK-a5-b2	170	148	E6AP	E6AP	intra-protein	-	-	x	-
EKAACSAAAMEEDSEASSSR-SLQAKDEDKDEDEK-a2-b5	172	161	E6AP	E6AP	intra-protein	-	-	x	-
EKAACSAAAMEEDSEASSSR-NLVNDDDAIVAASKCLK-a2-b14	172	350	E6AP	E6AP	intra-protein	-	-	x	-
IGDSSQGDNNLQKLGPDDVSVDIDAIRR-VKQHTKEELK-a13-b6	203	152	E6AP	E6AP	intra-protein	-	-	x	-
IGDSSQGDNNLQKLGPDDVSVDIDAIRR-EELKSLQAK-a13-b4	203	156	E6AP	E6AP	intra-protein	-	-	x	-
LPLAAQGKLIR-EELKSLQAK-a8-b4	300	156	E6AP	E6AP	intra-protein	-	-	x	-
LPLAAQGKLIR-SLQAKDEDK-a8-b5	300	161	E6AP	E6AP	intra-protein	-	-	x	-
ENGDKIPITNENR-AAAKHLIER-a5-b4	679	7	E6AP	E6AP	intra-protein	-	-	x	-
Identification in experiment referring to figures 1B and 4A (with wild type 16E6 )
DEDKDEDEKEK-VKQHTKEELK-a4-b2	165	148	E6AP	E6AP	intra-protein	-	x	-	x
KPLIPFEEFINEPLNEVLEMDKDYTFFK-KEFVNLYSDYILNK-a1-b1	418	688	E6AP	E6AP	intra-protein	-	x	-	x
Identification in experiment referring to figure 1B
MDNNAAAIKALELYK-APVGGLGKLK-a9-b8	48	799	E6AP	E6AP	intra-protein	-	x	-	-
ALELYKINAKLCDPHPSK-RAAAKHLIER-a10-b5	58	7	E6AP	E6AP	intra-protein	-	x	-	-
LCDPHPSKKGASSAYLENSK-RAAAKHLIER-a8-b5	66	7	E6AP	E6AP	intra-protein	-	x	-	-
LCDPHPSKK-QHTKEELK-a8-b4	66	152	E6AP	E6AP	intra-protein	-	x	-	-
LCDPHPSKK-LKMIIAK-a8-b2	66	801	E6AP	E6AP	intra-protein	-	x	-	-
KGASSAYLENSK-LCDPHPSKK-a1-b8	67	66	E6AP	E6AP	intra-protein	-	x	-	-
KGASSAYLENSK-KGASSAYLENSK-a1-b1	67	67	E6AP	E6AP	intra-protein	-	x	-	-
KGASSAYLENSK-VKQHTK-a1-b2	67	148	E6AP	E6AP	intra-protein	-	x	-	-
KGASSAYLENSK-QHTKEELK-a1-b4	67	152	E6AP	E6AP	intra-protein	-	x	-	-
KGASSAYLENSK-VKQHTKEELK-a1-b6	67	152	E6AP	E6AP	intra-protein	-	x	-	-
KGASSAYLENSK-DEDKDEDEKEK-a1-b9	67	170	E6AP	E6AP	intra-protein	-	x	-	-
KGASSAYLENSKGAPNNSCSEIK-AAAKHLIER-a12-b4	78	7	E6AP	E6AP	intra-protein	-	x	-	-
GASSAYLENSKGAPNNSCSEIK-MDNNAAAIKALELYK-a11-b9	78	48	E6AP	E6AP	intra-protein	-	x	-	-
GASSAYLENSKGAPNNSCSEIK-LLKAITYAK-a11-b3	78	841	E6AP	E6AP	intra-protein	-	x	-	-
GAPNNSCSEIKMNK-LCDPHPSKK-a11-b8	89	66	E6AP	E6AP	intra-protein	-	x	-	-
GAPNNSCSEIKMNKK-IDFKDVTYLTEEK-a14-b4	92	100	E6AP	E6AP	intra-protein	-	x	-	-
IDFKDVTYLTEEKVYEILELCR-EKAACSAAAMEEDSEASSSR-a13-b2	109	172	E6AP	E6AP	intra-protein	-	x	-	-
KVKQHTK-LKMIIAK-a3-b2	148	801	E6AP	E6AP	intra-protein	-	x	-	-
VKQHTKEELK-LCDPHPSKK-a6-b8	152	66	E6AP	E6AP	intra-protein	-	x	-	-
SLQAKDEDKDEDEK-VKQHTKEELK-a9-b2	165	148	E6AP	E6AP	intra-protein	-	x	-	-
DEDEKEKAACSAAAMEEDSEASSSR-ENGDKIPITNENR-a5-b5	170	679	E6AP	E6AP	intra-protein	-	x	-	-
EKAACSAAAMEEDSEASSSR-DVTYLTEEKVYEILELCR-a2-b9	172	109	E6AP	E6AP	intra-protein	-	x	-	-
IGDSSQGDNNLQKLGPDDVSVDIDAIR-VKQHTKEELK-a13-b2	203	148	E6AP	E6AP	intra-protein	-	x	-	-
IGDSSQGDNNLQKLGPDDVSVDIDAIR-QHTKEELKSLQAK-a13-b4	203	152	E6AP	E6AP	intra-protein	-	x	-	-
AMSKLPLAAQGK-LWSKYNADQIRR-a4-b4	292	307	E6AP	E6AP	intra-protein	-	x	-	-
LWSKYNADQIRR-AAAKHLIER-a4-b4	307	7	E6AP	E6AP	intra-protein	-	x	-	-
LWSKYNADQIR-KVKQHTK-a4-b1	307	146	E6AP	E6AP	intra-protein	-	x	-	-
LWSKYNADQIR-VKQHTKEELK-a4-b2	307	148	E6AP	E6AP	intra-protein	-	x	-	-
EFVNLYSDYILNKSVEKQFK-EKAACSAAAMEEDSEASSSR-a13-b2	701	172	E6AP	E6AP	intra-protein	-	x	-	-
EFVNLYSDYILNKSVEKQFK-EKAACSAAAMEEDSEASSSR-a17-b2	705	172	E6AP	E6AP	intra-protein	-	x	-	-
APVGGLGKLK-KVKQHTK-a8-b3	799	148	E6AP	E6AP	intra-protein	-	x	-	-
LLKAITYAK-KVKQHTK-a3-b3	841	148	E6AP	E6AP	intra-protein	-	x	-	-
LLKAITYAK-LKMIIAK-a3-b2	841	801	E6AP	E6AP	intra-protein	-	x	-	-
LLKAITYAK-LLKAITYAK-a3-b3	841	841	E6AP	E6AP	intra-protein	-	x	-	-
Identification in experiment referring to figure 4A
AAAKHLIER-QHTKEELK-a4-b4	7	152	E6AP	E6AP	intra-protein	-	-	-	x
DEDKDEDEKEK-KVKQHTK-a4-b3	165	148	E6AP	E6AP	intra-protein	-	-	-	x
DEDKDEDEKEK-VKQHTK-a9-b2	170	148	E6AP	E6AP	intra-protein	-	-	-	x
IGDSSQGDNNLQKLGPDDVSVDIDAIR-KVKQHTK-a13-b3	203	148	E6AP	E6AP	intra-protein	-	-	-	x
IGDSSQGDNNLQKLGPDDVSVDIDAIR-DEDKDEDEKEK-a13-b9	203	170	E6AP	E6AP	intra-protein	-	-	-	x
AMSKLPLAAQGKLIR-LWSKYNADQIRR-a12-b4	300	307	E6AP	E6AP	intra-protein	-	-	-	x
LWSKYNADQIRR-KVKQHTK-a4-b3	307	148	E6AP	E6AP	intra-protein	-	-	-	x
KPLIPFEEFINEPLNEVLEMDKDYTFFK-APVGGLGKLK-a1-b8	418	799	E6AP	E6AP	intra-protein	-	-	-	x
ENGDKIPITNENR-APVGGLGKLK-a5-b8	679	799	E6AP	E6AP	intra-protein	-	-	-	x
AITYAKGFGML-APVGGLGKLK-a6-b8	847	799	E6AP	E6AP	intra-protein	-	-	-	x
Identification in experiments referring to figures 1A and 1B
DVTYLTEEKVYEILELCR-AAAKHLIER-a9-b4	109	7	E6AP	E6AP	intra-protein	x	x	-	-
IGDSSQGDNNLQKLGPDDVSVDIDAIRR-AAAKHLIER-a13-b4	203	7	E6AP	E6AP	intra-protein	x	x	-	-
IGDSSQGDNNLQKLGPDDVSVDIDAIR-LCDPHPSKK-a13-b8	203	66	E6AP	E6AP	intra-protein	x	x	-	-
NLHSPEYLEMALPLFCKAMSK-AAAKHLIER-a17-b4	288	7	E6AP	E6AP	intra-protein	x	x	-	-
LKMIIAK-QFKAFR-a2-b3	801	708	E6AP	E6AP	intra-protein	x	x	-	-
LKMIIAK-EKLKER-a2-b4	801	836	E6AP	E6AP	intra-protein	x	x	-	-
AITYAKGFGML-LKMIIAK-a6-b2	847	801	E6AP	E6AP	intra-protein	x	x	-	-
Identification in experiments referring to figures 1A and 4A
DEDEKEKAACSAAAMEEDSEASSSR-EELKSLQAKDEDK-a7-b4	172	156	E6AP	E6AP	intra-protein	x	-	-	x
LEMIAMENPADLKK-APVGGLGKLK-a13-b8	529	799	E6AP	E6AP	intra-protein	x	-	-	x
EFWEIVHSFTDEQKR-APVGGLGKLK-a14-b8	779	799	E6AP	E6AP	intra-protein	x	-	-	x
Identification in experiments referring to figures 1B and 1C
AAAKHLIER-SLQAKDEDK-a4-b5	7	161	E6AP	E6AP	intra-protein	-	x	x	-
ALELYKINAK-LKMIIAK-a6-b2	54	801	E6AP	E6AP	intra-protein	-	x	x	-
INAKLCDPHPSK-AAAKHLIER-a4-b4	58	7	E6AP	E6AP	intra-protein	-	x	x	-
LCDPHPSKK-LLKAITYAK-a8-b3	66	841	E6AP	E6AP	intra-protein	-	x	x	-
KGASSAYLENSK-LLKAITYAK-a1-b3	67	841	E6AP	E6AP	intra-protein	-	x	x	-
GAPNNSCSEIKMNKK-LCDPHPSKK-a11-b8	89	66	E6AP	E6AP	intra-protein	-	x	x	-
IDFKDVTYLTEEK-LLKAITYAK-a4-b3	100	841	E6AP	E6AP	intra-protein	-	x	x	-
IDFKDVTYLTEEKVYEILELCR-RAAAKHLIER-a13-b5	109	7	E6AP	E6AP	intra-protein	-	x	x	-
VKQHTKEELK-SLQAKDEDK-a6-b5	152	161	E6AP	E6AP	intra-protein	-	x	x	-
SLQAKDEDK-VKQHTK-a5-b2	161	148	E6AP	E6AP	intra-protein	-	x	x	-
SLQAKDEDK-QHTKEELK-a5-b4	161	152	E6AP	E6AP	intra-protein	-	x	x	-
IGDSSQGDNNLQKLGPDDVSVDIDAIR-ALELYKINAK-a13-b6	203	54	E6AP	E6AP	intra-protein	-	x	x	-
IGDSSQGDNNLQKLGPDDVSVDIDAIR-VKQHTKEELK-a13-b6	203	152	E6AP	E6AP	intra-protein	-	x	x	-
LPLAAQGKLIR-KVKQHTK-a8-b3	300	148	E6AP	E6AP	intra-protein	-	x	x	-
MMETFQQLITYKVISNEFNSR-ALELYKINAK-a12-b6	327	54	E6AP	E6AP	intra-protein	-	x	x	-
APVGGLGKLK-VKQHTK-a8-b2	799	148	E6AP	E6AP	intra-protein	-	x	x	-
AITYAKGFGML-EKLKER-a6-b2	847	834	E6AP	E6AP	intra-protein	-	x	x	-
Identification in experiments referring to figures 1A, 1C and 4A or 1A, 1B and 4A
DEDKDEDEKEK-VKQHTKEELK-a9-b2	170	148	E6AP	E6AP	intra-protein	x	-	x	x
LLKAITYAK-EKLKER-a3-b2	841	834	E6AP	E6AP	intra-protein	x	-	x	x
LPLAAQGKLIR-VKQHTKEELK-a8-b6	300	152	E6AP	E6AP	intra-protein	x	x	-	x
KEFVNLYSDYILNK-ENGDKIPITNENR-a1-b5	688	679	E6AP	E6AP	intra-protein	x	x	-	x
Identified 16E6 intra-protein crosslinks
CINCQKPLCPEEK-FYSKISEYR-a6-b4	108	72	16 E6	16 E6	intra-protein	-	x	-	-
CINCQKPLCPEEK-HLDKKQR-a6-b5	108	122	16 E6	16 E6	intra-protein	-	x	x	-
DGNPYAVCDKCLK-FYSKISEYR-a10-b4	65	72	16 E6	16 E6	intra-protein	-	x	x	x
HYCYSLYGTTLEQQYNKPLCDLLIR-FYSKISEYR-a17-b4	94	72	16 E6	16 E6	intra-protein	-	-	x	-
Identified p53 intra-protein crosslinks
LGFLHSGTAKSVTCTYSPALNK-LGFLHSGTAKSVTCTYSPALNK-a10-b10	120	120	p53	p53	intra-protein	-	-	-	x
LGFLHSGTAKSVTCTYSPALNK-GEPHHELPPGSTKR-a10-b13	120	305	p53	p53	intra-protein	-	-	-	x
LGFLHSGTAKSVTCTYSPALNK-ALPNNTSSSPQPKK-a10-b13	120	319	p53	p53	intra-protein	-	-	-	x
LGFLHSGTAKSVTCTYSPALNK-KKPLDGEYFTLQIR-a10-b2	120	321	p53	p53	intra-protein	-	-	-	x
LGFLHSGTAKSVTCTYSPALNK-DAQAGKEPGGSR-a10-b6	120	357	p53	p53	intra-protein	-	-	-	x
LGFLHSGTAKSVTCTYSPALNK-KGQSTSR-a10-b1	120	373	p53	p53	intra-protein	-	-	-	x
LGFLHSGTAKSVTCTYSPALNK-LMFKTEGPDSD-a10-b4	120	386	p53	p53	intra-protein	-	-	-	x
MFCQLAKTCPVQLWVDSTPPPGTR-LGFLHSGTAKSVTCTYSPALNK-a7-b10	139	120	p53	p53	intra-protein	-	-	-	x
AMAIYKQSQHMTEVVR-AMAIYKQSQHMTEVVR-a6-b6	164	164	p53	p53	intra-protein	-	-	-	x
AMAIYKQSQHMTEVVR-KKGEPHHELPPGSTK-a6-b1	164	291	p53	p53	intra-protein	-	-	-	x
AMAIYKQSQHMTEVVR-KKGEPHHELPPGSTK-a6-b2	164	292	p53	p53	intra-protein	-	-	-	x
AMAIYKQSQHMTEVVR-GEPHHELPPGSTKR-a6-b13	164	305	p53	p53	intra-protein	-	-	-	x
AMAIYKQSQHMTEVVR-DAQAGKEPGGSR-a6-b6	164	357	p53	p53	intra-protein	-	-	-	x
KKGEPHHELPPGSTK-KGEPHHELPPGSTK-a2-b1	292	292	p53	p53	intra-protein	-	-	-	x
KGEPHHELPPGSTK-DAQAGKEPGGSR-a1-b6	292	357	p53	p53	intra-protein	-	-	-	x
KKGEPHHELPPGSTK-KGQSTSR-a2-b1	292	373	p53	p53	intra-protein	-	-	-	x
KGEPHHELPPGSTKR-KGEPHHELPPGSTK-a14-b1	305	292	p53	p53	intra-protein	-	-	-	x
KGEPHHELPPGSTKR-KKGEPHHELPPGSTK-a14-b2	305	292	p53	p53	intra-protein	-	-	-	x
GEPHHELPPGSTKR-KKPLDGEYFTLQIR-a13-b2	305	321	p53	p53	intra-protein	-	-	-	x
KGEPHHELPPGSTKR-KKPLDGEYFTLQIR-a14-b2	305	321	p53	p53	intra-protein	-	-	-	x
KGEPHHELPPGSTKR-KPLDGEYFTLQIR-a14-b1	305	321	p53	p53	intra-protein	-	-	-	x
GEPHHELPPGSTKR-DAQAGKEPGGSR-a13-b6	305	357	p53	p53	intra-protein	-	-	-	x
KGEPHHELPPGSTKR-DAQAGKEPGGSR-a14-b6	305	357	p53	p53	intra-protein	-	-	-	x
KGEPHHELPPGSTKR-AHSSHLKSK-a14-b7	305	370	p53	p53	intra-protein	-	-	-	x
ALPNNTSSSPQPKKKPLDGEYFTLQIR-LGFLHSGTAKSVTCTYSPALNK-a13-b10	319	120	p53	p53	intra-protein	-	-	-	x
ALPNNTSSSPQPKK-ALPNNTSSSPQPKK-a13-b13	319	319	p53	p53	intra-protein	-	-	-	x
ALPNNTSSSPQPKK-KKPLDGEYFTLQIR-a13-b2	319	321	p53	p53	intra-protein	-	-	-	x
RALPNNTSSSPQPKK-KPLDGEYFTLQIR-a14-b1	319	321	p53	p53	intra-protein	-	-	-	x
ALPNNTSSSPQPKK-DAQAGKEPGGSR-a13-b6	319	357	p53	p53	intra-protein	-	-	-	x
KPLDGEYFTLQIR-DAQAGKEPGGSR-a1-b6	321	357	p53	p53	intra-protein	-	-	-	x
ELNEALELKDAQAGKEPGGSR-DAQAGKEPGGSR-a9-b6	351	357	p53	p53	intra-protein	-	-	-	x
DAQAGKEPGGSR-DAQAGKEPGGSR-a6-b6	357	357	p53	p53	intra-protein	-	-	-	x
ELNEALELKDAQAGKEPGGSR-DAQAGKEPGGSR-a15-b6	357	357	p53	p53	intra-protein	-	-	-	x
DAQAGKEPGGSR-AHSSHLKSK-a6-b7	357	370	p53	p53	intra-protein	-	-	-	x
DAQAGKEPGGSR-KGQSTSR-a6-b1	357	373	p53	p53	intra-protein	-	-	-	x
ELNEALELKDAQAGKEPGGSR-KGQSTSR-a15-b1	357	373	p53	p53	intra-protein	-	-	-	x
DAQAGKEPGGSR-LMFKTEGPDSD-a6-b4	357	386	p53	p53	intra-protein	-	-	-	x
LMFKTEGPDSD-KGQSTSR-a4-b1	386	373	p53	p53	intra-protein	-	-	-	x
Identified inter-protein crosslinks
CINCQKPLCPEEK-AAAKHLIER-a6-b4	108	7	16 E6	E6AP	inter-protein	-	x	-	-
CINCQKPLCPEEK-LLKAITYAK-a6-b3	108	841	16 E6	E6AP	inter-protein	-	x	-	x
DGNPYAVCDKCLK-AAAKHLIER-a10-b4	65	7	16 E6	E6AP	inter-protein	-	x	-	-
HLDKKQR-QFKAFR-a5-b3	122	708	16 E6	E6AP	inter-protein	-	x	-	-
HYCYSLYGTTLEQQYNKPLCDLLIR-NLVNDDDAIVAASKCLK-a17-b14	94	350	16 E6	E6AP	inter-protein	-	x	-	x
AAAKHLIER-FYSKISEYR-a4-b4	7	72	E6AP	16 E6	inter-protein	-	x	x	x
APVGGLGKLK-FYSKISEYR-a8-b4	799	72	E6AP	16 E6	inter-protein	-	x	-	-
EFWEIVHSFTDEQKR-FYSKISEYR-a14-b4	779	72	E6AP	16 E6	inter-protein	-	x	-	x
APVGGLGKLK-KGQSTSR-a8-b1	799	373	E6AP	p53	inter-protein	-	-	-	x
AMAIYKQSQHMTEVVR-AAAKHLIER-a6-b4	164	7	p53	E6AP	inter-protein	-	-	-	x
AMAIYKQSQHMTEVVR-LLKAITYAK-a6-b3	164	841	p53	E6AP	inter-protein	-	-	-	x
DAQAGKEPGGSR-AAAKHLIER-a6-b4	357	7	p53	E6AP	inter-protein	-	-	-	x
KKGEPHHELPPGSTK-AAAKHLIER-a2-b4	292	7	p53	E6AP	inter-protein	-	-	-	x
KKGEPHHELPPGSTK-APVGGLGKLK-a2-b8	292	799	p53	E6AP	inter-protein	-	-	-	x
LGFLHSGTAKSVTCTYSPALNK-AAAKHLIER-a10-b4	120	7	p53	E6AP	inter-protein	-	-	-	x
LGFLHSGTAKSVTCTYSPALNK-APVGGLGKLK-a10-b8	120	799	p53	E6AP	inter-protein	-	-	-	x
AMAIYKQSQHMTEVVR-CINCQKPLCPEEK-a6-b6	164	108	p53	16 E6	inter-protein	-	-	-	x
KKGEPHHELPPGSTK-CINCQKPLCPEEK-a2-b6	292	108	p53	16 E6	inter-protein	-	-	-	x
