# Supplementary material for: Structural dynamics of the E6AP/UBE3A-E6-p53 enzyme-substrate complex
Source: Nat Commun. 2018 Oct 25;9:4441. doi: 10.1038/s41467-018-06953-0 (PMC6202321; doi:10.1038/s41467-018-06953-0)
Supplement: Supplementary file 8 — Supplementary Data 5 [file 41467_2018_6953_MOESM8_ESM.xlsx]

## Sheet: Tabelle1
Supplementary Data 5. Quantitative XL-MS for E6AP ± E6.
Protein	uxID (pos1)	uxID (pos2)	Type	Fold change (log2ratio)	pvalue	sum_violations	imputed values
E6AP	439	724	intra-protein xl	-3.7183	4.16e-06	0	==
E6AP	724	708	intra-protein xl	-3.52178	6.45e-12	0	==
E6AP	779	806	intra-protein xl	-2.06366	4.95e-06	0	==
E6AP	300	705	intra-protein xl	-1.75858	1.83e-07	0	==
E6AP	439	799	intra-protein xl	-1.7298	9.02e-11	0	==
E6AP	418	412	intra-protein xl	-1.67556	2.05e-06	0	==
E6AP	529	799	intra-protein xl	-1.59842	8.23e-05	0	==
E6AP	724	412	intra-protein xl	-1.29379	4.47e-06	0	==
E6AP	350	7	intra-protein xl	-1.28899	5.33e-07	0	==
E6AP	688	7	intra-protein xl	-1.26219	2.45e-07	0	==
E6AP	327	288	intra-protein xl	-1.23012	3.82e-05	0	==
E6AP	779	7	intra-protein xl	-1.17294	0.000181612	0	==
E6AP	228	7	intra-protein xl	-1.1719	1.07e-07	0	==
E6AP	307	7	intra-protein xl	-1.14639	4.76e-10	0	==
E6AP	100	156	intra-protein xl	-1.11923	0.00029716	0	==
E6AP	412	7	intra-protein xl	-1.09729	4.93e-07	0	==
E6AP	109	7	intra-protein xl	-1.09	4.11e-05	0	==
E6AP	109	54	intra-protein xl	-1.0848	0.00100463	0	==
E6AP	327	7	intra-protein xl	-1.07871	9.5e-05	0	==
E6AP	350	66	intra-protein xl	-1.07249	3.2e-06	0	==
E6AP	679	705	intra-protein xl	-0.838355	0.000101204	0	==
E6AP	799	708	intra-protein xl	-0.831162	1.51e-05	0	==
E6AP	203	7	intra-protein xl	-0.816413	0.000136003	0	==
E6AP	529	7	intra-protein xl	-0.792424	0.00036366	0	==
E6AP	288	7	intra-protein xl	-0.774088	5.79e-05	0	==
E6AP	779	799	intra-protein xl	-0.730148	0.00110481	0	==
E6AP	350	54	intra-protein xl	-0.728473	1.64e-08	0	==
E6AP	100	7	intra-protein xl	-0.688143	4.68e-07	0	==
E6AP	170	7	intra-protein xl	-0.67808	0.00048185	0	==
E6AP	288	350	intra-protein xl	-0.676203	4.47e-05	0	==
E6AP	350	292	intra-protein xl	-0.637717	1.82e-05	0	==
E6AP	701	708	intra-protein xl	-0.631813	1.04e-08	0	==
E6AP	203	307	intra-protein xl	-0.613085	0.003684	0	==
E6AP	300	307	intra-protein xl	-0.610054	0.000184649	0	==
E6AP	288	54	intra-protein xl	-0.547915	8.05e-05	0	==
E6AP	203	300	intra-protein xl	-0.539776	0.00125737	0	==
E6AP	203	156	intra-protein xl	-0.484386	0.0127385	0	==
E6AP	841	834	intra-protein xl	-0.36077	0.00041745	0	==
E6AP	841	836	intra-protein xl	-0.360769	0.00041752	0	==
E6AP	300	7	intra-protein xl	-0.34588	0.0148018	0	==
E6AP	165	156	intra-protein xl	0.240905	2.58e-06	0	==
E6AP	203	146	intra-protein xl	0.24978	0.00077566	0	==
E6AP	203	152	intra-protein xl	0.273694	0.00058387	0	==
E6AP	7	148	intra-protein xl	0.324369	0.0025176	0	==
E6AP	300	148	intra-protein xl	0.338721	0.000117567	0	==
E6AP	203	148	intra-protein xl	0.35371	3.51e-05	0	==
E6AP	100	148	intra-protein xl	0.384483	0.00109666	0	==
E6AP	7	705	intra-protein xl	0.385352	0.0058761	0	==
E6AP	48	100	intra-protein xl	0.442502	1.87e-05	0	==
E6AP	165	148	intra-protein xl	0.520805	0.0080007	0	==
E6AP	300	66	intra-protein xl	0.525582	0.000118302	0	==
E6AP	152	7	intra-protein xl	0.556319	2.54e-09	0	==
E6AP	7	66	intra-protein xl	0.556541	1.28e-09	0	==
E6AP	100	66	intra-protein xl	0.577581	3.15e-06	0	==
E6AP	300	152	intra-protein xl	0.658055	1.14e-06	0	==
E6AP	109	93	intra-protein xl	0.719468	1.96e-06	0	==
E6AP	54	152	intra-protein xl	0.763124	0.00033837	0	==
E6AP	156	148	intra-protein xl	0.803657	0.0115561	0	==
E6AP	688	529	intra-protein xl	0.804536	0.0003001	0	==
E6AP	165	152	intra-protein xl	0.853869	4.14e-06	0	==
E6AP	100	67	intra-protein xl	0.862881	2.08e-09	0	==
E6AP	89	7	intra-protein xl	0.892476	1.59e-11	0	==
E6AP	799	66	intra-protein xl	0.898801	4.29e-05	0	==
E6AP	7	801	intra-protein xl	0.917733	6.28e-07	0	==
E6AP	54	705	intra-protein xl	0.939972	2.54e-07	0	==
E6AP	48	54	intra-protein xl	1.02074	0.00024228	0	==
E6AP	203	708	intra-protein xl	1.03992	0.00067802	0	==
E6AP	688	679	intra-protein xl	1.08817	0.00133855	0	==
E6AP	203	66	intra-protein xl	1.12325	0.0010351	0	==
E6AP	801	836	intra-protein xl	1.13528	0.00122029	0	==
E6AP	78	7	intra-protein xl	1.15204	4.93e-12	0	==
E6AP	66	152	intra-protein xl	1.1792	0.00020132	0	==
E6AP	54	66	intra-protein xl	1.19019	7.51e-13	0	==
E6AP	78	66	intra-protein xl	1.19696	1.04e-12	0	==
E6AP	799	841	intra-protein xl	1.2482	2.99e-07	0	==
E6AP	806	148	intra-protein xl	1.2562	5.51e-07	0	==
E6AP	89	54	intra-protein xl	1.34359	1.37e-11	0	==
E6AP	48	67	intra-protein xl	1.4111	4.76e-11	0	==
E6AP	161	148	intra-protein xl	1.42173	0.0071383	0	==
E6AP	78	100	intra-protein xl	1.46218	2.46e-10	0	==
E6AP	7	841	intra-protein xl	1.46761	8.93e-09	0	==
E6AP	100	799	intra-protein xl	1.50409	2.53e-07	0	==
E6AP	89	100	intra-protein xl	1.5116	2.6e-11	0	==
E6AP	67	54	intra-protein xl	1.59679	4.11e-14	0	==
E6AP	67	799	intra-protein xl	1.64115	4.35e-13	0	==
E6AP	48	66	intra-protein xl	1.64886	6.66e-16	0	==
E6AP	58	67	intra-protein xl	1.68218	1e-15	0	==
E6AP	806	841	intra-protein xl	1.69758	2.22e-07	0	==
E6AP	67	148	intra-protein xl	1.76795	1.38e-13	0	==
E6AP	847	801	intra-protein xl	1.78551	3.71e-05	0	==
E6AP	66	836	intra-protein xl	1.81	0	0	==
E6AP	7	834	intra-protein xl	1.86	0	0	==
E6AP	7	836	intra-protein xl	1.85677	5.52e-05	0	==
E6AP	78	54	intra-protein xl	2.05233	3.99e-08	0	==
E6AP	54	841	intra-protein xl	2.06921	7.43e-11	0	==
E6AP	48	841	intra-protein xl	2.10878	7.12e-12	0	==
E6AP	48	58	intra-protein xl	2.25858	6.55e-14	0	==
E6AP	92	67	intra-protein xl	2.38685	1e-15	0	==
E6AP	418	688	intra-protein xl	2.46804	3.04e-07	0	==
E6AP	67	841	intra-protein xl	2.76791	3.9e-11	0	==
E6AP	92	100	intra-protein xl	2.99	0	0	==
E6AP	799	148	intra-protein xl	3.03469	1.19e-07	0	==
E6AP	100	841	intra-protein xl	3.32869	6.38e-07	0	==
E6AP	89	66	intra-protein xl	3.36743	2.33e-15	0	==
E6AP	300	146	intra-protein xl	9.5402	0.00062285	0	>=
E6AP	148	801	intra-protein xl	10.3242	5.21e-09	0	>=
E6AP	529	n/a	monolink	-2.51887	2.23e-05	0	==
E6AP	503	n/a	monolink	-2.43047	3.77e-07	0	==
E6AP	466	n/a	monolink	-2.26003	8.12e-05	0	==
E6AP	445	n/a	monolink	-1.70528	3.36e-06	0	==
E6AP	327	n/a	monolink	-1.65148	1.55e-08	0	==
E6AP	724	n/a	monolink	-1.45103	1.19e-07	0	==
E6AP	779	n/a	monolink	-1.44884	3.55e-07	0	==
E6AP	288	n/a	monolink	-1.06439	0.00119937	0	==
E6AP	412	n/a	monolink	-1.05753	0.000137185	0	==
E6AP	832	n/a	monolink	-0.91628	3.69e-06	0	==
E6AP	451	n/a	monolink	-0.887736	0.0101013	0	==
E6AP	228	n/a	monolink	-0.835855	1.61e-07	0	==
E6AP	307	n/a	monolink	-0.817092	0.00072411	0	==
E6AP	834	n/a	monolink	-0.744776	1.25e-06	0	==
E6AP	350	n/a	monolink	-0.455137	0.005061	0	==
E6AP	418	n/a	monolink	-0.436799	0.00123869	0	==
E6AP	67	n/a	monolink	0.485817	0.0057791	0	==
E6AP	48	n/a	monolink	0.536389	7.86e-07	0	==
E6AP	66	n/a	monolink	0.691543	0.00021811	0	==
E6AP	58	n/a	monolink	1.39299	1.23e-10	0	==
E6AP	170	n/a	monolink	1.48172	0.00184389	0	==
E6AP	78	n/a	monolink	1.52706	3.2e-14	0	==
E6AP	172	n/a	monolink	1.72986	0.00182439	0	==
sum_violations > 0
E6AP	708	779	intra-protein link	-10.3756	0.0043808	1	<=
E6AP	327	679	intra-protein link	-9.08629	0.032083	1	<=
E6AP	100	327	intra-protein link	-4.88959	3.259e-07	1	==
E6AP	529	801	intra-protein link	-4.22574	0.00122152	1	==
E6AP	307	834	intra-protein link	-3.86534	0.00126168	1	==
E6AP	152	152	intra-protein link	-3.62814	3.9528e-05	1	==
E6AP	529	54	intra-protein link	-3.09836	5.6786e-05	1	==
E6AP	529	708	intra-protein link	-3.05779	0.0006353	1	==
E6AP	300	327	intra-protein link	-3.05388	2.3727e-09	1	==
E6AP	688	708	intra-protein link	-2.35074	7.444e-07	1	==
E6AP	307	54	intra-protein link	-1.99674	2.2552e-05	1	==
E6AP	100	708	intra-protein link	-1.70322	0.00072438	1	==
E6AP	779	841	intra-protein link	-1.66737	0.00157543	1	==
E6AP	100	300	intra-protein link	-1.22023	3.9403e-07	1	==
E6AP	7	708	intra-protein link	-1.14653	0.000158783	1	==
E6AP	7	327	intra-protein link	-1.13346	3.9862e-05	1	==
E6AP	156	307	intra-protein link	-0.634351	0.026699	1	==
E6AP	779	801	intra-protein link	-0.520774	0.025604	1	==
E6AP	708	841	intra-protein link	-0.489594	0.24658	1	==
E6AP	165	7	intra-protein link	-0.398946	0.164636	1	==
E6AP	688	799	intra-protein link	-0.365306	0.152624	1	==
E6AP	7	679	intra-protein link	-0.355424	0.28442	1	==
E6AP	7	292	intra-protein link	-0.124293	0.068175	1	==
E6AP	300	54	intra-protein link	-0.064617	0.64542	1	==
E6AP	7	54	intra-protein link	-0.026105	0.70312	1	==
E6AP	7	67	intra-protein link	0.146041	0.24446	1	==
E6AP	350	67	intra-protein link	0.155474	0.060763	1	==
E6AP	89	165	intra-protein link	0.240038	0.76442	1	==
E6AP	146	54	intra-protein link	0.358029	0.4706	1	==
E6AP	148	54	intra-protein link	0.384073	0.42786	1	==
E6AP	146	156	intra-protein link	0.736807	0.0083182	1	==
E6AP	799	847	intra-protein link	0.973723	1.5056e-06	1	==
E6AP	66	66	intra-protein link	1.16173	0.00166377	1	==
E6AP	165	66	intra-protein link	1.72919	0.0028355	1	==
E6AP	54	834	intra-protein link	1.74743	2.4219e-05	1	==
E6AP	54	836	intra-protein link	1.77017	5.7605e-05	1	==
E6AP	170	66	intra-protein link	1.92203	0.00129949	1	==
E6AP	146	161	intra-protein link	2.14002	0.00065952	1	==
E6AP	148	48	intra-protein link	2.75077	0.000163034	1	==
E6AP	89	48	intra-protein link	3.47102	6.5075e-07	1	==
E6AP	397	412	intra-protein link	3.65532	0.0166387	1	==
E6AP	89	67	intra-protein link	3.974	3.6351e-05	1	==
E6AP	89	841	intra-protein link	4.07769	7.5932e-09	1	==
E6AP	350	529	intra-protein link	-7.76921	0.00023938	2	==
E6AP	327	529	intra-protein link	-7.68951	9.8599e-05	2	==
E6AP	327	327	intra-protein link	-7.05798	0.094461	2	<=
E6AP	100	307	intra-protein link	-6.71139	0.041121	2	<=
E6AP	327	412	intra-protein link	-6.11593	0.0041157	2	==
E6AP	100	203	intra-protein link	-5.5186	8.4638e-05	2	==
E6AP	679	799	intra-protein link	-5.4734	2.5509e-07	2	==
E6AP	203	847	intra-protein link	-4.42012	0.3408	2	<=
E6AP	327	350	intra-protein link	-4.23711	1.3851e-06	2	==
E6AP	300	779	intra-protein link	-3.51911	0.000156336	2	==
E6AP	708	806	intra-protein link	-3.2601	5.4198e-08	2	==
E6AP	100	806	intra-protein link	-3.13479	5.6402e-08	2	==
E6AP	412	54	intra-protein link	-2.94385	1.5604e-09	2	==
E6AP	679	841	intra-protein link	-2.48674	5.9344e-08	2	==
E6AP	529	806	intra-protein link	-2.23197	0.0039441	2	==
E6AP	109	156	intra-protein link	-2.16019	5.3378e-07	2	==
E6AP	350	724	intra-protein link	-1.98369	2.1023e-06	2	==
E6AP	100	705	intra-protein link	-1.42968	0.0021958	2	==
E6AP	679	801	intra-protein link	-1.32449	1.70218e-05	2	==
E6AP	327	66	intra-protein link	-1.27135	0.0051607	2	==
E6AP	109	152	intra-protein link	-0.331434	0.118959	2	==
E6AP	100	100	intra-protein link	-0.185333	0.6651	2	==
E6AP	172	701	intra-protein link	0.006694	0.99056	2	==
E6AP	708	801	intra-protein link	0.054559	0.88598	2	==
E6AP	203	54	intra-protein link	0.209608	0.76014	2	==
E6AP	705	801	intra-protein link	0.21248	0.66628	2	==
E6AP	109	708	intra-protein link	0.327576	0.68912	2	==
E6AP	350	397	intra-protein link	0.364027	0.59766	2	==
E6AP	161	172	intra-protein link	0.412412	0.00167695	2	==
E6AP	307	327	intra-protein link	0.98519	0.38616	2	==
E6AP	152	170	intra-protein link	1.01711	5.0397e-08	2	==
E6AP	7	78	intra-protein link	1.18216	3.72735e-12	2	==
E6AP	89	148	intra-protein link	1.51925	1.7061e-09	2	==
E6AP	799	801	intra-protein link	2.56757	0.024339	2	==
E6AP	148	78	intra-protein link	2.9834	2.847e-09	2	==
E6AP	100	292	intra-protein link	2.99226	0.0183791	2	==
E6AP	92	54	intra-protein link	3.18756	1.5821e-09	2	==
E6AP	148	841	intra-protein link	3.39598	7.4375e-12	2	==
E6AP	48	78	intra-protein link	5.06051	1.4174e-06	2	==
E6AP	100	170	intra-protein link	6.65774	0.32328	2	>=
E6AP	841	841	intra-protein link	8.25407	5.0314e-07	2	==
E6AP	307	799	intra-protein link	-5.17056	0.072558	3	==
E6AP	288	300	intra-protein link	-3.06256	1.9619e-10	3	==
E6AP	7	688	intra-protein link	-1.29007	1.4273e-07	3	==
E6AP	300	799	intra-protein link	-1.11788	0.191124	3	==
E6AP	109	146	intra-protein link	-0.979633	0.32796	3	==
E6AP	7	58	intra-protein link	-0.357431	0.25462	3	==
E6AP	109	148	intra-protein link	-0.24043	0.43496	3	==
E6AP	170	679	intra-protein link	0.209166	0.76222	3	==
E6AP	705	841	intra-protein link	0.229746	0.70096	3	==
E6AP	152	48	intra-protein link	0.470338	0.27294	3	==
E6AP	148	152	intra-protein link	1.75229	0.0155421	3	==
E6AP	398	412	intra-protein link	3.22068	0.0128419	3	==
E6AP	67	67	intra-protein link	3.31573	0.056478	3	==
E6AP	66	67	intra-protein link	3.59126	0.000184435	3	==
E6AP	801	841	intra-protein link	4.87388	7.8837e-05	3	==
E6AP	148	327	intra-protein link	-7.21835	0.0198209	4	==
E6AP	679	708	intra-protein link	-3.76086	1.2985e-06	4	==
E6AP	705	799	intra-protein link	-2.12117	0.04508	4	==
E6AP	172	350	intra-protein link	-0.957487	0.38246	4	==
E6AP	148	307	intra-protein link	0.20043	0.076338	4	==
E6AP	109	172	intra-protein link	0.277202	0.82736	4	==
E6AP	172	705	intra-protein link	0.351113	0.47154	4	==
E6AP	161	203	intra-protein link	0.361231	0.50152	4	==
E6AP	292	799	intra-protein link	1.24019	0.081737	4	==
E6AP	801	66	intra-protein link	3.07376	1.4991e-07	4	==
E6AP	54	799	intra-protein link	3.3271	7.9567e-07	4	==
E6AP	89	152	intra-protein link	5.43054	0.0120773	4	==
E6AP	679	78	intra-protein link	6.00858	0.064424	4	==
E6AP	841	78	intra-protein link	6.42604	6.2028e-09	4	==
E6AP	152	307	intra-protein link	-0.356154	0.2934	5	==
E6AP	100	152	intra-protein link	-0.036746	0.84806	5	==
E6AP	7	799	intra-protein link	0.140946	0.182857	5	==
E6AP	161	7	intra-protein link	1.91977	0.00169546	5	==
E6AP	48	799	intra-protein link	2.3363	1.684e-08	5	==
E6AP	66	841	intra-protein link	4.03111	8.70415e-14	5	==
E6AP	152	67	intra-protein link	4.53538	3.7213e-05	5	==
E6AP	54	801	intra-protein link	6.60836	5.6919e-05	5	==
E6AP	398	724	intra-protein link	-4.04737	0.0005045	6	==
E6AP	203	841	intra-protein link	-0.849167	0.19474	6	==
E6AP	292	307	intra-protein link	-0.854833	0.31878	7	==
E6AP	148	170	intra-protein link	0.532138	0.183695	7	==
E6AP	148	66	intra-protein link	2.94634	1.96222e-05	8	==
E6AP	152	161	intra-protein link	1.4592	0.0035443	11	==
