# Supplementary material for: Structural dynamics of the E6AP/UBE3A-E6-p53 enzyme-substrate complex
Source: Nat Commun. 2018 Oct 25;9:4441. doi: 10.1038/s41467-018-06953-0 (PMC6202321; doi:10.1038/s41467-018-06953-0)
Supplement: Supplementary file 9 — Supplementary Data 6 [file 41467_2018_6953_MOESM9_ESM.xlsx]

## Sheet: Tabelle1
Supplementary Data 6. Quantitative XL-MS for E6AP ± E6_L50E.
Protein	uxID (pos1)	uxID (pos2)	Type	Fold change (log2ratio)	pvalue	sum_violations	imputed values
E6AP	327	307	intra-protein xl	-1.76512	0.00042294	0	==
E6AP	779	806	intra-protein xl	-1.60914	0.00035961	0	==
E6AP	327	529	intra-protein xl	-1.59302	0.00040215	0	==
E6AP	529	708	intra-protein xl	-1.35368	0.0030815	0	==
E6AP	109	54	intra-protein xl	-1.35009	1.67e-06	0	==
E6AP	779	7	intra-protein xl	-1.21344	0.00088193	0	==
E6AP	529	801	intra-protein xl	-1.14661	0.038564	0	==
E6AP	779	799	intra-protein xl	-1.09631	0.00054047	0	==
E6AP	327	350	intra-protein xl	-1.07851	0.000122372	0	==
E6AP	327	300	intra-protein xl	-0.982161	6.42e-07	0	==
E6AP	327	288	intra-protein xl	-0.924532	0.00059988	0	==
E6AP	412	54	intra-protein xl	-0.87037	0.0142217	0	==
E6AP	203	7	intra-protein xl	-0.862368	0.0106169	0	==
E6AP	327	7	intra-protein xl	-0.861042	3.89e-05	0	==
E6AP	779	801	intra-protein xl	-0.815294	0.00138142	0	==
E6AP	327	66	intra-protein xl	-0.814774	0.035643	0	==
E6AP	724	412	intra-protein xl	-0.75254	0.00033801	0	==
E6AP	418	412	intra-protein xl	-0.700908	0.00088242	0	==
E6AP	203	307	intra-protein xl	-0.633524	0.0103386	0	==
E6AP	412	7	intra-protein xl	-0.607007	0.00106407	0	==
E6AP	806	708	intra-protein xl	-0.590155	0.033124	0	==
E6AP	109	7	intra-protein xl	-0.56124	0.00057722	0	==
E6AP	724	708	intra-protein xl	-0.45247	0.054783	0	==
E6AP	701	708	intra-protein xl	-0.443243	0.000140086	0	==
E6AP	203	300	intra-protein xl	-0.432794	0.034522	0	==
E6AP	109	93	intra-protein xl	-0.426698	0.0074567	0	==
E6AP	228	7	intra-protein xl	-0.423177	0.00073647	0	==
E6AP	100	300	intra-protein xl	-0.394745	0.042018	0	==
E6AP	688	529	intra-protein xl	-0.362283	0.043564	0	==
E6AP	288	350	intra-protein xl	-0.320196	0.0073778	0	==
E6AP	350	7	intra-protein xl	-0.296448	0.053539	0	==
E6AP	307	300	intra-protein xl	-0.274118	0.036821	0	==
E6AP	841	836	intra-protein xl	0.24	0	0	==
E6AP	841	834	intra-protein xl	0.243119	4.01e-05	0	==
E6AP	54	705	intra-protein xl	0.256258	0.006925	0	==
E6AP	799	7	intra-protein xl	0.260575	0.00026298	0	==
E6AP	203	146	intra-protein xl	0.263401	0.00686	0	==
E6AP	165	156	intra-protein xl	0.268389	0.00150453	0	==
E6AP	292	7	intra-protein xl	0.282659	0.023504	0	==
E6AP	292	54	intra-protein xl	0.327217	0.00082053	0	==
E6AP	54	7	intra-protein xl	0.342307	0.002479	0	==
E6AP	799	841	intra-protein xl	0.363398	0.006398	0	==
E6AP	7	705	intra-protein xl	0.368921	0.0045992	0	==
E6AP	7	801	intra-protein xl	0.374726	2.24e-05	0	==
E6AP	100	66	intra-protein xl	0.380789	0.0194809	0	==
E6AP	48	841	intra-protein xl	0.390831	0.045344	0	==
E6AP	100	799	intra-protein xl	0.391046	0.037144	0	==
E6AP	300	152	intra-protein xl	0.400191	0.00038373	0	==
E6AP	307	148	intra-protein xl	0.426197	5.57e-05	0	==
E6AP	799	66	intra-protein xl	0.442975	3.82e-06	0	==
E6AP	170	7	intra-protein xl	0.46126	0.00061647	0	==
E6AP	172	165	intra-protein xl	0.509841	0.00056073	0	==
E6AP	806	841	intra-protein xl	0.516892	0.00062078	0	==
E6AP	7	66	intra-protein xl	0.520292	0.00089777	0	==
E6AP	54	841	intra-protein xl	0.538042	0.0117443	0	==
E6AP	165	152	intra-protein xl	0.563702	0.000139643	0	==
E6AP	300	148	intra-protein xl	0.575839	0.00025519	0	==
E6AP	48	67	intra-protein xl	0.57883	0.00090178	0	==
E6AP	7	841	intra-protein xl	0.586566	0.0021167	0	==
E6AP	100	148	intra-protein xl	0.600245	3.2e-07	0	==
E6AP	54	66	intra-protein xl	0.606825	6.03e-05	0	==
E6AP	152	7	intra-protein xl	0.648476	3.29e-08	0	==
E6AP	48	66	intra-protein xl	0.654837	0.00153659	0	==
E6AP	300	66	intra-protein xl	0.704964	0.001995	0	==
E6AP	7	148	intra-protein xl	0.715166	0.00101612	0	==
E6AP	156	146	intra-protein xl	0.733959	7.83e-08	0	==
E6AP	78	66	intra-protein xl	0.735198	1.65e-06	0	==
E6AP	156	148	intra-protein xl	0.736285	9.57e-07	0	==
E6AP	165	7	intra-protein xl	0.738109	0.0078406	0	==
E6AP	78	7	intra-protein xl	0.751498	4.45e-08	0	==
E6AP	67	841	intra-protein xl	0.751535	1.43e-06	0	==
E6AP	7	836	intra-protein xl	0.770995	0.0039426	0	==
E6AP	89	7	intra-protein xl	0.778153	5.55e-08	0	==
E6AP	67	7	intra-protein xl	0.785656	0.00065921	0	==
E6AP	89	100	intra-protein xl	0.811574	1.3e-06	0	==
E6AP	67	54	intra-protein xl	0.840338	5.82e-09	0	==
E6AP	89	54	intra-protein xl	0.880031	5.94e-07	0	==
E6AP	66	66	intra-protein xl	0.93359	0.0085222	0	==
E6AP	170	152	intra-protein xl	0.977785	0.0057021	0	==
E6AP	54	152	intra-protein xl	1.03779	1.85e-06	0	==
E6AP	58	67	intra-protein xl	1.03889	1.03e-10	0	==
E6AP	67	148	intra-protein xl	1.06723	0.0069633	0	==
E6AP	48	58	intra-protein xl	1.22518	0.0038569	0	==
E6AP	78	54	intra-protein xl	1.39644	0.00119552	0	==
E6AP	7	161	intra-protein xl	1.78225	0.00049937	0	==
E6AP	161	148	intra-protein xl	1.80533	0.00040351	0	==
E6AP	92	67	intra-protein xl	2.11169	1.89e-05	0	==
E6AP	529	n/a	monolink	-1.14562	0.0025411	0	==
E6AP	466	n/a	monolink	-1.09735	0.00055562	0	==
E6AP	307	n/a	monolink	-1.05263	7.83e-11	0	==
E6AP	724	n/a	monolink	-0.978167	6.4178e-05	0	==
E6AP	109	n/a	monolink	-0.959808	0.00133789	0	==
E6AP	100	n/a	monolink	-0.95623	0.00062445	0	==
E6AP	832	n/a	monolink	-0.882605	3.5728e-05	0	==
E6AP	228	n/a	monolink	-0.8027	0.0003995	0	==
E6AP	445	n/a	monolink	-0.777735	0.0154188	0	==
E6AP	779	n/a	monolink	-0.763321	0.00093607	0	==
E6AP	148	n/a	monolink	-0.644524	0.0109626	0	==
E6AP	203	n/a	monolink	-0.552723	0.003938	0	==
E6AP	412	n/a	monolink	-0.522026	0.049823	0	==
E6AP	7	n/a	monolink	-0.508488	9.9498e-05	0	==
E6AP	288	n/a	monolink	-0.443287	0.005964	0	==
E6AP	327	n/a	monolink	-0.394394	3.9515e-05	0	==
E6AP	799	n/a	monolink	-0.320449	0.00032051	0	==
E6AP	503	n/a	monolink	-0.3158	0.028216	0	==
E6AP	67	n/a	monolink	0.474049	0.042005	0	==
E6AP	54	n/a	monolink	0.730186	6.1903e-05	0	==
E6AP	58	n/a	monolink	0.813709	3.5377e-06	0	==
E6AP	170	n/a	monolink	0.86926	0.00176092	0	==
E6AP	78	n/a	monolink	0.963299	1.6292e-08	0	==
E6AP	165	n/a	monolink	0.974261	0.0088366	0	==
E6AP	172	n/a	monolink	1.54165	4.8469e-07	0	==
sum_violations > 0
E6AP	327	412	intra-protein link	-4.92315	0.0096967	1	==
E6AP	300	779	intra-protein link	-2.53155	0.00126387	1	==
E6AP	779	841	intra-protein link	-2.2837	0.00011595	1	==
E6AP	109	148	intra-protein link	-2.05154	0.055964	1	==
E6AP	350	529	intra-protein link	-1.71522	0.0046163	1	==
E6AP	100	203	intra-protein link	-1.66282	0.0156376	1	==
E6AP	688	708	intra-protein link	-1.56846	2.158e-05	1	==
E6AP	100	100	intra-protein link	-0.736777	0.10152	1	==
E6AP	170	67	intra-protein link	-0.717079	0.101184	1	==
E6AP	100	350	intra-protein link	-0.502148	0.025058	1	==
E6AP	350	397	intra-protein link	-0.470254	0.5024	1	==
E6AP	679	841	intra-protein link	-0.456584	0.168822	1	==
E6AP	799	806	intra-protein link	-0.214414	0.108759	1	==
E6AP	708	801	intra-protein link	-0.203901	0.63694	1	==
E6AP	156	307	intra-protein link	0.010198	0.9553	1	==
E6AP	801	834	intra-protein link	0.138974	0.63098	1	==
E6AP	148	203	intra-protein link	0.167604	0.2309	1	==
E6AP	161	172	intra-protein link	0.383751	0.058921	1	==
E6AP	161	170	intra-protein link	0.410424	0.128919	1	==
E6AP	146	307	intra-protein link	0.422418	0.0164232	1	==
E6AP	418	451	intra-protein link	0.426591	0.55762	1	==
E6AP	54	836	intra-protein link	0.45803	0.23902	1	==
E6AP	148	54	intra-protein link	0.542547	0.2371	1	==
E6AP	48	799	intra-protein link	0.614167	0.095245	1	==
E6AP	801	847	intra-protein link	0.997723	0.074245	1	==
E6AP	54	54	intra-protein link	1.1081	0.02214	1	==
E6AP	165	66	intra-protein link	2.72293	1.55265e-05	1	==
E6AP	148	799	intra-protein link	4.80635	1.2273e-06	1	==
E6AP	327	327	intra-protein link	-6.90559	0.195058	2	<=
E6AP	203	847	intra-protein link	-5.00509	0.33476	2	<=
E6AP	708	779	intra-protein link	-3.92202	0.021139	2	==
E6AP	100	806	intra-protein link	-3.50338	1.76927e-05	2	==
E6AP	100	327	intra-protein link	-3.22961	1.7908e-07	2	==
E6AP	529	806	intra-protein link	-2.11452	0.024897	2	==
E6AP	397	412	intra-protein link	-1.96473	0.024565	2	==
E6AP	109	708	intra-protein link	-1.58664	0.117323	2	==
E6AP	679	708	intra-protein link	-1.56849	0.0023233	2	==
E6AP	288	300	intra-protein link	-1.29809	0.000115183	2	==
E6AP	418	445	intra-protein link	-0.794137	0.41292	2	==
E6AP	109	156	intra-protein link	-0.788991	0.0192981	2	==
E6AP	300	799	intra-protein link	0.171353	0.80108	2	==
E6AP	170	679	intra-protein link	0.556677	0.43508	2	==
E6AP	148	170	intra-protein link	0.868179	0.150101	2	==
E6AP	799	67	intra-protein link	0.872265	0.050617	2	==
E6AP	292	307	intra-protein link	0.95103	0.25086	2	==
E6AP	617	801	intra-protein link	1.25407	0.2466	2	==
E6AP	156	7	intra-protein link	1.77934	0.038364	2	==
E6AP	66	67	intra-protein link	3.95813	0.0160839	2	==
E6AP	48	78	intra-protein link	9.47948	0.0168789	2	>=
E6AP	350	724	intra-protein link	-10.2296	0.045241	3	==
E6AP	327	679	intra-protein link	-3.18171	0.061719	3	==
E6AP	100	307	intra-protein link	-2.18889	0.183721	3	==
E6AP	307	799	intra-protein link	-1.88188	0.144838	3	==
E6AP	7	688	intra-protein link	-0.232747	0.43578	3	==
E6AP	156	203	intra-protein link	-0.053235	0.83382	3	==
E6AP	100	78	intra-protein link	0.361733	0.182939	3	==
E6AP	148	66	intra-protein link	0.510077	0.25962	3	==
E6AP	100	161	intra-protein link	0.651374	0.42804	3	==
E6AP	148	152	intra-protein link	1.15207	0.096499	3	==
E6AP	801	66	intra-protein link	1.32207	0.139877	3	==
E6AP	801	841	intra-protein link	3.15183	0.011522	3	==
E6AP	161	300	intra-protein link	3.35205	0.116261	3	==
E6AP	109	172	intra-protein link	-1.67083	0.27368	4	==
E6AP	109	146	intra-protein link	-1.52429	0.23224	4	==
E6AP	398	724	intra-protein link	-1.43719	0.0163364	4	==
E6AP	92	172	intra-protein link	-1.01	0.3812	4	==
E6AP	7	307	intra-protein link	-0.237834	0.135405	4	==
E6AP	7	679	intra-protein link	-0.218347	0.71768	4	==
E6AP	109	152	intra-protein link	-0.207679	0.7947	4	==
E6AP	100	7	intra-protein link	-0.197535	0.129443	4	==
E6AP	172	350	intra-protein link	0.405414	0.74966	4	==
E6AP	161	203	intra-protein link	0.421486	0.51056	4	==
E6AP	148	708	intra-protein link	1.18589	0.134343	4	==
E6AP	292	799	intra-protein link	1.23289	0.32212	4	==
E6AP	66	841	intra-protein link	1.34815	0.00151646	4	==
E6AP	54	799	intra-protein link	1.5211	0.0176026	4	==
E6AP	152	161	intra-protein link	2.37797	3.702e-06	4	==
E6AP	54	801	intra-protein link	3.58163	0.129836	4	==
E6AP	152	307	intra-protein link	-0.564899	0.21442	5	==
E6AP	152	203	intra-protein link	-0.073035	0.74964	5	==
E6AP	7	58	intra-protein link	0.003602	0.9912	5	==
E6AP	203	841	intra-protein link	-3.75046	0.0032401	7	==
E6AP	89	66	intra-protein link	2.46215	0.00179932	7	==
