# Supplementary material for: Structural dynamics of the E6AP/UBE3A-E6-p53 enzyme-substrate complex
Source: Nat Commun. 2018 Oct 25;9:4441. doi: 10.1038/s41467-018-06953-0 (PMC6202321; doi:10.1038/s41467-018-06953-0)
Supplement: Supplementary file 10 — Supplementary Data 7 [file 41467_2018_6953_MOESM10_ESM.xlsx]

## Sheet: Tabelle1
Supplementary Data 7. SILAC-XL-MS control data for crosslinking of light GST.
Crosslinked peptide	Protein 1	Protein 2	Type	Pos 1	Pos 2	deltaS	ld-Score	Biological replicate
VDFLSKLPEMLK-IAYSKDFETLK-a6-b5	GST	GST	intra-protein xl	124	112	0.51	43.51	I
VDFLSKLPEMLK-IAYSKDFETLK-a6-b5	GST	GST	intra-protein xl	124	112	0.53	43.41	II
VDFLSKLPEMLK-IKGLVQPTR-a6-b2	GST	GST	intra-protein xl	124	10	0.52	43.03	I
IKGLVQPTR-IKGLVQPTR-a2-b2	GST	GST	intra-protein xl	10	10	0	42.87	III
DFETLKVDFLSK-IKGLVQPTR-a6-b2	GST	GST	intra-protein xl	118	10	0.43	42.77	II
DFETLKVDFLSKLPEMLK-IKGLVQPTR-a6-b2	GST	GST	intra-protein xl	118	10	0.54	41.1	III
DFETLKVDFLSK-IKGLVQPTR-a6-b2	GST	GST	intra-protein xl	118	10	0	40.74	I
KRIEAIPQIDK-YLKSSK-a1-b3	GST	GST	intra-protein xl	180	193	0	39.65	I
IAYSKDFETLK-IKGLVQPTR-a5-b2	GST	GST	intra-protein xl	112	10	0	39.29	II
VDFLSKLPEMLK-IKGLVQPTR-a6-b2	GST	GST	intra-protein xl	124	10	0.51	39.24	III
IKGLVQPTR-IKGLVQPTR-a2-b2	GST	GST	intra-protein xl	10	10	0	39.09	II
IAYSKDFETLK-IKGLVQPTR-a5-b2	GST	GST	intra-protein xl	112	10	0	38.59	III
LLLEYLEEKYEEHLYER-RIEAIPQIDKYLK-a9-b10	GST	GST	intra-protein xl	26	190	0.7	38.34	I
DFETLKVDFLSKLPEMLK-IKGLVQPTR-a12-b2	GST	GST	intra-protein xl	124	10	0.59	37.94	I
IAYSKDFETLK-IKGLVQPTR-a5-b2	GST	GST	intra-protein xl	112	10	0	37.61	I
DFETLKVDFLSKLPEXLK-IKGLVQPTR-a6-b2	GST	GST	intra-protein xl	118	10	0.53	37.59	III
DFETLKVDFLSKLPEMLK-IKGLVQPTR-a12-b2	GST	GST	intra-protein xl	124	10	0.49	37.42	III
IKGLVQPTR-YLKSSK-a2-b3	GST	GST	intra-protein xl	10	193	0	37.15	III
DFETLKVDFLSKLPEMLK-IKGLVQPTR-a12-b2	GST	GST	intra-protein xl	124	10	0.4	37.13	II
LLLEYLEEKYEEHLYER-IEAIPQIDKYLK-a9-b9	GST	GST	intra-protein xl	26	190	0.63	37.03	I
DFETLKVDFLSK-IKGLVQPTR-a6-b2	GST	GST	intra-protein xl	118	10	0	37	III
VDFLSKLPEMLK-IKGLVQPTR-a6-b2	GST	GST	intra-protein xl	124	10	0.44	36.92	II
VDFLSKLPEXLK-IAYSKDFETLK-a6-b5	GST	GST	intra-protein xl	124	112	0	36.52	II
DFETLKVDFLSKLPEMLK-IKGLVQPTR-a6-b2	GST	GST	intra-protein xl	118	10	0	35.57	I
IAYSKDFETLK-IAYSKDFETLK-a5-b5	GST	GST	intra-protein xl	112	112	0	35.08	II
KRIEAIPQIDK-YLKSSK-a1-b3	GST	GST	intra-protein xl	180	193	0	34.95	II
LLLEYLEEKYEEHLYER-IEAIPQIDKYLK-a9-b9	GST	GST	intra-protein xl	26	190	0.64	34.82	II
NKKFELGLEFPNLPYYIDGDVK-LPEMLKMFEDR-a2-b6	GST	GST	intra-protein xl	43	130	0.1	34.08	II
VDFLSKLPEXLK-IAYSKDFETLK-a6-b5	GST	GST	intra-protein xl	124	112	0	33.97	III
IEAIPQIDKYLK-KRIEAIPQIDK-a9-b1	GST	GST	intra-protein xl	190	180	0	33.81	III
IAYSKDFETLKVDFLSK-IKGLVQPTR-a11-b2	GST	GST	intra-protein xl	118	10	0	33.56	III
IEAIPQIDKYLK-IKGLVQPTR-a9-b2	GST	GST	intra-protein xl	190	10	0.2	33.52	III
IKGLVQPTR-YLKSSK-a2-b3	GST	GST	intra-protein xl	10	193	0	33.39	I
NKKFELGLEFPNLPYYIDGDVK-IKGLVQPTR-a3-b2	GST	GST	intra-protein xl	44	10	0	33.14	II
LLLEYLEEKYEEHLYER-RIEAIPQIDKYLK-a9-b10	GST	GST	intra-protein xl	26	190	0.75	33.08	II
IEAIPQIDKYLKSSK-IKGLVQPTR-a12-b2	GST	GST	intra-protein xl	193	10	0.22	32.75	III
VDFLSKLPEXLK-IKGLVQPTR-a6-b2	GST	GST	intra-protein xl	124	10	0.43	32.25	II
KFELGLEFPNLPYYIDGDVK-VDFLSKLPEMLK-a1-b6	GST	GST	intra-protein xl	44	124	0	32.06	I
IEAIPQIDKYLK-IKGLVQPTR-a9-b2	GST	GST	intra-protein xl	190	10	0	31.97	II
IKGLVQPTR-DEGDKWR-a2-b5	GST	GST	intra-protein xl	10	39	0	31.95	II
KRIEAIPQIDK-IKGLVQPTR-a1-b2	GST	GST	intra-protein xl	180	10	0	31.61	II
IEAIPQIDKYLKSSK-IKGLVQPTR-a9-b2	GST	GST	intra-protein xl	190	10	0	31.11	III
KFELGLEFPNLPYYIDGDVK-VDFLSKLPEXLK-a1-b6	GST	GST	intra-protein xl	44	124	0.28	31.09	I
KFELGLEFPNLPYYIDGDVK-IKGLVQPTR-a1-b2	GST	GST	intra-protein xl	44	10	0	30.65	I
IAYSKDFETLK-IAYSKDFETLK-a5-b5	GST	GST	intra-protein xl	112	112	0	30.65	III
KRIEAIPQIDK-KRIEAIPQIDK-a1-b1	GST	GST	intra-protein xl	180	180	0	30.6	III
NKKFELGLEFPNLPYYIDGDVK-VDFLSKLPEMLK-a3-b6	GST	GST	intra-protein xl	44	124	0	30.38	I
NKKFELGLEFPNLPYYIDGDVK-VDFLSKLPEXLK-a3-b6	GST	GST	intra-protein xl	44	124	0	30.04	II
IEAIPQIDKYLK-IKGLVQPTR-a9-b2	GST	GST	intra-protein xl	190	10	0	29.95	I
LLLEYLEEKYEEHLYER-IEAIPQIDKYLK-a9-b9	GST	GST	intra-protein xl	26	190	0.63	29.84	III
RIEAIPQIDKYLK-IKGLVQPTR-a10-b2	GST	GST	intra-protein xl	190	10	0.7	29.83	III
IAYSKDFETLKVDFLSK-IKGLVQPTR-a5-b2	GST	GST	intra-protein xl	112	10	0.18	29.52	III
NKKFELGLEFPNLPYYIDGDVK-VDFLSKLPEMLK-a2-b6	GST	GST	intra-protein xl	43	124	0	29.42	II
SSKYIAWPLQGWQATFGGGDHPPK-IEAIPQIDKYLK-a3-b9	GST	GST	intra-protein xl	196	190	0.07	29.39	I
NKKFELGLEFPNLPYYIDGDVK-IKGLVQPTR-a3-b2	GST	GST	intra-protein xl	44	10	0	29.19	III
YEEHLYERDEGDKWR-IKGLVQPTR-a13-b2	GST	GST	intra-protein xl	39	10	0	29.15	I
YEEHLYERDEGDKWR-IKGLVQPTR-a13-b2	GST	GST	intra-protein xl	39	10	0.38	29.1	III
LLLEYLEEKYEEHLYERDEGDK-IEAIPQIDKYLK-a9-b9	GST	GST	intra-protein xl	26	190	0	28.99	II
LLLEYLEEKYEEHLYERDEGDK-RIEAIPQIDKYLK-a9-b10	GST	GST	intra-protein xl	26	190	0.85	28.88	I
YEEHLYERDEGDKWR-IKGLVQPTR-a13-b2	GST	GST	intra-protein xl	39	10	0	28.86	II
NKKFELGLEFPNLPYYIDGDVK-VDFLSKLPEMLK-a3-b6	GST	GST	intra-protein xl	44	124	0	28.81	III
NKKFELGLEFPNLPYYIDGDVK-IKGLVQPTR-a2-b2	GST	GST	intra-protein xl	43	10	0	28.34	II
LLLEYLEEKYEEHLYER-DEGDKWR-a9-b5	GST	GST	intra-protein xl	26	39	0.27	28.15	III
VDFLSKLPEMLK-IAYSKDFETLK-a6-b5	GST	GST	intra-protein xl	124	112	0.47	27.81	III
IEAIPQIDKYLKSSK-IKGLVQPTR-a9-b2	GST	GST	intra-protein xl	190	10	0	27.74	II
DEGDKWR-YLKSSK-a5-b3	GST	GST	intra-protein xl	39	193	0.57	27.41	II
IAYSKDFETLKVDFLSK-IKGLVQPTR-a11-b2	GST	GST	intra-protein xl	118	10	0	27.31	II
IKGLVQPTR-YLKSSK-a2-b3	GST	GST	intra-protein xl	10	193	0	27.27	II
RIEAIPQIDKYLK-YLKSSK-a10-b3	GST	GST	intra-protein xl	190	193	0.58	27.16	III
DFETLKVDFLSKLPEMLK-IKGLVQPTR-a6-b2	GST	GST	intra-protein xl	118	10	0.87	26.91	II
IAYSKDFETLKVDFLSK-IKGLVQPTR-a5-b2	GST	GST	intra-protein xl	112	10	0.12	26.84	II
IEAIPQIDKYLK-DEGDKWR-a9-b5	GST	GST	intra-protein xl	190	39	0	26.74	III
VDFLSKLPEXLK-IKGLVQPTR-a6-b2	GST	GST	intra-protein xl	124	10	0.51	26.69	III
KFELGLEFPNLPYYIDGDVK-IKGLVQPTR-a1-b2	GST	GST	intra-protein xl	44	10	0.26	26.68	II
KRIEAIPQIDK-YLKSSK-a1-b3	GST	GST	intra-protein xl	180	193	0	26.68	III
KFELGLEFPNLPYYIDGDVK-DFETLKVDFLSKLPEMLK-a1-b12	GST	GST	intra-protein xl	44	124	0.3	26.27	I
IEAIPQIDKYLK-YLKSSK-a9-b3	GST	GST	intra-protein xl	190	193	0	26.15	I
IEAIPQIDKYLK-MSPILGYWKIK-a9-b9	GST	GST	intra-protein xl	190	8	0.3	25.97	II
MSPILGYWKIK-YLKSSK-a9-b3	GST	GST	intra-protein xl	8	193	0	25.8	III
KFELGLEFPNLPYYIDGDVK-VDFLSKLPEMLK-a1-b6	GST	GST	intra-protein xl	44	124	0	25.78	II
IEAIPQIDKYLK-IAYSKDFETLK-a9-b5	GST	GST	intra-protein xl	190	112	0	25.73	III
LLLEYLEEKYEEHLYER-DEGDKWR-a9-b5	GST	GST	intra-protein xl	26	39	0	25.71	I
NKKFELGLEFPNLPYYIDGDVK-IKGLVQPTR-a2-b2	GST	GST	intra-protein xl	43	10	0	25.59	III
KRIEAIPQIDK-IKGLVQPTR-a1-b2	GST	GST	intra-protein xl	180	10	0	25.43	I
