# Supplementary material for: Structural dynamics of the E6AP/UBE3A-E6-p53 enzyme-substrate complex
Source: Nat Commun. 2018 Oct 25;9:4441. doi: 10.1038/s41467-018-06953-0 (PMC6202321; doi:10.1038/s41467-018-06953-0)
Supplement: Supplementary file 11 — Supplementary Data 8 [file 41467_2018_6953_MOESM11_ESM.xlsx]

## Sheet: Tabelle1
Supplementary Data 8. SILAC-XL-MS data for crosslinking of light and heavy labeled GST.
Crosslinked peptide	Protein 1	Protein 2	Type	Pos 1	Pos 2	deltaS	ld-Score	Biological replicate
DFETLBVDFLSB-IBGLVQPTU-a6-b2	GST_heavy	GST_heavy	intra-protein xl	118	10	0	44.67	II
VDFLSKLPEMLK-IAYSKDFETLK-a6-b5	GST	GST	intra-protein xl	124	112	0.51	44.39	II
IKGLVQPTR-IKGLVQPTR-a2-b2	GST	GST	intra-protein xl	10	10	0	42.32	III
VDFLSBLPEMLB-IKGLVQPTR-a6-b2	GST_heavy	GST	inter-protein xl	124	10	0	41.48	III
DFETLKVDFLSK-IKGLVQPTR-a6-b2	GST	GST	intra-protein xl	118	10	0.4	40.45	II
IAYSKDFETLK-IKGLVQPTR-a5-b2	GST	GST	intra-protein xl	112	10	0	39.82	III
VDFLSKLPEMLK-IKGLVQPTR-a6-b2	GST	GST	intra-protein xl	124	10	0.45	38.9	II
IBGLVQPTU-IKGLVQPTR-a2-b2	GST_heavy	GST	inter-protein xl	10	10	0	38.81	III
VDFLSKLPEMLK-IKGLVQPTR-a6-b2	GST	GST	intra-protein xl	124	10	0	37.72	I
DFETLBVDFLSB-IBGLVQPTU-a6-b2	GST_heavy	GST_heavy	intra-protein xl	118	10	0	37.72	III
IAYSKDFETLK-IKGLVQPTR-a5-b2	GST	GST	intra-protein xl	112	10	0	37.6	II
LLLEYLEEKYEEHLYER-IEAIPQIDKYLK-a9-b9	GST	GST	intra-protein xl	26	190	0.67	37.21	III
VDFLSKLPEMLK-IKGLVQPTR-a6-b2	GST	GST	intra-protein xl	124	10	0.63	36.87	III
VDFLSKLPEMLK-IAYSKDFETLK-a6-b5	GST	GST	intra-protein xl	124	112	0.19	36.87	III
IAYSKDFETLK-IKGLVQPTR-a5-b2	GST	GST	intra-protein xl	112	10	0	36.26	I
IAYSBDFETLBVDFLSB-IBGLVQPTU-a5-b2	GST_heavy	GST_heavy	intra-protein xl	112	10	0	35.82	I
IAYSBDFETLB-IBGLVQPTU-a5-b2	GST_heavy	GST_heavy	intra-protein xl	112	10	0	35.61	I
LLLEYLEEKYEEHLYER-IEAIPQIDKYLK-a9-b9	GST	GST	intra-protein xl	26	190	0.65	35.47	II
BFELGLEFPNLPYYIDGDVB-IBGLVQPTU-a1-b2	GST_heavy	GST_heavy	intra-protein xl	44	10	0.39	34.79	III
DFETLKVDFLSK-IKGLVQPTR-a6-b2	GST	GST	intra-protein xl	118	10	0.45	34.74	I
VDFLSKLPEMLK-IAYSKDFETLK-a6-b5	GST	GST	intra-protein xl	124	112	0	34.64	I
KRIEAIPQIDK-YLKSSK-a1-b3	GST	GST	intra-protein xl	180	193	0	34.56	II
DFETLKVDFLSKLPEMLK-IKGLVQPTR-a6-b2	GST	GST	intra-protein xl	118	10	0.5	34.21	III
IKGLVQPTR-YLKSSK-a2-b3	GST	GST	intra-protein xl	10	193	0	34.1	II
VDFLSBLPEMLB-IAYSBDFETLB-a6-b5	GST_heavy	GST_heavy	intra-protein xl	124	112	0	33.74	III
LLLEYLEEBYEEHLYEU-IEAIPQIDBYLB-a9-b9	GST_heavy	GST_heavy	intra-protein xl	26	190	0	33.68	III
NKKFELGLEFPNLPYYIDGDVK-IKGLVQPTR-a3-b2	GST	GST	intra-protein xl	44	10	0	33.21	III
IKGLVQPTR-YLKSSK-a2-b3	GST	GST	intra-protein xl	10	193	0	33.12	I
IAYSBDFETLB-IBGLVQPTU-a5-b2	GST_heavy	GST_heavy	intra-protein xl	112	10	0	32.88	II
DFETLKVDFLSKLPEMLK-IKGLVQPTR-a6-b2	GST	GST	intra-protein xl	118	10	0.34	32.81	II
DFETLKVDFLSKLPEMLK-IKGLVQPTR-a12-b2	GST	GST	intra-protein xl	124	10	0	32.33	I
DFETLKVDFLSKLPEMLK-IKGLVQPTR-a12-b2	GST	GST	intra-protein xl	124	10	0.46	32.21	II
NKKFELGLEFPNLPYYIDGDVK-IKGLVQPTR-a3-b2	GST	GST	intra-protein xl	44	10	0	32.13	I
KRIEAIPQIDK-YLKSSK-a1-b3	GST	GST	intra-protein xl	180	193	0	31.63	I
VDFLSBLPEMLB-IAYSBDFETLB-a6-b5	GST_heavy	GST_heavy	intra-protein xl	124	112	0	31.59	II
DFETLKVDFLSKLPEMLK-IKGLVQPTR-a12-b2	GST	GST	intra-protein xl	124	10	0.47	31.44	III
IAYSBDFETLB-IAYSKDFETLK-a5-b5	GST_heavy	GST	inter-protein xl	112	112	0	30.45	III
IKGLVQPTR-YLKSSK-a2-b3	GST	GST	intra-protein xl	10	193	0	30.25	III
DFETLKVDFLSK-IKGLVQPTR-a6-b2	GST	GST	intra-protein xl	118	10	0.6	29.94	III
LLLEYLEEBYEEHLYEU-IEAIPQIDBYLB-a9-b9	GST_heavy	GST_heavy	intra-protein xl	26	190	0	29.85	I
IEAIPQIDBYLB-IBGLVQPTU-a9-b2	GST_heavy	GST_heavy	intra-protein xl	190	10	0	29.84	III
IEAIPQIDKYLK-YLBSSB-a9-b3	GST	GST_heavy	inter-protein xl	190	193	0.94	29.6	III
BUIEAIPQIDB-YLBSSB-a1-b3	GST_heavy	GST_heavy	intra-protein xl	180	193	0	29.38	II
IEAIPQIDKYLK-KRIEAIPQIDK-a9-b1	GST	GST	intra-protein xl	190	180	0	29.11	III
IEAIPQIDKYLK-IKGLVQPTR-a9-b2	GST	GST	intra-protein xl	190	10	0.28	28.86	III
IAYSBDFETLB-IAYSKDFETLK-a5-b5	GST_heavy	GST	inter-protein xl	112	112	0	28.83	II
NKKFELGLEFPNLPYYIDGDVK-IKGLVQPTR-a2-b2	GST	GST	intra-protein xl	43	10	0	28.75	III
IBGLVQPTU-YLBSSB-a2-b3	GST_heavy	GST_heavy	intra-protein xl	10	193	0	28.66	I
IEAIPQIDKYLKSSK-IKGLVQPTR-a9-b2	GST	GST	intra-protein xl	190	10	0	28.47	III
NKKFELGLEFPNLPYYIDGDVK-IKGLVQPTR-a3-b2	GST	GST	intra-protein xl	44	10	0	28.1	II
NBBFELGLEFPNLPYYIDGDVB-IBGLVQPTU-a2-b2	GST_heavy	GST_heavy	intra-protein xl	43	10	0.07	27.51	III
LLLEYLEEKYEEHLYER-IEAIPQIDKYLK-a9-b9	GST	GST	intra-protein xl	26	190	0.65	27.35	I
IEAIPQIDBYLB-YLKSSK-a9-b3	GST_heavy	GST	inter-protein xl	190	193	0.95	26.98	II
IAYSBDFETLB-IBGLVQPTU-a5-b2	GST_heavy	GST_heavy	intra-protein xl	112	10	0	26.37	III
YIAWPLQGWQATFGGGDHPPKSDLEVLFQGPLGSPEFPGR-IKGLVQPTR-a21-b2	GST	GST	intra-protein xl	217	10	0.14	26.22	II
BUIEAIPQIDB-YLBSSB-a1-b3	GST_heavy	GST_heavy	intra-protein xl	180	193	0	26.08	I
IEAIPQIDBYLB-IBGLVQPTU-a9-b2	GST_heavy	GST_heavy	intra-protein xl	190	10	0	25.81	I
DFETLBVDFLSBLPEMLB-IBGLVQPTU-a12-b2	GST_heavy	GST_heavy	intra-protein xl	124	10	0	25.61	III
IEAIPQIDKYLK-IKGLVQPTR-a9-b2	GST	GST	intra-protein xl	190	10	0	25.14	II
