# Supplementary material for: Structural dynamics of the E6AP/UBE3A-E6-p53 enzyme-substrate complex
Source: Nat Commun. 2018 Oct 25;9:4441. doi: 10.1038/s41467-018-06953-0 (PMC6202321; doi:10.1038/s41467-018-06953-0)
Supplement: Supplementary file 12 — Supplementary Data 9 [file 41467_2018_6953_MOESM12_ESM.xlsx]

## Sheet: Tabelle1
Supplementary Data 9. SILAC-XL-MS data for crosslinking of unlabeled (light) and isotope-labeled (heavy) E6AP in absence of E6.
Crosslinked peptide	Protein 1	Protein 2	Type	Pos 1	Pos 2	deltaS	ld-Score	Biological replicate
DEDEBEBAACSAAAMEEDSEASSSU-VKQHTKEELK-a5-b2	E6AP_heavy	E6AP	inter-protein xl	170	148	0.21	32.94	I
DEDEBEBAACSAAAMEEDSEASSSU-VKQHTKEELK-a5-b2	E6AP_heavy	E6AP	inter-protein xl	170	148	0	25.54	II
DEDEBEBAACSAAAMEEDSEASSSU-VKQHTKEELK-a5-b2	E6AP_heavy	E6AP	inter-protein xl	170	148	0.24	29.23	III
KPLIPFEEFINEPLNEVLEMDKDYTFFK-LCDPHPSBB-a22-b8	E6AP	E6AP_heavy	inter-protein xl	439	66	0.29	29.34	I
KPLIPFEEFINEPLNEVLEMDKDYTFFK-LCDPHPSBB-a22-b8	E6AP	E6AP_heavy	inter-protein xl	439	66	0.24	22.46	II
KPLIPFEEFINEPLNEVLEMDKDYTFFK-LCDPHPSBB-a22-b8	E6AP	E6AP_heavy	inter-protein xl	439	66	0.38	22.64	III
KPLIPFEEFINEPLNEVLEXDKDYTFFK-LCDPHPSBB-a22-b8	E6AP	E6AP_heavy	inter-protein xl	439	66	0.31	24.88	I
IDFKDVTYLTEEK-AAAKHLIER-a4-b4	E6AP	E6AP	intra-protein xl	100	7	0	35.08	I
IDFKDVTYLTEEK-AAAKHLIER-a4-b4	E6AP	E6AP	intra-protein xl	100	7	0	34.88	II
IDFKDVTYLTEEK-AAAKHLIER-a4-b4	E6AP	E6AP	intra-protein xl	100	7	0	35.71	III
IDFKDVTYLTEEK-ALELYKINAK-a4-b6	E6AP	E6AP	intra-protein xl	100	54	0.27	35.69	I
IDFKDVTYLTEEK-ALELYKINAK-a4-b6	E6AP	E6AP	intra-protein xl	100	54	0.57	34.04	II
IDFKDVTYLTEEK-ALELYKINAK-a4-b6	E6AP	E6AP	intra-protein xl	100	54	0.62	35	III
IGDSSQGDNNLQKLGPDDVSVDIDAIR-KVKQHTK-a13-b1	E6AP	E6AP	intra-protein xl	203	146	0.52	24.32	II
IGDSSQGDNNLQKLGPDDVSVDIDAIR-KVKQHTK-a13-b1	E6AP	E6AP	intra-protein xl	203	146	0.34	28.85	III
EELKSLQAK-KVKQHTK-a4-b3	E6AP	E6AP	intra-protein xl	156	148	0.56	31.61	I
EELKSLQAK-KVKQHTK-a4-b3	E6AP	E6AP	intra-protein xl	156	148	0.78	25.52	II
EELKSLQAK-KVKQHTK-a4-b3	E6AP	E6AP	intra-protein xl	156	148	0.65	26.86	III
EELKSLQAK-VKQHTK-a4-b2	E6AP	E6AP	intra-protein xl	156	148	0.83	31.57	I
EELKSLQAK-VKQHTK-a4-b2	E6AP	E6AP	intra-protein xl	156	148	0.79	28.4	II
EELKSLQAK-VKQHTK-a4-b2	E6AP	E6AP	intra-protein xl	156	148	0.83	33.12	III
IGDSSQGDNNLQKLGPDDVSVDIDAIR-KVKQHTK-a13-b3	E6AP	E6AP	intra-protein xl	203	148	0.38	33.71	I
IGDSSQGDNNLQKLGPDDVSVDIDAIR-KVKQHTK-a13-b3	E6AP	E6AP	intra-protein xl	203	148	0.26	34.65	II
IGDSSQGDNNLQKLGPDDVSVDIDAIR-KVKQHTK-a13-b3	E6AP	E6AP	intra-protein xl	203	148	0.37	38.63	III
IGDSSQGDNNLQKLGPDDVSVDIDAIRR-VKQHTK-a13-b2	E6AP	E6AP	intra-protein xl	203	148	0.38	26.15	II
IGDSSQGDNNLQKLGPDDVSVDIDAIRR-VKQHTK-a13-b2	E6AP	E6AP	intra-protein xl	203	148	0.27	24.12	III
IGDSSQGDNNLQKLGPDDVSVDIDAIR-VKQHTK-a13-b2	E6AP	E6AP	intra-protein xl	203	148	0.28	39.86	I
IGDSSQGDNNLQKLGPDDVSVDIDAIR-VKQHTK-a13-b2	E6AP	E6AP	intra-protein xl	203	148	0.3	36.77	II
LPLAAQGKLIR-KVKQHTK-a8-b3	E6AP	E6AP	intra-protein xl	300	148	0.68	34.41	I
LPLAAQGKLIR-KVKQHTK-a8-b3	E6AP	E6AP	intra-protein xl	300	148	0	37	II
LPLAAQGKLIR-KVKQHTK-a8-b3	E6AP	E6AP	intra-protein xl	300	148	0.54	35.78	III
LPLAAQGKLIR-VKQHTK-a8-b2	E6AP	E6AP	intra-protein xl	300	148	0.83	35.46	I
LPLAAQGKLIR-VKQHTK-a8-b2	E6AP	E6AP	intra-protein xl	300	148	0.88	35.8	II
LPLAAQGKLIR-VKQHTK-a8-b2	E6AP	E6AP	intra-protein xl	300	148	0	37.03	III
LWSKYNADQIRR-VKQHTK-a4-b2	E6AP	E6AP	intra-protein xl	307	148	0	20.89	III
LWSKYNADQIR-VKQHTK-a4-b2	E6AP	E6AP	intra-protein xl	307	148	0.31	30.78	I
LWSKYNADQIR-VKQHTK-a4-b2	E6AP	E6AP	intra-protein xl	307	148	0.87	33.54	III
DEDKDEDEKEK-QHTKEELK-a4-b4	E6AP	E6AP	intra-protein xl	165	152	0.86	23.17	I
DEDKDEDEKEK-QHTKEELK-a4-b4	E6AP	E6AP	intra-protein xl	165	152	0.8	23.23	II
DEDKDEDEKEK-QHTKEELK-a4-b4	E6AP	E6AP	intra-protein xl	165	152	0.82	29.97	III
DEDKDEDEKEK-VKQHTKEELK-a4-b6	E6AP	E6AP	intra-protein xl	165	152	0.79	31.69	II
QHTKEELKSLQAK-DEDKDEDEKEK-a4-b4	E6AP	E6AP	intra-protein xl	152	165	0.74	21.43	III
DEDKDEDEKEK-QHTKEELK-a9-b4	E6AP	E6AP	intra-protein xl	170	152	0.75	32.39	I
DEDKDEDEKEK-QHTKEELK-a9-b4	E6AP	E6AP	intra-protein xl	170	152	0.68	29.45	III
DEDKDEDEKEK-VKQHTKEELK-a9-b6	E6AP	E6AP	intra-protein xl	170	152	0.91	33.25	II
LPLAAQGKLIR-QHTKEELK-a8-b4	E6AP	E6AP	intra-protein xl	300	152	0.82	33.54	I
LPLAAQGKLIR-QHTKEELK-a8-b4	E6AP	E6AP	intra-protein xl	300	152	0.54	29.04	II
LPLAAQGKLIR-QHTKEELK-a8-b4	E6AP	E6AP	intra-protein xl	300	152	0.47	34.08	III
LPLAAQGKLIR-VKQHTKEELK-a8-b6	E6AP	E6AP	intra-protein xl	300	152	0.8	28.69	I
LWSKYNADQIR-QHTKEELK-a4-b4	E6AP	E6AP	intra-protein xl	307	152	0.89	27.33	II
LWSKYNADQIR-QHTKEELK-a4-b4	E6AP	E6AP	intra-protein xl	307	152	0.86	25.73	III
DEDKDEDEKEK-EELKSLQAK-a4-b4	E6AP	E6AP	intra-protein xl	165	156	0.78	27.95	I
DEDKDEDEKEK-EELKSLQAK-a4-b4	E6AP	E6AP	intra-protein xl	165	156	0.65	22.11	II
DEDKDEDEKEK-EELKSLQAK-a4-b4	E6AP	E6AP	intra-protein xl	165	156	0.89	30.07	III
DEDEKEKAACSAAAMEEDSEASSSR-EELKSLQAKDEDK-a5-b4	E6AP	E6AP	intra-protein xl	170	156	0	27.36	I
DEDEKEKAACSAAAMEEDSEASSSR-EELKSLQAKDEDK-a5-b4	E6AP	E6AP	intra-protein xl	170	156	0	32.81	II
DEDEKEKAACSAAAMEEDSEASSSR-EELKSLQAKDEDK-a5-b4	E6AP	E6AP	intra-protein xl	170	156	0.84	34.37	III
IGDSSQGDNNLQKLGPDDVSVDIDAIR-EELKSLQAK-a13-b4	E6AP	E6AP	intra-protein xl	203	156	0.16	31.12	I
IGDSSQGDNNLQKLGPDDVSVDIDAIR-EELKSLQAK-a13-b4	E6AP	E6AP	intra-protein xl	203	156	0.31	32.36	II
IGDSSQGDNNLQKLGPDDVSVDIDAIR-EELKSLQAK-a13-b4	E6AP	E6AP	intra-protein xl	203	156	0.39	32.91	III
DEDEKEKAACSAAAMEEDSEASSSR-EELKSLQAKDEDK-a5-b9	E6AP	E6AP	intra-protein xl	170	161	0	27.88	III
DEDEKEKAACSAAAMEEDSEASSSR-SLQAKDEDK-a5-b5	E6AP	E6AP	intra-protein xl	170	161	0.85	34.14	I
DEDEKEKAACSAAAMEEDSEASSSR-SLQAKDEDK-a5-b5	E6AP	E6AP	intra-protein xl	170	161	0.94	35.27	II
DEDEKEKAACSAAAMEEDSEASSSR-SLQAKDEDK-a5-b5	E6AP	E6AP	intra-protein xl	170	161	0.94	35.96	III
DEDEKEKAACSAAAXEEDSEASSSR-SLQAKDEDK-a5-b5	E6AP	E6AP	intra-protein xl	170	161	0.92	38.79	I
DEDEKEKAACSAAAXEEDSEASSSR-SLQAKDEDK-a5-b5	E6AP	E6AP	intra-protein xl	170	161	0.93	35.75	II
SLQAKDEDK-DEDEKEK-a5-b5	E6AP	E6AP	intra-protein xl	161	170	0.77	24.57	I
SLQAKDEDK-DEDEKEK-a5-b5	E6AP	E6AP	intra-protein xl	161	170	0.88	28.07	II
SLQAKDEDK-DEDEKEK-a5-b5	E6AP	E6AP	intra-protein xl	161	170	0.76	24.07	III
DEDEKEKAACSAAAMEEDSEASSSR-SLQAKDEDK-a7-b5	E6AP	E6AP	intra-protein xl	172	161	0.95	34.29	I
DEDEKEKAACSAAAMEEDSEASSSR-SLQAKDEDK-a7-b5	E6AP	E6AP	intra-protein xl	172	161	0.87	39.72	II
DEDEKEKAACSAAAMEEDSEASSSR-SLQAKDEDK-a7-b5	E6AP	E6AP	intra-protein xl	172	161	0.92	33.15	III
DEDEKEKAACSAAAXEEDSEASSSR-SLQAKDEDK-a7-b5	E6AP	E6AP	intra-protein xl	172	161	0.92	33.64	I
DEDEKEKAACSAAAXEEDSEASSSR-SLQAKDEDK-a7-b5	E6AP	E6AP	intra-protein xl	172	161	0.95	30.08	II
EKAACSAAAMEEDSEASSSR-SLQAKDEDKDEDEK-a2-b5	E6AP	E6AP	intra-protein xl	172	161	0.93	20.44	I
EKAACSAAAMEEDSEASSSR-SLQAKDEDKDEDEK-a2-b5	E6AP	E6AP	intra-protein xl	172	161	0.92	23.64	II
EKAACSAAAMEEDSEASSSR-SLQAKDEDKDEDEK-a2-b5	E6AP	E6AP	intra-protein xl	172	161	0.88	26.47	III
EKAACSAAAXEEDSEASSSR-SLQAKDEDKDEDEK-a2-b5	E6AP	E6AP	intra-protein xl	172	161	0.94	41.29	I
EKAACSAAAXEEDSEASSSR-SLQAKDEDKDEDEK-a2-b5	E6AP	E6AP	intra-protein xl	172	161	0	35.79	II
EKAACSAAAMEEDSEASSSR-SLQAKDEDKDEDEK-a2-b9	E6AP	E6AP	intra-protein xl	172	165	0	32.23	I
EKAACSAAAMEEDSEASSSR-SLQAKDEDKDEDEK-a2-b9	E6AP	E6AP	intra-protein xl	172	165	0.8	38.16	II
EKAACSAAAMEEDSEASSSR-SLQAKDEDKDEDEK-a2-b9	E6AP	E6AP	intra-protein xl	172	165	0.78	35.02	III
DEDKDEDEKEK-AAAKHLIER-a9-b4	E6AP	E6AP	intra-protein xl	170	7	0.91	29,38	I
DEDKDEDEKEK-AAAKHLIER-a9-b4	E6AP	E6AP	intra-protein xl	170	7	0.55	42.83	II
DEDKDEDEKEK-AAAKHLIER-a9-b4	E6AP	E6AP	intra-protein xl	170	7	0.49	31.86	III
IGDSSQGDNNLQKLGPDDVSVDIDAIR-AAAKHLIER-a13-b4	E6AP	E6AP	intra-protein xl	203	7	0.2	40.69	II
IGDSSQGDNNLQKLGPDDVSVDIDAIR-AAAKHLIER-a13-b4	E6AP	E6AP	intra-protein xl	203	7	0.24	30.09	III
IGDSSQGDNNLQKLGPDDVSVDIDAIR-LPLAAQGKLIR-a13-b8	E6AP	E6AP	intra-protein xl	203	300	0.19	46.93	I
IGDSSQGDNNLQKLGPDDVSVDIDAIR-LPLAAQGKLIR-a13-b8	E6AP	E6AP	intra-protein xl	203	300	0.31	47.88	II
IGDSSQGDNNLQKLGPDDVSVDIDAIR-LPLAAQGKLIR-a13-b8	E6AP	E6AP	intra-protein xl	203	300	0.35	41.61	III
IGDSSQGDNNLQKLGPDDVSVDIDAIRR-LPLAAQGKLIR-a13-b8	E6AP	E6AP	intra-protein xl	203	300	0.55	28.78	I
IGDSSQGDNNLQKLGPDDVSVDIDAIRR-LPLAAQGKLIR-a13-b8	E6AP	E6AP	intra-protein xl	203	300	0.67	29.06	II
IGDSSQGDNNLQKLGPDDVSVDIDAIRR-LPLAAQGKLIR-a13-b8	E6AP	E6AP	intra-protein xl	203	300	0.5	27.29	III
IGDSSQGDNNLQKLGPDDVSVDIDAIR-LWSKYNADQIR-a13-b4	E6AP	E6AP	intra-protein xl	203	307	0.43	49.82	I
IGDSSQGDNNLQKLGPDDVSVDIDAIR-LWSKYNADQIR-a13-b4	E6AP	E6AP	intra-protein xl	203	307	0.29	35.98	II
IGDSSQGDNNLQKLGPDDVSVDIDAIR-LWSKYNADQIR-a13-b4	E6AP	E6AP	intra-protein xl	203	307	0.36	47.46	III
IGDSSQGDNNLQKLGPDDVSVDIDAIR-LWSKYNADQIRR-a13-b4	E6AP	E6AP	intra-protein xl	203	307	0.53	20.86	I
IGDSSQGDNNLQKLGPDDVSVDIDAIR-LWSKYNADQIRR-a13-b4	E6AP	E6AP	intra-protein xl	203	307	0.22	28.6	II
IGDSSQGDNNLQKLGPDDVSVDIDAIR-LWSKYNADQIRR-a13-b4	E6AP	E6AP	intra-protein xl	203	307	0.41	26.33	III
IGDSSQGDNNLQKLGPDDVSVDIDAIRR-LWSKYNADQIR-a13-b4	E6AP	E6AP	intra-protein xl	203	307	0.66	32.47	II
IGDSSQGDNNLQKLGPDDVSVDIDAIRR-LWSKYNADQIR-a13-b4	E6AP	E6AP	intra-protein xl	203	307	0.77	32.52	III
AAAKHLIER-AAAKHLIER-a4-b4	E6AP	E6AP	intra-protein xl	7	7	0.78	45.65	I
AAAKHLIER-AAAKHLIER-a4-b4	E6AP	E6AP	intra-protein xl	7	7	0.25	41.2	II
AAAKHLIER-AAAKHLIER-a4-b4	E6AP	E6AP	intra-protein xl	7	7	0.89	43.81	III
AMSKLPLAAQGK-AAAKHLIER-a4-b4	E6AP	E6AP	intra-protein xl	292	7	0.34	30.43	I
AMSKLPLAAQGK-AAAKHLIER-a4-b4	E6AP	E6AP	intra-protein xl	292	7	0.5	33.12	II
AMSKLPLAAQGK-AAAKHLIER-a4-b4	E6AP	E6AP	intra-protein xl	292	7	0.28	36.94	III
LPLAAQGKLIR-AAAKHLIER-a8-b4	E6AP	E6AP	intra-protein xl	300	7	0	29.02	II
LPLAAQGKLIR-AAAKHLIER-a8-b4	E6AP	E6AP	intra-protein xl	300	7	0	35.04	III
LWSKYNADQIR-AAAKHLIER-a4-b4	E6AP	E6AP	intra-protein xl	307	7	0.35	37.07	II
LWSKYNADQIR-AAAKHLIER-a4-b4	E6AP	E6AP	intra-protein xl	307	7	0	32.33	III
NLVNDDDAIVAASKCLK-AAAKHLIER-a14-b4	E6AP	E6AP	intra-protein xl	350	7	0	30.2	I
NLVNDDDAIVAASKCLK-AAAKHLIER-a14-b4	E6AP	E6AP	intra-protein xl	350	7	0.46	31.45	II
NLVNDDDAIVAASKCLK-AAAKHLIER-a14-b4	E6AP	E6AP	intra-protein xl	350	7	0.89	29.44	III
VDPLETELGVKTLDCR-AAAKHLIER-a11-b4	E6AP	E6AP	intra-protein xl	412	7	0	24.8	II
VDPLETELGVKTLDCR-AAAKHLIER-a11-b4	E6AP	E6AP	intra-protein xl	412	7	0.37	30.02	III
MDNNAAAIKALELYKINAK-RAAAKHLIER-a9-b5	E6AP	E6AP	intra-protein xl	48	7	0.49	22.16	I
MDNNAAAIKALELYKINAK-RAAAKHLIER-a9-b5	E6AP	E6AP	intra-protein xl	48	7	0.51	21.65	II
MDNNAAAIKALELYKINAK-RAAAKHLIER-a9-b5	E6AP	E6AP	intra-protein xl	48	7	0.31	26.3	III
ALELYKINAK-AAAKHLIER-a6-b4	E6AP	E6AP	intra-protein xl	54	7	0	41.51	I
ALELYKINAK-AAAKHLIER-a6-b4	E6AP	E6AP	intra-protein xl	54	7	0	47.26	II
ALELYKINAK-AAAKHLIER-a6-b4	E6AP	E6AP	intra-protein xl	54	7	0	44.86	III
EFWEIVHSFTDEQKR-AAAKHLIER-a14-b4	E6AP	E6AP	intra-protein xl	779	7	0.87	21.78	I
EFWEIVHSFTDEQKR-AAAKHLIER-a14-b4	E6AP	E6AP	intra-protein xl	779	7	0.19	28.9	II
EFWEIVHSFTDEQKR-AAAKHLIER-a14-b4	E6AP	E6AP	intra-protein xl	779	7	0.87	29.48	III
APVGGLGKLK-AAAKHLIER-a8-b4	E6AP	E6AP	intra-protein xl	799	7	0	40.73	I
APVGGLGKLK-AAAKHLIER-a8-b4	E6AP	E6AP	intra-protein xl	799	7	0.28	41.08	II
APVGGLGKLK-AAAKHLIER-a8-b4	E6AP	E6AP	intra-protein xl	799	7	0	42.97	III
AAAKHLIER-LCDPHPSKK-a4-b8	E6AP	E6AP	intra-protein xl	7	66	0	29.23	I
AAAKHLIER-LCDPHPSKK-a4-b8	E6AP	E6AP	intra-protein xl	7	66	0.89	30.43	II
AAAKHLIER-LCDPHPSKK-a4-b8	E6AP	E6AP	intra-protein xl	7	66	0.82	34.37	III
KGASSAYLENSK-AAAKHLIER-a1-b4	E6AP	E6AP	intra-protein xl	67	7	0	33.63	I
KGASSAYLENSK-AAAKHLIER-a1-b4	E6AP	E6AP	intra-protein xl	67	7	0.3	29.4	II
KGASSAYLENSK-AAAKHLIER-a1-b4	E6AP	E6AP	intra-protein xl	67	7	0.31	28.54	III
AAAKHLIER-LLKAITYAK-a4-b3	E6AP	E6AP	intra-protein xl	7	841	0.32	45.51	I
AAAKHLIER-LLKAITYAK-a4-b3	E6AP	E6AP	intra-protein xl	7	841	0	39.67	II
AAAKHLIER-LLKAITYAK-a4-b3	E6AP	E6AP	intra-protein xl	7	841	0.27	37.73	III
GASSAYLENSKGAPNNSCSEIK-AAAKHLIER-a11-b4	E6AP	E6AP	intra-protein xl	78	7	0.26	24.19	I
GASSAYLENSKGAPNNSCSEIK-AAAKHLIER-a11-b4	E6AP	E6AP	intra-protein xl	78	7	0.25	28.98	II
GASSAYLENSKGAPNNSCSEIK-AAAKHLIER-a11-b4	E6AP	E6AP	intra-protein xl	78	7	0.23	31.84	III
MMETFQQLITYKVISNEFNSR-NLHSPEYLEMALPLFCKAMSK-a12-b17	E6AP	E6AP	intra-protein xl	327	288	0.64	23.92	I
MMETFQQLITYKVISNEFNSR-NLHSPEYLEMALPLFCKAMSK-a12-b17	E6AP	E6AP	intra-protein xl	327	288	0.34	37.9	III
NLVNDDDAIVAASKCLK-AMSKLPLAAQGK-a14-b4	E6AP	E6AP	intra-protein xl	350	292	0	26.12	I
NLVNDDDAIVAASKCLK-AMSKLPLAAQGK-a14-b4	E6AP	E6AP	intra-protein xl	350	292	0	30.31	II
NLVNDDDAIVAASKCLK-AMSKLPLAAQGK-a14-b4	E6AP	E6AP	intra-protein xl	350	292	0.07	27.14	III
NLVNDDDAIVAASKCLK-AXSKLPLAAQGK-a14-b4	E6AP	E6AP	intra-protein xl	350	292	0	28.76	I
NLVNDDDAIVAASKCLK-AXSKLPLAAQGK-a14-b4	E6AP	E6AP	intra-protein xl	350	292	0	25.34	II
LPLAAQGKLIR-LWSKYNADQIR-a8-b4	E6AP	E6AP	intra-protein xl	300	307	0.61	43.9	I
LPLAAQGKLIR-LWSKYNADQIR-a8-b4	E6AP	E6AP	intra-protein xl	300	307	0.69	44.33	II
LPLAAQGKLIR-LWSKYNADQIR-a8-b4	E6AP	E6AP	intra-protein xl	300	307	0	42.59	III
LWSKYNADQIRR-LPLAAQGKLIR-a4-b8	E6AP	E6AP	intra-protein xl	307	300	0.66	33.02	I
LWSKYNADQIRR-LPLAAQGKLIR-a4-b8	E6AP	E6AP	intra-protein xl	307	300	0.7	31.91	II
LWSKYNADQIRR-LPLAAQGKLIR-a4-b8	E6AP	E6AP	intra-protein xl	307	300	0.66	34.02	III
LEMIAMENPADLKK-LPLAAQGKLIR-a13-b8	E6AP	E6AP	intra-protein xl	529	300	0.32	21.26	II
LEMIAMENPADLKK-LPLAAQGKLIR-a13-b8	E6AP	E6AP	intra-protein xl	529	300	0.43	28.41	III
GFHMVTNESPLKYLFRPEEIELLICGSR-NLVNDDDAIVAASKCLK-a12-b14	E6AP	E6AP	intra-protein xl	724	350	0.37	25.8	III
GFHXVTNESPLKYLFRPEEIELLICGSR-NLVNDDDAIVAASKCLK-a12-b14	E6AP	E6AP	intra-protein xl	724	350	0.6	21.89	I
GFHMVTNESPLKYLFRPEEIELLICGSR-VDPLETELGVKTLDCR-a12-b11	E6AP	E6AP	intra-protein xl	724	412	0.27	25.67	I
GFHMVTNESPLKYLFRPEEIELLICGSR-VDPLETELGVKTLDCR-a12-b11	E6AP	E6AP	intra-protein xl	724	412	0.18	32.18	III
KPLIPFEEFINEPLNEVLEMDKDYTFFK-VETENKFSFMTCPFILNAVTK-a22-b6	E6AP	E6AP	intra-protein xl	439	451	0.43	22.47	I
KPLIPFEEFINEPLNEVLEMDKDYTFFK-VETENKFSFMTCPFILNAVTK-a22-b6	E6AP	E6AP	intra-protein xl	439	451	0.44	25.22	III
KEFVNLYSDYILNK-ENGDKIPITNENR-a1-b5	E6AP	E6AP	intra-protein xl	688	679	0.29	21.66	I
KEFVNLYSDYILNK-ENGDKIPITNENR-a1-b5	E6AP	E6AP	intra-protein xl	688	679	0.29	28.28	II
KEFVNLYSDYILNK-ENGDKIPITNENR-a1-b5	E6AP	E6AP	intra-protein xl	688	679	0	23.02	III
ENGDKIPITNENR-SVEKQFK-a5-b4	E6AP	E6AP	intra-protein xl	679	705	0	29.11	I
ENGDKIPITNENR-SVEKQFK-a5-b4	E6AP	E6AP	intra-protein xl	679	705	0.85	31.1	II
ENGDKIPITNENR-SVEKQFK-a5-b4	E6AP	E6AP	intra-protein xl	679	705	0.35	32.73	III
ENGDKIPITNENR-LKMIIAK-a5-b2	E6AP	E6AP	intra-protein xl	679	801	0.83	24.67	II
ENGDKIPITNENR-LKMIIAK-a5-b2	E6AP	E6AP	intra-protein xl	679	801	0.3	25.83	III
EFVNLYSDYILNKSVEK-QFKAFR-a13-b3	E6AP	E6AP	intra-protein xl	701	708	0.44	27.75	I
EFVNLYSDYILNKSVEK-QFKAFR-a13-b3	E6AP	E6AP	intra-protein xl	701	708	0.38	26.92	II
EFVNLYSDYILNKSVEK-QFKAFR-a13-b3	E6AP	E6AP	intra-protein xl	701	708	0.36	31.76	III
LKMIIAK-SVEKQFK-a2-b4	E6AP	E6AP	intra-protein xl	801	705	0.65	29.17	I
LKMIIAK-SVEKQFK-a2-b4	E6AP	E6AP	intra-protein xl	801	705	0.54	32.2	III
GFHMVTNESPLKYLFRPEEIELLICGSR-QFKAFR-a12-b3	E6AP	E6AP	intra-protein xl	724	708	0.53	41.3	I
GFHMVTNESPLKYLFRPEEIELLICGSR-QFKAFR-a12-b3	E6AP	E6AP	intra-protein xl	724	708	0.41	37.89	II
GFHMVTNESPLKYLFRPEEIELLICGSR-QFKAFR-a12-b3	E6AP	E6AP	intra-protein xl	724	708	0.46	36.93	III
GFHXVTNESPLKYLFRPEEIELLICGSR-QFKAFR-a12-b3	E6AP	E6AP	intra-protein xl	724	708	0.37	30.42	I
EFWEIVHSFTDEQKR-QFKAFR-a14-b3	E6AP	E6AP	intra-protein xl	779	708	0.42	25.69	II
EFWEIVHSFTDEQKR-QFKAFR-a14-b3	E6AP	E6AP	intra-protein xl	779	708	0.67	27.87	III
APVGGLGKLK-QFKAFR-a8-b3	E6AP	E6AP	intra-protein xl	799	708	0	33.53	II
APVGGLGKLK-QFKAFR-a8-b3	E6AP	E6AP	intra-protein xl	799	708	0	27.9	III
EFWEIVHSFTDEQKR-APVGGLGKLK-a14-b8	E6AP	E6AP	intra-protein xl	779	799	0.58	26.14	I
EFWEIVHSFTDEQKR-APVGGLGKLK-a14-b8	E6AP	E6AP	intra-protein xl	779	799	0.73	29.79	II
EFWEIVHSFTDEQKR-APVGGLGKLK-a14-b8	E6AP	E6AP	intra-protein xl	779	799	0.62	29.8	III
EFWEIVHSFTDEQKR-LKMIIAK-a14-b2	E6AP	E6AP	intra-protein xl	779	801	0.84	26.67	II
EFWEIVHSFTDEQKR-LKMIIAK-a14-b2	E6AP	E6AP	intra-protein xl	779	801	0.36	26.1	III
EFWEIVHSFTDEQKR-MIIAKNGPDTER-a14-b5	E6AP	E6AP	intra-protein xl	779	806	0.49	28.48	II
EFWEIVHSFTDEQKR-MIIAKNGPDTER-a14-b5	E6AP	E6AP	intra-protein xl	779	806	0.77	25.35	III
LFLQFTTGTDRAPVGGLGKLK-MIIAKNGPDTER-a19-b5	E6AP	E6AP	intra-protein xl	799	806	0.21	24.57	I
LFLQFTTGTDRAPVGGLGKLK-MIIAKNGPDTER-a19-b5	E6AP	E6AP	intra-protein xl	799	806	0.52	31.38	II
LFLQFTTGTDRAPVGGLGKLK-MIIAKNGPDTER-a19-b5	E6AP	E6AP	intra-protein xl	799	806	0	35.38	III
MIIAKNGPDTER-APVGGLGKLK-a5-b8	E6AP	E6AP	intra-protein xl	806	799	0.13	48.93	I
MIIAKNGPDTER-APVGGLGKLK-a5-b8	E6AP	E6AP	intra-protein xl	806	799	0.15	46.76	II
MIIAKNGPDTER-APVGGLGKLK-a5-b8	E6AP	E6AP	intra-protein xl	806	799	0.2	48.23	III
XIIAKNGPDTER-APVGGLGKLK-a5-b8	E6AP	E6AP	intra-protein xl	806	799	0.35	42.21	I
XIIAKNGPDTER-APVGGLGKLK-a5-b8	E6AP	E6AP	intra-protein xl	806	799	0.41	42.11	II
APVGGLGKLK-LLKAITYAK-a8-b3	E6AP	E6AP	intra-protein xl	799	841	0	28.95	I
APVGGLGKLK-LLKAITYAK-a8-b3	E6AP	E6AP	intra-protein xl	799	841	0	30.28	II
APVGGLGKLK-LLKAITYAK-a8-b3	E6AP	E6AP	intra-protein xl	799	841	0	20.18	III
MIIAKNGPDTER-LLKAITYAK-a5-b3	E6AP	E6AP	intra-protein xl	806	841	0.35	25.59	II
MIIAKNGPDTER-LLKAITYAK-a5-b3	E6AP	E6AP	intra-protein xl	806	841	0.35	33.32	III
GASSAYLENSKGAPNNSCSEIK-LCDPHPSKK-a11-b8	E6AP	E6AP	intra-protein xl	78	66	0.88	29.14	I
GASSAYLENSKGAPNNSCSEIK-LCDPHPSKK-a11-b8	E6AP	E6AP	intra-protein xl	78	66	0.28	32.05	II
LLKAITYAK-EKLKER-a3-b2	E6AP	E6AP	intra-protein xl	841	834	0.37	29.04	I
LLKAITYAK-EKLKER-a3-b2	E6AP	E6AP	intra-protein xl	841	834	0	30.28	III
AITYAKGFGML-EKLKER-a6-b2	E6AP	E6AP	intra-protein xl	847	834	0	23.75	I
AITYAKGFGML-EKLKER-a6-b2	E6AP	E6AP	intra-protein xl	847	834	0	29.24	II
LLKAITYAK-EKLKER-a3-b4	E6AP	E6AP	intra-protein xl	841	836	0	33.87	I
LLKAITYAK-EKLKER-a3-b4	E6AP	E6AP	intra-protein xl	841	836	0.31	35.05	II
LLKAITYAK-EKLKER-a3-b4	E6AP	E6AP	intra-protein xl	841	836	0	31.9	III
IDFBDVTYLTEEB-AAABHLIEU-a4-b4	E6AP_heavy	E6AP_heavy	intra-protein xl	100	7	0.33	40.74	I
IDFBDVTYLTEEB-AAABHLIEU-a4-b4	E6AP_heavy	E6AP_heavy	intra-protein xl	100	7	0.23	38.14	II
IDFBDVTYLTEEB-AAABHLIEU-a4-b4	E6AP_heavy	E6AP_heavy	intra-protein xl	100	7	0.6	39.97	III
DVTYLTEEBVYEILELCU-AAABHLIEU-a9-b4	E6AP_heavy	E6AP_heavy	intra-protein xl	109	7	0.33	33.44	I
DVTYLTEEBVYEILELCU-AAABHLIEU-a9-b4	E6AP_heavy	E6AP_heavy	intra-protein xl	109	7	0.22	23.46	III
LPLAAQGBLIU-BVBQHTB-a8-b1	E6AP_heavy	E6AP_heavy	intra-protein xl	300	146	0	32.06	I
LPLAAQGBLIU-BVBQHTB-a8-b1	E6AP_heavy	E6AP_heavy	intra-protein xl	300	146	0	30.38	II
LPLAAQGBLIU-BVBQHTB-a8-b1	E6AP_heavy	E6AP_heavy	intra-protein xl	300	146	0	33.21	III
EELBSLQAB-BVBQHTB-a4-b3	E6AP_heavy	E6AP_heavy	intra-protein xl	156	148	0	30.95	I
EELBSLQAB-BVBQHTB-a4-b3	E6AP_heavy	E6AP_heavy	intra-protein xl	156	148	0	34.85	II
EELBSLQAB-BVBQHTB-a4-b3	E6AP_heavy	E6AP_heavy	intra-protein xl	156	148	0.47	34.69	III
EELBSLQAB-VBQHTB-a4-b2	E6AP_heavy	E6AP_heavy	intra-protein xl	156	148	0	33.72	I
EELBSLQAB-VBQHTB-a4-b2	E6AP_heavy	E6AP_heavy	intra-protein xl	156	148	0	35.43	II
EELBSLQAB-VBQHTB-a4-b2	E6AP_heavy	E6AP_heavy	intra-protein xl	156	148	0.45	32.1	III
IGDSSQGDNNLQBLGPDDVSVDIDAIU-BVBQHTB-a13-b3	E6AP_heavy	E6AP_heavy	intra-protein xl	203	148	0	30.26	I
IGDSSQGDNNLQBLGPDDVSVDIDAIUU-BVBQHTB-a13-b3	E6AP_heavy	E6AP_heavy	intra-protein xl	203	148	0.13	26.94	I
IGDSSQGDNNLQBLGPDDVSVDIDAIUU-BVBQHTB-a13-b3	E6AP_heavy	E6AP_heavy	intra-protein xl	203	148	0.39	23.84	II
IGDSSQGDNNLQBLGPDDVSVDIDAIUU-VBQHTB-a13-b2	E6AP_heavy	E6AP_heavy	intra-protein xl	203	148	0.26	30.1	I
IGDSSQGDNNLQBLGPDDVSVDIDAIUU-VBQHTB-a13-b2	E6AP_heavy	E6AP_heavy	intra-protein xl	203	148	0.24	23.48	II
IGDSSQGDNNLQBLGPDDVSVDIDAIUU-VBQHTB-a13-b2	E6AP_heavy	E6AP_heavy	intra-protein xl	203	148	0.28	27.56	III
IGDSSQGDNNLQBLGPDDVSVDIDAIU-VBQHTB-a13-b2	E6AP_heavy	E6AP_heavy	intra-protein xl	203	148	0.41	28.19	I
IGDSSQGDNNLQBLGPDDVSVDIDAIU-VBQHTB-a13-b2	E6AP_heavy	E6AP_heavy	intra-protein xl	203	148	0	34.9	II
IGDSSQGDNNLQBLGPDDVSVDIDAIU-VBQHTB-a13-b2	E6AP_heavy	E6AP_heavy	intra-protein xl	203	148	0.25	36.21	III
IGDSSQGDNNLQBLGPDDVSVDIDAIU-VBQHTBEELB-a13-b2	E6AP_heavy	E6AP_heavy	intra-protein xl	203	148	0.27	24.14	II
LPLAAQGBLIU-BVBQHTB-a8-b3	E6AP_heavy	E6AP_heavy	intra-protein xl	300	148	0	27.43	I
LPLAAQGBLIU-BVBQHTB-a8-b3	E6AP_heavy	E6AP_heavy	intra-protein xl	300	148	0	33.69	II
LPLAAQGBLIU-BVBQHTB-a8-b3	E6AP_heavy	E6AP_heavy	intra-protein xl	300	148	0	37.93	III
LPLAAQGBLIU-VBQHTB-a8-b2	E6AP_heavy	E6AP_heavy	intra-protein xl	300	148	0	36.08	I
LPLAAQGBLIU-VBQHTB-a8-b2	E6AP_heavy	E6AP_heavy	intra-protein xl	300	148	0	33.08	II
LPLAAQGBLIU-VBQHTB-a8-b2	E6AP_heavy	E6AP_heavy	intra-protein xl	300	148	0	34.34	III
LWSBYNADQIU-BVBQHTB-a4-b3	E6AP_heavy	E6AP_heavy	intra-protein xl	307	148	0.28	31.92	I
LWSBYNADQIU-BVBQHTB-a4-b3	E6AP_heavy	E6AP_heavy	intra-protein xl	307	148	0.41	34.21	II
LWSBYNADQIUU-VBQHTB-a4-b2	E6AP_heavy	E6AP_heavy	intra-protein xl	307	148	0.5	21.25	II
LWSBYNADQIU-VBQHTB-a4-b2	E6AP_heavy	E6AP_heavy	intra-protein xl	307	148	0	27.96	I
LWSBYNADQIU-VBQHTB-a4-b2	E6AP_heavy	E6AP_heavy	intra-protein xl	307	148	0	29.07	II
LWSBYNADQIU-VBQHTB-a4-b2	E6AP_heavy	E6AP_heavy	intra-protein xl	307	148	0.42	28.64	III
DEDBDEDEBEB-QHTBEELB-a4-b4	E6AP_heavy	E6AP_heavy	intra-protein xl	165	152	0.43	25.32	I
DEDBDEDEBEB-QHTBEELB-a4-b4	E6AP_heavy	E6AP_heavy	intra-protein xl	165	152	0.57	26.51	III
LPLAAQGBLIU-QHTBEELB-a8-b4	E6AP_heavy	E6AP_heavy	intra-protein xl	300	152	0	26.57	I
LPLAAQGBLIU-QHTBEELB-a8-b4	E6AP_heavy	E6AP_heavy	intra-protein xl	300	152	0	27.16	II
LPLAAQGBLIU-QHTBEELB-a8-b4	E6AP_heavy	E6AP_heavy	intra-protein xl	300	152	0.23	29.2	III
DEDEBEBAACSAAAMEEDSEASSSU-EELBSLQABDEDB-a7-b4	E6AP_heavy	E6AP_heavy	intra-protein xl	172	156	0.2	29.27	I
DEDEBEBAACSAAAMEEDSEASSSU-EELBSLQABDEDB-a7-b4	E6AP_heavy	E6AP_heavy	intra-protein xl	172	156	0	30.32	II
DEDEBEBAACSAAAMEEDSEASSSU-EELBSLQABDEDB-a7-b4	E6AP_heavy	E6AP_heavy	intra-protein xl	172	156	0.27	26.3	III
IGDSSQGDNNLQBLGPDDVSVDIDAIU-EELBSLQAB-a13-b4	E6AP_heavy	E6AP_heavy	intra-protein xl	203	156	0.14	34.52	I
IGDSSQGDNNLQBLGPDDVSVDIDAIU-EELBSLQAB-a13-b4	E6AP_heavy	E6AP_heavy	intra-protein xl	203	156	0.11	28.51	II
IGDSSQGDNNLQBLGPDDVSVDIDAIU-EELBSLQAB-a13-b4	E6AP_heavy	E6AP_heavy	intra-protein xl	203	156	0.23	24.33	III
DEDEBEBAACSAAAXEEDSEASSSU-EELBSLQABDEDB-a5-b9	E6AP_heavy	E6AP_heavy	intra-protein xl	170	161	0.3	20.89	I
SLQABDEDB-DEDEBEB-a5-b5	E6AP_heavy	E6AP_heavy	intra-protein xl	161	170	0	24.14	I
SLQABDEDB-DEDEBEB-a5-b5	E6AP_heavy	E6AP_heavy	intra-protein xl	161	170	0	23.27	II
SLQABDEDB-DEDEBEB-a5-b5	E6AP_heavy	E6AP_heavy	intra-protein xl	161	170	0.48	25.76	III
EBAACSAAAMEEDSEASSSU-DEDBDEDEB-a2-b4	E6AP_heavy	E6AP_heavy	intra-protein xl	172	165	0	32.75	I
EBAACSAAAMEEDSEASSSU-DEDBDEDEB-a2-b4	E6AP_heavy	E6AP_heavy	intra-protein xl	172	165	0	32.2	II
EBAACSAAAMEEDSEASSSU-DEDBDEDEB-a2-b4	E6AP_heavy	E6AP_heavy	intra-protein xl	172	165	0	31.31	III
EBAACSAAAMEEDSEASSSU-SLQABDEDBDEDEB-a2-b9	E6AP_heavy	E6AP_heavy	intra-protein xl	172	165	0.91	38.64	I
EBAACSAAAMEEDSEASSSU-SLQABDEDBDEDEB-a2-b9	E6AP_heavy	E6AP_heavy	intra-protein xl	172	165	0.85	36.31	II
EBAACSAAAMEEDSEASSSU-SLQABDEDBDEDEB-a2-b9	E6AP_heavy	E6AP_heavy	intra-protein xl	172	165	0	39.23	III
EBAACSAAAXEEDSEASSSU-DEDBDEDEB-a2-b4	E6AP_heavy	E6AP_heavy	intra-protein xl	172	165	0	33.8	I
EBAACSAAAXEEDSEASSSU-DEDBDEDEB-a2-b4	E6AP_heavy	E6AP_heavy	intra-protein xl	172	165	0	27.5	II
EBAACSAAAXEEDSEASSSU-SLQABDEDBDEDEB-a2-b9	E6AP_heavy	E6AP_heavy	intra-protein xl	172	165	0.93	41.19	I
EBAACSAAAXEEDSEASSSU-SLQABDEDBDEDEB-a2-b9	E6AP_heavy	E6AP_heavy	intra-protein xl	172	165	0.84	39.1	II
DEDBDEDEBEB-AAABHLIEU-a4-b4	E6AP_heavy	E6AP_heavy	intra-protein xl	165	7	0	31.36	I
DEDBDEDEBEB-AAABHLIEU-a4-b4	E6AP_heavy	E6AP_heavy	intra-protein xl	165	7	0	27.24	II
IGDSSQGDNNLQBLGPDDVSVDIDAIU-LPLAAQGBLIU-a13-b8	E6AP_heavy	E6AP_heavy	intra-protein xl	203	300	0.16	45.98	I
IGDSSQGDNNLQBLGPDDVSVDIDAIU-LPLAAQGBLIU-a13-b8	E6AP_heavy	E6AP_heavy	intra-protein xl	203	300	0.24	34.81	II
IGDSSQGDNNLQBLGPDDVSVDIDAIU-LPLAAQGBLIU-a13-b8	E6AP_heavy	E6AP_heavy	intra-protein xl	203	300	0.2	39.79	III
IGDSSQGDNNLQBLGPDDVSVDIDAIUU-LPLAAQGBLIU-a13-b8	E6AP_heavy	E6AP_heavy	intra-protein xl	203	300	0	33.54	I
IGDSSQGDNNLQBLGPDDVSVDIDAIUU-LPLAAQGBLIU-a13-b8	E6AP_heavy	E6AP_heavy	intra-protein xl	203	300	0.25	27.36	II
IGDSSQGDNNLQBLGPDDVSVDIDAIUU-LPLAAQGBLIU-a13-b8	E6AP_heavy	E6AP_heavy	intra-protein xl	203	300	0.18	29.6	III
IGDSSQGDNNLQBLGPDDVSVDIDAIU-LWSBYNADQIU-a13-b4	E6AP_heavy	E6AP_heavy	intra-protein xl	203	307	0.02	44.31	I
IGDSSQGDNNLQBLGPDDVSVDIDAIU-LWSBYNADQIU-a13-b4	E6AP_heavy	E6AP_heavy	intra-protein xl	203	307	0.08	42.17	II
IGDSSQGDNNLQBLGPDDVSVDIDAIU-LWSBYNADQIU-a13-b4	E6AP_heavy	E6AP_heavy	intra-protein xl	203	307	0.14	46.47	III
IGDSSQGDNNLQBLGPDDVSVDIDAIU-LWSBYNADQIUU-a13-b4	E6AP_heavy	E6AP_heavy	intra-protein xl	203	307	0.32	26.04	III
IGDSSQGDNNLQBLGPDDVSVDIDAIUU-LWSBYNADQIU-a13-b4	E6AP_heavy	E6AP_heavy	intra-protein xl	203	307	0.71	31.82	I
IGDSSQGDNNLQBLGPDDVSVDIDAIUU-LWSBYNADQIU-a13-b4	E6AP_heavy	E6AP_heavy	intra-protein xl	203	307	0.36	21.27	II
AAABHLIEU-AAABHLIEU-a4-b4	E6AP_heavy	E6AP_heavy	intra-protein xl	7	7	0	43.15	I
AAABHLIEU-AAABHLIEU-a4-b4	E6AP_heavy	E6AP_heavy	intra-protein xl	7	7	0	43.42	II
AAABHLIEU-AAABHLIEU-a4-b4	E6AP_heavy	E6AP_heavy	intra-protein xl	7	7	0	45.44	III
AMSBLPLAAQGB-AAABHLIEU-a4-b4	E6AP_heavy	E6AP_heavy	intra-protein xl	292	7	0.26	31.88	I
AMSBLPLAAQGB-AAABHLIEU-a4-b4	E6AP_heavy	E6AP_heavy	intra-protein xl	292	7	0.31	31.99	II
AMSBLPLAAQGB-AAABHLIEU-a4-b4	E6AP_heavy	E6AP_heavy	intra-protein xl	292	7	0	31.89	III
LPLAAQGBLIU-AAABHLIEU-a8-b4	E6AP_heavy	E6AP_heavy	intra-protein xl	300	7	0	39.06	I
LPLAAQGBLIU-AAABHLIEU-a8-b4	E6AP_heavy	E6AP_heavy	intra-protein xl	300	7	0	40.31	II
LPLAAQGBLIU-AAABHLIEU-a8-b4	E6AP_heavy	E6AP_heavy	intra-protein xl	300	7	0	36.44	III
LWSBYNADQIU-AAABHLIEU-a4-b4	E6AP_heavy	E6AP_heavy	intra-protein xl	307	7	0.29	35.92	I
LWSBYNADQIU-AAABHLIEU-a4-b4	E6AP_heavy	E6AP_heavy	intra-protein xl	307	7	0	35.74	II
LWSBYNADQIU-AAABHLIEU-a4-b4	E6AP_heavy	E6AP_heavy	intra-protein xl	307	7	0	40.08	III
MMETFQQLITYBVISNEFNSU-AAABHLIEU-a12-b4	E6AP_heavy	E6AP_heavy	intra-protein xl	327	7	0.24	35.64	I
MMETFQQLITYBVISNEFNSU-AAABHLIEU-a12-b4	E6AP_heavy	E6AP_heavy	intra-protein xl	327	7	0.35	37.44	II
NLVNDDDAIVAASBCLB-AAABHLIEU-a14-b4	E6AP_heavy	E6AP_heavy	intra-protein xl	350	7	0.23	31.84	I
NLVNDDDAIVAASBCLB-AAABHLIEU-a14-b4	E6AP_heavy	E6AP_heavy	intra-protein xl	350	7	0.32	30	II
NLVNDDDAIVAASBCLB-AAABHLIEU-a14-b4	E6AP_heavy	E6AP_heavy	intra-protein xl	350	7	0	23.15	III
ALELYBINAB-AAABHLIEU-a6-b4	E6AP_heavy	E6AP_heavy	intra-protein xl	54	7	0.33	41.85	I
ALELYBINAB-AAABHLIEU-a6-b4	E6AP_heavy	E6AP_heavy	intra-protein xl	54	7	0.37	41.16	II
ALELYBINAB-AAABHLIEU-a6-b4	E6AP_heavy	E6AP_heavy	intra-protein xl	54	7	0	44.77	III
ALELYBINAB-UAAABHLIEU-a6-b5	E6AP_heavy	E6AP_heavy	intra-protein xl	54	7	0	31.47	III
APVGGLGBLB-AAABHLIEU-a8-b4	E6AP_heavy	E6AP_heavy	intra-protein xl	799	7	0	37.32	I
APVGGLGBLB-AAABHLIEU-a8-b4	E6AP_heavy	E6AP_heavy	intra-protein xl	799	7	0	39.56	II
APVGGLGBLB-AAABHLIEU-a8-b4	E6AP_heavy	E6AP_heavy	intra-protein xl	799	7	0	35.61	III
AAABHLIEU-LCDPHPSBB-a4-b8	E6AP_heavy	E6AP_heavy	intra-protein xl	7	66	0.67	32.62	I
AAABHLIEU-LCDPHPSBB-a4-b8	E6AP_heavy	E6AP_heavy	intra-protein xl	7	66	0.65	33.53	II
AAABHLIEU-LCDPHPSBB-a4-b8	E6AP_heavy	E6AP_heavy	intra-protein xl	7	66	0	35.18	III
BGASSAYLENSB-AAABHLIEU-a1-b4	E6AP_heavy	E6AP_heavy	intra-protein xl	67	7	0	47.74	I
BGASSAYLENSB-AAABHLIEU-a1-b4	E6AP_heavy	E6AP_heavy	intra-protein xl	67	7	0.11	51.86	II
BGASSAYLENSB-AAABHLIEU-a1-b4	E6AP_heavy	E6AP_heavy	intra-protein xl	67	7	0.25	36.35	III
AAABHLIEU-LLBAITYAB-a4-b3	E6AP_heavy	E6AP_heavy	intra-protein xl	7	841	0	40.8	I
AAABHLIEU-LLBAITYAB-a4-b3	E6AP_heavy	E6AP_heavy	intra-protein xl	7	841	0	40.24	II
AAABHLIEU-LLBAITYAB-a4-b3	E6AP_heavy	E6AP_heavy	intra-protein xl	7	841	0.64	34.62	III
GASSAYLENSBGAPNNSCSEIB-AAABHLIEU-a11-b4	E6AP_heavy	E6AP_heavy	intra-protein xl	78	7	0.36	26.36	I
GASSAYLENSBGAPNNSCSEIB-AAABHLIEU-a11-b4	E6AP_heavy	E6AP_heavy	intra-protein xl	78	7	0.27	29.43	II
MMETFQQLITYBVISNEFNSU-NLHSPEYLEMALPLFCBAMSB-a12-b17	E6AP_heavy	E6AP_heavy	intra-protein xl	327	288	0.61	26.52	I
MMETFQQLITYBVISNEFNSU-NLHSPEYLEMALPLFCBAMSB-a12-b17	E6AP_heavy	E6AP_heavy	intra-protein xl	327	288	0.23	29.72	II
MMETFQQLITYBVISNEFNSU-NLHSPEYLEMALPLFCBAMSB-a12-b17	E6AP_heavy	E6AP_heavy	intra-protein xl	327	288	0.4	24.81	III
NLVNDDDAIVAASBCLB-AMSBLPLAAQGB-a14-b4	E6AP_heavy	E6AP_heavy	intra-protein xl	350	292	0.42	20.9	I
NLVNDDDAIVAASBCLB-AMSBLPLAAQGB-a14-b4	E6AP_heavy	E6AP_heavy	intra-protein xl	350	292	0	25.07	II
NLVNDDDAIVAASBCLB-AMSBLPLAAQGB-a14-b4	E6AP_heavy	E6AP_heavy	intra-protein xl	350	292	0	26.47	III
NLVNDDDAIVAASBCLB-AXSBLPLAAQGB-a14-b4	E6AP_heavy	E6AP_heavy	intra-protein xl	350	292	0.16	27.5	I
NLVNDDDAIVAASBCLB-AXSBLPLAAQGB-a14-b4	E6AP_heavy	E6AP_heavy	intra-protein xl	350	292	0	23.27	II
AMSBLPLAAQGB-ALELYBINAB-a4-b6	E6AP_heavy	E6AP_heavy	intra-protein xl	292	54	0.33	37.59	I
AMSBLPLAAQGB-ALELYBINAB-a4-b6	E6AP_heavy	E6AP_heavy	intra-protein xl	292	54	0.38	38.43	II
LPLAAQGBLIU-LWSBYNADQIU-a8-b4	E6AP_heavy	E6AP_heavy	intra-protein xl	300	307	0.35	43.27	I
LPLAAQGBLIU-LWSBYNADQIU-a8-b4	E6AP_heavy	E6AP_heavy	intra-protein xl	300	307	0	44.38	II
LPLAAQGBLIU-LWSBYNADQIU-a8-b4	E6AP_heavy	E6AP_heavy	intra-protein xl	300	307	0.28	46.93	III
LWSBYNADQIUU-LPLAAQGBLIU-a4-b8	E6AP_heavy	E6AP_heavy	intra-protein xl	307	300	0.27	34.34	I
LWSBYNADQIUU-LPLAAQGBLIU-a4-b8	E6AP_heavy	E6AP_heavy	intra-protein xl	307	300	0	33.57	II
LWSBYNADQIUU-LPLAAQGBLIU-a4-b8	E6AP_heavy	E6AP_heavy	intra-protein xl	307	300	0.43	37.67	III
MMETFQQLITYBVISNEFNSU-LPLAAQGBLIU-a12-b8	E6AP_heavy	E6AP_heavy	intra-protein xl	327	300	0	21.28	I
MMETFQQLITYBVISNEFNSU-LPLAAQGBLIU-a12-b8	E6AP_heavy	E6AP_heavy	intra-protein xl	327	300	0.19	29.8	II
GFHMVTNESPLBYLFUPEEIELLICGSU-VDPLETELGVBTLDCU-a12-b11	E6AP_heavy	E6AP_heavy	intra-protein xl	724	412	0.42	25.81	I
GFHMVTNESPLBYLFUPEEIELLICGSU-VDPLETELGVBTLDCU-a12-b11	E6AP_heavy	E6AP_heavy	intra-protein xl	724	412	0.3	26.41	III
BEFVNLYSDYILNB-ENGDBIPITNENU-a1-b5	E6AP_heavy	E6AP_heavy	intra-protein xl	688	679	0	24.42	II
BEFVNLYSDYILNB-ENGDBIPITNENU-a1-b5	E6AP_heavy	E6AP_heavy	intra-protein xl	688	679	0.37	26.16	III
ENGDBIPITNENU-SVEBQFB-a5-b4	E6AP_heavy	E6AP_heavy	intra-protein xl	679	705	0.13	32.26	I
ENGDBIPITNENU-SVEBQFB-a5-b4	E6AP_heavy	E6AP_heavy	intra-protein xl	679	705	0.1	32.38	II
ENGDBIPITNENU-SVEBQFB-a5-b4	E6AP_heavy	E6AP_heavy	intra-protein xl	679	705	0	35.57	III
ENGDBIPITNENU-LBMIIAB-a5-b2	E6AP_heavy	E6AP_heavy	intra-protein xl	679	801	0.34	26.52	II
ENGDBIPITNENU-LBMIIAB-a5-b2	E6AP_heavy	E6AP_heavy	intra-protein xl	679	801	0.47	24.75	III
ENGDBIPITNENU-LLBAITYAB-a5-b3	E6AP_heavy	E6AP_heavy	intra-protein xl	679	841	0.34	26.11	II
ENGDBIPITNENU-LLBAITYAB-a5-b3	E6AP_heavy	E6AP_heavy	intra-protein xl	679	841	0.44	24.86	III
GFHMVTNESPLBYLFUPEEIELLICGSU-QFBAFU-a12-b3	E6AP_heavy	E6AP_heavy	intra-protein xl	724	708	0.48	38.55	I
GFHMVTNESPLBYLFUPEEIELLICGSU-QFBAFU-a12-b3	E6AP_heavy	E6AP_heavy	intra-protein xl	724	708	0.46	34.54	II
GFHMVTNESPLBYLFUPEEIELLICGSU-QFBAFU-a12-b3	E6AP_heavy	E6AP_heavy	intra-protein xl	724	708	0.38	36.16	III
GFHXVTNESPLBYLFUPEEIELLICGSU-QFBAFU-a12-b3	E6AP_heavy	E6AP_heavy	intra-protein xl	724	708	0.21	35.87	I
ALELYBINAB-LLBAITYAB-a6-b3	E6AP_heavy	E6AP_heavy	intra-protein xl	54	841	0.36	31.19	I
ALELYBINAB-LLBAITYAB-a6-b3	E6AP_heavy	E6AP_heavy	intra-protein xl	54	841	0.4	22.36	II
EFWEIVHSFTDEQBU-APVGGLGBLB-a14-b8	E6AP_heavy	E6AP_heavy	intra-protein xl	779	799	0.25	27.34	I
EFWEIVHSFTDEQBU-APVGGLGBLB-a14-b8	E6AP_heavy	E6AP_heavy	intra-protein xl	779	799	0.37	32.14	II
EFWEIVHSFTDEQBU-APVGGLGBLB-a14-b8	E6AP_heavy	E6AP_heavy	intra-protein xl	779	799	0.41	30.28	III
EFWEIVHSFTDEQBU-MIIABNGPDTEU-a14-b5	E6AP_heavy	E6AP_heavy	intra-protein xl	779	806	0.46	25.3	I
EFWEIVHSFTDEQBU-MIIABNGPDTEU-a14-b5	E6AP_heavy	E6AP_heavy	intra-protein xl	779	806	0.5	32.66	II
EFWEIVHSFTDEQBU-MIIABNGPDTEU-a14-b5	E6AP_heavy	E6AP_heavy	intra-protein xl	779	806	0.35	24.6	III
LFLQFTTGTDUAPVGGLGBLB-MIIABNGPDTEU-a19-b5	E6AP_heavy	E6AP_heavy	intra-protein xl	799	806	0.21	24.2	II
LFLQFTTGTDUAPVGGLGBLB-MIIABNGPDTEU-a19-b5	E6AP_heavy	E6AP_heavy	intra-protein xl	799	806	0.42	28.58	III
MIIABNGPDTEU-APVGGLGBLB-a5-b8	E6AP_heavy	E6AP_heavy	intra-protein xl	806	799	0.32	45.66	I
MIIABNGPDTEU-APVGGLGBLB-a5-b8	E6AP_heavy	E6AP_heavy	intra-protein xl	806	799	0.3	43.97	II
MIIABNGPDTEU-APVGGLGBLB-a5-b8	E6AP_heavy	E6AP_heavy	intra-protein xl	806	799	0.18	47.35	III
XIIABNGPDTEU-APVGGLGBLB-a5-b8	E6AP_heavy	E6AP_heavy	intra-protein xl	806	799	0.24	43.66	I
XIIABNGPDTEU-APVGGLGBLB-a5-b8	E6AP_heavy	E6AP_heavy	intra-protein xl	806	799	0	38.48	II
APVGGLGBLB-LLBAITYAB-a8-b3	E6AP_heavy	E6AP_heavy	intra-protein xl	799	841	0.3	29.73	I
APVGGLGBLB-LLBAITYAB-a8-b3	E6AP_heavy	E6AP_heavy	intra-protein xl	799	841	0	34.1	II
MIIABNGPDTEU-LLBAITYAB-a5-b3	E6AP_heavy	E6AP_heavy	intra-protein xl	806	841	0.39	40.76	II
MIIABNGPDTEU-LLBAITYAB-a5-b3	E6AP_heavy	E6AP_heavy	intra-protein xl	806	841	0	33.41	III
LLBAITYAB-EBLBEU-a3-b2	E6AP_heavy	E6AP_heavy	intra-protein xl	841	834	0	32.24	I
LLBAITYAB-EBLBEU-a3-b2	E6AP_heavy	E6AP_heavy	intra-protein xl	841	834	0	21.55	II
LLBAITYAB-EBLBEU-a3-b2	E6AP_heavy	E6AP_heavy	intra-protein xl	841	834	0.55	27.69	III
LLBAITYAB-EBLBEU-a3-b4	E6AP_heavy	E6AP_heavy	intra-protein xl	841	836	0	39.19	I
LLBAITYAB-EBLBEU-a3-b4	E6AP_heavy	E6AP_heavy	intra-protein xl	841	836	0	40.66	II
LLBAITYAB-EBLBEU-a3-b4	E6AP_heavy	E6AP_heavy	intra-protein xl	841	836	0.5	37.36	III
