# Supplementary material for: Structural dynamics of the E6AP/UBE3A-E6-p53 enzyme-substrate complex
Source: Nat Commun. 2018 Oct 25;9:4441. doi: 10.1038/s41467-018-06953-0 (PMC6202321; doi:10.1038/s41467-018-06953-0)
Supplement: Supplementary file 13 — Supplementary Data 10 [file 41467_2018_6953_MOESM13_ESM.xlsx]

## Sheet: Tabelle1
Supplementary Data 10. SILAC-XL-MS data for crosslinking of unlabeled and isotope-labeled (heavy) E6AP in presence of E6.
Crosslinked peptide	Protein 1	Protein 2	Type	Pos 1	Pos 2	deltaS	ld-Score	Biological replicate
HLDKKQR-QFKAFR-a5-b3	E6	E6AP	inter-protein xl	122	708	0.7	26	I
HLDKKQR-QFKAFR-a5-b3	E6	E6AP	inter-protein xl	122	708	0	24.09	II
HLDKKQR-QFKAFR-a5-b3	E6	E6AP	inter-protein xl	122	708	0.57	24.46	III
DEDEBEBAACSAAAMEEDSEASSSU-VKQHTKEELK-a5-b2	E6AP_heavy	E6AP	inter-protein xl	170	148	0.2	27.27	I
DEDEBEBAACSAAAMEEDSEASSSU-VKQHTKEELK-a5-b2	E6AP_heavy	E6AP	inter-protein xl	170	148	0.9	30.54	II
DEDEBEBAACSAAAMEEDSEASSSU-VKQHTKEELK-a5-b2	E6AP_heavy	E6AP	inter-protein xl	170	148	0.87	32	III
AAABHLIEU-AAAKHLIER-a4-b4	E6AP_heavy	E6AP	inter-protein xl	7	7	0.54	25.57	I
AAABHLIEU-AAAKHLIER-a4-b4	E6AP_heavy	E6AP	inter-protein xl	7	7	0.63	36.19	III
KPLIPFEEFINEPLNEVLEMDKDYTFFK-LCDPHPSBB-a22-b8	E6AP	E6AP_heavy	inter-protein xl	439	66	0.28	33.02	III
KPLIPFEEFINEPLNEVLEMDKDYTFFK-LCDPHPSBB-a22-b8	E6AP	E6AP_heavy	inter-protein xl	439	66	0.76	19.45	I
DGNPYAVCDKCLK-FYSKISEYR-a10-b4	E6	E6	intra-protein xl	65	72	0	36.34	I
DGNPYAVCDKCLK-FYSKISEYR-a10-b4	E6	E6	intra-protein xl	65	72	0	30.11	II
DGNPYAVCDKCLK-FYSKISEYR-a10-b4	E6	E6	intra-protein xl	65	72	0	33.15	III
HYCYSLYGTTLEQQYNKPLCDLLIR-FYSKISEYR-a17-b4	E6	E6	intra-protein xl	94	72	0.3	29.83	I
HYCYSLYGTTLEQQYNKPLCDLLIR-FYSKISEYR-a17-b4	E6	E6	intra-protein xl	94	72	0.46	34.5	III
CINCQKPLCPEEKQR-FYSKISEYR-a13-b4	E6	E6	intra-protein xl	115	72	0.68	26.94	I
CINCQKPLCPEEKQR-FYSKISEYR-a13-b4	E6	E6	intra-protein xl	115	72	0.53	40.01	II
CINCQKPLCPEEKQR-FYSKISEYR-a13-b4	E6	E6	intra-protein xl	115	72	0	22.57	III
CINCQKPLCPEEK-HLDKKQR-a6-b5	E6	E6	intra-protein xl	108	122	0.95	21.49	II
CINCQKPLCPEEK-HLDKKQR-a6-b5	E6	E6	intra-protein xl	108	122	0.78	25.05	III
DVTYLTEEKVYEILELCR-KGARIDFK-a9-b1	E6AP	E6AP	intra-protein xl	109	93	0.56	32.5	I
DVTYLTEEKVYEILELCR-KGARIDFK-a9-b1	E6AP	E6AP	intra-protein xl	109	93	0.27	36.73	III
IDFKDVTYLTEEK-AAAKHLIER-a4-b4	E6AP	E6AP	intra-protein xl	100	7	0.94	34.74	I
IDFKDVTYLTEEK-AAAKHLIER-a4-b4	E6AP	E6AP	intra-protein xl	100	7	0.06	33	II
IDFKDVTYLTEEK-AAAKHLIER-a4-b4	E6AP	E6AP	intra-protein xl	100	7	0.34	32.79	III
IDFKDVTYLTEEK-ALELYKINAK-a4-b6	E6AP	E6AP	intra-protein xl	100	54	0.48	36.92	II
IDFKDVTYLTEEK-ALELYKINAK-a4-b6	E6AP	E6AP	intra-protein xl	100	54	0.46	32.49	III
IDFKDVTYLTEEK-LCDPHPSKK-a4-b8	E6AP	E6AP	intra-protein xl	100	66	0.8	21.24	II
IDFKDVTYLTEEK-LCDPHPSKK-a4-b8	E6AP	E6AP	intra-protein xl	100	66	0.74	28.27	III
IGDSSQGDNNLQKLGPDDVSVDIDAIR-KVKQHTK-a13-b1	E6AP	E6AP	intra-protein xl	203	146	0.44	34.66	I
IGDSSQGDNNLQKLGPDDVSVDIDAIRR-KVKQHTK-a13-b1	E6AP	E6AP	intra-protein xl	203	146	0.47	24.75	I
IGDSSQGDNNLQKLGPDDVSVDIDAIRR-KVKQHTK-a13-b1	E6AP	E6AP	intra-protein xl	203	146	0.38	26.7	II
EELKSLQAK-VKQHTK-a4-b2	E6AP	E6AP	intra-protein xl	156	148	0.5	31.6	I
EELKSLQAK-KVKQHTK-a4-b3	E6AP	E6AP	intra-protein xl	156	148	0.74	27.95	I
EELKSLQAK-VKQHTK-a4-b2	E6AP	E6AP	intra-protein xl	156	148	0.56	28.93	II
EELKSLQAK-KVKQHTK-a4-b3	E6AP	E6AP	intra-protein xl	156	148	0.89	28.52	II
EELKSLQAK-VKQHTK-a4-b2	E6AP	E6AP	intra-protein xl	156	148	0.46	32.55	III
EELKSLQAK-KVKQHTK-a4-b3	E6AP	E6AP	intra-protein xl	156	148	0.82	31.78	III
IGDSSQGDNNLQKLGPDDVSVDIDAIR-VKQHTK-a13-b2	E6AP	E6AP	intra-protein xl	203	148	0.31	32.7	I
IGDSSQGDNNLQKLGPDDVSVDIDAIR-VKQHTKEELK-a13-b2	E6AP	E6AP	intra-protein xl	203	148	0.29	30.69	I
IGDSSQGDNNLQKLGPDDVSVDIDAIRR-VKQHTK-a13-b2	E6AP	E6AP	intra-protein xl	203	148	0.42	30.22	I
IGDSSQGDNNLQKLGPDDVSVDIDAIRR-KVKQHTK-a13-b3	E6AP	E6AP	intra-protein xl	203	148	0.69	20.03	I
IGDSSQGDNNLQKLGPDDVSVDIDAIR-KVKQHTK-a13-b3	E6AP	E6AP	intra-protein xl	203	148	0.26	38.16	II
IGDSSQGDNNLQKLGPDDVSVDIDAIRR-VKQHTK-a13-b2	E6AP	E6AP	intra-protein xl	203	148	0.92	29.54	II
IGDSSQGDNNLQKLGPDDVSVDIDAIR-VKQHTK-a13-b2	E6AP	E6AP	intra-protein xl	203	148	0.51	23.49	II
IGDSSQGDNNLQKLGPDDVSVDIDAIR-VKQHTK-a13-b2	E6AP	E6AP	intra-protein xl	203	148	0.23	37.06	III
IGDSSQGDNNLQKLGPDDVSVDIDAIR-KVKQHTK-a13-b3	E6AP	E6AP	intra-protein xl	203	148	0.35	33.01	III
IGDSSQGDNNLQKLGPDDVSVDIDAIRR-VKQHTK-a13-b2	E6AP	E6AP	intra-protein xl	203	148	0.89	28.72	III
IGDSSQGDNNLQKLGPDDVSVDIDAIRR-KVKQHTK-a13-b3	E6AP	E6AP	intra-protein xl	203	148	0.4	23.13	III
LPLAAQGKLIR-VKQHTK-a8-b2	E6AP	E6AP	intra-protein xl	300	148	0.38	35.87	I
LPLAAQGKLIR-KVKQHTK-a8-b3	E6AP	E6AP	intra-protein xl	300	148	0.58	34.14	I
LPLAAQGKLIR-KVKQHTK-a8-b3	E6AP	E6AP	intra-protein xl	300	148	0.52	37.48	II
LPLAAQGKLIR-VKQHTK-a8-b2	E6AP	E6AP	intra-protein xl	300	148	0.85	34.02	II
LPLAAQGKLIR-KVKQHTK-a8-b3	E6AP	E6AP	intra-protein xl	300	148	0.55	35.92	III
LPLAAQGKLIR-VKQHTK-a8-b2	E6AP	E6AP	intra-protein xl	300	148	0.28	29.79	III
LWSKYNADQIR-VKQHTK-a4-b2	E6AP	E6AP	intra-protein xl	307	148	0.21	31.64	I
LWSKYNADQIR-VKQHTK-a4-b2	E6AP	E6AP	intra-protein xl	307	148	0.36	27.25	II
LWSKYNADQIRR-VKQHTK-a4-b2	E6AP	E6AP	intra-protein xl	307	148	0.5	24.39	II
LWSKYNADQIR-VKQHTK-a4-b2	E6AP	E6AP	intra-protein xl	307	148	0.47	30.73	III
LWSKYNADQIRR-VKQHTK-a4-b2	E6AP	E6AP	intra-protein xl	307	148	0.57	21.18	III
DEDKDEDEKEK-VKQHTKEELK-a4-b6	E6AP	E6AP	intra-protein xl	165	152	0.8	41.83	I
DEDKDEDEKEK-QHTKEELK-a4-b4	E6AP	E6AP	intra-protein xl	165	152	0.72	26.59	I
DEDKDEDEKEK-VKQHTKEELK-a4-b6	E6AP	E6AP	intra-protein xl	165	152	0.81	34.76	II
DEDKDEDEKEK-QHTKEELK-a4-b4	E6AP	E6AP	intra-protein xl	165	152	0.8	24.99	II
DEDKDEDEKEK-QHTKEELK-a4-b4	E6AP	E6AP	intra-protein xl	165	152	0.81	26.46	III
LPLAAQGKLIR-QHTKEELK-a8-b4	E6AP	E6AP	intra-protein xl	300	152	0.48	29.8	I
LPLAAQGKLIR-QHTKEELK-a8-b4	E6AP	E6AP	intra-protein xl	300	152	0.45	30.82	II
LPLAAQGKLIR-QHTKEELK-a8-b4	E6AP	E6AP	intra-protein xl	300	152	0	33.11	III
LWSKYNADQIR-QHTKEELK-a4-b4	E6AP	E6AP	intra-protein xl	307	152	0.52	29.08	I
LWSKYNADQIR-QHTKEELK-a4-b4	E6AP	E6AP	intra-protein xl	307	152	0.6	22.33	II
LWSKYNADQIR-QHTKEELK-a4-b4	E6AP	E6AP	intra-protein xl	307	152	0.43	21.83	III
DEDKDEDEKEK-EELKSLQAK-a4-b4	E6AP	E6AP	intra-protein xl	165	156	0.77	25.12	I
DEDKDEDEKEK-EELKSLQAK-a4-b4	E6AP	E6AP	intra-protein xl	165	156	0	21.22	II
DEDKDEDEKEK-EELKSLQAK-a4-b4	E6AP	E6AP	intra-protein xl	165	156	0.92	27.16	III
QHTKEELKSLQAK-DEDKDEDEKEK-a8-b4	E6AP	E6AP	intra-protein xl	156	165	0.86	26.33	III
DEDEKEKAACSAAAMEEDSEASSSR-EELKSLQAKDEDK-a5-b4	E6AP	E6AP	intra-protein xl	170	156	0	24.68	I
DEDKDEDEKEK-EELKSLQAK-a9-b4	E6AP	E6AP	intra-protein xl	170	156	0.91	31.38	III
DEDEKEKAACSAAAMEEDSEASSSR-EELKSLQAKDEDK-a5-b4	E6AP	E6AP	intra-protein xl	170	156	0	29.85	III
IGDSSQGDNNLQKLGPDDVSVDIDAIR-EELKSLQAK-a13-b4	E6AP	E6AP	intra-protein xl	203	156	0.26	31.74	I
IGDSSQGDNNLQKLGPDDVSVDIDAIRR-EELKSLQAK-a13-b4	E6AP	E6AP	intra-protein xl	203	156	0.45	20.81	I
IGDSSQGDNNLQKLGPDDVSVDIDAIR-EELKSLQAK-a13-b4	E6AP	E6AP	intra-protein xl	203	156	0.34	30.63	II
IGDSSQGDNNLQKLGPDDVSVDIDAIR-EELKSLQAK-a13-b4	E6AP	E6AP	intra-protein xl	203	156	0.34	33.13	III
DEDEKEKAACSAAAXEEDSEASSSR-SLQAKDEDK-a5-b5	E6AP	E6AP	intra-protein xl	170	161	0.95	37.82	I
DEDEKEKAACSAAAMEEDSEASSSR-SLQAKDEDK-a5-b5	E6AP	E6AP	intra-protein xl	170	161	0.93	35.9	I
DEDEKEKAACSAAAXEEDSEASSSR-SLQAKDEDK-a5-b5	E6AP	E6AP	intra-protein xl	170	161	0.94	35.8	II
DEDEKEKAACSAAAMEEDSEASSSR-SLQAKDEDK-a5-b5	E6AP	E6AP	intra-protein xl	170	161	0.94	35.05	II
DEDEKEKAACSAAAMEEDSEASSSR-SLQAKDEDK-a5-b5	E6AP	E6AP	intra-protein xl	170	161	0.93	33	III
SLQAKDEDK-DEDEKEK-a5-b5	E6AP	E6AP	intra-protein xl	161	170	0.56	22.96	I
SLQAKDEDK-DEDEKEK-a5-b5	E6AP	E6AP	intra-protein xl	161	170	0.58	24.43	II
SLQAKDEDK-DEDEKEK-a5-b5	E6AP	E6AP	intra-protein xl	161	170	0.88	29.77	III
DEDEKEKAACSAAAMEEDSEASSSR-SLQAKDEDK-a7-b5	E6AP	E6AP	intra-protein xl	172	161	0.86	35.46	I
EKAACSAAAXEEDSEASSSR-SLQAKDEDKDEDEK-a2-b5	E6AP	E6AP	intra-protein xl	172	161	0.9	29.44	I
EKAACSAAAMEEDSEASSSR-SLQAKDEDKDEDEK-a2-b5	E6AP	E6AP	intra-protein xl	172	161	0	25.55	I
DEDEKEKAACSAAAMEEDSEASSSR-SLQAKDEDK-a7-b5	E6AP	E6AP	intra-protein xl	172	161	0.93	35.01	II
EKAACSAAAMEEDSEASSSR-SLQAKDEDKDEDEK-a2-b5	E6AP	E6AP	intra-protein xl	172	161	0.95	27.3	II
EKAACSAAAMEEDSEASSSR-SLQAKDEDKDEDEK-a2-b5	E6AP	E6AP	intra-protein xl	172	161	0.91	27.28	III
EKAACSAAAXEEDSEASSSR-SLQAKDEDKDEDEK-a2-b9	E6AP	E6AP	intra-protein xl	172	165	0	40.43	I
EKAACSAAAMEEDSEASSSR-SLQAKDEDKDEDEK-a2-b9	E6AP	E6AP	intra-protein xl	172	165	0.77	39.88	I
EKAACSAAAMEEDSEASSSR-DEDKDEDEK-a2-b4	E6AP	E6AP	intra-protein xl	172	165	0	36.36	I
EKAACSAAAMEEDSEASSSR-SLQAKDEDKDEDEK-a2-b9	E6AP	E6AP	intra-protein xl	172	165	0	39.27	II
EKAACSAAAXEEDSEASSSR-SLQAKDEDKDEDEK-a2-b9	E6AP	E6AP	intra-protein xl	172	165	0	38.32	II
EKAACSAAAMEEDSEASSSR-SLQAKDEDKDEDEK-a2-b9	E6AP	E6AP	intra-protein xl	172	165	0.78	32.53	III
DEDKDEDEKEK-AAAKHLIER-a9-b4	E6AP	E6AP	intra-protein xl	170	7	0.68	38.77	I
DEDKDEDEKEK-AAAKHLIER-a9-b4	E6AP	E6AP	intra-protein xl	170	7	0.95	30.41	II
DEDKDEDEKEK-AAAKHLIER-a9-b4	E6AP	E6AP	intra-protein xl	170	7	0.62	33.04	III
IGDSSQGDNNLQKLGPDDVSVDIDAIR-LPLAAQGKLIR-a13-b8	E6AP	E6AP	intra-protein xl	203	300	0.34	51.73	I
IGDSSQGDNNLQKLGPDDVSVDIDAIRR-LPLAAQGKLIR-a13-b8	E6AP	E6AP	intra-protein xl	203	300	0.49	30.22	I
IGDSSQGDNNLQKLGPDDVSVDIDAIR-LPLAAQGKLIR-a13-b8	E6AP	E6AP	intra-protein xl	203	300	0.13	49.9	II
IGDSSQGDNNLQKLGPDDVSVDIDAIRR-LPLAAQGKLIR-a13-b8	E6AP	E6AP	intra-protein xl	203	300	0.66	30.07	II
IGDSSQGDNNLQKLGPDDVSVDIDAIR-LPLAAQGKLIR-a13-b8	E6AP	E6AP	intra-protein xl	203	300	0.38	46.81	III
IGDSSQGDNNLQKLGPDDVSVDIDAIRR-LPLAAQGKLIR-a13-b8	E6AP	E6AP	intra-protein xl	203	300	0.51	28.05	III
IGDSSQGDNNLQKLGPDDVSVDIDAIR-LWSKYNADQIR-a13-b4	E6AP	E6AP	intra-protein xl	203	307	0.4	41.78	I
IGDSSQGDNNLQKLGPDDVSVDIDAIR-LWSKYNADQIRR-a13-b4	E6AP	E6AP	intra-protein xl	203	307	0.33	35.77	I
IGDSSQGDNNLQKLGPDDVSVDIDAIR-LWSKYNADQIR-a13-b4	E6AP	E6AP	intra-protein xl	203	307	0.42	48.22	II
IGDSSQGDNNLQKLGPDDVSVDIDAIR-LWSKYNADQIRR-a13-b4	E6AP	E6AP	intra-protein xl	203	307	0.32	24.05	II
IGDSSQGDNNLQKLGPDDVSVDIDAIR-LWSKYNADQIR-a13-b4	E6AP	E6AP	intra-protein xl	203	307	0.32	41.14	III
IGDSSQGDNNLQKLGPDDVSVDIDAIR-LWSKYNADQIRR-a13-b4	E6AP	E6AP	intra-protein xl	203	307	0.9	31.46	III
IGDSSQGDNNLQKLGPDDVSVDIDAIRR-LWSKYNADQIR-a13-b4	E6AP	E6AP	intra-protein xl	203	307	0.87	31.46	III
AAAKHLIER-AAAKHLIER-a4-b4	E6AP	E6AP	intra-protein xl	7	7	0.76	43.1	I
AAAKHLIER-AAAKHLIER-a4-b4	E6AP	E6AP	intra-protein xl	7	7	0.8	42.26	II
AAAKHLIER-AAAKHLIER-a4-b4	E6AP	E6AP	intra-protein xl	7	7	0.86	41.43	III
AMSKLPLAAQGK-AAAKHLIER-a4-b4	E6AP	E6AP	intra-protein xl	292	7	0.83	38.37	II
AMSKLPLAAQGK-AAAKHLIER-a4-b4	E6AP	E6AP	intra-protein xl	292	7	0	35.69	III
LWSKYNADQIR-AAAKHLIER-a4-b4	E6AP	E6AP	intra-protein xl	307	7	0.38	35.49	II
LWSKYNADQIR-AAAKHLIER-a4-b4	E6AP	E6AP	intra-protein xl	307	7	0.93	34.09	III
MMETFQQLITYKVISNEFNSR-AAAKHLIER-a12-b4	E6AP	E6AP	intra-protein xl	327	7	0.31	36.04	I
MMETFQQLITYKVISNEFNSR-AAAKHLIER-a12-b4	E6AP	E6AP	intra-protein xl	327	7	0.19	38.89	III
NLVNDDDAIVAASKCLK-AAAKHLIER-a14-b4	E6AP	E6AP	intra-protein xl	350	7	0.31	30.6	I
NLVNDDDAIVAASKCLK-AAAKHLIER-a14-b4	E6AP	E6AP	intra-protein xl	350	7	0.43	24.56	II
NLVNDDDAIVAASKCLK-AAAKHLIER-a14-b4	E6AP	E6AP	intra-protein xl	350	7	0.29	22.82	III
MDNNAAAIKALELYKINAK-RAAAKHLIER-a9-b5	E6AP	E6AP	intra-protein xl	48	7	0.53	23.45	I
MDNNAAAIKALELYKINAK-RAAAKHLIER-a9-b5	E6AP	E6AP	intra-protein xl	48	7	0.58	23.12	II
MDNNAAAIKALELYKINAK-RAAAKHLIER-a9-b5	E6AP	E6AP	intra-protein xl	48	7	0.51	25.24	III
ALELYKINAK-AAAKHLIER-a6-b4	E6AP	E6AP	intra-protein xl	54	7	0.7	44.35	I
MDNNAAAIKALELYKINAK-RAAAKHLIER-a15-b5	E6AP	E6AP	intra-protein xl	54	7	0.65	21.42	I
ALELYKINAK-AAAKHLIER-a6-b4	E6AP	E6AP	intra-protein xl	54	7	0.63	47.21	II
MDNNAAAIKALELYKINAK-RAAAKHLIER-a15-b5	E6AP	E6AP	intra-protein xl	54	7	0.35	24.24	II
ALELYKINAK-AAAKHLIER-a6-b4	E6AP	E6AP	intra-protein xl	54	7	0.61	45.83	III
ALELYKINAK-RAAAKHLIER-a6-b5	E6AP	E6AP	intra-protein xl	54	7	0.54	26.02	III
MDNNAAAIKALELYKINAK-RAAAKHLIER-a15-b5	E6AP	E6AP	intra-protein xl	54	7	0.54	23.17	III
APVGGLGKLK-AAAKHLIER-a8-b4	E6AP	E6AP	intra-protein xl	799	7	0	38.42	I
APVGGLGKLK-AAAKHLIER-a8-b4	E6AP	E6AP	intra-protein xl	799	7	0	36.69	II
APVGGLGKLK-AAAKHLIER-a8-b4	E6AP	E6AP	intra-protein xl	799	7	0.64	41.52	III
LCDPHPSKKGASSAYLENSK-RAAAKHLIER-a8-b5	E6AP	E6AP	intra-protein xl	66	7	0.42	25.48	III
AAAKHLIER-LCDPHPSKK-a4-b8	E6AP	E6AP	intra-protein xl	7	66	0.49	33.85	I
AAAKHLIER-LCDPHPSKK-a4-b8	E6AP	E6AP	intra-protein xl	7	66	0.73	31.16	II
AAAKHLIER-LCDPHPSKK-a4-b8	E6AP	E6AP	intra-protein xl	7	66	0.54	30.96	III
KGASSAYLENSK-AAAKHLIER-a1-b4	E6AP	E6AP	intra-protein xl	67	7	0.53	38.19	I
KGASSAYLENSK-AAAKHLIER-a1-b4	E6AP	E6AP	intra-protein xl	67	7	0	33.8	II
KGASSAYLENSK-AAAKHLIER-a1-b4	E6AP	E6AP	intra-protein xl	67	7	0.68	42.83	III
AAAKHLIER-LLKAITYAK-a4-b3	E6AP	E6AP	intra-protein xl	7	841	0.29	41.6	I
AAAKHLIER-LLKAITYAK-a4-b3	E6AP	E6AP	intra-protein xl	7	841	0.18	40.68	II
AAAKHLIER-LLKAITYAK-a4-b3	E6AP	E6AP	intra-protein xl	7	841	0.9	36.49	III
GASSAYLENSKGAPNNSCSEIK-AAAKHLIER-a11-b4	E6AP	E6AP	intra-protein xl	78	7	0.31	22.75	I
GASSAYLENSKGAPNNSCSEIK-AAAKHLIER-a11-b4	E6AP	E6AP	intra-protein xl	78	7	0	25.39	II
GASSAYLENSKGAPNNSCSEIK-AAAKHLIER-a11-b4	E6AP	E6AP	intra-protein xl	78	7	0.18	25.81	III
NLVNDDDAIVAASKCLK-AXSKLPLAAQGK-a14-b4	E6AP	E6AP	intra-protein xl	350	292	0.26	26.55	I
NLVNDDDAIVAASKCLK-AMSKLPLAAQGK-a14-b4	E6AP	E6AP	intra-protein xl	350	292	0.74	23.41	I
NLVNDDDAIVAASKCLK-AMSKLPLAAQGK-a14-b4	E6AP	E6AP	intra-protein xl	350	292	0	24.27	II
NLVNDDDAIVAASKCLK-AXSKLPLAAQGK-a14-b4	E6AP	E6AP	intra-protein xl	350	292	0.71	23.91	II
NLVNDDDAIVAASKCLK-AMSKLPLAAQGK-a14-b4	E6AP	E6AP	intra-protein xl	350	292	0	28.21	III
AMSKLPLAAQGK-ALELYKINAK-a4-b6	E6AP	E6AP	intra-protein xl	292	54	0.56	28.6	I
AMSKLPLAAQGK-ALELYKINAK-a4-b6	E6AP	E6AP	intra-protein xl	292	54	0.51	28.53	II
AMSKLPLAAQGK-ALELYKINAK-a4-b6	E6AP	E6AP	intra-protein xl	292	54	0.5	36.98	III
LWSKYNADQIRR-LPLAAQGKLIR-a4-b8	E6AP	E6AP	intra-protein xl	307	300	0.65	34.25	I
LWSKYNADQIRR-LPLAAQGKLIR-a4-b8	E6AP	E6AP	intra-protein xl	307	300	0.64	31.67	II
LWSKYNADQIRR-LPLAAQGKLIR-a4-b8	E6AP	E6AP	intra-protein xl	307	300	0.65	32.97	III
LPLAAQGKLIR-LWSKYNADQIR-a8-b4	E6AP	E6AP	intra-protein xl	300	307	0.2	44.79	I
LPLAAQGKLIR-LWSKYNADQIR-a8-b4	E6AP	E6AP	intra-protein xl	300	307	0.22	45.27	II
LPLAAQGKLIR-LWSKYNADQIR-a8-b4	E6AP	E6AP	intra-protein xl	300	307	0.49	41.2	III
KPLIPFEEFINEPLNEVLEMDKDYTFFK-KEFVNLYSDYILNK-a1-b1	E6AP	E6AP	intra-protein xl	418	688	0.28	20.66	I
KPLIPFEEFINEPLNEVLEMDKDYTFFK-KEFVNLYSDYILNK-a1-b1	E6AP	E6AP	intra-protein xl	418	688	0.28	29.2	II
KPLIPFEEFINEPLNEVLEMDKDYTFFK-VETENKFSFMTCPFILNAVTK-a22-b6	E6AP	E6AP	intra-protein xl	439	451	0.65	24.7	I
KPLIPFEEFINEPLNEVLEMDKDYTFFK-VETENKFSFMTCPFILNAVTK-a22-b6	E6AP	E6AP	intra-protein xl	439	451	0.55	29.95	III
KEFVNLYSDYILNK-ENGDKIPITNENR-a1-b5	E6AP	E6AP	intra-protein xl	688	679	0.63	21.78	I
KEFVNLYSDYILNK-ENGDKIPITNENR-a1-b5	E6AP	E6AP	intra-protein xl	688	679	0.15	29.71	II
KEFVNLYSDYILNK-ENGDKIPITNENR-a1-b5	E6AP	E6AP	intra-protein xl	688	679	0	22.98	III
ENGDKIPITNENR-SVEKQFK-a5-b4	E6AP	E6AP	intra-protein xl	679	705	0.42	31.05	I
ENGDKIPITNENR-SVEKQFK-a5-b4	E6AP	E6AP	intra-protein xl	679	705	0.44	31.47	II
ENGDKIPITNENR-SVEKQFK-a5-b4	E6AP	E6AP	intra-protein xl	679	705	0	30.55	III
EFVNLYSDYILNKSVEK-QFKAFR-a13-b3	E6AP	E6AP	intra-protein xl	701	708	0.36	26.32	I
EFVNLYSDYILNKSVEK-QFKAFR-a13-b3	E6AP	E6AP	intra-protein xl	701	708	0.38	23.53	II
EFVNLYSDYILNKSVEK-QFKAFR-a13-b3	E6AP	E6AP	intra-protein xl	701	708	0.42	25.02	III
GFHMVTNESPLKYLFRPEEIELLICGSR-QFKAFR-a12-b3	E6AP	E6AP	intra-protein xl	724	708	0.64	32.33	I
GFHMVTNESPLKYLFRPEEIELLICGSR-QFKAFR-a12-b3	E6AP	E6AP	intra-protein xl	724	708	0.57	32.75	II
GFHMVTNESPLKYLFRPEEIELLICGSR-QFKAFR-a12-b3	E6AP	E6AP	intra-protein xl	724	708	0.48	36.13	III
APVGGLGKLK-QFKAFR-a8-b3	E6AP	E6AP	intra-protein xl	799	708	0	29.18	I
APVGGLGKLK-QFKAFR-a8-b3	E6AP	E6AP	intra-protein xl	799	708	0	31.35	III
LKMIIAK-QFKAFR-a2-b3	E6AP	E6AP	intra-protein xl	801	708	0	33.21	II
LKMIIAK-QFKAFR-a2-b3	E6AP	E6AP	intra-protein xl	801	708	0	33.72	III
ALELYKINAK-LCDPHPSKK-a6-b8	E6AP	E6AP	intra-protein xl	54	66	0.63	28.37	I
ALELYKINAK-LCDPHPSKK-a6-b8	E6AP	E6AP	intra-protein xl	54	66	0.66	24.32	II
EFWEIVHSFTDEQKR-LKMIIAK-a14-b2	E6AP	E6AP	intra-protein xl	779	801	0.29	24.03	I
EFWEIVHSFTDEQKR-LKMIIAK-a14-b2	E6AP	E6AP	intra-protein xl	779	801	0.37	24.16	II
EFWEIVHSFTDEQKR-LKMIIAK-a14-b2	E6AP	E6AP	intra-protein xl	779	801	0.17	27.03	III
MIIAKNGPDTER-APVGGLGKLK-a5-b8	E6AP	E6AP	intra-protein xl	806	799	0.19	46.79	I
XIIAKNGPDTER-APVGGLGKLK-a5-b8	E6AP	E6AP	intra-protein xl	806	799	0.34	37.49	I
MIIAKNGPDTER-APVGGLGKLK-a5-b8	E6AP	E6AP	intra-protein xl	806	799	0.19	44.43	II
XIIAKNGPDTER-APVGGLGKLK-a5-b8	E6AP	E6AP	intra-protein xl	806	799	0.39	42.41	II
MIIAKNGPDTER-APVGGLGKLK-a5-b8	E6AP	E6AP	intra-protein xl	806	799	0.16	51.42	III
LFLQFTTGTDRAPVGGLGKLK-MIIAKNGPDTER-a19-b5	E6AP	E6AP	intra-protein xl	799	806	0.37	27.77	II
APVGGLGKLK-LLKAITYAK-a8-b3	E6AP	E6AP	intra-protein xl	799	841	0	35.62	II
APVGGLGKLK-LLKAITYAK-a8-b3	E6AP	E6AP	intra-protein xl	799	841	0	26.14	III
GASSAYLENSKGAPNNSCSEIK-LCDPHPSKK-a11-b8	E6AP	E6AP	intra-protein xl	78	66	0.9	31.4	I
GASSAYLENSKGAPNNSCSEIK-LCDPHPSKK-a11-b8	E6AP	E6AP	intra-protein xl	78	66	0.84	33.49	II
GASSAYLENSKGAPNNSCSEIK-LCDPHPSKK-a11-b8	E6AP	E6AP	intra-protein xl	78	66	0.89	32.75	III
LLKAITYAK-EKLKER-a3-b2	E6AP	E6AP	intra-protein xl	841	834	0.44	31.29	I
LLKAITYAK-EKLKER-a3-b2	E6AP	E6AP	intra-protein xl	841	834	0	31.88	II
LLKAITYAK-EKLKER-a3-b4	E6AP	E6AP	intra-protein xl	841	836	0.33	36.44	I
LLKAITYAK-EKLKER-a3-b4	E6AP	E6AP	intra-protein xl	841	836	0	37.1	II
LLKAITYAK-EKLKER-a3-b4	E6AP	E6AP	intra-protein xl	841	836	0	34.4	III
IDFBDVTYLTEEB-AAABHLIEU-a4-b4	E6AP_heavy	E6AP_heavy	intra-protein xl	100	7	0.28	36.77	I
IDFBDVTYLTEEB-AAABHLIEU-a4-b4	E6AP_heavy	E6AP_heavy	intra-protein xl	100	7	0.26	37.89	II
IDFBDVTYLTEEB-AAABHLIEU-a4-b4	E6AP_heavy	E6AP_heavy	intra-protein xl	100	7	0.38	38.56	III
IDFBDVTYLTEEB-ALELYBINAB-a4-b6	E6AP_heavy	E6AP_heavy	intra-protein xl	100	54	0.14	28.92	I
IDFBDVTYLTEEB-ALELYBINAB-a4-b6	E6AP_heavy	E6AP_heavy	intra-protein xl	100	54	0.21	24.82	II
IDFBDVTYLTEEB-ALELYBINAB-a4-b6	E6AP_heavy	E6AP_heavy	intra-protein xl	100	54	0.27	30.78	III
IDFBDVTYLTEEB-LCDPHPSBB-a4-b8	E6AP_heavy	E6AP_heavy	intra-protein xl	100	66	0.25	28.17	I
IDFBDVTYLTEEB-LCDPHPSBB-a4-b8	E6AP_heavy	E6AP_heavy	intra-protein xl	100	66	0.54	23.29	III
IGDSSQGDNNLQBLGPDDVSVDIDAIU-BVBQHTB-a13-b1	E6AP_heavy	E6AP_heavy	intra-protein xl	203	146	0.29	23.88	I
IGDSSQGDNNLQBLGPDDVSVDIDAIUU-BVBQHTB-a13-b1	E6AP_heavy	E6AP_heavy	intra-protein xl	203	146	0.15	30.35	II
IGDSSQGDNNLQBLGPDDVSVDIDAIU-BVBQHTB-a13-b1	E6AP_heavy	E6AP_heavy	intra-protein xl	203	146	0.39	32.25	III
IGDSSQGDNNLQBLGPDDVSVDIDAIUU-BVBQHTB-a13-b1	E6AP_heavy	E6AP_heavy	intra-protein xl	203	146	0.4	31.31	III
LPLAAQGBLIU-BVBQHTB-a8-b1	E6AP_heavy	E6AP_heavy	intra-protein xl	300	146	0	30.33	II
LPLAAQGBLIU-BVBQHTB-a8-b1	E6AP_heavy	E6AP_heavy	intra-protein xl	300	146	0	32.14	III
EELBSLQAB-VBQHTB-a4-b2	E6AP_heavy	E6AP_heavy	intra-protein xl	156	148	0.52	33.79	I
EELBSLQAB-BVBQHTB-a4-b3	E6AP_heavy	E6AP_heavy	intra-protein xl	156	148	0	28.69	I
EELBSLQAB-VBQHTB-a4-b2	E6AP_heavy	E6AP_heavy	intra-protein xl	156	148	0	31.75	II
EELBSLQAB-BVBQHTB-a4-b3	E6AP_heavy	E6AP_heavy	intra-protein xl	156	148	0.26	27.15	II
EELBSLQAB-VBQHTB-a4-b2	E6AP_heavy	E6AP_heavy	intra-protein xl	156	148	0	33.86	III
EELBSLQAB-BVBQHTB-a4-b3	E6AP_heavy	E6AP_heavy	intra-protein xl	156	148	0	32.94	III
IGDSSQGDNNLQBLGPDDVSVDIDAIU-VBQHTB-a13-b2	E6AP_heavy	E6AP_heavy	intra-protein xl	203	148	0.16	34.94	I
IGDSSQGDNNLQBLGPDDVSVDIDAIU-VBQHTBEELB-a13-b2	E6AP_heavy	E6AP_heavy	intra-protein xl	203	148	0.38	30.21	I
IGDSSQGDNNLQBLGPDDVSVDIDAIUU-VBQHTBEELB-a13-b2	E6AP_heavy	E6AP_heavy	intra-protein xl	203	148	0.41	24.57	I
IGDSSQGDNNLQBLGPDDVSVDIDAIUU-BVBQHTB-a13-b3	E6AP_heavy	E6AP_heavy	intra-protein xl	203	148	0.53	23.39	I
IGDSSQGDNNLQBLGPDDVSVDIDAIUU-VBQHTB-a13-b2	E6AP_heavy	E6AP_heavy	intra-protein xl	203	148	0.34	20.62	I
IGDSSQGDNNLQBLGPDDVSVDIDAIUU-VBQHTB-a13-b2	E6AP_heavy	E6AP_heavy	intra-protein xl	203	148	0.38	33.56	II
IGDSSQGDNNLQBLGPDDVSVDIDAIU-VBQHTBEELB-a13-b2	E6AP_heavy	E6AP_heavy	intra-protein xl	203	148	0.31	24.39	II
IGDSSQGDNNLQBLGPDDVSVDIDAIUU-BVBQHTB-a13-b3	E6AP_heavy	E6AP_heavy	intra-protein xl	203	148	0.6	22.68	II
IGDSSQGDNNLQBLGPDDVSVDIDAIUU-VBQHTBEELB-a13-b2	E6AP_heavy	E6AP_heavy	intra-protein xl	203	148	0.44	22.37	II
IGDSSQGDNNLQBLGPDDVSVDIDAIU-VBQHTB-a13-b2	E6AP_heavy	E6AP_heavy	intra-protein xl	203	148	0.26	38.27	III
IGDSSQGDNNLQBLGPDDVSVDIDAIU-BVBQHTB-a13-b3	E6AP_heavy	E6AP_heavy	intra-protein xl	203	148	0.12	32.56	III
IGDSSQGDNNLQBLGPDDVSVDIDAIUU-BVBQHTB-a13-b3	E6AP_heavy	E6AP_heavy	intra-protein xl	203	148	0.23	31	III
IGDSSQGDNNLQBLGPDDVSVDIDAIUU-VBQHTB-a13-b2	E6AP_heavy	E6AP_heavy	intra-protein xl	203	148	0.54	29.84	III
AAABHLIEU-VBQHTB-a4-b2	E6AP_heavy	E6AP_heavy	intra-protein xl	7	148	0.35	34.69	I
AAABHLIEU-VBQHTB-a4-b2	E6AP_heavy	E6AP_heavy	intra-protein xl	7	148	0.35	34.72	II
LPLAAQGBLIU-VBQHTB-a8-b2	E6AP_heavy	E6AP_heavy	intra-protein xl	300	148	0	35.92	I
LPLAAQGBLIU-BVBQHTB-a8-b3	E6AP_heavy	E6AP_heavy	intra-protein xl	300	148	0	30.32	I
LPLAAQGBLIU-VBQHTB-a8-b2	E6AP_heavy	E6AP_heavy	intra-protein xl	300	148	0	34.47	II
LPLAAQGBLIU-BVBQHTB-a8-b3	E6AP_heavy	E6AP_heavy	intra-protein xl	300	148	0	29.44	II
LPLAAQGBLIU-VBQHTB-a8-b2	E6AP_heavy	E6AP_heavy	intra-protein xl	300	148	0	32.62	III
LPLAAQGBLIU-BVBQHTB-a8-b3	E6AP_heavy	E6AP_heavy	intra-protein xl	300	148	0	28.85	III
LWSBYNADQIU-BVBQHTB-a4-b3	E6AP_heavy	E6AP_heavy	intra-protein xl	307	148	0.42	30.41	I
LWSBYNADQIU-VBQHTB-a4-b2	E6AP_heavy	E6AP_heavy	intra-protein xl	307	148	0.33	30.16	I
LWSBYNADQIU-BVBQHTB-a4-b3	E6AP_heavy	E6AP_heavy	intra-protein xl	307	148	0.59	32.61	II
LWSBYNADQIU-VBQHTB-a4-b2	E6AP_heavy	E6AP_heavy	intra-protein xl	307	148	0.58	25.15	II
LWSBYNADQIUU-VBQHTB-a4-b2	E6AP_heavy	E6AP_heavy	intra-protein xl	307	148	0.6	24.24	III
DEDBDEDEBEB-QHTBEELB-a4-b4	E6AP_heavy	E6AP_heavy	intra-protein xl	165	152	0.55	28.25	I
DEDBDEDEBEB-QHTBEELB-a4-b4	E6AP_heavy	E6AP_heavy	intra-protein xl	165	152	0.51	26.27	II
DEDBDEDEBEB-QHTBEELB-a4-b4	E6AP_heavy	E6AP_heavy	intra-protein xl	165	152	0.4	26.91	III
IGDSSQGDNNLQBLGPDDVSVDIDAIU-VBQHTBEELB-a13-b6	E6AP_heavy	E6AP_heavy	intra-protein xl	203	152	0.35	27.53	I
IGDSSQGDNNLQBLGPDDVSVDIDAIU-QHTBEELB-a13-b4	E6AP_heavy	E6AP_heavy	intra-protein xl	203	152	0.41	26.07	I
IGDSSQGDNNLQBLGPDDVSVDIDAIU-VBQHTBEELB-a13-b6	E6AP_heavy	E6AP_heavy	intra-protein xl	203	152	0.18	27.61	III
LPLAAQGBLIU-QHTBEELB-a8-b4	E6AP_heavy	E6AP_heavy	intra-protein xl	300	152	0.32	26.92	I
LPLAAQGBLIU-QHTBEELB-a8-b4	E6AP_heavy	E6AP_heavy	intra-protein xl	300	152	0.36	27.41	III
IGDSSQGDNNLQBLGPDDVSVDIDAIU-EELBSLQAB-a13-b4	E6AP_heavy	E6AP_heavy	intra-protein xl	203	156	0.29	35.31	I
IGDSSQGDNNLQBLGPDDVSVDIDAIU-EELBSLQAB-a13-b4	E6AP_heavy	E6AP_heavy	intra-protein xl	203	156	0.3	27.86	II
IGDSSQGDNNLQBLGPDDVSVDIDAIU-EELBSLQAB-a13-b4	E6AP_heavy	E6AP_heavy	intra-protein xl	203	156	0.17	33.35	III
SLQABDEDB-DEDEBEB-a5-b5	E6AP_heavy	E6AP_heavy	intra-protein xl	161	170	0	25.19	I
SLQABDEDB-DEDEBEB-a5-b5	E6AP_heavy	E6AP_heavy	intra-protein xl	161	170	0	29.75	II
SLQABDEDB-DEDEBEB-a5-b5	E6AP_heavy	E6AP_heavy	intra-protein xl	161	170	0	27.99	III
EBAACSAAAMEEDSEASSSU-SLQABDEDBDEDEB-a2-b5	E6AP_heavy	E6AP_heavy	intra-protein xl	172	161	0.47	26.51	II
EBAACSAAAMEEDSEASSSU-SLQABDEDBDEDEB-a2-b5	E6AP_heavy	E6AP_heavy	intra-protein xl	172	161	0	29.41	III
EBAACSAAAMEEDSEASSSU-SLQABDEDBDEDEB-a2-b9	E6AP_heavy	E6AP_heavy	intra-protein xl	172	165	0	42.98	I
EBAACSAAAXEEDSEASSSU-SLQABDEDBDEDEB-a2-b9	E6AP_heavy	E6AP_heavy	intra-protein xl	172	165	0.84	37.86	I
EBAACSAAAXEEDSEASSSU-DEDBDEDEB-a2-b4	E6AP_heavy	E6AP_heavy	intra-protein xl	172	165	0	33.96	I
EBAACSAAAMEEDSEASSSU-DEDBDEDEB-a2-b4	E6AP_heavy	E6AP_heavy	intra-protein xl	172	165	0	31.12	I
EBAACSAAAXEEDSEASSSU-SLQABDEDBDEDEB-a2-b9	E6AP_heavy	E6AP_heavy	intra-protein xl	172	165	0.74	45.57	II
EBAACSAAAMEEDSEASSSU-SLQABDEDBDEDEB-a2-b9	E6AP_heavy	E6AP_heavy	intra-protein xl	172	165	0	39.19	II
EBAACSAAAMEEDSEASSSU-DEDBDEDEB-a2-b4	E6AP_heavy	E6AP_heavy	intra-protein xl	172	165	0	30.22	II
EBAACSAAAXEEDSEASSSU-DEDBDEDEB-a2-b4	E6AP_heavy	E6AP_heavy	intra-protein xl	172	165	0	27.22	II
EBAACSAAAMEEDSEASSSU-SLQABDEDBDEDEB-a2-b9	E6AP_heavy	E6AP_heavy	intra-protein xl	172	165	0	36.27	III
EBAACSAAAMEEDSEASSSU-DEDBDEDEB-a2-b4	E6AP_heavy	E6AP_heavy	intra-protein xl	172	165	0	31.97	III
DEDBDEDEBEB-AAABHLIEU-a9-b4	E6AP_heavy	E6AP_heavy	intra-protein xl	170	7	0	27.27	I
DEDBDEDEBEB-AAABHLIEU-a9-b4	E6AP_heavy	E6AP_heavy	intra-protein xl	170	7	0	27.94	III
IGDSSQGDNNLQBLGPDDVSVDIDAIU-LPLAAQGBLIU-a13-b8	E6AP_heavy	E6AP_heavy	intra-protein xl	203	300	0.2	40.51	I
IGDSSQGDNNLQBLGPDDVSVDIDAIUU-LPLAAQGBLIU-a13-b8	E6AP_heavy	E6AP_heavy	intra-protein xl	203	300	0.41	34.29	I
IGDSSQGDNNLQBLGPDDVSVDIDAIU-LPLAAQGBLIU-a13-b8	E6AP_heavy	E6AP_heavy	intra-protein xl	203	300	0.21	40.68	II
IGDSSQGDNNLQBLGPDDVSVDIDAIUU-LPLAAQGBLIU-a13-b8	E6AP_heavy	E6AP_heavy	intra-protein xl	203	300	0.51	27.49	II
IGDSSQGDNNLQBLGPDDVSVDIDAIU-LPLAAQGBLIU-a13-b8	E6AP_heavy	E6AP_heavy	intra-protein xl	203	300	0.13	38.43	III
IGDSSQGDNNLQBLGPDDVSVDIDAIUU-LPLAAQGBLIU-a13-b8	E6AP_heavy	E6AP_heavy	intra-protein xl	203	300	0.16	35.01	III
IGDSSQGDNNLQBLGPDDVSVDIDAIU-LWSBYNADQIU-a13-b4	E6AP_heavy	E6AP_heavy	intra-protein xl	203	307	0.13	43.57	I
IGDSSQGDNNLQBLGPDDVSVDIDAIU-LWSBYNADQIUU-a13-b4	E6AP_heavy	E6AP_heavy	intra-protein xl	203	307	0.22	36.84	I
IGDSSQGDNNLQBLGPDDVSVDIDAIUU-LWSBYNADQIU-a13-b4	E6AP_heavy	E6AP_heavy	intra-protein xl	203	307	0.38	30.84	I
IGDSSQGDNNLQBLGPDDVSVDIDAIU-LWSBYNADQIU-a13-b4	E6AP_heavy	E6AP_heavy	intra-protein xl	203	307	0.18	48.59	II
IGDSSQGDNNLQBLGPDDVSVDIDAIU-LWSBYNADQIU-a13-b4	E6AP_heavy	E6AP_heavy	intra-protein xl	203	307	0.23	47.28	III
IGDSSQGDNNLQBLGPDDVSVDIDAIUU-LWSBYNADQIU-a13-b4	E6AP_heavy	E6AP_heavy	intra-protein xl	203	307	0.24	30.24	III
IGDSSQGDNNLQBLGPDDVSVDIDAIU-LWSBYNADQIUU-a13-b4	E6AP_heavy	E6AP_heavy	intra-protein xl	203	307	0.28	24.8	III
AAABHLIEU-AAABHLIEU-a4-b4	E6AP_heavy	E6AP_heavy	intra-protein xl	7	7	0.24	41.91	I
AAABHLIEU-AAABHLIEU-a4-b4	E6AP_heavy	E6AP_heavy	intra-protein xl	7	7	0.18	43.28	II
AAABHLIEU-AAABHLIEU-a4-b4	E6AP_heavy	E6AP_heavy	intra-protein xl	7	7	0.23	42.71	III
NLHSPEYLEMALPLFCBAMSB-AAABHLIEU-a17-b4	E6AP_heavy	E6AP_heavy	intra-protein xl	288	7	0.36	26.34	I
NLHSPEYLEMALPLFCBAMSB-AAABHLIEU-a17-b4	E6AP_heavy	E6AP_heavy	intra-protein xl	288	7	0.59	24.96	III
AMSBLPLAAQGB-AAABHLIEU-a4-b4	E6AP_heavy	E6AP_heavy	intra-protein xl	292	7	0	35.37	I
AMSBLPLAAQGB-AAABHLIEU-a4-b4	E6AP_heavy	E6AP_heavy	intra-protein xl	292	7	0.56	26.9	II
AMSBLPLAAQGB-AAABHLIEU-a4-b4	E6AP_heavy	E6AP_heavy	intra-protein xl	292	7	0.33	32.64	III
LPLAAQGBLIU-AAABHLIEU-a8-b4	E6AP_heavy	E6AP_heavy	intra-protein xl	300	7	0.57	33.58	II
LPLAAQGBLIU-AAABHLIEU-a8-b4	E6AP_heavy	E6AP_heavy	intra-protein xl	300	7	0.37	37.88	III
LWSBYNADQIU-AAABHLIEU-a4-b4	E6AP_heavy	E6AP_heavy	intra-protein xl	307	7	0.19	33.06	II
LWSBYNADQIU-AAABHLIEU-a4-b4	E6AP_heavy	E6AP_heavy	intra-protein xl	307	7	0	25.9	III
MMETFQQLITYBVISNEFNSU-AAABHLIEU-a12-b4	E6AP_heavy	E6AP_heavy	intra-protein xl	327	7	0.36	22.28	I
MMETFQQLITYBVISNEFNSU-AAABHLIEU-a12-b4	E6AP_heavy	E6AP_heavy	intra-protein xl	327	7	0.07	36.64	III
NLVNDDDAIVAASBCLB-AAABHLIEU-a14-b4	E6AP_heavy	E6AP_heavy	intra-protein xl	350	7	0.42	32.49	I
NLVNDDDAIVAASBCLB-AAABHLIEU-a14-b4	E6AP_heavy	E6AP_heavy	intra-protein xl	350	7	0.27	28.6	II
NLVNDDDAIVAASBCLB-AAABHLIEU-a14-b4	E6AP_heavy	E6AP_heavy	intra-protein xl	350	7	0	27.8	III
ALELYBINAB-AAABHLIEU-a6-b4	E6AP_heavy	E6AP_heavy	intra-protein xl	54	7	0	41.46	I
ALELYBINAB-AAABHLIEU-a6-b4	E6AP_heavy	E6AP_heavy	intra-protein xl	54	7	0	43.38	II
ALELYBINAB-AAABHLIEU-a6-b4	E6AP_heavy	E6AP_heavy	intra-protein xl	54	7	0	41.9	III
ALELYBINAB-UAAABHLIEU-a6-b5	E6AP_heavy	E6AP_heavy	intra-protein xl	54	7	0	28.97	III
APVGGLGBLB-AAABHLIEU-a8-b4	E6AP_heavy	E6AP_heavy	intra-protein xl	799	7	0	39.65	I
APVGGLGBLB-AAABHLIEU-a8-b4	E6AP_heavy	E6AP_heavy	intra-protein xl	799	7	0	34.63	II
APVGGLGBLB-AAABHLIEU-a8-b4	E6AP_heavy	E6AP_heavy	intra-protein xl	799	7	0	32.51	III
AAABHLIEU-LCDPHPSBB-a4-b8	E6AP_heavy	E6AP_heavy	intra-protein xl	7	66	0.33	34.53	I
AAABHLIEU-LCDPHPSBB-a4-b8	E6AP_heavy	E6AP_heavy	intra-protein xl	7	66	0.55	31.72	II
AAABHLIEU-LCDPHPSBB-a4-b8	E6AP_heavy	E6AP_heavy	intra-protein xl	7	66	0.42	34.55	III
BGASSAYLENSB-AAABHLIEU-a1-b4	E6AP_heavy	E6AP_heavy	intra-protein xl	67	7	0.46	55.15	I
BGASSAYLENSB-AAABHLIEU-a1-b4	E6AP_heavy	E6AP_heavy	intra-protein xl	67	7	0.4	47.95	II
BGASSAYLENSB-AAABHLIEU-a1-b4	E6AP_heavy	E6AP_heavy	intra-protein xl	67	7	0.15	42.77	III
AAABHLIEU-LLBAITYAB-a4-b3	E6AP_heavy	E6AP_heavy	intra-protein xl	7	841	0.23	43.48	I
AAABHLIEU-LLBAITYAB-a4-b3	E6AP_heavy	E6AP_heavy	intra-protein xl	7	841	0	39.41	II
AAABHLIEU-LLBAITYAB-a4-b3	E6AP_heavy	E6AP_heavy	intra-protein xl	7	841	0.39	33.5	III
GASSAYLENSBGAPNNSCSEIB-AAABHLIEU-a11-b4	E6AP_heavy	E6AP_heavy	intra-protein xl	78	7	0.27	26.41	I
GASSAYLENSBGAPNNSCSEIB-AAABHLIEU-a11-b4	E6AP_heavy	E6AP_heavy	intra-protein xl	78	7	0.11	22.5	II
GASSAYLENSBGAPNNSCSEIB-AAABHLIEU-a11-b4	E6AP_heavy	E6AP_heavy	intra-protein xl	78	7	0.2	28.03	III
MMETFQQLITYBVISNEFNSU-NLHSPEYLEMALPLFCBAMSB-a12-b17	E6AP_heavy	E6AP_heavy	intra-protein xl	327	288	0.43	31.33	I
MMETFQQLITYBVISNEFNSU-NLHSPEYLEMALPLFCBAMSB-a12-b17	E6AP_heavy	E6AP_heavy	intra-protein xl	327	288	0.29	35.65	III
NLVNDDDAIVAASBCLB-AMSBLPLAAQGB-a14-b4	E6AP_heavy	E6AP_heavy	intra-protein xl	350	292	0.41	28.29	I
NLVNDDDAIVAASBCLB-AXSBLPLAAQGB-a14-b4	E6AP_heavy	E6AP_heavy	intra-protein xl	350	292	0.14	26.83	I
NLVNDDDAIVAASBCLB-AMSBLPLAAQGB-a14-b4	E6AP_heavy	E6AP_heavy	intra-protein xl	350	292	0.36	23.69	II
NLVNDDDAIVAASBCLB-AMSBLPLAAQGB-a14-b4	E6AP_heavy	E6AP_heavy	intra-protein xl	350	292	0.32	28.16	III
AMSBLPLAAQGB-ALELYBINAB-a4-b6	E6AP_heavy	E6AP_heavy	intra-protein xl	292	54	0.35	39.91	I
AMSBLPLAAQGB-ALELYBINAB-a4-b6	E6AP_heavy	E6AP_heavy	intra-protein xl	292	54	0	23.15	II
AMSBLPLAAQGB-ALELYBINAB-a4-b6	E6AP_heavy	E6AP_heavy	intra-protein xl	292	54	0	29.42	III
LWSBYNADQIUU-LPLAAQGBLIU-a4-b8	E6AP_heavy	E6AP_heavy	intra-protein xl	307	300	0.36	38.45	I
LWSBYNADQIUU-LPLAAQGBLIU-a4-b8	E6AP_heavy	E6AP_heavy	intra-protein xl	307	300	0	31.36	II
LWSBYNADQIUU-LPLAAQGBLIU-a4-b8	E6AP_heavy	E6AP_heavy	intra-protein xl	307	300	0.16	37.45	III
LPLAAQGBLIU-LWSBYNADQIU-a8-b4	E6AP_heavy	E6AP_heavy	intra-protein xl	300	307	0.34	44.77	I
LPLAAQGBLIU-LWSBYNADQIU-a8-b4	E6AP_heavy	E6AP_heavy	intra-protein xl	300	307	0.24	42.14	II
LPLAAQGBLIU-LWSBYNADQIU-a8-b4	E6AP_heavy	E6AP_heavy	intra-protein xl	300	307	0.32	46.47	III
BPLIPFEEFINEPLNEVLEMDBDYTFFB-VETENBFSFMTCPFILNAVTB-a22-b6	E6AP_heavy	E6AP_heavy	intra-protein xl	439	451	0.17	34.57	I
BPLIPFEEFINEPLNEVLEMDBDYTFFB-VETENBFSFMTCPFILNAVTB-a22-b6	E6AP_heavy	E6AP_heavy	intra-protein xl	439	451	0.16	23.67	III
BEFVNLYSDYILNB-ENGDBIPITNENU-a1-b5	E6AP_heavy	E6AP_heavy	intra-protein xl	688	679	0.4	26.13	I
BEFVNLYSDYILNB-ENGDBIPITNENU-a1-b5	E6AP_heavy	E6AP_heavy	intra-protein xl	688	679	0.31	24.77	II
BEFVNLYSDYILNB-ENGDBIPITNENU-a1-b5	E6AP_heavy	E6AP_heavy	intra-protein xl	688	679	0	27.2	III
ENGDBIPITNENU-SVEBQFB-a5-b4	E6AP_heavy	E6AP_heavy	intra-protein xl	679	705	0.34	30.2	I
ENGDBIPITNENU-SVEBQFB-a5-b4	E6AP_heavy	E6AP_heavy	intra-protein xl	679	705	0.39	30.93	II
ENGDBIPITNENU-SVEBQFB-a5-b4	E6AP_heavy	E6AP_heavy	intra-protein xl	679	705	0.25	29.63	III
GFHMVTNESPLBYLFUPEEIELLICGSU-QFBAFU-a12-b3	E6AP_heavy	E6AP_heavy	intra-protein xl	724	708	0.36	35.26	I
GFHMVTNESPLBYLFUPEEIELLICGSU-QFBAFU-a12-b3	E6AP_heavy	E6AP_heavy	intra-protein xl	724	708	0.3	33.68	II
GFHMVTNESPLBYLFUPEEIELLICGSU-QFBAFU-a12-b3	E6AP_heavy	E6AP_heavy	intra-protein xl	724	708	0.23	35.66	III
EFWEIVHSFTDEQBU-APVGGLGBLB-a14-b8	E6AP_heavy	E6AP_heavy	intra-protein xl	779	799	0.5	24.76	I
EFWEIVHSFTDEQBU-APVGGLGBLB-a14-b8	E6AP_heavy	E6AP_heavy	intra-protein xl	779	799	0.36	27.26	II
EFWEIVHSFTDEQBU-APVGGLGBLB-a14-b8	E6AP_heavy	E6AP_heavy	intra-protein xl	779	799	0.63	26.48	III
EFWEIVHSFTDEQBU-MIIABNGPDTEU-a14-b5	E6AP_heavy	E6AP_heavy	intra-protein xl	779	806	0.59	27.23	I
EFWEIVHSFTDEQBU-MIIABNGPDTEU-a14-b5	E6AP_heavy	E6AP_heavy	intra-protein xl	779	806	0.3	32.39	II
EFWEIVHSFTDEQBU-MIIABNGPDTEU-a14-b5	E6AP_heavy	E6AP_heavy	intra-protein xl	779	806	0.44	22.19	III
MIIABNGPDTEU-APVGGLGBLB-a5-b8	E6AP_heavy	E6AP_heavy	intra-protein xl	806	799	0.44	45.51	I
XIIABNGPDTEU-APVGGLGBLB-a5-b8	E6AP_heavy	E6AP_heavy	intra-protein xl	806	799	0	34.23	I
MIIABNGPDTEU-APVGGLGBLB-a5-b8	E6AP_heavy	E6AP_heavy	intra-protein xl	806	799	0.23	47.9	II
XIIABNGPDTEU-APVGGLGBLB-a5-b8	E6AP_heavy	E6AP_heavy	intra-protein xl	806	799	0.2	24.69	II
MIIABNGPDTEU-APVGGLGBLB-a5-b8	E6AP_heavy	E6AP_heavy	intra-protein xl	806	799	0.15	48.22	III
LFLQFTTGTDUAPVGGLGBLB-MIIABNGPDTEU-a19-b5	E6AP_heavy	E6AP_heavy	intra-protein xl	799	806	0.48	28.66	II
APVGGLGBLB-LLBAITYAB-a8-b3	E6AP_heavy	E6AP_heavy	intra-protein xl	799	841	0	35.36	II
APVGGLGBLB-LLBAITYAB-a8-b3	E6AP_heavy	E6AP_heavy	intra-protein xl	799	841	0	25.93	III
MIIABNGPDTEU-LLBAITYAB-a5-b3	E6AP_heavy	E6AP_heavy	intra-protein xl	806	841	0.21	42.17	II
MIIABNGPDTEU-LLBAITYAB-a5-b3	E6AP_heavy	E6AP_heavy	intra-protein xl	806	841	0	24.37	III
GASSAYLENSBGAPNNSCSEIB-LCDPHPSBB-a11-b8	E6AP_heavy	E6AP_heavy	intra-protein xl	78	66	0.08	28.55	I
GASSAYLENSBGAPNNSCSEIB-LCDPHPSBB-a11-b8	E6AP_heavy	E6AP_heavy	intra-protein xl	78	66	0	25.63	III
LLBAITYAB-EBLBEU-a3-b2	E6AP_heavy	E6AP_heavy	intra-protein xl	841	834	0.38	29.83	I
LLBAITYAB-EBLBEU-a3-b2	E6AP_heavy	E6AP_heavy	intra-protein xl	841	834	0.52	27.39	III
LLBAITYAB-EBLBEU-a3-b4	E6AP_heavy	E6AP_heavy	intra-protein xl	841	836	0.5	37.62	I
LLBAITYAB-EBLBEU-a3-b4	E6AP_heavy	E6AP_heavy	intra-protein xl	841	836	0.55	36.27	II
LLBAITYAB-EBLBEU-a3-b4	E6AP_heavy	E6AP_heavy	intra-protein xl	841	836	0.52	39.21	III
