# Supplementary material for: Structural dynamics of the E6AP/UBE3A-E6-p53 enzyme-substrate complex
Source: Nat Commun. 2018 Oct 25;9:4441. doi: 10.1038/s41467-018-06953-0 (PMC6202321; doi:10.1038/s41467-018-06953-0)
Supplement: Supplementary file 14 — Supplementary Data 11 [file 41467_2018_6953_MOESM14_ESM.xlsx]

## Sheet: Tabelle1
Supplementary Data 11. XL-MS data for crosslinking of E6AP in presence of E6 and p53.
Crosslinked peptide	Protein 1	Protein 2	Type	Pos 1	Pos 2	deltaS	ld-Score	Biological replicate
DGNPYAVCDKCLK-FYSKISEYR-a10-b4	E6	E6	intra-protein xl	65	72	0.31	29.28	I
DGNPYAVCDKCLK-FYSKISEYR-a10-b4	E6	E6	intra-protein xl	65	72	0.25	33.3	II
DGNPYAVCDKCLK-FYSKISEYR-a10-b4	E6	E6	intra-protein xl	65	72	0	28.66	III
AAAKHLIER-FYSKISEYR-a4-b4	E6AP	E6	inter-protein xl	7	72	0	27.95	I
AAAKHLIER-FYSKISEYR-a4-b4	E6AP	E6	inter-protein xl	7	72	0	28.99	II
AAAKHLIER-FYSKISEYR-a4-b4	E6AP	E6	inter-protein xl	7	72	0.83	25.57	III
EFWEIVHSFTDEQKR-FYSKISEYR-a14-b4	E6AP	E6	inter-protein xl	779	72	0.52	28.56	I
EFWEIVHSFTDEQKR-FYSKISEYR-a14-b4	E6AP	E6	inter-protein xl	779	72	0.47	28.75	II
EFWEIVHSFTDEQKR-FYSKISEYR-a14-b4	E6AP	E6	inter-protein xl	779	72	0.85	30.4	III
HYCYSLYGTTLEQQYNKPLCDLLIR-NLVNDDDAIVAASKCLK-a17-b14	E6	E6AP	inter-protein xl	94	350	0.16	28.7	I
HYCYSLYGTTLEQQYNKPLCDLLIR-NLVNDDDAIVAASKCLK-a17-b14	E6	E6AP	inter-protein xl	94	350	0.07	23.1	II
HYCYSLYGTTLEQQYNKPLCDLLIR-NLVNDDDAIVAASKCLK-a17-b14	E6	E6AP	inter-protein xl	94	350	0.24	27.13	III
CINCQKPLCPEEK-LLKAITYAK-a6-b3	E6	E6AP	inter-protein xl	108	841	0.6	32.22	II
CINCQKPLCPEEK-LLKAITYAK-a6-b3	E6	E6AP	inter-protein xl	108	841	0.35	20.76	III
AMAIYKQSQHMTEVVR-CINCQKPLCPEEK-a6-b6	p53	E6	inter-protein xl	164	108	0	30.78	I
AMAIYKQSQHMTEVVR-CINCQKPLCPEEK-a6-b6	p53	E6	inter-protein xl	164	108	0.38	26.96	II
AMAIYKQSQHMTEVVR-CINCQKPLCPEEK-a6-b6	p53	E6	inter-protein xl	164	108	0.4	25.97	III
KKGEPHHELPPGSTK-CINCQKPLCPEEK-a2-b6	p53	E6	inter-protein xl	292	108	0.83	27.69	I
KKGEPHHELPPGSTK-CINCQKPLCPEEK-a2-b6	p53	E6	inter-protein xl	292	108	0.63	27.8	II
KKGEPHHELPPGSTK-CINCQKPLCPEEK-a2-b6	p53	E6	inter-protein xl	292	108	0.77	29.03	III
IDFKDVTYLTEEK-AAAKHLIER-a4-b4	E6AP	E6AP	intra-protein xl	100	7	0	36.2	I
IDFKDVTYLTEEK-AAAKHLIER-a4-b4	E6AP	E6AP	intra-protein xl	100	7	0	35.31	II
IDFKDVTYLTEEK-AAAKHLIER-a4-b4	E6AP	E6AP	intra-protein xl	100	7	0.3	38.02	III
MDNNAAAIKALELYK-IDFKDVTYLTEEK-a9-b4	E6AP	E6AP	intra-protein xl	48	100	0	33.02	I
MDNNAAAIKALELYK-IDFKDVTYLTEEK-a9-b4	E6AP	E6AP	intra-protein xl	48	100	0.18	36	II
MDNNAAAIKALELYK-IDFKDVTYLTEEK-a9-b4	E6AP	E6AP	intra-protein xl	48	100	0.18	39.27	III
IDFKDVTYLTEEK-LCDPHPSKK-a4-b8	E6AP	E6AP	intra-protein xl	100	66	0	34.79	I
IDFKDVTYLTEEK-LCDPHPSKK-a4-b8	E6AP	E6AP	intra-protein xl	100	66	0.66	36.95	II
IDFKDVTYLTEEK-LCDPHPSKK-a4-b8	E6AP	E6AP	intra-protein xl	100	66	0.25	31.82	III
IGDSSQGDNNLQKLGPDDVSVDIDAIR-KVKQHTK-a13-b1	E6AP	E6AP	intra-protein xl	203	146	0.42	20.44	I
IGDSSQGDNNLQKLGPDDVSVDIDAIRR-KVKQHTK-a13-b1	E6AP	E6AP	intra-protein xl	203	146	0.24	31.72	II
EELKSLQAK-VKQHTK-a4-b2	E6AP	E6AP	intra-protein xl	156	148	0.79	31.99	I
EELKSLQAK-VKQHTK-a4-b2	E6AP	E6AP	intra-protein xl	156	148	0.84	28.73	II
EELKSLQAK-VKQHTK-a4-b2	E6AP	E6AP	intra-protein xl	156	148	0.86	34.4	III
DEDKDEDEKEK-VKQHTKEELK-a4-b2	E6AP	E6AP	intra-protein xl	165	148	0.73	35.57	I
DEDKDEDEKEK-KVKQHTK-a4-b3	E6AP	E6AP	intra-protein xl	165	148	0.53	27.75	II
DEDKDEDEKEK-VKQHTKEELK-a4-b2	E6AP	E6AP	intra-protein xl	165	148	0.59	27.09	II
DEDKDEDEKEK-VKQHTKEELK-a4-b2	E6AP	E6AP	intra-protein xl	165	148	0.72	33.38	III
DEDKDEDEKEK-VKQHTK-a9-b2	E6AP	E6AP	intra-protein xl	170	148	0.8	28.18	I
DEDKDEDEKEK-VKQHTKEELK-a9-b2	E6AP	E6AP	intra-protein xl	170	148	0.7	29.29	II
DEDKDEDEKEK-VKQHTK-a9-b2	E6AP	E6AP	intra-protein xl	170	148	0.56	24.47	II
IGDSSQGDNNLQKLGPDDVSVDIDAIR-VKQHTK-a13-b2	E6AP	E6AP	intra-protein xl	203	148	0.3	41.01	I
IGDSSQGDNNLQKLGPDDVSVDIDAIR-VKQHTK-a13-b2	E6AP	E6AP	intra-protein xl	203	148	0.2	39.76	II
IGDSSQGDNNLQKLGPDDVSVDIDAIR-VKQHTK-a13-b2	E6AP	E6AP	intra-protein xl	203	148	0.33	43.21	III
IGDSSQGDNNLQKLGPDDVSVDIDAIR-KVKQHTK-a13-b3	E6AP	E6AP	intra-protein xl	203	148	0.22	28.65	III
LPLAAQGKLIR-VKQHTK-a8-b2	E6AP	E6AP	intra-protein xl	300	148	0.79	31.53	I
LPLAAQGKLIR-VKQHTK-a8-b2	E6AP	E6AP	intra-protein xl	300	148	0.87	34	II
LPLAAQGKLIR-VKQHTK-a8-b2	E6AP	E6AP	intra-protein xl	300	148	0.94	33.01	III
LWSKYNADQIR-VKQHTK-a4-b2	E6AP	E6AP	intra-protein xl	307	148	0	36.25	I
LWSKYNADQIR-VKQHTK-a4-b2	E6AP	E6AP	intra-protein xl	307	148	0.22	30.59	II
LWSKYNADQIR-VKQHTK-a4-b2	E6AP	E6AP	intra-protein xl	307	148	0.34	35.45	III
LWSKYNADQIRR-KVKQHTK-a4-b3	E6AP	E6AP	intra-protein xl	307	148	0.64	22.47	III
DEDKDEDEKEK-VKQHTKEELK-a4-b6	E6AP	E6AP	intra-protein xl	165	152	0.78	39.86	I
DEDKDEDEKEK-VKQHTKEELK-a4-b6	E6AP	E6AP	intra-protein xl	165	152	0.74	40.35	II
DEDKDEDEKEK-VKQHTKEELK-a4-b6	E6AP	E6AP	intra-protein xl	165	152	0.68	41.27	III
AAAKHLIER-QHTKEELK-a4-b4	E6AP	E6AP	intra-protein xl	7	152	0.81	20.46	I
AAAKHLIER-QHTKEELK-a4-b4	E6AP	E6AP	intra-protein xl	7	152	0.71	20.1	II
AAAKHLIER-QHTKEELK-a4-b4	E6AP	E6AP	intra-protein xl	7	152	0.79	26.22	III
LPLAAQGKLIR-QHTKEELK-a8-b4	E6AP	E6AP	intra-protein xl	300	152	0	24	I
LPLAAQGKLIR-VKQHTKEELK-a8-b6	E6AP	E6AP	intra-protein xl	300	152	0.91	23.38	I
LPLAAQGKLIR-VKQHTKEELK-a8-b6	E6AP	E6AP	intra-protein xl	300	152	0.86	27.69	II
LPLAAQGKLIR-QHTKEELK-a8-b4	E6AP	E6AP	intra-protein xl	300	152	0	24.69	II
DEDKDEDEKEK-EELKSLQAK-a4-b4	E6AP	E6AP	intra-protein xl	165	156	0.81	27.27	I
DEDKDEDEKEK-EELKSLQAK-a4-b4	E6AP	E6AP	intra-protein xl	165	156	0.89	26.54	II
DEDKDEDEKEK-EELKSLQAK-a4-b4	E6AP	E6AP	intra-protein xl	165	156	0.84	21.35	III
DEDEKEKAACSAAAMEEDSEASSSR-EELKSLQAKDEDK-a5-b4	E6AP	E6AP	intra-protein xl	170	156	0	34.23	I
DEDEKEKAACSAAAMEEDSEASSSR-EELKSLQAKDEDK-a5-b4	E6AP	E6AP	intra-protein xl	170	156	0	25.12	III
DEDEKEKAACSAAAMEEDSEASSSR-EELKSLQAKDEDK-a7-b4	E6AP	E6AP	intra-protein xl	172	156	0	35.18	II
DEDEKEKAACSAAAMEEDSEASSSR-EELKSLQAKDEDK-a7-b4	E6AP	E6AP	intra-protein xl	172	156	0	38.02	III
IGDSSQGDNNLQKLGPDDVSVDIDAIR-EELKSLQAK-a13-b4	E6AP	E6AP	intra-protein xl	203	156	0.32	38.25	I
IGDSSQGDNNLQKLGPDDVSVDIDAIR-EELKSLQAK-a13-b4	E6AP	E6AP	intra-protein xl	203	156	0.24	39.25	II
IGDSSQGDNNLQKLGPDDVSVDIDAIR-EELKSLQAK-a13-b4	E6AP	E6AP	intra-protein xl	203	156	0.36	35.47	III
LWSKYNADQIR-EELKSLQAK-a4-b4	E6AP	E6AP	intra-protein xl	307	156	0.66	32.59	I
LWSKYNADQIR-EELKSLQAK-a4-b4	E6AP	E6AP	intra-protein xl	307	156	0.66	29.16	II
LWSKYNADQIR-EELKSLQAK-a4-b4	E6AP	E6AP	intra-protein xl	307	156	0.56	33.17	III
DEDEKEKAACSAAAMEEDSEASSSR-SLQAKDEDK-a5-b5	E6AP	E6AP	intra-protein xl	170	161	0.93	34.92	I
DEDEKEKAACSAAAMEEDSEASSSR-SLQAKDEDK-a5-b5	E6AP	E6AP	intra-protein xl	170	161	0.93	34.41	II
DEDEKEKAACSAAAMEEDSEASSSR-SLQAKDEDK-a5-b5	E6AP	E6AP	intra-protein xl	170	161	0.94	36.65	III
DEDEKEKAACSAAAMEEDSEASSSR-SLQAKDEDK-a7-b5	E6AP	E6AP	intra-protein xl	172	161	0.88	36.79	I
DEDEKEKAACSAAAMEEDSEASSSR-SLQAKDEDK-a7-b5	E6AP	E6AP	intra-protein xl	172	161	0.93	39.64	II
DEDEKEKAACSAAAMEEDSEASSSR-SLQAKDEDK-a7-b5	E6AP	E6AP	intra-protein xl	172	161	0.94	33.9	III
IGDSSQGDNNLQKLGPDDVSVDIDAIR-DEDKDEDEKEK-a13-b9	E6AP	E6AP	intra-protein xl	203	170	0.24	28.85	I
IGDSSQGDNNLQKLGPDDVSVDIDAIR-DEDKDEDEKEK-a13-b9	E6AP	E6AP	intra-protein xl	203	170	0	27.3	III
IGDSSQGDNNLQKLGPDDVSVDIDAIR-LPLAAQGKLIR-a13-b8	E6AP	E6AP	intra-protein xl	203	300	0.28	39.52	I
IGDSSQGDNNLQKLGPDDVSVDIDAIR-LPLAAQGKLIR-a13-b8	E6AP	E6AP	intra-protein xl	203	300	0.37	53.03	II
IGDSSQGDNNLQKLGPDDVSVDIDAIR-LPLAAQGKLIR-a13-b8	E6AP	E6AP	intra-protein xl	203	300	0.34	49.38	III
IGDSSQGDNNLQKLGPDDVSVDIDAIR-LWSKYNADQIR-a13-b4	E6AP	E6AP	intra-protein xl	203	307	0.71	44.62	I
IGDSSQGDNNLQKLGPDDVSVDIDAIR-LWSKYNADQIR-a13-b4	E6AP	E6AP	intra-protein xl	203	307	0.78	49.92	II
IGDSSQGDNNLQKLGPDDVSVDIDAIR-LWSKYNADQIR-a13-b4	E6AP	E6AP	intra-protein xl	203	307	0.77	47.05	III
AAAKHLIER-AAAKHLIER-a4-b4	E6AP	E6AP	intra-protein xl	7	7	0.81	43.59	I
AAAKHLIER-AAAKHLIER-a4-b4	E6AP	E6AP	intra-protein xl	7	7	0	42.21	II
AAAKHLIER-AAAKHLIER-a4-b4	E6AP	E6AP	intra-protein xl	7	7	0.78	42.45	III
AMSKLPLAAQGK-AAAKHLIER-a4-b4	E6AP	E6AP	intra-protein xl	292	7	0.3	21.91	I
AMSKLPLAAQGK-AAAKHLIER-a4-b4	E6AP	E6AP	intra-protein xl	292	7	0.23	26.98	II
AMSKLPLAAQGK-AAAKHLIER-a4-b4	E6AP	E6AP	intra-protein xl	292	7	0.95	29.66	III
LPLAAQGKLIR-AAAKHLIER-a8-b4	E6AP	E6AP	intra-protein xl	300	7	0	32.39	I
LPLAAQGKLIR-AAAKHLIER-a8-b4	E6AP	E6AP	intra-protein xl	300	7	0	31.96	II
LPLAAQGKLIR-AAAKHLIER-a8-b4	E6AP	E6AP	intra-protein xl	300	7	0	32.7	III
LWSKYNADQIR-AAAKHLIER-a4-b4	E6AP	E6AP	intra-protein xl	307	7	0.41	26.69	I
LWSKYNADQIR-AAAKHLIER-a4-b4	E6AP	E6AP	intra-protein xl	307	7	0.38	33.84	II
LWSKYNADQIR-AAAKHLIER-a4-b4	E6AP	E6AP	intra-protein xl	307	7	0.44	24.29	III
NLVNDDDAIVAASKCLK-AAAKHLIER-a14-b4	E6AP	E6AP	intra-protein xl	350	7	0.17	30.32	I
NLVNDDDAIVAASKCLK-AAAKHLIER-a14-b4	E6AP	E6AP	intra-protein xl	350	7	0	32.17	II
NLVNDDDAIVAASKCLK-AAAKHLIER-a14-b4	E6AP	E6AP	intra-protein xl	350	7	0.4	29.26	III
ALELYKINAK-AAAKHLIER-a6-b4	E6AP	E6AP	intra-protein xl	54	7	0.66	45.66	I
ALELYKINAK-AAAKHLIER-a6-b4	E6AP	E6AP	intra-protein xl	54	7	0	45.09	II
ALELYKINAK-AAAKHLIER-a6-b4	E6AP	E6AP	intra-protein xl	54	7	0	49.88	III
EFWEIVHSFTDEQKR-AAAKHLIER-a14-b4	E6AP	E6AP	intra-protein xl	779	7	0.6	22.79	I
EFWEIVHSFTDEQKR-AAAKHLIER-a14-b4	E6AP	E6AP	intra-protein xl	779	7	0.81	30.26	III
APVGGLGKLK-AAAKHLIER-a8-b4	E6AP	E6AP	intra-protein xl	799	7	0.73	35.96	I
APVGGLGKLK-AAAKHLIER-a8-b4	E6AP	E6AP	intra-protein xl	799	7	0.77	35.19	II
APVGGLGKLK-AAAKHLIER-a8-b4	E6AP	E6AP	intra-protein xl	799	7	0.62	35.39	III
AAAKHLIER-LKMIIAK-a4-b2	E6AP	E6AP	intra-protein xl	7	801	0	29.95	I
AAAKHLIER-LKMIIAK-a4-b2	E6AP	E6AP	intra-protein xl	7	801	0	22.28	II
AAAKHLIER-LKMIIAK-a4-b2	E6AP	E6AP	intra-protein xl	7	801	0	32.26	III
AAAKHLIER-LCDPHPSKK-a4-b8	E6AP	E6AP	intra-protein xl	7	66	0.47	34.82	I
AAAKHLIER-LCDPHPSKK-a4-b8	E6AP	E6AP	intra-protein xl	7	66	0.47	30.3	II
AAAKHLIER-LCDPHPSKK-a4-b8	E6AP	E6AP	intra-protein xl	7	66	0.49	38.07	III
KGASSAYLENSK-AAAKHLIER-a1-b4	E6AP	E6AP	intra-protein xl	67	7	0.27	30.51	I
KGASSAYLENSK-AAAKHLIER-a1-b4	E6AP	E6AP	intra-protein xl	67	7	0.29	31.06	II
KGASSAYLENSK-AAAKHLIER-a1-b4	E6AP	E6AP	intra-protein xl	67	7	0.22	29.16	III
AAAKHLIER-LLKAITYAK-a4-b3	E6AP	E6AP	intra-protein xl	7	841	0	41.13	I
AAAKHLIER-LLKAITYAK-a4-b3	E6AP	E6AP	intra-protein xl	7	841	0.79	37.1	II
AAAKHLIER-LLKAITYAK-a4-b3	E6AP	E6AP	intra-protein xl	7	841	0	35.66	III
GASSAYLENSKGAPNNSCSEIK-AAAKHLIER-a11-b4	E6AP	E6AP	intra-protein xl	78	7	0	27.47	II
GASSAYLENSKGAPNNSCSEIK-AAAKHLIER-a11-b4	E6AP	E6AP	intra-protein xl	78	7	0.17	27.91	III
LGFLHSGTAKSVTCTYSPALNK-AAAKHLIER-a10-b4	p53	E6AP	inter-protein xl	120	7	0.2	42.11	I
LGFLHSGTAKSVTCTYSPALNK-AAAKHLIER-a10-b4	p53	E6AP	inter-protein xl	120	7	0.13	42.5	II
LGFLHSGTAKSVTCTYSPALNK-AAAKHLIER-a10-b4	p53	E6AP	inter-protein xl	120	7	0.15	34.81	III
AMAIYKQSQHMTEVVR-AAAKHLIER-a6-b4	p53	E6AP	inter-protein xl	164	7	0.25	49.4	I
AMAIYKQSQHMTEVVR-AAAKHLIER-a6-b4	p53	E6AP	inter-protein xl	164	7	0.23	42.45	II
KKGEPHHELPPGSTK-AAAKHLIER-a2-b4	p53	E6AP	inter-protein xl	292	7	0.46	36.09	I
KKGEPHHELPPGSTK-AAAKHLIER-a2-b4	p53	E6AP	inter-protein xl	292	7	0.84	34.29	II
KKGEPHHELPPGSTK-AAAKHLIER-a2-b4	p53	E6AP	inter-protein xl	292	7	0.85	32.59	III
DAQAGKEPGGSR-AAAKHLIER-a6-b4	p53	E6AP	inter-protein xl	357	7	0	28.73	I
DAQAGKEPGGSR-AAAKHLIER-a6-b4	p53	E6AP	inter-protein xl	357	7	0	30.97	III
MMETFQQLITYKVISNEFNSR-NLHSPEYLEMALPLFCKAMSK-a12-b17	E6AP	E6AP	intra-protein xl	327	288	0	31.12	I
MMETFQQLITYKVISNEFNSR-NLHSPEYLEMALPLFCKAMSK-a12-b17	E6AP	E6AP	intra-protein xl	327	288	0.29	33.29	II
MMETFQQLITYKVISNEFNSR-NLHSPEYLEMALPLFCKAMSK-a12-b17	E6AP	E6AP	intra-protein xl	327	288	0.32	40.4	III
NLHSPEYLEMALPLFCKAMSK-NLVNDDDAIVAASKCLK-a17-b14	E6AP	E6AP	intra-protein xl	288	350	0.28	25.83	I
NLHSPEYLEMALPLFCKAMSK-NLVNDDDAIVAASKCLK-a17-b14	E6AP	E6AP	intra-protein xl	288	350	0.28	27.09	II
NLHSPEYLEMALPLFCKAMSK-NLVNDDDAIVAASKCLK-a17-b14	E6AP	E6AP	intra-protein xl	288	350	0.32	23.87	III
NLVNDDDAIVAASKCLK-AMSKLPLAAQGK-a14-b4	E6AP	E6AP	intra-protein xl	350	292	0	31.62	I
NLVNDDDAIVAASKCLK-AMSKLPLAAQGK-a14-b4	E6AP	E6AP	intra-protein xl	350	292	0.74	30.24	II
NLVNDDDAIVAASKCLK-AMSKLPLAAQGK-a14-b4	E6AP	E6AP	intra-protein xl	350	292	0.26	29.92	III
AMSKLPLAAQGK-ALELYKINAK-a4-b6	E6AP	E6AP	intra-protein xl	292	54	0.75	36.34	I
AMSKLPLAAQGK-ALELYKINAK-a4-b6	E6AP	E6AP	intra-protein xl	292	54	0.82	29.17	II
AMSKLPLAAQGK-ALELYKINAK-a4-b6	E6AP	E6AP	intra-protein xl	292	54	0	33.85	III
LPLAAQGKLIR-LWSKYNADQIR-a8-b4	E6AP	E6AP	intra-protein xl	300	307	0	43.92	I
LPLAAQGKLIR-LWSKYNADQIR-a8-b4	E6AP	E6AP	intra-protein xl	300	307	0	46.46	II
AMSKLPLAAQGKLIR-LWSKYNADQIRR-a12-b4	E6AP	E6AP	intra-protein xl	300	307	0.78	23.79	II
LPLAAQGKLIR-LWSKYNADQIR-a8-b4	E6AP	E6AP	intra-protein xl	300	307	0	43.43	III
GFHMVTNESPLKYLFRPEEIELLICGSR-VDPLETELGVKTLDCR-a12-b11	E6AP	E6AP	intra-protein xl	724	412	0.3	34.44	I
GFHMVTNESPLKYLFRPEEIELLICGSR-VDPLETELGVKTLDCR-a12-b11	E6AP	E6AP	intra-protein xl	724	412	0.56	30.43	II
GFHMVTNESPLKYLFRPEEIELLICGSR-VDPLETELGVKTLDCR-a12-b11	E6AP	E6AP	intra-protein xl	724	412	0.2	32.7	III
KPLIPFEEFINEPLNEVLEMDKDYTFFK-KEFVNLYSDYILNK-a1-b1	E6AP	E6AP	intra-protein xl	418	688	0.11	36.45	I
KPLIPFEEFINEPLNEVLEMDKDYTFFK-KEFVNLYSDYILNK-a1-b1	E6AP	E6AP	intra-protein xl	418	688	0.18	31.58	II
KPLIPFEEFINEPLNEVLEMDKDYTFFK-KEFVNLYSDYILNK-a1-b1	E6AP	E6AP	intra-protein xl	418	688	0.33	31.04	III
KPLIPFEEFINEPLNEVLEMDKDYTFFK-APVGGLGKLK-a1-b8	E6AP	E6AP	intra-protein xl	418	799	0	26.57	I
KPLIPFEEFINEPLNEVLEMDKDYTFFK-APVGGLGKLK-a1-b8	E6AP	E6AP	intra-protein xl	418	799	0	27.82	II
KPLIPFEEFINEPLNEVLEMDKDYTFFK-APVGGLGKLK-a1-b8	E6AP	E6AP	intra-protein xl	418	799	0	28.17	III
KPLIPFEEFINEPLNEVLEMDKDYTFFK-VETENKFSFMTCPFILNAVTK-a22-b6	E6AP	E6AP	intra-protein xl	439	451	0.63	39.5	I
KPLIPFEEFINEPLNEVLEMDKDYTFFK-VETENKFSFMTCPFILNAVTK-a22-b6	E6AP	E6AP	intra-protein xl	439	451	0.68	37.67	II
KPLIPFEEFINEPLNEVLEMDKDYTFFK-VETENKFSFMTCPFILNAVTK-a22-b6	E6AP	E6AP	intra-protein xl	439	451	0.69	31.13	III
LEMIAMENPADLKK-APVGGLGKLK-a13-b8	E6AP	E6AP	intra-protein xl	529	799	0.75	20.03	I
LEMIAMENPADLKK-APVGGLGKLK-a13-b8	E6AP	E6AP	intra-protein xl	529	799	0	22.41	II
LEMIAMENPADLKK-APVGGLGKLK-a13-b8	E6AP	E6AP	intra-protein xl	529	799	0	25.56	III
KEFVNLYSDYILNK-ENGDKIPITNENR-a1-b5	E6AP	E6AP	intra-protein xl	688	679	0.41	23.13	I
KEFVNLYSDYILNK-ENGDKIPITNENR-a1-b5	E6AP	E6AP	intra-protein xl	688	679	0.45	26.33	II
KEFVNLYSDYILNK-ENGDKIPITNENR-a1-b5	E6AP	E6AP	intra-protein xl	688	679	0.54	27.84	III
ENGDKIPITNENR-SVEKQFK-a5-b4	E6AP	E6AP	intra-protein xl	679	705	0	32.36	I
ENGDKIPITNENR-SVEKQFK-a5-b4	E6AP	E6AP	intra-protein xl	679	705	0.17	35.51	II
ENGDKIPITNENR-SVEKQFK-a5-b4	E6AP	E6AP	intra-protein xl	679	705	0.11	35.91	III
ENGDKIPITNENR-APVGGLGKLK-a5-b8	E6AP	E6AP	intra-protein xl	679	799	0.28	24.65	I
ENGDKIPITNENR-APVGGLGKLK-a5-b8	E6AP	E6AP	intra-protein xl	679	799	0	26.36	III
GFHMVTNESPLKYLFRPEEIELLICGSR-QFKAFR-a12-b3	E6AP	E6AP	intra-protein xl	724	708	0.35	38.75	I
GFHMVTNESPLKYLFRPEEIELLICGSR-QFKAFR-a12-b3	E6AP	E6AP	intra-protein xl	724	708	0.36	38.69	II
GFHMVTNESPLKYLFRPEEIELLICGSR-QFKAFR-a12-b3	E6AP	E6AP	intra-protein xl	724	708	0.36	40.51	III
ALELYKINAK-LLKAITYAK-a6-b3	E6AP	E6AP	intra-protein xl	54	841	0	36.4	I
ALELYKINAK-LLKAITYAK-a6-b3	E6AP	E6AP	intra-protein xl	54	841	0	35.65	II
ALELYKINAK-LLKAITYAK-a6-b3	E6AP	E6AP	intra-protein xl	54	841	0.59	36.28	III
EFWEIVHSFTDEQKR-APVGGLGKLK-a14-b8	E6AP	E6AP	intra-protein xl	779	799	0	30.21	I
EFWEIVHSFTDEQKR-APVGGLGKLK-a14-b8	E6AP	E6AP	intra-protein xl	779	799	0.31	29.32	II
EFWEIVHSFTDEQKR-APVGGLGKLK-a14-b8	E6AP	E6AP	intra-protein xl	779	799	0	29.27	III
EFWEIVHSFTDEQKR-LKMIIAK-a14-b2	E6AP	E6AP	intra-protein xl	779	801	0.83	22.73	I
EFWEIVHSFTDEQKR-LKMIIAK-a14-b2	E6AP	E6AP	intra-protein xl	779	801	0.93	27.64	II
EFWEIVHSFTDEQKR-LKMIIAK-a14-b2	E6AP	E6AP	intra-protein xl	779	801	0.89	26.13	III
MIIAKNGPDTER-APVGGLGKLK-a5-b8	E6AP	E6AP	intra-protein xl	806	799	0.29	39.88	I
MIIAKNGPDTER-APVGGLGKLK-a5-b8	E6AP	E6AP	intra-protein xl	806	799	0	41.59	II
MIIAKNGPDTER-APVGGLGKLK-a5-b8	E6AP	E6AP	intra-protein xl	806	799	0.36	41.8	III
APVGGLGKLK-LLKAITYAK-a8-b3	E6AP	E6AP	intra-protein xl	799	841	0	45.48	I
APVGGLGKLK-LLKAITYAK-a8-b3	E6AP	E6AP	intra-protein xl	799	841	0	45.23	II
APVGGLGKLK-LLKAITYAK-a8-b3	E6AP	E6AP	intra-protein xl	799	841	0	32.61	III
AITYAKGFGML-APVGGLGKLK-a6-b8	E6AP	E6AP	intra-protein xl	847	799	0	22.76	II
AITYAKGFGML-APVGGLGKLK-a6-b8	E6AP	E6AP	intra-protein xl	847	799	0	31.15	III
LGFLHSGTAKSVTCTYSPALNK-APVGGLGKLK-a10-b8	p53	E6AP	inter-protein xl	120	799	0	40.86	I
LGFLHSGTAKSVTCTYSPALNK-APVGGLGKLK-a10-b8	p53	E6AP	inter-protein xl	120	799	0	29.03	II
LGFLHSGTAKSVTCTYSPALNK-APVGGLGKLK-a10-b8	p53	E6AP	inter-protein xl	120	799	0	36.32	III
KKGEPHHELPPGSTK-APVGGLGKLK-a2-b8	p53	E6AP	inter-protein xl	292	799	0.64	27.67	I
KKGEPHHELPPGSTK-APVGGLGKLK-a2-b8	p53	E6AP	inter-protein xl	292	799	0.42	26.04	III
APVGGLGKLK-KGQSTSR-a8-b1	E6AP	p53	inter-protein xl	799	373	0	26.85	I
APVGGLGKLK-KGQSTSR-a8-b1	E6AP	p53	inter-protein xl	799	373	0	30.04	II
MIIAKNGPDTER-LLKAITYAK-a5-b3	E6AP	E6AP	intra-protein xl	806	841	0.28	28.86	I
MIIAKNGPDTER-LLKAITYAK-a5-b3	E6AP	E6AP	intra-protein xl	806	841	0.27	41.92	II
MIIAKNGPDTER-LLKAITYAK-a5-b3	E6AP	E6AP	intra-protein xl	806	841	0	40.07	III
GASSAYLENSKGAPNNSCSEIK-LCDPHPSKK-a11-b8	E6AP	E6AP	intra-protein xl	78	66	0.86	30.15	I
GASSAYLENSKGAPNNSCSEIK-LCDPHPSKK-a11-b8	E6AP	E6AP	intra-protein xl	78	66	0.87	31.95	II
GASSAYLENSKGAPNNSCSEIK-LCDPHPSKK-a11-b8	E6AP	E6AP	intra-protein xl	78	66	0.81	34.12	III
LLKAITYAK-EKLKER-a3-b2	E6AP	E6AP	intra-protein xl	841	834	0	33.19	I
LLKAITYAK-EKLKER-a3-b2	E6AP	E6AP	intra-protein xl	841	834	0	22.17	II
LLKAITYAK-EKLKER-a3-b2	E6AP	E6AP	intra-protein xl	841	834	0	30.14	III
LLKAITYAK-EKLKER-a3-b4	E6AP	E6AP	intra-protein xl	841	836	0	21.02	I
LLKAITYAK-EKLKER-a3-b4	E6AP	E6AP	intra-protein xl	841	836	0	37.5	II
LLKAITYAK-EKLKER-a3-b4	E6AP	E6AP	intra-protein xl	841	836	0	35.41	III
AMAIYKQSQHMTEVVR-LLKAITYAK-a6-b3	p53	E6AP	inter-protein xl	164	841	0	31.2	I
AMAIYKQSQHMTEVVR-LLKAITYAK-a6-b3	p53	E6AP	inter-protein xl	164	841	0	24.13	III
LGFLHSGTAKSVTCTYSPALNK-LGFLHSGTAKSVTCTYSPALNK-a10-b10	p53	p53	intra-protein xl	120	120	0.13	39.01	I
LGFLHSGTAKSVTCTYSPALNK-LGFLHSGTAKSVTCTYSPALNK-a10-b10	p53	p53	intra-protein xl	120	120	0.31	37.99	II
LGFLHSGTAKSVTCTYSPALNK-LGFLHSGTAKSVTCTYSPALNK-a10-b10	p53	p53	intra-protein xl	120	120	0.25	40.02	III
MFCQLAKTCPVQLWVDSTPPPGTR-LGFLHSGTAKSVTCTYSPALNK-a7-b10	p53	p53	intra-protein xl	139	120	0.18	31.47	I
MFCQLAKTCPVQLWVDSTPPPGTR-LGFLHSGTAKSVTCTYSPALNK-a7-b10	p53	p53	intra-protein xl	139	120	0.2	36.38	II
MFCQLAKTCPVQLWVDSTPPPGTR-LGFLHSGTAKSVTCTYSPALNK-a7-b10	p53	p53	intra-protein xl	139	120	0.19	34.35	III
LGFLHSGTAKSVTCTYSPALNK-GEPHHELPPGSTKR-a10-b13	p53	p53	intra-protein xl	120	305	0.31	41.52	I
LGFLHSGTAKSVTCTYSPALNK-GEPHHELPPGSTKR-a10-b13	p53	p53	intra-protein xl	120	305	0.28	36.37	II
LGFLHSGTAKSVTCTYSPALNK-GEPHHELPPGSTKR-a10-b13	p53	p53	intra-protein xl	120	305	0.37	28.67	III
ALPNNTSSSPQPKKKPLDGEYFTLQIR-LGFLHSGTAKSVTCTYSPALNK-a13-b10	p53	p53	intra-protein xl	319	120	0	25.25	I
LGFLHSGTAKSVTCTYSPALNK-ALPNNTSSSPQPKK-a10-b13	p53	p53	intra-protein xl	120	319	0	20.5	II
LGFLHSGTAKSVTCTYSPALNK-ALPNNTSSSPQPKK-a10-b13	p53	p53	intra-protein xl	120	319	0.2	22.95	III
LGFLHSGTAKSVTCTYSPALNK-KKPLDGEYFTLQIR-a10-b2	p53	p53	intra-protein xl	120	321	0	36.19	II
LGFLHSGTAKSVTCTYSPALNK-KKPLDGEYFTLQIR-a10-b2	p53	p53	intra-protein xl	120	321	0	33.08	III
LGFLHSGTAKSVTCTYSPALNK-DAQAGKEPGGSR-a10-b6	p53	p53	intra-protein xl	120	357	0.25	44.09	I
LGFLHSGTAKSVTCTYSPALNK-DAQAGKEPGGSR-a10-b6	p53	p53	intra-protein xl	120	357	0.28	38.68	II
LGFLHSGTAKSVTCTYSPALNK-DAQAGKEPGGSR-a10-b6	p53	p53	intra-protein xl	120	357	0.21	39.66	III
LGFLHSGTAKSVTCTYSPALNK-KGQSTSR-a10-b1	p53	p53	intra-protein xl	120	373	0.14	27.46	I
LGFLHSGTAKSVTCTYSPALNK-KGQSTSR-a10-b1	p53	p53	intra-protein xl	120	373	0.2	28.96	II
LGFLHSGTAKSVTCTYSPALNK-LMFKTEGPDSD-a10-b4	p53	p53	intra-protein xl	120	386	0	24.3	I
LGFLHSGTAKSVTCTYSPALNK-LMFKTEGPDSD-a10-b4	p53	p53	intra-protein xl	120	386	0.11	27.79	II
AMAIYKQSQHMTEVVR-AMAIYKQSQHMTEVVR-a6-b6	p53	p53	intra-protein xl	164	164	0.21	31.82	I
AMAIYKQSQHMTEVVR-AMAIYKQSQHMTEVVR-a6-b6	p53	p53	intra-protein xl	164	164	0.65	22.41	III
AMAIYKQSQHMTEVVR-KKGEPHHELPPGSTK-a6-b1	p53	p53	intra-protein xl	164	291	0.83	28.96	I
AMAIYKQSQHMTEVVR-KKGEPHHELPPGSTK-a6-b1	p53	p53	intra-protein xl	164	291	0.91	28.75	II
AMAIYKQSQHMTEVVR-KKGEPHHELPPGSTK-a6-b1	p53	p53	intra-protein xl	164	291	0.75	33.73	III
AMAIYKQSQHMTEVVR-KKGEPHHELPPGSTK-a6-b2	p53	p53	intra-protein xl	164	292	0.56	47.61	I
AMAIYKQSQHMTEVVR-KKGEPHHELPPGSTK-a6-b2	p53	p53	intra-protein xl	164	292	0.59	40.83	II
AMAIYKQSQHMTEVVR-KKGEPHHELPPGSTK-a6-b2	p53	p53	intra-protein xl	164	292	0.13	49.35	III
AMAIYKQSQHMTEVVR-GEPHHELPPGSTKR-a6-b13	p53	p53	intra-protein xl	164	305	0.74	30.82	I
AMAIYKQSQHMTEVVR-GEPHHELPPGSTKR-a6-b13	p53	p53	intra-protein xl	164	305	0.34	24.13	II
AMAIYKQSQHMTEVVR-GEPHHELPPGSTKR-a6-b13	p53	p53	intra-protein xl	164	305	0.47	28.78	III
AMAIYKQSQHMTEVVR-DAQAGKEPGGSR-a6-b6	p53	p53	intra-protein xl	164	357	0.76	38.14	I
AMAIYKQSQHMTEVVR-DAQAGKEPGGSR-a6-b6	p53	p53	intra-protein xl	164	357	0	37.16	II
AMAIYKQSQHMTEVVR-DAQAGKEPGGSR-a6-b6	p53	p53	intra-protein xl	164	357	0	39.16	III
KKGEPHHELPPGSTK-KGEPHHELPPGSTK-a2-b1	p53	p53	intra-protein xl	292	292	0.83	32.48	I
KKGEPHHELPPGSTK-KGEPHHELPPGSTK-a2-b1	p53	p53	intra-protein xl	292	292	0.79	38	III
KGEPHHELPPGSTKR-KKGEPHHELPPGSTK-a14-b2	p53	p53	intra-protein xl	305	292	0.74	23.05	I
KGEPHHELPPGSTKR-KKGEPHHELPPGSTK-a14-b2	p53	p53	intra-protein xl	305	292	0.83	20.16	II
KGEPHHELPPGSTKR-KKGEPHHELPPGSTK-a14-b2	p53	p53	intra-protein xl	305	292	0.38	27.29	III
KGEPHHELPPGSTKR-KGEPHHELPPGSTK-a14-b1	p53	p53	intra-protein xl	305	292	0.83	26.44	III
KGEPHHELPPGSTK-DAQAGKEPGGSR-a1-b6	p53	p53	intra-protein xl	292	357	0.81	35.06	I
KGEPHHELPPGSTK-DAQAGKEPGGSR-a1-b6	p53	p53	intra-protein xl	292	357	0.82	36.88	II
KGEPHHELPPGSTK-DAQAGKEPGGSR-a1-b6	p53	p53	intra-protein xl	292	357	0.82	31.08	III
KKGEPHHELPPGSTK-KGQSTSR-a2-b1	p53	p53	intra-protein xl	292	373	0.42	30.36	I
KKGEPHHELPPGSTK-KGQSTSR-a2-b1	p53	p53	intra-protein xl	292	373	0.61	35.41	II
KKGEPHHELPPGSTK-KGQSTSR-a2-b1	p53	p53	intra-protein xl	292	373	0.43	33.77	III
GEPHHELPPGSTKR-KKPLDGEYFTLQIR-a13-b2	p53	p53	intra-protein xl	305	321	0.93	26.85	II
KGEPHHELPPGSTKR-KKPLDGEYFTLQIR-a14-b2	p53	p53	intra-protein xl	305	321	0.49	26.68	II
KGEPHHELPPGSTKR-KPLDGEYFTLQIR-a14-b1	p53	p53	intra-protein xl	305	321	0.64	20.54	II
KGEPHHELPPGSTKR-KKPLDGEYFTLQIR-a14-b2	p53	p53	intra-protein xl	305	321	0.73	28.58	III
GEPHHELPPGSTKR-KKPLDGEYFTLQIR-a13-b2	p53	p53	intra-protein xl	305	321	0.72	26.37	III
GEPHHELPPGSTKR-DAQAGKEPGGSR-a13-b6	p53	p53	intra-protein xl	305	357	0.21	42.38	I
GEPHHELPPGSTKR-DAQAGKEPGGSR-a13-b6	p53	p53	intra-protein xl	305	357	0	38.39	II
KGEPHHELPPGSTKR-DAQAGKEPGGSR-a14-b6	p53	p53	intra-protein xl	305	357	0.71	27.78	II
GEPHHELPPGSTKR-DAQAGKEPGGSR-a13-b6	p53	p53	intra-protein xl	305	357	0.21	41.5	III
KGEPHHELPPGSTKR-DAQAGKEPGGSR-a14-b6	p53	p53	intra-protein xl	305	357	0.65	36.5	III
KGEPHHELPPGSTKR-AHSSHLKSK-a14-b7	p53	p53	intra-protein xl	305	370	0.75	20.93	I
KGEPHHELPPGSTKR-AHSSHLKSK-a14-b7	p53	p53	intra-protein xl	305	370	0.68	26.31	III
ALPNNTSSSPQPKK-ALPNNTSSSPQPKK-a13-b13	p53	p53	intra-protein xl	319	319	0	27.55	I
ALPNNTSSSPQPKK-ALPNNTSSSPQPKK-a13-b13	p53	p53	intra-protein xl	319	319	0.38	23.6	II
ALPNNTSSSPQPKK-ALPNNTSSSPQPKK-a13-b13	p53	p53	intra-protein xl	319	319	0	23.14	III
ALPNNTSSSPQPKK-KKPLDGEYFTLQIR-a13-b2	p53	p53	intra-protein xl	319	321	0.26	20.76	I
RALPNNTSSSPQPKK-KPLDGEYFTLQIR-a14-b1	p53	p53	intra-protein xl	319	321	0.71	25.45	II
ALPNNTSSSPQPKK-DAQAGKEPGGSR-a13-b6	p53	p53	intra-protein xl	319	357	0	30.93	I
ALPNNTSSSPQPKK-DAQAGKEPGGSR-a13-b6	p53	p53	intra-protein xl	319	357	0	31.5	II
ALPNNTSSSPQPKK-DAQAGKEPGGSR-a13-b6	p53	p53	intra-protein xl	319	357	0	28.54	III
KPLDGEYFTLQIR-DAQAGKEPGGSR-a1-b6	p53	p53	intra-protein xl	321	357	0.1	43.33	I
KPLDGEYFTLQIR-DAQAGKEPGGSR-a1-b6	p53	p53	intra-protein xl	321	357	0.13	44.05	II
KPLDGEYFTLQIR-DAQAGKEPGGSR-a1-b6	p53	p53	intra-protein xl	321	357	0.14	43.74	III
ELNEALELKDAQAGKEPGGSR-DAQAGKEPGGSR-a9-b6	p53	p53	intra-protein xl	351	357	0.75	28.91	I
ELNEALELKDAQAGKEPGGSR-DAQAGKEPGGSR-a9-b6	p53	p53	intra-protein xl	351	357	0.21	31.62	II
DAQAGKEPGGSR-DAQAGKEPGGSR-a6-b6	p53	p53	intra-protein xl	357	357	0	37.86	I
DAQAGKEPGGSR-DAQAGKEPGGSR-a6-b6	p53	p53	intra-protein xl	357	357	0	34.04	II
ELNEALELKDAQAGKEPGGSR-DAQAGKEPGGSR-a15-b6	p53	p53	intra-protein xl	357	357	0.71	28.96	II
DAQAGKEPGGSR-DAQAGKEPGGSR-a6-b6	p53	p53	intra-protein xl	357	357	0	33.3	III
DAQAGKEPGGSR-AHSSHLKSK-a6-b7	p53	p53	intra-protein xl	357	370	0	34.13	I
DAQAGKEPGGSR-AHSSHLKSK-a6-b7	p53	p53	intra-protein xl	357	370	0.46	37.41	II
DAQAGKEPGGSR-AHSSHLKSK-a6-b7	p53	p53	intra-protein xl	357	370	0	28.35	III
ELNEALELKDAQAGKEPGGSR-KGQSTSR-a15-b1	p53	p53	intra-protein xl	357	373	0.42	34.85	I
ELNEALELKDAQAGKEPGGSR-KGQSTSR-a15-b1	p53	p53	intra-protein xl	357	373	0.35	39.53	II
DAQAGKEPGGSR-KGQSTSR-a6-b1	p53	p53	intra-protein xl	357	373	0	33.93	II
ELNEALELKDAQAGKEPGGSR-KGQSTSR-a15-b1	p53	p53	intra-protein xl	357	373	0.47	41.22	III
DAQAGKEPGGSR-LMFKTEGPDSD-a6-b4	p53	p53	intra-protein xl	357	386	0	38.16	I
DAQAGKEPGGSR-LMFKTEGPDSD-a6-b4	p53	p53	intra-protein xl	357	386	0	38.33	II
DAQAGKEPGGSR-LMFKTEGPDSD-a6-b4	p53	p53	intra-protein xl	357	386	0	37.49	III
LMFKTEGPDSD-KGQSTSR-a4-b1	p53	p53	intra-protein xl	386	373	0	29.45	I
LMFKTEGPDSD-KGQSTSR-a4-b1	p53	p53	intra-protein xl	386	373	0	30.21	II
LMFKTEGPDSD-KGQSTSR-a4-b1	p53	p53	intra-protein xl	386	373	0	29.54	III
