# Supplementary material for: Structural dynamics of the E6AP/UBE3A-E6-p53 enzyme-substrate complex
Source: Nat Commun. 2018 Oct 25;9:4441. doi: 10.1038/s41467-018-06953-0 (PMC6202321; doi:10.1038/s41467-018-06953-0)
Supplement: Supplementary file 15 — Supplementary Data 12 [file 41467_2018_6953_MOESM15_ESM.xlsx]

## Sheet: Tabelle1
Supplementary Data 12. XL-MS data for crosslinking of untreated light GST.
Crosslinked peptide	Protein 1	Protein 2	Type	Pos 1	Pos 2	deltaS	ld-Score	Biological replicate
DFETLKVDFLSK-IKGLVQPTR-a6-b2	GST	GST	intra-protein xl	118	10	0	44.57	I
VDFLSKLPEMLK-IKGLVQPTR-a6-b2	GST	GST	intra-protein xl	124	10	0.46	44.23	I
NKKFELGLEFPNLPYYIDGDVK-VDFLSKLPEMLK-a3-b6	GST	GST	intra-protein xl	44	124	0	44.18	I
IKGLVQPTR-IKGLVQPTR-a2-b2	GST	GST	intra-protein xl	10	10	0	42.44	II
VDFLSKLPEMLK-IAYSKDFETLK-a6-b5	GST	GST	intra-protein xl	124	112	0.55	42.07	II
VDFLSKLPEMLK-IAYSKDFETLK-a6-b5	GST	GST	intra-protein xl	124	112	0	41.48	I
DFETLKVDFLSK-IKGLVQPTR-a6-b2	GST	GST	intra-protein xl	118	10	0.46	41.02	II
IAYSKDFETLK-IKGLVQPTR-a5-b2	GST	GST	intra-protein xl	112	10	0.2	40.79	I
DFETLKVDFLSKLPEMLK-IKGLVQPTR-a12-b2	GST	GST	intra-protein xl	124	10	0.61	40.25	I
DFETLKVDFLSKLPEMLK-IKGLVQPTR-a6-b2	GST	GST	intra-protein xl	118	10	0	39.71	II
NKKFELGLEFPNLPYYIDGDVK-VDFLSKLPEMLK-a3-b6	GST	GST	intra-protein xl	44	124	0.75	38.95	II
DFETLKVDFLSKLPEMLK-IKGLVQPTR-a12-b2	GST	GST	intra-protein xl	124	10	0.4	38.37	II
DFETLKVDFLSKLPEMLK-IKGLVQPTR-a6-b2	GST	GST	intra-protein xl	118	10	0.64	38.24	I
NKKFELGLEFPNLPYYIDGDVK-VDFLSKLPEMLK-a2-b6	GST	GST	intra-protein xl	43	124	0	37.49	I
IAYSKDFETLK-IKGLVQPTR-a5-b2	GST	GST	intra-protein xl	112	10	0.18	37.26	II
KRIEAIPQIDK-YLKSSK-a1-b3	GST	GST	intra-protein xl	180	193	0.79	37.04	I
NKKFELGLEFPNLPYYIDGDVK-IKGLVQPTR-a3-b2	GST	GST	intra-protein xl	44	10	0	36.79	II
IKGLVQPTR-YLKSSK-a2-b3	GST	GST	intra-protein xl	10	193	0	36.76	II
IEAIPQIDKYLK-IKGLVQPTR-a9-b2	GST	GST	intra-protein xl	190	10	0	36.56	II
NKKFELGLEFPNLPYYIDGDVK-IKGLVQPTR-a3-b2	GST	GST	intra-protein xl	44	10	0	36.54	I
IKGLVQPTR-IKGLVQPTR-a2-b2	GST	GST	intra-protein xl	10	10	0	36.37	I
KRIEAIPQIDK-IKGLVQPTR-a1-b2	GST	GST	intra-protein xl	180	10	0	36.29	II
IEAIPQIDKYLK-KRIEAIPQIDK-a9-b1	GST	GST	intra-protein xl	190	180	0	35.97	I
IEAIPQIDKYLK-KRIEAIPQIDK-a9-b1	GST	GST	intra-protein xl	190	180	0	35.4	II
LLLEYLEEKYEEHLYER-IEAIPQIDKYLK-a9-b9	GST	GST	intra-protein xl	26	190	0	35.36	I
KRIEAIPQIDK-YLKSSK-a1-b3	GST	GST	intra-protein xl	180	193	0	35.35	III
IEAIPQIDKYLK-MSPILGYWKIK-a9-b9	GST	GST	intra-protein xl	190	8	0.2	34.94	II
VDFLSKLPEMLK-IKGLVQPTR-a6-b2	GST	GST	intra-protein xl	124	10	0	34.87	II
KRIEAIPQIDK-YLKSSK-a1-b3	GST	GST	intra-protein xl	180	193	0	34.42	II
LLLEYLEEKYEEHLYER-IEAIPQIDKYLK-a9-b9	GST	GST	intra-protein xl	26	190	0.66	33.73	II
IAYSKDFETLKVDFLSK-IKGLVQPTR-a11-b2	GST	GST	intra-protein xl	118	10	0	33.64	II
VDFLSKLPEXLK-IKGLVQPTR-a6-b2	GST	GST	intra-protein xl	124	10	0.5	33.32	III
IEAIPQIDKYLKSSK-IKGLVQPTR-a9-b2	GST	GST	intra-protein xl	190	10	0	33.02	II
IKGLVQPTR-DEGDKWR-a2-b5	GST	GST	intra-protein xl	10	39	0	32.63	II
IAYSKDFETLK-IAYSKDFETLK-a5-b5	GST	GST	intra-protein xl	112	112	0	32.49	II
LPEMLKMFEDR-IKGLVQPTR-a6-b2	GST	GST	intra-protein xl	130	10	0	32.37	II
IKGLVQPTR-YLKSSK-a2-b3	GST	GST	intra-protein xl	10	193	0	32.36	I
LLLEYLEEKYEEHLYER-RIEAIPQIDKYLK-a9-b10	GST	GST	intra-protein xl	26	190	0.86	32.27	II
IKGLVQPTR-YLKSSK-a2-b3	GST	GST	intra-protein xl	10	193	0	32.02	III
IAYSKDFETLK-IAYSKDFETLK-a5-b5	GST	GST	intra-protein xl	112	112	0	31.87	I
RIEAIPQIDKYLK-KRIEAIPQIDK-a10-b1	GST	GST	intra-protein xl	190	180	0.63	31.68	II
YEEHLYERDEGDKWR-IKGLVQPTR-a13-b2	GST	GST	intra-protein xl	39	10	0.47	31.56	II
LLLEYLEEKYEEHLYER-DEGDKWR-a9-b5	GST	GST	intra-protein xl	26	39	0.28	31.21	I
KRIEAIPQIDK-IKGLVQPTR-a1-b2	GST	GST	intra-protein xl	180	10	0	29.71	I
VDFLSKLPEXLK-IKGLVQPTR-a6-b2	GST	GST	intra-protein xl	124	10	0.46	29.57	I
LLLEYLEEKYEEHLYERDEGDK-IEAIPQIDKYLK-a9-b9	GST	GST	intra-protein xl	26	190	0	29.55	I
LLLEYLEEKYEEHLYER-RIEAIPQIDKYLK-a9-b10	GST	GST	intra-protein xl	26	190	0.82	29.43	I
KFELGLEFPNLPYYIDGDVK-VDFLSKLPEMLK-a1-b6	GST	GST	intra-protein xl	44	124	0.13	29.23	II
LLLEYLEEKYEEHLYER-IEAIPQIDKYLK-a9-b9	GST	GST	intra-protein xl	26	190	0.62	28.98	III
KFELGLEFPNLPYYIDGDVK-IKGLVQPTR-a1-b2	GST	GST	intra-protein xl	44	10	0	28.89	II
YIAWPLQGWQATFGGGDHPPKSDLEVLFQGPLGSPEFPGR-IKGLVQPTR-a21-b2	GST	GST	intra-protein xl	217	10	0.27	28.78	II
YIAWPLQGWQATFGGGDHPPKSDLEVLFQGPLGSPEFPGR-IKGLVQPTR-a21-b2	GST	GST	intra-protein xl	217	10	0.34	27.87	I
SSKYIAWPLQGWQATFGGGDHPPK-IEAIPQIDKYLK-a3-b9	GST	GST	intra-protein xl	196	190	0	27.66	I
IEAIPQIDKYLK-YLKSSK-a9-b3	GST	GST	intra-protein xl	190	193	0	27.6	II
VDFLSKLPEXLK-IAYSKDFETLK-a6-b5	GST	GST	intra-protein xl	124	112	0	27.27	I
IEAIPQIDKYLKSSK-IKGLVQPTR-a12-b2	GST	GST	intra-protein xl	193	10	0	27.16	II
KFELGLEFPNLPYYIDGDVK-IKGLVQPTR-a1-b2	GST	GST	intra-protein xl	44	10	0	27.03	I
KFELGLEFPNLPYYIDGDVK-LPEMLKMFEDR-a1-b6	GST	GST	intra-protein xl	44	130	0	26.35	I
YEEHLYERDEGDKWR-IKGLVQPTR-a13-b2	GST	GST	intra-protein xl	39	10	0.45	26.26	III
IAYSKDFETLKVDFLSK-IKGLVQPTR-a5-b2	GST	GST	intra-protein xl	112	10	0	25.86	II
IKGLVQPTR-DEGDKWR-a2-b5	GST	GST	intra-protein xl	10	39	0	25.82	I
IEAIPQIDKYLKSSK-IKGLVQPTR-a9-b2	GST	GST	intra-protein xl	190	10	0	25.62	I
IEAIPQIDKYLK-IKGLVQPTR-a9-b2	GST	GST	intra-protein xl	190	10	0.28	25.19	III
