# Supplementary material for: Structural dynamics of the E6AP/UBE3A-E6-p53 enzyme-substrate complex
Source: Nat Commun. 2018 Oct 25;9:4441. doi: 10.1038/s41467-018-06953-0 (PMC6202321; doi:10.1038/s41467-018-06953-0)
Supplement: Supplementary file 16 — Supplementary Data 13 [file 41467_2018_6953_MOESM16_ESM.xlsx]

## Sheet: Supplementary Data 13
Supplementary Data 13. Data referring to Supplementary Data 5. Bagcontainer.stats results of xTract quantitative XL-MS analysis of E6AP ± E6.
Raw data analysis was performed on protein sequences including affinity tags: sequence offset to supplementary tables 1-6 and 9-11: E6AP + 19 aa, E6 + 232 aa
a_dbID	a_experimentname	a_nbags	a_nlabels	a_uID	a_uxID	b_heavy_mmax_area_sum_isotopes	b_heavy_mmax_pg_tr_max	b_heavy_mmax_vTR	b_heavy_msum_area_sum_isotopes	b_heavy_msum_pg_tr_max	b_heavy_msum_vTR	b_light_mmax_area_sum_isotopes	b_light_mmax_pg_tr_max	b_light_mmax_vTR	b_light_msum_area_sum_isotopes	b_light_msum_pg_tr_max	b_light_msum_vTR	c_violations
901	T1	2	2	GASSAYLENSKGAPNNSCSEIK-LLKAITYAK-a11-b3::4::xlink::18-a=57.02146	His-E6AP:860:x:His-E6AP:97	528669	878.813	877.918	528669	878.813	877.918	858287	440.255	439.379	858287	440.255	439.379	1
902	T2	2	2	GASSAYLENSKGAPNNSCSEIK-LLKAITYAK-a11-b3::4::xlink::18-a=57.02146	His-E6AP:860:x:His-E6AP:97	3.37974e+07	1327.52	1322.44	5.5768e+07	2643.6	2639.51	3.80843e+07	1331.14	1326.07	6.29956e+07	2650.09	2646	0
898	T1	2	2	GASSAYLENSKGAPNNSCSEIK-LLKAITYAK-a11-b3::3::xlink::18-a=57.02146	His-E6AP:860:x:His-E6AP:97	4248.19	219.778	220.008	4248.19	219.778	220.008	0	0	0	0	0	0	2
899	T2	2	2	GASSAYLENSKGAPNNSCSEIK-LLKAITYAK-a11-b3::3::xlink::18-a=57.02146	His-E6AP:860:x:His-E6AP:97	475641	440.187	439.832	475641	440.187	439.832	385899	445.585	442.555	385899	445.585	442.555	1
1351	T1	2	2	LLKAITYAK-LLKAITYAK-a3-b3::3::xlink	His-E6AP:860:x:His-E6AP:860	163165	1197.12	1192.23	181947	1431.14	1426.64	64396.9	460.34	460.565	64396.9	460.34	460.565	2
1352	T2	2	2	LLKAITYAK-LLKAITYAK-a3-b3::3::xlink	His-E6AP:860:x:His-E6AP:860	3.22558e+07	1437.58	1433.14	4.6001e+07	3306.04	3301.93	1.89764e+07	1428.29	1422.9	2.9207e+07	3055.47	3051.04	0
1243	T1	2	2	KGASSAYLENSK-LLKAITYAK-a1-b3::4::xlink	His-E6AP:86:x:His-E6AP:860	1.59631e+06	1002.69	1000.48	2.07671e+06	1796.5	1797.26	2.20403e+06	1223.74	1223.22	2.52354e+06	1624.64	1623.98	1
1244	T2	2	2	KGASSAYLENSK-LLKAITYAK-a1-b3::4::xlink	His-E6AP:86:x:His-E6AP:860	1.1721e+08	1208.96	1202.63	1.37498e+08	2405.59	2401	1.25534e+08	1212.12	1205.78	1.51677e+08	2411.93	2407.35	0
1240	T1	2	2	KGASSAYLENSK-LLKAITYAK-a1-b3::3::xlink	His-E6AP:86:x:His-E6AP:860	1.13255e+07	1193.54	1196.56	1.14705e+07	1391.42	1395.48	1.38638e+07	1200.09	1200.44	1.423e+07	1797.32	1800.12	0
1241	T2	2	2	KGASSAYLENSK-LLKAITYAK-a1-b3::3::xlink	His-E6AP:86:x:His-E6AP:860	7.69648e+07	1208.25	1201.93	8.1288e+07	2405.14	2400.53	8.285e+07	1212.18	1205.84	9.37631e+07	2411.77	2407.19	0
1233	T1	2	2	KGASSAYLENSK-KGASSAYLENSK-a1-b1::3::xlink	His-E6AP:86:x:His-E6AP:86	101606	330.45	331.428	101606	330.45	331.428	92443.5	176.917	174.363	92443.5	176.917	174.363	1
1234	T2	2	2	KGASSAYLENSK-KGASSAYLENSK-a1-b1::3::xlink	His-E6AP:86:x:His-E6AP:86	193112	496.702	497.502	193112	496.702	497.502	1.73906e+06	993.851	995.633	1.73906e+06	993.851	995.633	2
903	T1	2	2	AITYAKGFGML-EKLKER-a6-b4::3::xlink	His-E6AP:855:x:His-E6AP:866	1.19292e+08	1425.56	1424.8	1.29268e+08	2819.1	2822.92	1.25542e+08	1422.48	1422.13	1.3748e+08	3271.72	3274.74	0
904	T2	2	2	AITYAKGFGML-EKLKER-a6-b4::3::xlink	His-E6AP:855:x:His-E6AP:866	1.22465e+08	1442.64	1437.31	1.34352e+08	2846.53	2842.93	1.25703e+08	1438.69	1433.66	1.37661e+08	2846.71	2841.6	0
1337	T1	2	2	LLKAITYAK-EKLKER-a3-b4::4::xlink	His-E6AP:855:x:His-E6AP:860	7.14466e+09	1025.88	1011.38	8.27624e+09	3704.84	3507.5	7.6308e+09	1030.97	1016.61	8.88176e+09	3723.76	3524.77	0
1338	T2	2	2	LLKAITYAK-EKLKER-a3-b4::4::xlink	His-E6AP:855:x:His-E6AP:860	5.57052e+09	1025.19	1013.67	6.3028e+09	4053.39	4026.54	6.18392e+09	1029.38	1017.87	7.0381e+09	4072.38	4045.51	0
1335	T1	2	2	LLKAITYAK-EKLKER-a3-b4::3::xlink	His-E6AP:855:x:His-E6AP:860	4.41721e+09	1026.98	1011.87	5.20872e+09	4044.03	3844.74	4.8596e+09	1024.58	1014.56	5.74682e+09	3717.58	3689.98	0
1336	T2	2	2	LLKAITYAK-EKLKER-a3-b4::3::xlink	His-E6AP:855:x:His-E6AP:860	3.56092e+09	1024.79	1013.86	4.02985e+09	3885.43	3860.65	3.98404e+09	1029.38	1018.22	4.52265e+09	4072.58	4045.72	0
894	T1	2	2	AITYAKGFGML-EKLKER-a6-b2::4::xlink	His-E6AP:853:x:His-E6AP:866	3.89399e+07	1426.42	1425.67	4.40377e+07	2823.32	2827.13	5.38056e+07	1422.74	1423.22	5.86e+07	2586.75	2591.02	0
895	T2	2	2	AITYAKGFGML-EKLKER-a6-b2::4::xlink	His-E6AP:853:x:His-E6AP:866	7.04741e+07	1424.6	1422.67	7.18965e+07	2128.05	2126.87	4.87878e+07	1415.1	1415.55	4.90109e+07	1648.77	1649.58	0
884	T1	2	2	AITYAKGFGML-EKLKER-a6-b2::3::xlink	His-E6AP:853:x:His-E6AP:866	1.28937e+08	1424.17	1423.4	1.39026e+08	2817.71	2821.51	1.25154e+08	1414.91	1415.64	1.38654e+08	3031.63	3034.9	0
885	T2	2	2	AITYAKGFGML-EKLKER-a6-b2::3::xlink	His-E6AP:853:x:His-E6AP:866	1.22465e+08	1442.64	1437.31	1.34352e+08	2846.53	2842.93	1.2667e+08	1435.12	1429.9	1.38348e+08	2843.14	2837.31	0
1331	T1	2	2	LLKAITYAK-EKLKER-a3-b2::4::xlink	His-E6AP:853:x:His-E6AP:860	7.14466e+09	1025.88	1011.38	8.27623e+09	3704.84	3507.5	7.6308e+09	1030.58	1016.61	8.88175e+09	3723.37	3524.77	0
1332	T2	2	2	LLKAITYAK-EKLKER-a3-b2::4::xlink	His-E6AP:853:x:His-E6AP:860	5.57052e+09	1025.19	1013.67	6.3029e+09	4052.68	4025.82	6.18392e+09	1029.38	1017.87	7.0381e+09	4072.38	4045.51	0
1329	T1	2	2	LLKAITYAK-EKLKER-a3-b2::3::xlink	His-E6AP:853:x:His-E6AP:860	4.41721e+09	1026.98	1011.87	5.20858e+09	3708.7	3513.89	4.8596e+09	1023.5	1014.21	5.74677e+09	3547.4	3519.87	0
1330	T2	2	2	LLKAITYAK-EKLKER-a3-b2::3::xlink	His-E6AP:853:x:His-E6AP:860	3.56092e+09	1024.79	1013.86	4.02985e+09	3885.43	3860.65	3.98376e+09	1029.38	1018.22	4.52238e+09	4072.58	4045.72	0
892	T1	2	2	GASSAYLENSKGAPNNSCSEIK-LCDPHPSKK-a11-b8::5::xlink::18-a=57.02146:2-b=57.02146	His-E6AP:85:x:His-E6AP:97	1.03507e+08	997.287	997.613	1.82756e+08	1987.14	1986.62	1.11899e+08	1000.24	1000.53	2.00004e+08	2158.98	2156.75	0
893	T2	2	2	GASSAYLENSKGAPNNSCSEIK-LCDPHPSKK-a11-b8::5::xlink::18-a=57.02146:2-b=57.02146	His-E6AP:85:x:His-E6AP:97	2.71768e+08	1004.5	998.174	4.36441e+08	2331.61	2323.55	2.79082e+08	1009.86	1003.84	4.53589e+08	2508.67	2500.57	0
890	T1	2	2	GASSAYLENSKGAPNNSCSEIK-LCDPHPSKK-a11-b8::4::xlink::18-a=57.02146:2-b=57.02146	His-E6AP:85:x:His-E6AP:97	1.49278e+08	997.268	997.244	2.59226e+08	1986.71	1986.19	1.50253e+08	1000.02	1000.06	2.68496e+08	1992.96	1992.48	0
891	T2	2	2	GASSAYLENSKGAPNNSCSEIK-LCDPHPSKK-a11-b8::4::xlink::18-a=57.02146:2-b=57.02146	His-E6AP:85:x:His-E6AP:97	3.43845e+08	1008.52	1002.65	5.50864e+08	2670.18	2661.31	3.59467e+08	1008.83	1003.22	5.83785e+08	2341.18	2334.89	0
887	T1	2	2	GASSAYLENSKGAPNNSCSEIK-LCDPHPSKK-a11-b8::3::xlink::18-a=57.02146:2-b=57.02146	His-E6AP:85:x:His-E6AP:97	1.37421e+07	996.78	997.292	2.09334e+07	1986.98	1986.46	1.81477e+07	1000.18	1000.18	2.57909e+07	1992.67	1992.18	0
888	T2	2	2	GASSAYLENSKGAPNNSCSEIK-LCDPHPSKK-a11-b8::3::xlink::18-a=57.02146:2-b=57.02146	His-E6AP:85:x:His-E6AP:97	6.38129e+07	1004.01	997.874	7.95905e+07	1996.83	1991.37	7.15696e+07	1007.41	1001.96	9.01755e+07	2005.17	1999.73	0
731	T1	2	2	LCDPHPSKK-LLKAITYAK-a8-b3::5::xlink::2-a=57.02146	His-E6AP:85:x:His-E6AP:860	623313	1031.06	1028.72	835878	1369.5	1368.82	228130	343.175	343.503	265596	513.437	514.814	2
736	T2	2	2	LCDPHPSKK-LLKAITYAK-a8-b3::5::xlink::2-a=57.02146	His-E6AP:85:x:His-E6AP:860	3.9711e+07	1036.78	1031.55	4.77419e+07	2064.76	2059.45	4.78064e+07	1041.17	1036.04	5.7143e+07	2073.05	2067.76	0
712	T1	2	2	LCDPHPSKK-LLKAITYAK-a8-b3::4::xlink::2-a=57.02146	His-E6AP:85:x:His-E6AP:860	1.72213e+07	1033.32	1030.29	1.92823e+07	2056.42	2056.29	4.21067e+06	1035.56	1033.33	5.42348e+06	1720.89	1719.16	1
718	T2	2	2	LCDPHPSKK-LLKAITYAK-a8-b3::4::xlink::2-a=57.02146	His-E6AP:85:x:His-E6AP:860	1.03039e+08	1036.94	1031.66	1.22561e+08	2065.18	2059.86	1.05735e+08	1040.58	1035.28	1.27692e+08	2072.22	2066.92	0
689	T1	2	2	LCDPHPSKK-LLKAITYAK-a8-b3::3::xlink::2-a=57.02146	His-E6AP:85:x:His-E6AP:860	619776	680.368	683.145	619776	680.368	683.145	65319	176.848	177.755	65319	176.848	177.755	2
696	T2	2	2	LCDPHPSKK-LLKAITYAK-a8-b3::3::xlink::2-a=57.02146	His-E6AP:85:x:His-E6AP:860	3.56285e+07	1037.58	1032.56	4.07676e+07	2066.17	2060.86	3.32177e+07	1041.09	1035.36	3.72116e+07	2073.04	2067.74	0
1238	T1	2	2	KGASSAYLENSK-LCDPHPSKK-a1-b8::5::xlink::2-b=57.02146	His-E6AP:85:x:His-E6AP:86	153316	284.444	284.211	153316	284.444	284.211	535647	142.864	143.436	535647	142.864	143.436	2
1239	T2	2	2	KGASSAYLENSK-LCDPHPSKK-a1-b8::5::xlink::2-b=57.02146	His-E6AP:85:x:His-E6AP:86	2.95898e+06	858.215	852.073	3.18166e+06	1562.87	1553.38	4.05179e+06	853.346	849.673	4.73685e+06	1700.62	1694.51	0
1235	T1	2	2	KGASSAYLENSK-LCDPHPSKK-a1-b8::4::xlink::2-b=57.02146	His-E6AP:85:x:His-E6AP:86	1.81547e+06	881.11	868.002	1.88456e+06	1451.94	1437.82	2.54842e+06	582.804	580.281	2.93023e+06	1289.49	1285.23	1
1236	T2	2	2	KGASSAYLENSK-LCDPHPSKK-a1-b8::4::xlink::2-b=57.02146	His-E6AP:85:x:His-E6AP:86	1.92474e+07	862.83	860.88	2.13057e+07	1851.3	1845.84	3.42381e+07	855.406	852.877	3.71099e+07	1978.04	1970.59	0
475	T1	2	2	LCDPHPSKK-EKLKER-a8-b4::5::xlink::2-a=57.02146	His-E6AP:85:x:His-E6AP:855	212241	367.529	371.105	212241	367.529	371.105	122167	280.053	283.008	122167	280.053	283.008	1
478	T2	2	2	LCDPHPSKK-EKLKER-a8-b4::5::xlink::2-a=57.02146	His-E6AP:85:x:His-E6AP:855	5.35157e+06	557.892	558.381	5.3771e+06	651.121	651.61	5.15675e+06	558.513	560.366	5.15675e+06	558.513	560.366	0
440	T1	2	2	LCDPHPSKK-EKLKER-a8-b4::4::xlink::2-a=57.02146	His-E6AP:85:x:His-E6AP:855	2.14381e+06	560.815	564.891	2.14381e+06	560.815	564.891	2.1692e+06	564.236	568.315	2.1692e+06	564.236	568.315	0
442	T2	2	2	LCDPHPSKK-EKLKER-a8-b4::4::xlink::2-a=57.02146	His-E6AP:85:x:His-E6AP:855	7.11151e+06	555.38	557.237	7.11151e+06	555.38	557.237	8.06114e+06	558.483	560.338	8.06114e+06	558.483	560.338	0
629	T1	2	2	LCDPHPSKK-LCDPHPSKK-a8-b8::5::xlink::2-a=57.02146:2-b=57.02146	His-E6AP:85:x:His-E6AP:85	3.16362e+06	604.388	608.507	3.16362e+06	604.388	608.507	3.80523e+06	614.356	618.468	3.80523e+06	614.356	618.468	0
632	T2	2	2	LCDPHPSKK-LCDPHPSKK-a8-b8::5::xlink::2-a=57.02146:2-b=57.02146	His-E6AP:85:x:His-E6AP:85	8.23602e+06	499.341	501.488	8.23602e+06	499.341	501.488	1.16631e+07	603.628	602.694	1.16831e+07	900.865	899.114	1
592	T1	2	2	LCDPHPSKK-LCDPHPSKK-a8-b8::4::xlink::2-a=57.02146:2-b=57.02146	His-E6AP:85:x:His-E6AP:85	4.38068e+06	614.213	614.414	4.45914e+06	1215.67	1208.75	3.78453e+06	610.342	614.47	3.80195e+06	816.499	817.018	0
598	T2	2	2	LCDPHPSKK-LCDPHPSKK-a8-b8::4::xlink::2-a=57.02146:2-b=57.02146	His-E6AP:85:x:His-E6AP:85	6.44778e+06	612.548	611.578	6.45307e+06	810.346	810.093	7.65162e+06	600.745	601.217	7.70102e+06	896.678	894.014	0
133	T1	2	2	MIIAKNGPDTER-LLKAITYAK-a5-b3::4::xlink	His-E6AP:825:x:His-E6AP:860	1.41983e+07	1348.47	1347.57	1.67521e+07	2689.19	2692.24	1.50805e+07	1354.07	1352.78	1.8715e+07	2698.03	2701.14	0
134	T2	2	2	MIIAKNGPDTER-LLKAITYAK-a5-b3::4::xlink	His-E6AP:825:x:His-E6AP:860	3.92453e+07	1358.79	1353.58	5.23796e+07	2704.11	2700.14	4.9609e+07	1363.46	1358.11	6.266e+07	2712.3	2708.36	0
130	T1	2	2	MIIAKNGPDTER-EKLKER-a5-b2::4::xlink	His-E6AP:825:x:His-E6AP:853	3.3199e+06	939.731	943.786	3.34348e+06	1096.35	1099.81	3.0573e+06	942.614	946.915	3.08676e+06	1256.03	1258.72	0
132	T2	2	2	MIIAKNGPDTER-EKLKER-a5-b2::4::xlink	His-E6AP:825:x:His-E6AP:853	4.08885e+06	938.735	938.933	4.11351e+06	1096.24	1095.79	6.03514e+06	964.19	959.224	6.12391e+06	1754.57	1748.42	0
949	T1	2	2	AITYAKGFGML-LKMIIAK-a6-b2::3::xlink	His-E6AP:820:x:His-E6AP:866	7.93595e+06	1862.09	1866.94	7.93595e+06	1862.09	1866.94	8.75095e+06	1873.58	1877.45	8.91207e+06	2803.57	2809.32	0
950	T2	2	2	AITYAKGFGML-LKMIIAK-a6-b2::3::xlink	His-E6AP:820:x:His-E6AP:866	1.9658e+07	1864.6	1866.05	2.02409e+07	2175.49	2177.84	3.73539e+07	1892.17	1886.32	3.78412e+07	3452.41	3444.87	0
1347	T1	2	2	LLKAITYAK-LKMIIAK-a3-b2::4::xlink	His-E6AP:820:x:His-E6AP:860	481820	457.315	459.182	481820	457.315	459.182	198893	230.485	230.982	198893	230.485	230.982	2
1348	T2	2	2	LLKAITYAK-LKMIIAK-a3-b2::4::xlink	His-E6AP:820:x:His-E6AP:860	1.07032e+07	1401.24	1396.78	1.21748e+07	2322.94	2319.37	1.69487e+07	1401.19	1398.48	1.76454e+07	2316.28	2311.26	0
1345	T1	2	2	LLKAITYAK-LKMIIAK-a3-b2::3::xlink	His-E6AP:820:x:His-E6AP:860	601899	926.773	927.006	675103	1383.66	1384.88	743635	688.527	691.178	743635	688.527	691.178	1
1346	T2	2	2	LLKAITYAK-LKMIIAK-a3-b2::3::xlink	His-E6AP:820:x:His-E6AP:860	1.48739e+07	1392.66	1391.07	1.5258e+07	2084.18	2083.4	1.46825e+07	1403.42	1399.65	1.64807e+07	2095.16	2092.27	0
1323	T1	2	2	LKMIIAK-EKLKER-a2-b4::4::xlink	His-E6AP:820:x:His-E6AP:855	6.3685e+06	954.915	959.223	6.3685e+06	954.915	959.223	7.99337e+06	960.034	964.345	7.99337e+06	960.034	964.345	0
1324	T2	2	2	LKMIIAK-EKLKER-a2-b4::4::xlink	His-E6AP:820:x:His-E6AP:855	1.63977e+07	951.756	952.227	1.64162e+07	1109.8	1109.83	1.50647e+07	958.107	957.316	1.51311e+07	1276.67	1275.36	0
671	T1	2	2	LCDPHPSKK-LKMIIAK-a8-b2::5::xlink::2-a=57.02146	His-E6AP:820:x:His-E6AP:85	206775	641.902	645.217	206775	641.902	645.217	379302	485.805	488.062	379302	485.805	488.062	1
678	T2	2	2	LCDPHPSKK-LKMIIAK-a8-b2::5::xlink::2-a=57.02146	His-E6AP:820:x:His-E6AP:85	9.40929e+06	987.174	984.932	9.47181e+06	1478	1475.61	2.09806e+06	991.984	990.436	2.2391e+06	1484.15	1481.61	1
650	T1	2	2	LCDPHPSKK-LKMIIAK-a8-b2::4::xlink::2-a=57.02146	His-E6AP:820:x:His-E6AP:85	1.79211e+06	983.851	986.245	1.81637e+06	1146.52	1149.58	3.9808e+06	986.878	989.293	3.99452e+06	1150.3	1153.37	1
657	T2	2	2	LCDPHPSKK-LKMIIAK-a8-b2::4::xlink::2-a=57.02146	His-E6AP:820:x:His-E6AP:85	1.29755e+07	989.826	984.566	1.3374e+07	1806.91	1802.76	2.77243e+07	995.503	989.557	2.87753e+07	1980.92	1975.44	1
868	T1	2	2	AITYAKGFGML-APVGGLGKLK-a6-b8::3::xlink	His-E6AP:818:x:His-E6AP:866	2.72444e+07	1818.07	1823.43	2.74647e+07	2121.41	2127.47	2.23831e+07	1521.44	1524.46	2.37728e+07	2432.36	2437.93	1
869	T2	2	2	AITYAKGFGML-APVGGLGKLK-a6-b8::3::xlink	His-E6AP:818:x:His-E6AP:866	4.8778e+07	1822.94	1821.02	4.95225e+07	2727.54	2726.53	5.11028e+07	1811.03	1812.69	5.11028e+07	1811.03	1812.69	0
429	T1	2	2	APVGGLGKLK-LLKAITYAK-a8-b3::4::xlink	His-E6AP:818:x:His-E6AP:860	1.668e+07	1364.34	1364.25	1.70683e+07	2266.09	2269.17	1.45733e+07	1370.88	1369.6	1.53656e+07	2729.42	2732.69	0
430	T2	2	2	APVGGLGKLK-LLKAITYAK-a8-b3::4::xlink	His-E6AP:818:x:His-E6AP:860	3.02534e+07	1374.93	1369.31	3.17529e+07	2734.8	2730.9	4.01975e+07	1379.83	1374.22	4.36419e+07	2743.18	2739.31	0
423	T1	2	2	APVGGLGKLK-LLKAITYAK-a8-b3::3::xlink	His-E6AP:818:x:His-E6AP:860	3.20815e+07	1366.75	1365.46	4.06561e+07	2941.41	2944.61	4.56336e+07	1370.37	1369.3	5.38719e+07	3177.71	3180.11	0
424	T2	2	2	APVGGLGKLK-LLKAITYAK-a8-b3::3::xlink	His-E6AP:818:x:His-E6AP:860	7.72358e+07	1385.31	1380.64	1.02636e+08	2973.55	2969.93	1.00414e+08	1379.77	1374.35	1.23561e+08	2971.53	2966.26	0
1303	T1	2	2	LFLQFTTGTDRAPVGGLGKLK-KGASSAYLENSK-a19-b1::5::xlink	His-E6AP:818:x:His-E6AP:86	0	0	0	0	0	0	0	0	0	0	0	0	0
1304	T2	2	2	LFLQFTTGTDRAPVGGLGKLK-KGASSAYLENSK-a19-b1::5::xlink	His-E6AP:818:x:His-E6AP:86	2.323e+06	1071.69	1067.43	2.323e+06	1071.69	1067.43	2.43653e+06	1343.38	1336.88	2.54835e+06	1612.57	1604	1
1228	T1	2	2	KGASSAYLENSK-APVGGLGKLK-a1-b8::3::xlink	His-E6AP:818:x:His-E6AP:86	1.23414e+07	1156.88	1159.68	1.28089e+07	1537.2	1541.14	7.55763e+06	1146.92	1147.91	7.72229e+06	1528.41	1530.32	0
1229	T2	2	2	KGASSAYLENSK-APVGGLGKLK-a1-b8::3::xlink	His-E6AP:818:x:His-E6AP:86	3.14149e+07	1145.67	1146.2	3.14779e+07	1336.55	1336.78	3.20103e+07	1152.45	1150.25	3.25616e+07	1917.01	1915.05	0
359	T1	2	2	APVGGLGKLK-LCDPHPSKK-a8-b8::4::xlink::2-b=57.02146	His-E6AP:818:x:His-E6AP:85	2.27597e+07	967.745	969.913	2.37915e+07	1931.78	1930.98	2.559e+07	971.053	971.607	2.62046e+07	1938.32	1937.56	0
360	T2	2	2	APVGGLGKLK-LCDPHPSKK-a8-b8::4::xlink::2-b=57.02146	His-E6AP:818:x:His-E6AP:85	4.13346e+07	976.168	970.39	4.37758e+07	2104.41	2097.51	4.97044e+07	978.689	972.087	5.32884e+07	1945.46	1939.9	0
356	T1	2	2	APVGGLGKLK-LCDPHPSKK-a8-b8::3::xlink::2-b=57.02146	His-E6AP:818:x:His-E6AP:85	8.75691e+06	966.616	969.436	8.83161e+06	1126.74	1129.75	8.93715e+06	966.696	971.012	8.93715e+06	966.696	971.012	0
357	T2	2	2	APVGGLGKLK-LCDPHPSKK-a8-b8::3::xlink::2-b=57.02146	His-E6AP:818:x:His-E6AP:85	1.37103e+07	967.354	966.362	1.38257e+07	1450.9	1449.68	1.54008e+07	971.386	970.191	1.54587e+07	1293.1	1292.15	0
140	T1	2	2	MIIAKNGPDTERLPTSHTCFNVLLLPEYSSK-APVGGLGKLK-a5-b8::5::xlink::19-a=57.02146	His-E6AP:818:x:His-E6AP:825	1.24795e+08	1766.95	1764.38	1.77459e+08	3524.92	3524.85	1.31653e+08	1769.34	1767.07	1.96495e+08	3529.93	3529.91	0
141	T2	2	2	MIIAKNGPDTERLPTSHTCFNVLLLPEYSSK-APVGGLGKLK-a5-b8::5::xlink::19-a=57.02146	His-E6AP:818:x:His-E6AP:825	1.59201e+08	1777.84	1769.52	2.78284e+08	3836.95	3824.73	1.63552e+08	1780.21	1771.89	2.8441e+08	3842.51	3830.3	0
127	T1	2	2	MIIAKNGPDTER-APVGGLGKLK-a5-b8::4::xlink	His-E6AP:818:x:His-E6AP:825	5.12987e+08	1299.72	1292.98	6.52343e+08	3446.32	3435.17	5.86423e+08	1305.37	1299.09	7.447e+08	3892.34	3878.12	0
128	T2	2	2	MIIAKNGPDTER-APVGGLGKLK-a5-b8::4::xlink	His-E6AP:818:x:His-E6AP:825	5.12358e+08	1319.14	1313.89	6.24045e+08	2824.03	2818.41	5.81817e+08	1306	1299.92	7.03704e+08	3457.06	3445.87	0
125	T1	2	2	MIIAKNGPDTER-APVGGLGKLK-a5-b8::3::xlink	His-E6AP:818:x:His-E6AP:825	6.28846e+08	1297	1293.16	8.03161e+08	3229.09	3221.15	7.02314e+08	1304.1	1297.41	8.98972e+08	3458.46	3447.4	0
126	T2	2	2	MIIAKNGPDTER-APVGGLGKLK-a5-b8::3::xlink	His-E6AP:818:x:His-E6AP:825	5.92122e+08	1300.17	1293.65	7.11637e+08	3017.3	3008.2	6.83474e+08	1307.02	1299.66	8.15862e+08	3034.36	3026.79	0
1311	T1	2	2	LFLQFTTGTDRAPVGGLGKLK-MIIAKNGPDTER-a19-b5::5::xlink	His-E6AP:818:x:His-E6AP:825	1.16538e+08	1711.69	1712.67	1.24411e+08	3419.42	3421.49	1.23319e+08	1720.06	1718.19	1.36745e+08	4851.19	4853.71	0
1312	T2	2	2	LFLQFTTGTDRAPVGGLGKLK-MIIAKNGPDTER-a19-b5::5::xlink	His-E6AP:818:x:His-E6AP:825	1.24002e+08	1726.96	1718.68	1.46949e+08	4840.53	4829.35	1.05799e+08	1730.19	1721.93	1.17975e+08	3719.42	3706.59	0
1309	T1	2	2	LFLQFTTGTDRAPVGGLGKLK-MIIAKNGPDTER-a19-b5::4::xlink	His-E6AP:818:x:His-E6AP:825	8.9353e+07	1714.39	1715.26	9.11681e+07	3422.3	3425.72	1.00845e+08	1715.94	1716.16	1.04661e+08	3707.91	3710.22	0
1310	T2	2	2	LFLQFTTGTDRAPVGGLGKLK-MIIAKNGPDTER-a19-b5::4::xlink	His-E6AP:818:x:His-E6AP:825	8.27744e+07	1722.15	1715.31	9.0454e+07	3708.43	3696.94	5.19762e+07	1730.55	1722.28	5.95038e+07	3437.23	3424.75	0
389	T1	2	2	APVGGLGKLK-LKMIIAK-a8-b2::4::xlink	His-E6AP:818:x:His-E6AP:820	209999	222.565	223.418	209999	222.565	223.418	256039	668.138	670.792	256039	668.138	670.792	1
390	T2	2	2	APVGGLGKLK-LKMIIAK-a8-b2::4::xlink	His-E6AP:818:x:His-E6AP:820	1.13405e+06	669.897	670.249	1.13405e+06	669.897	670.249	1.62557e+06	1117.58	1118.91	1.62867e+06	1338.72	1338.29	1
686	T1	2	2	EFWEIVHSFTDEQKR-LLKAITYAK-a14-b3::4::xlink	His-E6AP:798:x:His-E6AP:860	1.69285e+07	1892.33	1896	1.69285e+07	1892.33	1896	2.66749e+07	1899.07	1901.39	2.67183e+07	2214.95	2217.72	0
687	T2	2	2	EFWEIVHSFTDEQKR-LLKAITYAK-a14-b3::4::xlink	His-E6AP:798:x:His-E6AP:860	4.58204e+06	1264.06	1264.56	4.58204e+06	1264.06	1264.56	9.1591e+06	1901.18	1896.76	9.1591e+06	1901.18	1896.76	1
697	T1	2	2	EFWEIVHSFTDEQKR-MIIAKNGPDTER-a14-b5::5::xlink	His-E6AP:798:x:His-E6AP:825	5.13991e+07	1826.52	1829.58	5.84003e+07	3338.71	3345.39	4.26348e+07	1831	1834.16	4.88432e+07	3346.36	3353.59	0
698	T2	2	2	EFWEIVHSFTDEQKR-MIIAKNGPDTER-a14-b5::5::xlink	His-E6AP:798:x:His-E6AP:825	1.27493e+06	1218.97	1219.08	1.60967e+06	1521.32	1521.84	1.70815e+06	918.783	916.248	1.70815e+06	918.783	916.248	1
693	T1	2	2	EFWEIVHSFTDEQKR-MIIAKNGPDTER-a14-b5::4::xlink	His-E6AP:798:x:His-E6AP:825	1.78126e+08	1828.18	1830.57	2.39827e+08	3948.1	3955.08	1.78634e+08	1831.3	1834.26	2.52852e+08	3955.74	3962.76	0
695	T2	2	2	EFWEIVHSFTDEQKR-MIIAKNGPDTER-a14-b5::4::xlink	His-E6AP:798:x:His-E6AP:825	5.62864e+07	1833.84	1830.22	5.71049e+07	2442.05	2437.92	5.94857e+07	1837.11	1833.51	6.07484e+07	2445.51	2442.3	0
684	T1	2	2	EFWEIVHSFTDEQKR-LKMIIAK-a14-b2::5::xlink	His-E6AP:798:x:His-E6AP:820	1.56743e+07	1892.95	1896.64	1.56743e+07	1892.95	1896.64	1.59948e+07	1897.18	1900.9	1.60149e+07	2211.18	2215.63	0
685	T2	2	2	EFWEIVHSFTDEQKR-LKMIIAK-a14-b2::5::xlink	His-E6AP:798:x:His-E6AP:820	3.22538e+06	949.372	948.873	3.22538e+06	949.372	948.873	4.11732e+06	951.517	951.036	4.11732e+06	951.517	951.036	1
682	T1	2	2	EFWEIVHSFTDEQKR-LKMIIAK-a14-b2::4::xlink	His-E6AP:798:x:His-E6AP:820	7.5052e+07	1893.91	1897.6	8.89144e+07	3768.01	3776.56	8.73337e+07	1901.49	1904.32	9.44146e+07	4712.11	4720.37	0
683	T2	2	2	EFWEIVHSFTDEQKR-LKMIIAK-a14-b2::4::xlink	His-E6AP:798:x:His-E6AP:820	4.06028e+07	1901.27	1897.94	5.43084e+07	3788.32	3786.65	6.61926e+07	1914.74	1908.62	8.82161e+07	5384.29	5375.76	0
677	T1	2	2	EFWEIVHSFTDEQKR-APVGGLGKLK-a14-b8::5::xlink	His-E6AP:798:x:His-E6AP:818	3.78605e+07	1845.74	1848.98	5.94327e+07	3677.27	3685.35	4.20853e+07	1848.13	1851.4	6.71931e+07	3682.8	3690.9	0
679	T2	2	2	EFWEIVHSFTDEQKR-APVGGLGKLK-a14-b8::5::xlink	His-E6AP:798:x:His-E6AP:818	2.10455e+07	1852.34	1848.81	3.08526e+07	3686.55	3684.69	2.54496e+07	1855.41	1851.9	3.95595e+07	3692.91	3691.07	0
675	T1	2	2	EFWEIVHSFTDEQKR-APVGGLGKLK-a14-b8::4::xlink	His-E6AP:798:x:His-E6AP:818	1.3646e+08	1845.91	1849.14	2.15012e+08	3678.85	3686.93	1.45082e+08	1848.23	1850.88	2.09132e+08	3990.65	3998.74	0
676	T2	2	2	EFWEIVHSFTDEQKR-APVGGLGKLK-a14-b8::4::xlink	His-E6AP:798:x:His-E6AP:818	8.92876e+07	1852.88	1849.35	1.54325e+08	3687.09	3685.22	9.07918e+07	1857.31	1852.05	1.46444e+08	4005.13	3998.54	0
672	T1	2	2	EFWEIVHSFTDEQKR-APVGGLGKLK-a14-b8::3::xlink	His-E6AP:798:x:His-E6AP:818	4.58949e+07	1845.97	1849.21	7.1146e+07	3678.38	3686.45	5.04403e+07	1848.94	1852.21	7.55644e+07	3683.09	3691.2	0
674	T2	2	2	EFWEIVHSFTDEQKR-APVGGLGKLK-a14-b8::3::xlink	His-E6AP:798:x:His-E6AP:818	1.26798e+07	1849.72	1847.52	1.77178e+07	3376.49	3375.95	2.07546e+07	1852.84	1850.65	3.15704e+07	3382.94	3382.41	0
882	T1	2	2	GASSAYLENSKGAPNNSCSEIK-INAKLCDPHPSKK-a11-b4::5::xlink::18-a=57.02146:6-b=57.02146	His-E6AP:77:x:His-E6AP:97	0	0	0	0	0	0	0	0	0	0	0	0	0
883	T2	2	2	GASSAYLENSKGAPNNSCSEIK-INAKLCDPHPSKK-a11-b4::5::xlink::18-a=57.02146:6-b=57.02146	His-E6AP:77:x:His-E6AP:97	5.51061e+06	1026.49	1020.37	5.51613e+06	1197.03	1190.21	6.81595e+06	1030.5	1023.39	6.81595e+06	1030.5	1023.39	0
1172	T1	2	2	INAKLCDPHPSK-KGASSAYLENSK-a4-b1::5::xlink::6-a=57.02146	His-E6AP:77:x:His-E6AP:86	2.8458e+07	962.634	962.513	3.66767e+07	2079.31	2075.71	2.87627e+07	963.095	964.691	3.7957e+07	2070.52	2066.77	0
1173	T2	2	2	INAKLCDPHPSK-KGASSAYLENSK-a4-b1::5::xlink::6-a=57.02146	His-E6AP:77:x:His-E6AP:86	8.92919e+07	968.209	962.241	1.11684e+08	1926.51	1920.89	9.33686e+07	971.652	965.444	1.16295e+08	1933.11	1927.51	0
1170	T1	2	2	INAKLCDPHPSK-KGASSAYLENSK-a4-b1::4::xlink::6-a=57.02146	His-E6AP:77:x:His-E6AP:86	3.27614e+07	960.525	962.291	4.43876e+07	1917.47	1916.6	3.67129e+07	962.903	964.467	3.99537e+07	1601.98	1603.02	0
1171	T2	2	2	INAKLCDPHPSK-KGASSAYLENSK-a4-b1::4::xlink::6-a=57.02146	His-E6AP:77:x:His-E6AP:86	1.08408e+08	967.972	962.113	1.37845e+08	1925.97	1920.36	1.14791e+08	971.118	965.347	1.44875e+08	1932.36	1926.76	0
1168	T1	2	2	INAKLCDPHPSK-KGASSAYLENSK-a4-b1::3::xlink::6-a=57.02146	His-E6AP:77:x:His-E6AP:86	5.39275e+06	957.126	961.434	5.39275e+06	957.126	961.434	6.08839e+06	962.273	965.111	6.16849e+06	1282	1284.33	0
1169	T2	2	2	INAKLCDPHPSK-KGASSAYLENSK-a4-b1::3::xlink::6-a=57.02146	His-E6AP:77:x:His-E6AP:86	1.78192e+07	965.343	960.857	1.8925e+07	1764.28	1759.94	1.69693e+07	966.929	965.07	1.76484e+07	1609.13	1606.56	0
873	T1	2	2	GASSAYLENSKGAPNNSCSEIK-ALELYKINAK-a11-b6::4::xlink::18-a=57.02146	His-E6AP:73:x:His-E6AP:97	1.79028e+07	1391.32	1390.24	1.93645e+07	2077.08	2078.43	1.72381e+07	1394.12	1393.15	1.88113e+07	1855.77	1855.17	0
874	T2	2	2	GASSAYLENSKGAPNNSCSEIK-ALELYKINAK-a11-b6::4::xlink::18-a=57.02146	His-E6AP:73:x:His-E6AP:97	5.6992e+07	1404.74	1399.25	8.00874e+07	2784.41	2780.65	6.02646e+07	1408.36	1402.89	7.82559e+07	2790.13	2786.39	0
871	T1	2	2	GASSAYLENSKGAPNNSCSEIK-ALELYKINAK-a11-b6::3::xlink::18-a=57.02146	His-E6AP:73:x:His-E6AP:97	152728	232.237	232.116	152728	232.237	232.116	0	0	0	0	0	0	2
872	T2	2	2	GASSAYLENSKGAPNNSCSEIK-ALELYKINAK-a11-b6::3::xlink::18-a=57.02146	His-E6AP:73:x:His-E6AP:97	1.93937e+06	700.487	698.952	2.36363e+06	929.892	928.746	2.5836e+06	933.525	931.546	2.88257e+06	1164.52	1162.99	1
1200	T1	2	2	ALELYKINAK-LLKAITYAK-a6-b3::4::xlink	His-E6AP:73:x:His-E6AP:860	3.07699e+07	1523.15	1523.31	4.95581e+07	3020.14	3024.95	5.20353e+07	1528.02	1528.23	7.91596e+07	3034.51	3039.36	0
1201	T2	2	2	ALELYKINAK-LLKAITYAK-a6-b3::4::xlink	His-E6AP:73:x:His-E6AP:860	1.78793e+08	1537.05	1532.13	2.55504e+08	3040.01	3036.81	2.32101e+08	1541.18	1536.28	3.23566e+08	3055.53	3052.34	0
1194	T1	2	2	ALELYKINAK-LLKAITYAK-a6-b3::3::xlink	His-E6AP:73:x:His-E6AP:860	4.63909e+07	1540.37	1539.81	8.10624e+07	4052.83	4052.43	7.0515e+07	1528.86	1529.08	1.12756e+08	3035.88	3040.74	0
1195	T2	2	2	ALELYKINAK-LLKAITYAK-a6-b3::3::xlink	His-E6AP:73:x:His-E6AP:860	2.37724e+08	1536.62	1531.7	3.38502e+08	3290.58	3287.73	3.22803e+08	1541.87	1536.98	4.35969e+08	3055.61	3052.43	0
1226	T1	2	2	KGASSAYLENSK-ALELYKINAK-a1-b6::4::xlink	His-E6AP:73:x:His-E6AP:86	3.44031e+07	1299.77	1300.84	3.97249e+07	2595.3	2597.86	3.55333e+07	1305.11	1304.91	4.46712e+07	2819.37	2819.77	0
1227	T2	2	2	KGASSAYLENSK-ALELYKINAK-a1-b6::4::xlink	His-E6AP:73:x:His-E6AP:86	1.07802e+08	1309.65	1304.58	1.33671e+08	2801.74	2796.23	1.0526e+08	1313.46	1308.34	1.31485e+08	2615.45	2611.3	0
1224	T1	2	2	KGASSAYLENSK-ALELYKINAK-a1-b6::3::xlink	His-E6AP:73:x:His-E6AP:86	2.37148e+07	1298.41	1301.01	2.63211e+07	1947.52	1951.7	2.52899e+07	1305.12	1304.94	3.0705e+07	2604.34	2606.96	0
1225	T2	2	2	KGASSAYLENSK-ALELYKINAK-a1-b6::3::xlink	His-E6AP:73:x:His-E6AP:86	6.62e+07	1309.87	1304.73	7.55323e+07	2608.74	2604.58	7.37491e+07	1312.46	1307.55	8.70698e+07	2615.1	2610.96	0
541	T1	2	2	ALELYKINAK-EKLKER-a6-b4::4::xlink	His-E6AP:73:x:His-E6AP:855	3.9505e+06	1116.94	1114.76	4.15655e+06	2039.05	2040.34	8.58732e+06	1110.36	1114.76	8.61673e+06	1292.35	1295.68	1
544	T2	2	2	ALELYKINAK-EKLKER-a6-b4::4::xlink	His-E6AP:73:x:His-E6AP:855	1.53138e+07	1116.41	1112.08	1.62544e+07	2041.52	2037.28	2.67645e+07	1119.14	1116.11	2.73144e+07	1861.38	1858.3	0
484	T1	2	2	ALELYKINAK-EKLKER-a6-b2::4::xlink	His-E6AP:73:x:His-E6AP:853	3.9505e+06	1116.94	1114.76	4.15655e+06	2039.05	2040.34	8.58732e+06	1110.36	1114.76	8.61673e+06	1292.35	1295.68	1
487	T2	2	2	ALELYKINAK-EKLKER-a6-b2::4::xlink	His-E6AP:73:x:His-E6AP:853	1.53138e+07	1116.41	1112.08	1.62544e+07	2041.52	2037.28	2.60832e+07	1119.14	1116.11	2.66331e+07	1861.38	1858.3	0
1118	T1	2	2	ALELYKINAK-LCDPHPSKK-a6-b8::5::xlink::2-b=57.02146	His-E6AP:73:x:His-E6AP:85	2.18405e+07	1124.98	1122.29	2.60791e+07	2241.3	2242.09	2.35169e+07	1128.85	1125.75	2.77233e+07	2248.39	2249.23	0
1119	T2	2	2	ALELYKINAK-LCDPHPSKK-a6-b8::5::xlink::2-b=57.02146	His-E6AP:73:x:His-E6AP:85	5.63225e+07	1127.05	1123.05	6.82249e+07	2247.67	2242.72	5.98371e+07	1129.92	1125.34	7.30821e+07	2253.39	2248.46	0
1108	T1	2	2	ALELYKINAK-LCDPHPSKK-a6-b8::4::xlink::2-b=57.02146	His-E6AP:73:x:His-E6AP:85	5.98001e+07	1125.32	1122.9	7.42762e+07	2413.04	2411.21	6.34666e+07	1127.67	1125.05	8.01267e+07	2247.33	2248.15	0
1109	T2	2	2	ALELYKINAK-LCDPHPSKK-a6-b8::4::xlink::2-b=57.02146	His-E6AP:73:x:His-E6AP:85	1.48721e+08	1165.29	1158.72	1.76164e+08	2679.73	2671.87	1.33847e+08	1147.66	1144.48	1.65305e+08	2444.4	2438.67	0
1099	T1	2	2	ALELYKINAK-LCDPHPSKK-a6-b8::3::xlink::2-b=57.02146	His-E6AP:73:x:His-E6AP:85	2.88049e+07	1124.07	1121.24	3.38855e+07	2240.15	2240.93	3.26871e+07	1142.73	1140.31	3.88176e+07	2450.33	2451.11	0
1100	T2	2	2	ALELYKINAK-LCDPHPSKK-a6-b8::3::xlink::2-b=57.02146	His-E6AP:73:x:His-E6AP:85	6.83007e+07	1126.48	1122.23	7.61479e+07	2246.76	2241.81	7.21846e+07	1130.24	1125.47	8.20586e+07	2253.58	2248.64	0
1160	T1	2	2	ALELYKINAK-LKMIIAK-a6-b2::4::xlink	His-E6AP:73:x:His-E6AP:820	430828	1231.53	1234.09	430828	1231.53	1234.09	213452	751.688	752.707	213452	751.688	752.707	2
1161	T2	2	2	ALELYKINAK-LKMIIAK-a6-b2::4::xlink	His-E6AP:73:x:His-E6AP:820	1.45196e+07	1537.45	1532.53	1.64656e+07	3042.3	3039.1	2.97725e+07	1532.28	1529.25	3.45901e+07	2540.68	2538.8	1
1154	T1	2	2	ALELYKINAK-LKMIIAK-a6-b2::3::xlink	His-E6AP:73:x:His-E6AP:820	109240	498.917	499.389	131537	737.445	737.887	186354	505.625	506.218	186354	505.625	506.218	1
1155	T2	2	2	ALELYKINAK-LKMIIAK-a6-b2::3::xlink	His-E6AP:73:x:His-E6AP:820	9.01241e+06	1531.6	1528.02	1.08081e+07	2783.69	2781.78	2.91178e+07	1536.22	1532.66	3.20146e+07	2797.3	2795.45	1
235	T1	2	2	ALELYKINAK-APVGGLGKLK-a6-b8::4::xlink	His-E6AP:73:x:His-E6AP:818	583834	724.85	724.25	583834	724.85	724.25	1.88723e+06	962.36	962.453	2.13441e+06	1198.18	1199.07	2
236	T2	2	2	ALELYKINAK-APVGGLGKLK-a6-b8::4::xlink	His-E6AP:73:x:His-E6AP:818	1.05244e+07	1440.58	1438.54	1.39491e+07	2840.77	2837.03	2.03958e+07	1449.26	1447.79	2.81606e+07	2856.83	2853.21	1
191	T1	2	2	ALELYKINAK-APVGGLGKLK-a6-b8::3::xlink	His-E6AP:73:x:His-E6AP:818	4.50925e+06	1445.33	1444.76	5.15702e+06	2130.92	2131.17	9.573e+06	1446	1446.55	1.31372e+07	2625.77	2630.07	1
192	T2	2	2	ALELYKINAK-APVGGLGKLK-a6-b8::3::xlink	His-E6AP:73:x:His-E6AP:818	4.45262e+07	1465.32	1460.09	6.72619e+07	2886.52	2883.01	7.71671e+07	1470.37	1465.16	1.01507e+08	2896.78	2893.29	0
1313	T1	2	2	ALELYKINAK-ALELYKINAK-a6-b6::4::xlink	His-E6AP:73:x:His-E6AP:73	1.86488e+07	1616.16	1617.21	1.86488e+07	1616.16	1617.21	2.39803e+07	1623.63	1625.2	2.96781e+07	3228.35	3233.88	0
1316	T2	2	2	ALELYKINAK-ALELYKINAK-a6-b6::4::xlink	His-E6AP:73:x:His-E6AP:73	4.80509e+07	1628.02	1623.49	7.07458e+07	3230.36	3227.53	6.46526e+07	1631.38	1626.88	1.02624e+08	3238.61	3235.79	0
1087	T1	2	2	ALELYKINAK-ALELYKINAK-a6-b6::3::xlink	His-E6AP:73:x:His-E6AP:73	2.73859e+07	1618.25	1618.28	2.84278e+07	2938.64	2937.73	3.02294e+07	1622.85	1622.19	4.57022e+07	2959.9	2962.42	0
1146	T2	2	2	ALELYKINAK-ALELYKINAK-a6-b6::3::xlink	His-E6AP:73:x:His-E6AP:73	7.03425e+07	1628.05	1623.53	1.02518e+08	3497.39	3493.08	9.67795e+07	1630.49	1625.98	1.39946e+08	3236.88	3234.06	0
1353	T1	2	2	LLKAITYAK-QFKAFR-a3-b3::4::xlink	His-E6AP:727:x:His-E6AP:860	4.47396e+06	1349.26	1353.63	4.51204e+06	1574.36	1579.21	6.3013e+06	1351.73	1356.29	6.3013e+06	1351.73	1356.29	0
1354	T2	2	2	LLKAITYAK-QFKAFR-a3-b3::4::xlink	His-E6AP:727:x:His-E6AP:860	3.22676e+06	1126.67	1127.99	3.22676e+06	1126.67	1127.99	4.47477e+06	1129.4	1130.71	4.47477e+06	1129.4	1130.71	1
135	T1	2	2	MIIAKNGPDTER-QFKAFR-a5-b3::4::xlink	His-E6AP:727:x:His-E6AP:825	1.25497e+07	1281.27	1285.55	1.25501e+07	1494.24	1498.98	1.62194e+07	1280.54	1283.95	1.62816e+07	1706.81	1710.55	0
136	T2	2	2	MIIAKNGPDTER-QFKAFR-a5-b3::4::xlink	His-E6AP:727:x:His-E6AP:825	357034	859.613	859.062	357034	859.613	859.062	2.45242e+06	1282.83	1282.04	2.65238e+06	2125.18	2123.41	2
1325	T1	2	2	LKMIIAK-QFKAFR-a2-b3::4::xlink	His-E6AP:727:x:His-E6AP:820	6.14011e+06	1104.29	1108.35	6.14011e+06	1104.29	1108.35	1.18797e+07	1329.75	1334.29	1.18797e+07	1329.75	1334.29	1
1326	T2	2	2	LKMIIAK-QFKAFR-a2-b3::4::xlink	His-E6AP:727:x:His-E6AP:820	6.69773e+06	1108.35	1109.71	6.69773e+06	1108.35	1109.71	1.20166e+07	1333.09	1334.83	1.20166e+07	1333.09	1334.83	1
465	T1	2	2	APVGGLGKLK-QFKAFR-a8-b3::4::xlink	His-E6AP:727:x:His-E6AP:818	8.52427e+06	1291.53	1296.04	8.52427e+06	1291.53	1296.04	1.14749e+07	1296.13	1300.65	1.14749e+07	1296.13	1300.65	0
466	T2	2	2	APVGGLGKLK-QFKAFR-a8-b3::4::xlink	His-E6AP:727:x:His-E6AP:818	1.22563e+06	1075.3	1076.66	1.22563e+06	1075.3	1076.66	3.64585e+06	1295.79	1297.54	3.64585e+06	1295.79	1297.54	2
463	T1	2	2	APVGGLGKLK-QFKAFR-a8-b3::3::xlink	His-E6AP:727:x:His-E6AP:818	4.31333e+07	1291.26	1295.77	4.31333e+07	1291.26	1295.77	5.20239e+07	1296.4	1300.92	5.20239e+07	1296.4	1300.92	0
464	T2	2	2	APVGGLGKLK-QFKAFR-a8-b3::3::xlink	His-E6AP:727:x:His-E6AP:818	2.30338e+07	1291.04	1292.79	2.30338e+07	1291.04	1292.79	3.04073e+07	1296.8	1297.93	3.04519e+07	1513.2	1513.32	0
700	T1	2	2	EFWEIVHSFTDEQKR-QFKAFR-a14-b3::5::xlink	His-E6AP:727:x:His-E6AP:798	5.7002e+06	1554.26	1557.54	9.29142e+06	2788.28	2794.3	4.39046e+06	936.132	938.135	7.02325e+06	1863.5	1867.26	1
701	T2	2	2	EFWEIVHSFTDEQKR-QFKAFR-a14-b3::5::xlink	His-E6AP:727:x:His-E6AP:798	0	0	0	0	0	0	0	0	0	0	0	0	0
349	T1	2	2	RGFHMVTNESPLKYLFRPEEIELLICGSR-QFKAFR-a13-b3::6::xlink::26-a=57.02146	His-E6AP:727:x:His-E6AP:743	2.48324e+08	2094.01	2096.66	2.93483e+08	4181.97	4189.2	2.6072e+08	2096.28	2098.47	3.1875e+08	4184.51	4191.77	0
350	T2	2	2	RGFHMVTNESPLKYLFRPEEIELLICGSR-QFKAFR-a13-b3::6::xlink::26-a=57.02146	His-E6AP:727:x:His-E6AP:743	3.27061e+07	2099.59	2096.95	3.43533e+07	3496.01	3492.63	1.76744e+07	2103.66	2100.41	1.89501e+07	3499.22	3497.13	0
346	T1	2	2	RGFHMVTNESPLKYLFRPEEIELLICGSR-QFKAFR-a13-b3::5::xlink::26-a=57.02146	His-E6AP:727:x:His-E6AP:743	8.99924e+07	2094.65	2096.98	1.17266e+08	4182.55	4189.78	1.46828e+08	2095.05	2097.54	1.76399e+08	4183.81	4191.05	0
347	T2	2	2	RGFHMVTNESPLKYLFRPEEIELLICGSR-QFKAFR-a13-b3::5::xlink::26-a=57.02146	His-E6AP:727:x:His-E6AP:743	1.31891e+07	2096.45	2094.08	1.36037e+07	2444.85	2443.54	1.06823e+07	1048.49	1047.3	1.09989e+07	1398.42	1396.66	1
922	T1	2	2	GFHMVTNESPLKYLFRPEEIELLICGSR-QFKAFR-a12-b3::6::xlink::25-a=57.02146	His-E6AP:727:x:His-E6AP:743	1.93675e+09	2205.05	2210.12	2.64981e+09	6582.11	6596.55	2.18614e+09	2210.61	2213.14	2.99023e+09	6958.6	6971.22	0
923	T2	2	2	GFHMVTNESPLKYLFRPEEIELLICGSR-QFKAFR-a12-b3::6::xlink::25-a=57.02146	His-E6AP:727:x:His-E6AP:743	6.02569e+08	2210.37	2211.98	8.43224e+08	6610.69	6601.64	2.63602e+09	2212.28	2213.22	3.56723e+09	6619.97	6610.93	1
919	T1	2	2	GFHMVTNESPLKYLFRPEEIELLICGSR-QFKAFR-a12-b3::5::xlink::25-a=57.02146	His-E6AP:727:x:His-E6AP:743	2.98158e+09	2219.05	2217.87	4.23548e+09	7698.28	7708.26	3.38923e+09	2215.39	2215.17	4.77911e+09	7331.44	7342.29	0
921	T2	2	2	GFHMVTNESPLKYLFRPEEIELLICGSR-QFKAFR-a12-b3::5::xlink::25-a=57.02146	His-E6AP:727:x:His-E6AP:743	1.05945e+09	2210.88	2212.49	1.51644e+09	6612.95	6603.89	6.86668e+09	2221.98	2214.48	9.81486e+09	7363.01	7347.04	1
917	T1	2	2	GFHMVTNESPLKYLFRPEEIELLICGSR-QFKAFR-a12-b3::4::xlink::25-a=57.02146	His-E6AP:727:x:His-E6AP:743	9.02239e+08	2209.55	2212.1	1.34298e+09	6954.15	6966.75	1.0859e+09	2211.4	2213.71	1.59391e+09	6960.57	6973.27	0
918	T2	2	2	GFHMVTNESPLKYLFRPEEIELLICGSR-QFKAFR-a12-b3::4::xlink::25-a=57.02146	His-E6AP:727:x:His-E6AP:743	3.37915e+08	2210.29	2211.66	4.06995e+08	6243.57	6240.9	3.06137e+09	2218.15	2215.38	4.69122e+09	6629.29	6622.29	1
1355	T1	2	2	LLKAITYAK-SVEKQFK-a3-b4::4::xlink	His-E6AP:724:x:His-E6AP:860	1.2723e+06	807.41	810.114	1.28065e+06	1008.72	1011.84	3.86962e+06	1213.16	1217.63	3.86962e+06	1213.16	1217.63	2
1356	T2	2	2	LLKAITYAK-SVEKQFK-a3-b4::4::xlink	His-E6AP:724:x:His-E6AP:860	2.52657e+06	607.808	608.313	2.52657e+06	607.808	608.313	3.51278e+06	1219.27	1221.03	3.51278e+06	1219.27	1221.03	1
1327	T1	2	2	LKMIIAK-SVEKQFK-a2-b4::4::xlink	His-E6AP:724:x:His-E6AP:820	3.27441e+06	985.857	989.517	3.27441e+06	985.857	989.517	5.02661e+06	1187.77	1192.22	5.02661e+06	1187.77	1192.22	1
1328	T2	2	2	LKMIIAK-SVEKQFK-a2-b4::4::xlink	His-E6AP:724:x:His-E6AP:820	2.82801e+06	1186.22	1187.98	2.82801e+06	1186.22	1187.98	6.7902e+06	1190.37	1192.13	6.7902e+06	1190.37	1192.13	1
502	T1	2	2	APVGGLGKLK-SVEKQFK-a8-b4::3::xlink	His-E6AP:724:x:His-E6AP:818	148470	193.942	194.338	148470	193.942	194.338	1.97698e+07	1162	1166.43	1.97698e+07	1162	1166.43	2
503	T2	2	2	APVGGLGKLK-SVEKQFK-a8-b4::3::xlink	His-E6AP:724:x:His-E6AP:818	293092	194.37	194.54	293092	194.37	194.54	4.28532e+06	1166.3	1168.06	4.28532e+06	1166.3	1168.06	2
555	T1	2	2	ALELYKINAK-SVEKQFK-a6-b4::4::xlink	His-E6AP:724:x:His-E6AP:73	2.12679e+07	1317.51	1322.04	2.12679e+07	1317.51	1322.04	2.08719e+07	1321.11	1325.64	2.08719e+07	1321.11	1325.64	0
556	T2	2	2	ALELYKINAK-SVEKQFK-a6-b4::4::xlink	His-E6AP:724:x:His-E6AP:73	3.86872e+07	1326.89	1325.36	3.88491e+07	1765.84	1765.28	4.14283e+07	1326.03	1327.27	4.14698e+07	1546.78	1548.41	0
445	T1	2	2	ALELYKINAK-SVEKQFK-a6-b4::3::xlink	His-E6AP:724:x:His-E6AP:73	3.11455e+07	1316.99	1321.52	3.11455e+07	1316.99	1321.52	4.05302e+07	1323.34	1325.4	4.06537e+07	1763.42	1766.19	0
453	T2	2	2	ALELYKINAK-SVEKQFK-a6-b4::3::xlink	His-E6AP:724:x:His-E6AP:73	6.46602e+07	1326.45	1324.59	6.48727e+07	2403.88	2398.23	7.32692e+07	1331.35	1329.84	7.33992e+07	1771.55	1771	0
643	T1	2	2	EFVNLYSDYILNKSVEK-QFKAFR-a13-b3::4::xlink	His-E6AP:720:x:His-E6AP:727	1.61731e+08	1928.28	1923.11	2.96686e+08	5105.88	5107.91	1.76148e+08	1932.49	1924.85	3.37419e+08	5434.09	5433.42	0
644	T2	2	2	EFVNLYSDYILNKSVEK-QFKAFR-a13-b3::4::xlink	His-E6AP:720:x:His-E6AP:727	1.32497e+08	1930.86	1923	2.00571e+08	4811.59	4800.93	1.34608e+08	1929.62	1926.39	2.08658e+08	4795.52	4784.85	0
641	T1	2	2	EFVNLYSDYILNKSVEK-QFKAFR-a13-b3::3::xlink	His-E6AP:720:x:His-E6AP:727	6.47959e+07	1914.65	1918.54	6.63026e+07	2548.49	2554.57	8.02188e+07	1921.57	1925.1	1.50488e+08	4780.63	4790.43	1
642	T2	2	2	EFVNLYSDYILNKSVEK-QFKAFR-a13-b3::3::xlink	His-E6AP:720:x:His-E6AP:727	1.05524e+08	1925.49	1921.46	1.13208e+08	2885.01	2879.67	7.52779e+07	1931.87	1927.3	1.13731e+08	4809.7	4802.37	0
1190	T1	2	2	KEFVNLYSDYILNK-LLKAITYAK-a1-b3::4::xlink	His-E6AP:707:x:His-E6AP:860	1.15016e+07	1848.27	1851.53	1.58346e+07	3682.28	3690.38	1.17953e+07	1864.9	1867.6	1.76326e+07	4008.72	4016.87	0
1191	T2	2	2	KEFVNLYSDYILNK-LLKAITYAK-a1-b3::4::xlink	His-E6AP:707:x:His-E6AP:860	1.27988e+07	1856.24	1852.72	1.90791e+07	3694.47	3692.62	1.46879e+07	1866.36	1861.64	1.99532e+07	4023.82	4017.05	0
1180	T1	2	2	KEFVNLYSDYILNK-APVGGLGKLK-a1-b8::4::xlink	His-E6AP:707:x:His-E6AP:818	1.8486e+07	1808.8	1811.78	3.26504e+07	3605.99	3613.69	2.09019e+07	1812.24	1815.39	3.46605e+07	3612.48	3620.22	0
1181	T2	2	2	KEFVNLYSDYILNK-APVGGLGKLK-a1-b8::4::xlink	His-E6AP:707:x:His-E6AP:818	8.51995e+06	1817.94	1814.27	9.80801e+06	3616.09	3614.07	1.43103e+07	1820.69	1817.02	2.30652e+07	3621.01	3619.01	1
1178	T1	2	2	KEFVNLYSDYILNK-APVGGLGKLK-a1-b8::3::xlink	His-E6AP:707:x:His-E6AP:818	1.53322e+07	1808.89	1812.33	2.22275e+07	3607.5	3615.2	1.96123e+07	1812.92	1815.55	3.00759e+07	4804.76	4812.72	0
1179	T2	2	2	KEFVNLYSDYILNK-APVGGLGKLK-a1-b8::3::xlink	His-E6AP:707:x:His-E6AP:818	2.3745e+07	1796.07	1795.71	2.80508e+07	3278.93	3275.84	2.64114e+07	1807.57	1807.93	3.1933e+07	3573.89	3572.43	0
1192	T1	2	2	KEFVNLYSDYILNK-QFKAFR-a1-b3::4::xlink	His-E6AP:707:x:His-E6AP:727	1.63073e+07	1821.52	1824.53	2.14478e+07	3629.85	3637.68	2.48574e+07	1823.87	1827.31	2.85094e+07	3636.22	3644.08	0
1193	T2	2	2	KEFVNLYSDYILNK-QFKAFR-a1-b3::4::xlink	His-E6AP:707:x:His-E6AP:727	5.77312e+06	1207.66	1208.41	5.77312e+06	1207.66	1208.41	4.02078e+06	1216.08	1215.54	4.02078e+06	1216.08	1215.54	1
875	T1	2	2	GASSAYLENSKGAPNNSCSEIK-ENGDKIPITNENR-a11-b5::4::xlink::18-a=57.02146	His-E6AP:698:x:His-E6AP:97	0	0	0	0	0	0	177120	213.543	213.243	177120	213.543	213.243	2
876	T2	2	2	GASSAYLENSKGAPNNSCSEIK-ENGDKIPITNENR-a11-b5::4::xlink::18-a=57.02146	His-E6AP:698:x:His-E6AP:97	245733	213.627	213.424	245733	213.627	213.424	1.05388e+07	1075	1071.04	1.11576e+07	1714.67	1710.44	2
745	T1	2	2	ENGDKIPITNENR-LLKAITYAK-a5-b3::4::xlink	His-E6AP:698:x:His-E6AP:860	1.40481e+07	1339.57	1339.85	1.53061e+07	2447.91	2449.25	1.57223e+07	1343.49	1344.55	1.62342e+07	3112.87	3113.08	0
746	T2	2	2	ENGDKIPITNENR-LLKAITYAK-a5-b3::4::xlink	His-E6AP:698:x:His-E6AP:860	657645	1129.85	1121.17	1.08065e+06	2240.68	2228.17	4.31312e+06	1354.41	1351.24	4.54641e+06	2244.22	2239.63	2
743	T1	2	2	ENGDKIPITNENR-LKMIIAK-a5-b2::4::xlink	His-E6AP:698:x:His-E6AP:820	3.65097e+07	1316.99	1317.23	3.77481e+07	2627.69	2630.43	3.98466e+07	1329.35	1324.82	4.14561e+07	2863.97	2862.31	0
744	T2	2	2	ENGDKIPITNENR-LKMIIAK-a5-b2::4::xlink	His-E6AP:698:x:His-E6AP:820	1.47785e+07	1323.97	1323.86	1.49454e+07	1981.29	1981.56	1.30345e+07	1321.37	1321.19	1.31228e+07	1540.11	1540.54	0
752	T1	2	2	ENGDKIPITNENRK-LKMIIAK-a5-b2::5::xlink	His-E6AP:698:x:His-E6AP:820	2.29455e+06	1181.94	1185.96	2.33386e+06	1379.16	1383.58	3.31081e+06	1184.82	1187.65	3.34078e+06	1382.28	1385.85	0
753	T2	2	2	ENGDKIPITNENRK-LKMIIAK-a5-b2::5::xlink	His-E6AP:698:x:His-E6AP:820	1.71358e+06	988.113	988.388	1.76264e+06	1185.38	1185.91	3.59605e+06	994.458	992.03	4.06035e+06	1587.42	1585.35	2
741	T1	2	2	ENGDKIPITNENR-APVGGLGKLK-a5-b8::3::xlink	His-E6AP:698:x:His-E6AP:818	2.28833e+07	1276.28	1280.79	2.28833e+07	1276.28	1280.79	2.53084e+07	1283.86	1285.3	2.55845e+07	1924.03	1927.28	0
742	T2	2	2	ENGDKIPITNENR-APVGGLGKLK-a5-b8::3::xlink	His-E6AP:698:x:His-E6AP:818	177511	212.967	213.326	177511	212.967	213.326	913419	856.445	857.592	913419	856.445	857.592	2
747	T1	2	2	ENGDKIPITNENR-QFKAFR-a5-b3::3::xlink	His-E6AP:698:x:His-E6AP:727	1.15899e+07	1265.8	1270.29	1.15899e+07	1265.8	1270.29	1.46491e+07	1270.68	1275.18	1.46491e+07	1270.68	1275.18	0
748	T2	2	2	ENGDKIPITNENR-QFKAFR-a5-b3::3::xlink	His-E6AP:698:x:His-E6AP:727	0	0	0	0	0	0	77807.2	215.342	213.442	77807.2	215.342	213.442	2
757	T1	2	2	ENGDKIPITNENRK-QFKAFR-a5-b3::5::xlink	His-E6AP:698:x:His-E6AP:727	4.63664e+06	1139.33	1143.75	4.63664e+06	1139.33	1143.75	2.54818e+06	1145.78	1147.62	2.5827e+06	1336.16	1338.39	0
758	T2	2	2	ENGDKIPITNENRK-QFKAFR-a5-b3::5::xlink	His-E6AP:698:x:His-E6AP:727	0	0	0	0	0	0	2.39034e+06	765.533	766.324	2.39034e+06	765.533	766.324	2
749	T1	2	2	ENGDKIPITNENR-SVEKQFK-a5-b4::4::xlink	His-E6AP:698:x:His-E6AP:724	1.66059e+08	1139.6	1139.6	1.6691e+08	1896.46	1898.64	1.70218e+08	1148.57	1145.73	1.71805e+08	2459.53	2457.95	0
750	T2	2	2	ENGDKIPITNENR-SVEKQFK-a5-b4::4::xlink	His-E6AP:698:x:His-E6AP:724	9.45391e+07	1188.74	1187.34	9.68887e+07	1948.7	1945.17	9.24437e+07	1174.84	1174.54	9.25483e+07	1932.04	1929.72	0
760	T1	2	2	ENGDKIPITNENRK-SVEKQFK-a5-b4::3::xlink	His-E6AP:698:x:His-E6AP:724	1.67767e+06	848.365	852.005	1.67767e+06	848.365	852.005	1.40843e+06	1019.26	1023.61	1.40843e+06	1019.26	1023.61	1
761	T2	2	2	ENGDKIPITNENRK-SVEKQFK-a5-b4::3::xlink	His-E6AP:698:x:His-E6AP:724	250313	340.115	340.768	250313	340.115	340.768	229186	170.813	171.151	229186	170.813	171.151	1
639	T1	2	2	EFVNLYSDYILNKSVEK-ENGDKIPITNENRK-a13-b5::4::xlink	His-E6AP:698:x:His-E6AP:720	8.76522e+07	1740.32	1741.56	9.10569e+07	3175.34	3180.98	1.02294e+08	1741.97	1741.91	1.0802e+08	4336.22	4340.52	0
640	T2	2	2	EFVNLYSDYILNKSVEK-ENGDKIPITNENRK-a13-b5::4::xlink	His-E6AP:698:x:His-E6AP:720	7.29274e+07	1739.48	1733.52	8.6112e+07	3467.53	3460.46	6.71578e+07	1744.3	1740.11	7.53519e+07	3474.51	3470.27	0
1184	T1	2	2	KEFVNLYSDYILNK-ENGDKIPITNENR-a1-b5::4::xlink	His-E6AP:698:x:His-E6AP:707	2.00338e+09	1900.91	1893.99	2.79157e+09	6548.02	6548.61	1.87147e+09	1907.39	1897.74	2.41172e+09	6864.31	6861.34	0
1185	T2	2	2	KEFVNLYSDYILNK-ENGDKIPITNENR-a1-b5::4::xlink	His-E6AP:698:x:His-E6AP:707	3.4812e+09	1925.03	1912.05	5.95783e+09	7289.61	7261.9	3.86686e+09	1924.45	1911.51	6.54294e+09	7301.68	7273.89	0
1182	T1	2	2	KEFVNLYSDYILNK-ENGDKIPITNENR-a1-b5::3::xlink	His-E6AP:698:x:His-E6AP:707	1.04189e+09	1890.08	1890.66	1.66112e+09	5011.02	5020.26	1.08597e+09	1890.85	1893.05	1.73325e+09	4388.59	4396.7	0
1183	T2	2	2	KEFVNLYSDYILNK-ENGDKIPITNENR-a1-b5::3::xlink	His-E6AP:698:x:His-E6AP:707	1.4973e+09	1903.42	1894.91	2.79413e+09	5366.8	5349.86	1.60499e+09	1912.74	1903.97	2.98411e+09	6331.85	6313.51	0
905	T1	2	2	GASSAYLENSKGAPNNSCSEIK-MDNNAAAIKALELYK-a11-b9::4::xlink::18-a=57.02146	His-E6AP:67:x:His-E6AP:97	728205	532.528	533.513	728205	532.528	533.513	1.46334e+06	533.69	534.687	1.46334e+06	533.69	534.687	2
906	T2	2	2	GASSAYLENSKGAPNNSCSEIK-MDNNAAAIKALELYK-a11-b9::4::xlink::18-a=57.02146	His-E6AP:67:x:His-E6AP:97	3.68107e+07	1616.34	1611.76	3.68107e+07	1616.34	1611.76	3.63229e+07	1619.22	1614.65	3.63229e+07	1619.22	1614.65	0
114	T1	2	2	MDNNAAAIKALELYK-LLKAITYAK-a9-b3::4::xlink	His-E6AP:67:x:His-E6AP:860	3.22123e+07	1736.24	1738.44	5.90192e+07	3459.76	3466.73	3.82725e+07	1760.54	1763.15	4.53456e+07	3490.13	3497.2	0
115	T2	2	2	MDNNAAAIKALELYK-LLKAITYAK-a9-b3::4::xlink	His-E6AP:67:x:His-E6AP:860	1.14709e+08	1743.14	1737.18	2.00507e+08	3761.68	3755.12	1.13109e+08	1745.63	1739.66	2.06429e+08	3767.11	3760.55	0
112	T1	2	2	MDNNAAAIKALELYK-LLKAITYAK-a9-b3::3::xlink	His-E6AP:67:x:His-E6AP:860	1.10009e+07	1748.34	1750.65	1.42366e+07	3753.54	3758.29	1.08193e+07	1744.49	1746.29	1.76072e+07	3759.86	3766.86	0
113	T2	2	2	MDNNAAAIKALELYK-LLKAITYAK-a9-b3::3::xlink	His-E6AP:67:x:His-E6AP:860	4.89619e+07	1740.68	1736.66	8.33681e+07	3467.6	3465.25	5.63231e+07	1743.12	1739.1	9.71991e+07	3472.78	3470.44	0
95	T1	2	2	MDNNAAAIKALELYK-KGASSAYLENSK-a9-b1::4::xlink	His-E6AP:67:x:His-E6AP:86	1.81737e+07	1537.46	1537.76	3.16003e+07	3542.74	3543.83	1.97518e+07	1545.26	1545.31	3.70453e+07	4093.93	4095.72	0
96	T2	2	2	MDNNAAAIKALELYK-KGASSAYLENSK-a9-b1::4::xlink	His-E6AP:67:x:His-E6AP:86	4.77125e+07	1552.37	1547.52	8.55127e+07	3081.86	3078.72	5.57441e+07	1566.63	1559.13	9.70434e+07	4637.96	4626.76	0
93	T1	2	2	MDNNAAAIKALELYK-KGASSAYLENSK-a9-b1::3::xlink	His-E6AP:67:x:His-E6AP:86	1.55967e+06	776.773	778.355	1.59352e+06	1030.08	1032.22	4.16872e+07	1580.94	1581.64	5.3285e+07	3366.96	3372.27	2
94	T2	2	2	MDNNAAAIKALELYK-KGASSAYLENSK-a9-b1::3::xlink	His-E6AP:67:x:His-E6AP:86	1.42296e+07	1547.98	1544.46	1.58858e+07	2822.1	2820.29	1.52607e+07	1559.24	1555.78	1.98153e+07	2834.78	2833.02	0
107	T1	2	2	MDNNAAAIKALELYK-LCDPHPSKK-a9-b8::5::xlink::2-b=57.02146	His-E6AP:67:x:His-E6AP:85	9.77586e+06	1362.57	1357.88	1.59628e+07	2711.34	2709.79	1.29259e+07	1363.17	1361.83	1.94638e+07	2711.03	2714.23	0
108	T2	2	2	MDNNAAAIKALELYK-LCDPHPSKK-a9-b8::5::xlink::2-b=57.02146	His-E6AP:67:x:His-E6AP:85	3.29909e+07	1370.86	1365.3	5.21241e+07	2723.6	2719.69	3.48603e+07	1373.99	1368.36	5.52548e+07	2729.29	2725.4	0
105	T1	2	2	MDNNAAAIKALELYK-LCDPHPSKK-a9-b8::4::xlink::2-b=57.02146	His-E6AP:67:x:His-E6AP:85	9.57731e+06	1359.42	1357.93	1.74001e+07	3371.35	3371.54	1.15595e+07	1363.04	1361.68	1.46272e+07	3152.7	3148.7	0
106	T2	2	2	MDNNAAAIKALELYK-LCDPHPSKK-a9-b8::4::xlink::2-b=57.02146	His-E6AP:67:x:His-E6AP:85	3.51337e+07	1373.39	1366.86	5.59255e+07	3182.49	3176.39	2.98481e+07	1382.25	1375.29	4.82218e+07	3181.05	3175.87	0
101	T1	2	2	MDNNAAAIKALELYK-LCDPHPSKK-a9-b8::3::xlink::2-b=57.02146	His-E6AP:67:x:His-E6AP:85	420069	450.937	451.767	515365	675.845	677.157	207596	453.598	453.738	278593	678.732	679.765	1
103	T2	2	2	MDNNAAAIKALELYK-LCDPHPSKK-a9-b8::3::xlink::2-b=57.02146	His-E6AP:67:x:His-E6AP:85	3.43549e+06	1128.61	1129.23	3.89484e+06	1579.44	1580.87	4.89728e+06	1134.14	1134.15	5.77679e+06	1585.86	1586.69	1
75	T1	2	2	MDNNAAAIKALELYK-APVGGLGKLK-a9-b8::4::xlink	His-E6AP:67:x:His-E6AP:818	7.91816e+06	1682.14	1684.95	1.10292e+07	3358.19	3364.61	1.6512e+07	1687.38	1689.47	2.53184e+07	3366.86	3373.34	1
76	T2	2	2	MDNNAAAIKALELYK-APVGGLGKLK-a9-b8::4::xlink	His-E6AP:67:x:His-E6AP:818	5.22381e+07	1687.69	1683.23	7.87102e+07	3363.24	3360.65	6.09423e+07	1701.33	1695.61	9.06909e+07	3659.74	3654.72	0
1307	T1	2	2	LFLQFTTGTDRAPVGGLGKLK-MDNNAAAIKALELYK-a19-b9::5::xlink	His-E6AP:67:x:His-E6AP:818	0	0	0	0	0	0	385672	649.908	651.997	385672	649.908	651.997	2
1308	T2	2	2	LFLQFTTGTDRAPVGGLGKLK-MDNNAAAIKALELYK-a19-b9::5::xlink	His-E6AP:67:x:His-E6AP:818	4.91804e+06	1635.49	1631.64	4.91804e+06	1635.49	1631.64	1.10809e+07	1638.67	1634.71	1.1186e+07	2293.79	2284.04	2
85	T1	2	2	MDNNAAAIKALELYK-INAKLCDPHPSKK-a9-b4::5::xlink::6-b=57.02146	His-E6AP:67:x:His-E6AP:77	6.36299e+06	1359.33	1357.94	6.60852e+06	1582.2	1581.84	5.58756e+06	1135.08	1133.41	5.76774e+06	1358.56	1357.91	1
87	T2	2	2	MDNNAAAIKALELYK-INAKLCDPHPSKK-a9-b4::5::xlink::6-b=57.02146	His-E6AP:67:x:His-E6AP:77	4.16597e+07	1368.73	1363.08	4.55135e+07	2269.98	2265.05	4.53579e+07	1372.59	1366.95	4.75338e+07	2500.45	2496.12	0
83	T1	2	2	MDNNAAAIKALELYK-INAKLCDPHPSK-a9-b4::5::xlink::6-b=57.02146	His-E6AP:67:x:His-E6AP:77	1.68161e+07	1458.87	1459.7	2.01647e+07	2669.15	2672.49	1.37671e+07	1461.52	1462.89	1.9191e+07	2918.44	2922.63	0
84	T2	2	2	MDNNAAAIKALELYK-INAKLCDPHPSK-a9-b4::5::xlink::6-b=57.02146	His-E6AP:67:x:His-E6AP:77	5.24133e+07	1476.12	1470.94	9.12622e+07	2935.74	2932.28	5.51572e+07	1480.04	1474.88	9.70625e+07	2942.76	2939.3	0
73	T1	2	2	MDNNAAAIKALELYK-ALELYKINAK-a9-b6::4::xlink	His-E6AP:67:x:His-E6AP:73	3.80054e+07	1809.12	1812.31	6.30629e+07	3907.8	3916.61	4.38431e+07	1812.07	1815.64	6.94609e+07	3910.97	3918.84	0
74	T2	2	2	MDNNAAAIKALELYK-ALELYKINAK-a9-b6::4::xlink	His-E6AP:67:x:His-E6AP:73	6.46031e+07	1818.41	1814.73	1.18199e+08	3617.71	3615.69	6.89351e+07	1822.73	1817.58	1.31447e+08	3926.02	3923.37	0
71	T1	2	2	MDNNAAAIKALELYK-ALELYKINAK-a9-b6::3::xlink	His-E6AP:67:x:His-E6AP:73	1.16826e+07	1809.21	1812.33	1.81695e+07	3606.97	3614.67	1.87842e+07	1814.9	1816.87	3.06329e+07	4215.1	4220.52	0
72	T2	2	2	MDNNAAAIKALELYK-ALELYKINAK-a9-b6::3::xlink	His-E6AP:67:x:His-E6AP:73	3.0398e+07	1818.22	1814.54	5.13297e+07	3617.73	3615.71	3.80718e+07	1825.71	1819.78	6.69278e+07	3932.53	3925.88	0
1288	T1	2	2	LEMIAMENPADLKK-MIIAKNGPDTER-a13-b5::4::xlink	His-E6AP:548:x:His-E6AP:825	7.2359e+06	1658.23	1658.67	7.81922e+06	2756.68	2757.81	7.09768e+06	1652.28	1653.68	7.09768e+06	1652.28	1653.68	0
1289	T2	2	2	LEMIAMENPADLKK-MIIAKNGPDTER-a13-b5::4::xlink	His-E6AP:548:x:His-E6AP:825	2.83904e+06	1388.15	1383.78	3.05121e+06	2215.77	2210.45	124106	276.928	276.187	124106	276.928	276.187	2
1286	T1	2	2	LEMIAMENPADLKK-LKMIIAK-a13-b2::4::xlink	His-E6AP:548:x:His-E6AP:820	1.19474e+07	1709.98	1712.67	1.77558e+07	3411.7	3418.4	1.68336e+07	1712.89	1715.31	2.93858e+07	3418.01	3424.74	0
1287	T2	2	2	LEMIAMENPADLKK-LKMIIAK-a13-b2::4::xlink	His-E6AP:548:x:His-E6AP:820	1.27266e+06	1151.31	1148.87	1.40519e+06	1434.96	1431.65	1.11441e+06	1423.32	1419.68	1.11441e+06	1423.32	1419.68	1
1283	T1	2	2	LEMIAMENPADLKK-APVGGLGKLK-a13-b8::4::xlink	His-E6AP:548:x:His-E6AP:818	3.77613e+07	1663.42	1665.12	6.79212e+07	3576.62	3581.27	4.31331e+07	1666.85	1668.58	7.7617e+07	3325.75	3332.02	0
1284	T2	2	2	LEMIAMENPADLKK-APVGGLGKLK-a13-b8::4::xlink	His-E6AP:548:x:His-E6AP:818	1.41985e+07	1669.65	1665.24	2.00569e+07	3328.43	3325.76	1.73264e+07	1673.74	1669.26	2.80053e+07	3335.64	3332.99	0
1281	T1	2	2	LEMIAMENPADLKK-ALELYKINAK-a13-b6::4::xlink	His-E6AP:548:x:His-E6AP:73	3.8944e+07	1788.88	1790.64	4.1165e+07	3564.57	3569.1	2.8348e+07	1788.79	1791.48	2.85018e+07	2084.75	2088.43	0
1282	T2	2	2	LEMIAMENPADLKK-ALELYKINAK-a13-b6::4::xlink	His-E6AP:548:x:His-E6AP:73	3.24555e+06	1495.43	1491.21	3.76053e+06	2676.43	2671.91	4.13948e+06	1805.88	1801.92	4.3739e+06	2403.22	2398.45	1
1290	T1	2	2	LEMIAMENPADLKK-QFKAFR-a13-b3::4::xlink	His-E6AP:548:x:His-E6AP:727	1.56935e+07	1669.99	1672.47	1.7215e+07	2779.79	2785.14	2.03478e+07	1678	1680.82	2.10083e+07	3341.56	3348.41	0
1291	T2	2	2	LEMIAMENPADLKK-QFKAFR-a13-b3::4::xlink	His-E6AP:548:x:His-E6AP:727	2.35117e+06	1395.89	1393.7	2.67761e+06	2229.58	2227.59	1.68489e+06	1124.92	1124.27	1.9127e+06	1961.38	1962.02	1
1188	T1	2	2	KEFVNLYSDYILNK-LEMIAMENPADLKK-a1-b13::4::xlink	His-E6AP:548:x:His-E6AP:707	2.12488e+08	1810.27	1813.45	3.46593e+08	3608.51	3616.23	2.16258e+08	1811.71	1814.71	3.41972e+08	3589.55	3597.01	0
1189	T2	2	2	KEFVNLYSDYILNK-LEMIAMENPADLKK-a1-b13::4::xlink	His-E6AP:548:x:His-E6AP:707	3.2794e+08	1845.61	1834.75	5.79526e+08	4862.1	4848.51	3.51413e+08	1823.03	1817.78	6.23111e+08	4225.49	4219.62	0
43	T1	2	2	KPLIPFEEFINEPLNEVLEMDKDYTFFKVETENK-GFHMVTNESPLKYLFRPEEIELLICGSR-a28-b12::6::xlink::25-b=57.02146	His-E6AP:464:x:His-E6AP:743	1.00359e+09	2756.01	2763.77	1.72006e+09	7300.93	7325.99	1.02448e+09	2767.7	2772.92	1.72264e+09	8225.37	8252.07	0
47	T2	2	2	KPLIPFEEFINEPLNEVLEMDKDYTFFKVETENK-GFHMVTNESPLKYLFRPEEIELLICGSR-a28-b12::6::xlink::25-b=57.02146	His-E6AP:464:x:His-E6AP:743	1.09283e+08	2752.32	2752.75	1.19796e+08	4577.3	4579.38	7.05884e+07	2752.86	2753.3	8.01588e+07	4578.9	4580.99	0
1285	T1	2	2	KPLIPFEEFINEPLNEVLEMDKDYTFFK-APVGGLGKLK-a22-b8::5::xlink	His-E6AP:458:x:His-E6AP:818	6.8657e+08	2437.62	2442.82	8.89941e+08	7266.32	7285.88	7.46677e+08	2439.42	2444.62	9.84364e+08	7271.5	7291.1	0
1292	T2	2	2	KPLIPFEEFINEPLNEVLEMDKDYTFFK-APVGGLGKLK-a22-b8::5::xlink	His-E6AP:458:x:His-E6AP:818	1.65637e+08	2480.12	2481.82	2.38167e+08	6947.43	6938.57	2.27725e+08	2478.24	2474.5	3.26926e+08	6942.42	6933.56	0
21	T1	2	2	KPLIPFEEFINEPLNEVLEMDKDYTFFKVETENK-GFHMVTNESPLKYLFRPEEIELLICGSR-a22-b12::6::xlink::25-b=57.02146	His-E6AP:458:x:His-E6AP:743	1.00528e+09	2748.5	2758.13	1.72142e+09	6838.58	6862.5	9.06447e+08	2754.16	2761.11	1.50359e+09	7298.87	7324.09	0
29	T2	2	2	KPLIPFEEFINEPLNEVLEMDKDYTFFKVETENK-GFHMVTNESPLKYLFRPEEIELLICGSR-a22-b12::6::xlink::25-b=57.02146	His-E6AP:458:x:His-E6AP:743	1.47889e+08	2752.32	2752.75	1.58401e+08	4577.92	4580.01	6.84748e+07	2755.86	2756.32	8.6624e+07	4580.55	4582.66	0
1504	T1	2	2	KPLIPFEEFINEPLNEVLEMDKDYTFFK-VETENKFSFMTCPFILNAVTK-a22-b6::5::xlink::12-b=57.02146	His-E6AP:458:x:His-E6AP:470	1.76256e+09	2758.05	2762.48	2.43778e+09	8220.01	8246.78	1.88858e+09	2758.93	2763.56	2.54459e+09	8227.17	8254.01	0
1508	T2	2	2	KPLIPFEEFINEPLNEVLEMDKDYTFFK-VETENKFSFMTCPFILNAVTK-a22-b6::5::xlink::12-b=57.02146	His-E6AP:458:x:His-E6AP:470	1.40735e+09	2816.51	2815.87	2.21066e+09	8335.44	8327.75	1.31936e+09	2810.66	2809.71	2.05001e+09	8330.55	8322.93	0
1473	T1	2	2	KPLIPFEEFINEPLNEVLEMDKDYTFFK-KEFVNLYSDYILNK-a1-b1::5::xlink	His-E6AP:437:x:His-E6AP:707	4.86989e+08	2650.57	2658.68	5.81445e+08	6599.66	6621.52	5.21067e+08	2652.56	2658.58	6.25737e+08	6607.64	6627.4	0
1478	T2	2	2	KPLIPFEEFINEPLNEVLEMDKDYTFFK-KEFVNLYSDYILNK-a1-b1::5::xlink	His-E6AP:437:x:His-E6AP:707	2.08375e+09	2676.18	2672.2	3.11909e+09	8888.04	8869.38	2.21053e+09	2678.94	2675.64	3.39875e+09	8891.63	8872.97	0
1452	T1	2	2	KPLIPFEEFINEPLNEVLEMDKDYTFFK-KEFVNLYSDYILNK-a1-b1::4::xlink	His-E6AP:437:x:His-E6AP:707	1.14025e+08	2643.24	2653.82	1.1548e+08	4395.62	4410.34	1.07673e+08	2643.63	2653.77	1.11642e+08	4394.86	4412.75	0
1456	T2	2	2	KPLIPFEEFINEPLNEVLEMDKDYTFFK-KEFVNLYSDYILNK-a1-b1::4::xlink	His-E6AP:437:x:His-E6AP:707	5.01245e+08	2668.9	2672.51	6.87785e+08	6655.34	6657.76	5.38521e+08	2673.66	2675.19	7.30247e+08	7102.7	7105.54	0
353	T1	2	2	RGFHMVTNESPLKYLFRPEEIELLICGSR-VDPLETELGVKTLDCR-a13-b11::6::xlink::26-a=57.02146:15-b=57.02146	His-E6AP:431:x:His-E6AP:743	5.44988e+08	2251.43	2255.02	7.95082e+08	4497.09	4507.81	1.04908e+08	2250.17	2253.84	1.04908e+08	2250.17	2253.84	1
354	T2	2	2	RGFHMVTNESPLKYLFRPEEIELLICGSR-VDPLETELGVKTLDCR-a13-b11::6::xlink::26-a=57.02146:15-b=57.02146	His-E6AP:431:x:His-E6AP:743	1.17864e+08	2266.38	2259.52	1.59663e+08	4526.21	4515.62	2.5279e+07	2261.79	2253.05	2.55684e+07	2638.74	2628.69	1
351	T1	2	2	RGFHMVTNESPLKYLFRPEEIELLICGSR-VDPLETELGVKTLDCR-a13-b11::5::xlink::26-a=57.02146:15-b=57.02146	His-E6AP:431:x:His-E6AP:743	1.68533e+08	2252.07	2255.83	2.79572e+08	4498.53	4509.26	1.98794e+08	2255.74	2259.91	3.56475e+08	4879.28	4890.14	0
352	T2	2	2	RGFHMVTNESPLKYLFRPEEIELLICGSR-VDPLETELGVKTLDCR-a13-b11::5::xlink::26-a=57.02146:15-b=57.02146	His-E6AP:431:x:His-E6AP:743	7.30565e+07	2263.88	2260.39	7.98442e+07	4525.1	4514.63	5.58844e+07	2265.4	2262.33	6.30917e+07	3394.36	3390.87	0
928	T1	2	2	GFHMVTNESPLKYLFRPEEIELLICGSR-VDPLETELGVKTLDCR-a12-b11::6::xlink::25-a=57.02146:15-b=57.02146	His-E6AP:431:x:His-E6AP:743	1.40048e+09	2376.1	2379.25	1.98174e+09	7476.13	7492.95	1.47705e+09	2378.6	2381.76	2.1342e+09	7483.53	7500.39	0
929	T2	2	2	GFHMVTNESPLKYLFRPEEIELLICGSR-VDPLETELGVKTLDCR-a12-b11::6::xlink::25-a=57.02146:15-b=57.02146	His-E6AP:431:x:His-E6AP:743	5.54096e+08	2380.32	2381.91	7.868e+08	7111.53	7103.04	5.97065e+08	2374.55	2377.32	8.28632e+08	6322.43	6312.14	0
926	T1	2	2	GFHMVTNESPLKYLFRPEEIELLICGSR-VDPLETELGVKTLDCR-a12-b11::5::xlink::25-a=57.02146:15-b=57.02146	His-E6AP:431:x:His-E6AP:743	1.79687e+09	2380.55	2381.54	2.71846e+09	7878.39	7894.05	1.97066e+09	2375.24	2380.4	2.96231e+09	7084.84	7103.04	0
927	T2	2	2	GFHMVTNESPLKYLFRPEEIELLICGSR-VDPLETELGVKTLDCR-a12-b11::5::xlink::25-a=57.02146:15-b=57.02146	His-E6AP:431:x:His-E6AP:743	8.69473e+08	2380.23	2381.82	1.2976e+09	7111.95	7103.45	9.92079e+08	2381.46	2383.02	1.47193e+09	7115.73	7107.26	0
924	T1	2	2	GFHMVTNESPLKYLFRPEEIELLICGSR-VDPLETELGVKTLDCR-a12-b11::4::xlink::25-a=57.02146:15-b=57.02146	His-E6AP:431:x:His-E6AP:743	5.11342e+08	2372.85	2378	6.51343e+08	7079.59	7097.77	5.28713e+08	2374.26	2379.41	6.84546e+08	7084.98	7103.2	0
925	T2	2	2	GFHMVTNESPLKYLFRPEEIELLICGSR-VDPLETELGVKTLDCR-a12-b11::4::xlink::25-a=57.02146:15-b=57.02146	His-E6AP:431:x:His-E6AP:743	1.48752e+08	2366.89	2366.2	1.53916e+08	4335.87	4333.56	1.11031e+08	2371.3	2371.81	1.18348e+08	4735.28	4732.97	0
450	T1	2	2	VDPLETELGVKTLDCR-ALELYKINAK-a11-b6::4::xlink::15-a=57.02146	His-E6AP:431:x:His-E6AP:73	3.47786e+07	1846.81	1850.05	5.30488e+07	3680.4	3688.48	4.155e+07	1850.59	1852.39	6.66666e+07	3995.14	4002.16	0
452	T2	2	2	VDPLETELGVKTLDCR-ALELYKINAK-a11-b6::4::xlink::15-a=57.02146	His-E6AP:431:x:His-E6AP:73	3.93405e+06	1543.72	1540.39	4.3842e+06	2159.02	2155.15	9.94786e+06	1859.63	1856.12	1.11742e+07	3089.23	3085.41	2
1479	T1	2	2	KPLIPFEEFINEPLNEVLEMDKDYTFFK-VDPLETELGVKTLDCR-a1-b11::5::xlink::15-b=57.02146	His-E6AP:431:x:His-E6AP:437	6.52765e+08	2671.45	2676.93	9.04768e+08	7974.08	7999.03	7.00791e+08	2672.17	2677.65	9.22985e+08	7977.31	8002.3	0
1483	T2	2	2	KPLIPFEEFINEPLNEVLEMDKDYTFFK-VDPLETELGVKTLDCR-a1-b11::5::xlink::15-b=57.02146	His-E6AP:431:x:His-E6AP:437	2.04248e+08	2679.47	2683.38	2.33967e+08	7135.42	7125.79	2.75091e+08	2683.84	2684.7	3.38201e+08	7141.33	7131.65	0
342	T1	2	2	RGFHMVTNESPLKYLFRPEEIELLICGSR-NKKGPR-a13-b3::6::xlink::26-a=57.02146	His-E6AP:417:x:His-E6AP:743	3.11278e+07	2134.93	2142.28	3.27807e+07	2488.31	2496.57	1.74148e+07	1788.11	1793.11	1.74148e+07	1788.11	1793.11	1
344	T2	2	2	RGFHMVTNESPLKYLFRPEEIELLICGSR-NKKGPR-a13-b3::6::xlink::26-a=57.02146	His-E6AP:417:x:His-E6AP:743	1.56826e+06	717.032	713.816	1.56826e+06	717.032	713.816	0	0	0	0	0	0	2
340	T1	2	2	RGFHMVTNESPLKYLFRPEEIELLICGSR-NKKGPR-a13-b3::5::xlink::26-a=57.02146	His-E6AP:417:x:His-E6AP:743	1.15729e+08	2146.37	2153.09	1.21207e+08	3571.14	3581.19	3.95022e+07	2144.19	2151.62	4.21278e+07	2854.88	2863.04	1
341	T2	2	2	RGFHMVTNESPLKYLFRPEEIELLICGSR-NKKGPR-a13-b3::5::xlink::26-a=57.02146	His-E6AP:417:x:His-E6AP:743	9.94456e+06	1071.49	1071.93	9.94456e+06	1071.49	1071.93	1.40179e+06	717.342	714.125	1.40179e+06	717.342	714.125	2
461	T1	2	2	VDPLETELGVKTLDCR-NKKGPR-a11-b3::5::xlink::15-a=57.02146	His-E6AP:417:x:His-E6AP:431	2.86158e+06	1305.63	1306.58	3.02539e+06	1955.35	1958.48	1.11395e+06	1299.49	1300.66	1.17184e+06	1516.72	1518.53	1
462	T2	2	2	VDPLETELGVKTLDCR-NKKGPR-a11-b3::5::xlink::15-a=57.02146	His-E6AP:417:x:His-E6AP:431	2.22992e+07	1314.93	1310.45	2.75247e+07	2183.37	2179.78	1.92153e+07	1318.32	1313.99	2.54338e+07	2190.41	2186.82	0
458	T1	2	2	VDPLETELGVKTLDCR-NKKGPR-a11-b3::4::xlink::15-a=57.02146	His-E6AP:417:x:His-E6AP:431	8.3218e+06	1306.35	1307.55	9.01109e+06	2392.89	2396	3.20154e+06	1098.11	1097.35	4.16976e+06	2621.21	2620.98	2
460	T2	2	2	VDPLETELGVKTLDCR-NKKGPR-a11-b3::4::xlink::15-a=57.02146	His-E6AP:417:x:His-E6AP:431	4.64922e+07	1315.59	1310.78	6.0536e+07	2836.17	2830.17	3.7525e+07	1319.07	1313.96	4.85084e+07	2625.76	2621.63	0
456	T1	2	2	VDPLETELGVKTLDCR-NKKGPR-a11-b2::5::xlink::15-a=57.02146	His-E6AP:416:x:His-E6AP:431	2.86158e+06	1305.63	1306.58	3.02539e+06	1955.35	1958.48	1.11395e+06	1299.49	1300.66	1.17184e+06	1516.72	1518.53	1
457	T2	2	2	VDPLETELGVKTLDCR-NKKGPR-a11-b2::5::xlink::15-a=57.02146	His-E6AP:416:x:His-E6AP:431	2.21199e+07	1314.93	1310.45	2.74503e+07	2183.37	2179.78	1.92153e+07	1318.32	1313.99	2.54338e+07	2190.41	2186.82	0
298	T1	2	2	NLVNDDDAIVAASKCLK-KGASSAYLENSK-a14-b1::4::xlink::15-a=57.02146	His-E6AP:369:x:His-E6AP:86	5.58958e+07	1489.21	1489.05	9.86808e+07	2961.7	2966.16	6.76626e+07	1493.27	1493.15	1.15061e+08	2968.57	2973.07	0
299	T2	2	2	NLVNDDDAIVAASKCLK-KGASSAYLENSK-a14-b1::4::xlink::15-a=57.02146	His-E6AP:369:x:His-E6AP:86	5.99587e+07	1501.85	1496.78	1.12461e+08	2980.04	2976.68	7.11998e+07	1505.1	1500.05	1.29754e+08	2985.47	2982.13	0
296	T1	2	2	NLVNDDDAIVAASKCLK-KGASSAYLENSK-a14-b1::3::xlink::15-a=57.02146	His-E6AP:369:x:His-E6AP:86	2.57445e+06	1481.68	1484.16	3.33424e+06	2217.27	2222.1	3.57584e+06	1491.42	1492.24	4.61394e+06	2474.6	2478.53	0
297	T2	2	2	NLVNDDDAIVAASKCLK-KGASSAYLENSK-a14-b1::3::xlink::15-a=57.02146	His-E6AP:369:x:His-E6AP:86	2.11933e+06	1232.57	1233.71	2.11933e+06	1232.57	1233.71	2.25156e+06	1240.65	1239.89	2.58055e+06	1486.31	1485.94	1
303	T1	2	2	NLVNDDDAIVAASKCLK-LCDPHPSKK-a14-b8::5::xlink::15-a=57.02146:2-b=57.02146	His-E6AP:369:x:His-E6AP:85	6.51254e+07	1323.39	1320.25	1.16528e+08	2850.22	2850.63	7.10296e+07	1319.5	1318.36	1.26857e+08	2629.41	2632.18	0
304	T2	2	2	NLVNDDDAIVAASKCLK-LCDPHPSKK-a14-b8::5::xlink::15-a=57.02146:2-b=57.02146	His-E6AP:369:x:His-E6AP:85	3.53469e+07	1323.89	1319.03	6.34554e+07	2637.17	2633.07	4.23922e+07	1326.74	1321.74	7.31192e+07	2863.49	2858.63	0
300	T1	2	2	NLVNDDDAIVAASKCLK-LCDPHPSKK-a14-b8::3::xlink::15-a=57.02146:2-b=57.02146	His-E6AP:369:x:His-E6AP:85	1.75411e+07	1315.62	1314.76	2.8714e+07	2623.57	2626.29	2.13046e+07	1319.03	1318.07	3.53428e+07	2629.61	2632.37	0
302	T2	2	2	NLVNDDDAIVAASKCLK-LCDPHPSKK-a14-b8::3::xlink::15-a=57.02146:2-b=57.02146	His-E6AP:369:x:His-E6AP:85	3.09639e+06	1316.16	1316.04	3.34311e+06	1753.47	1753.74	6.02808e+06	1320.72	1318.86	6.2704e+06	1760.09	1757.86	0
915	T1	2	2	GFHMVTNESPLKYLFRPEEIELLICGSR-NLVNDDDAIVAASKCLK-a12-b14::6::xlink::25-a=57.02146:15-b=57.02146	His-E6AP:369:x:His-E6AP:743	1.25681e+09	2355.53	2360.64	1.6287e+09	4311.22	4322.79	1.54432e+09	2371.22	2375.32	1.92837e+09	6682.66	6699.23	0
916	T2	2	2	GFHMVTNESPLKYLFRPEEIELLICGSR-NLVNDDDAIVAASKCLK-a12-b14::6::xlink::25-a=57.02146:15-b=57.02146	His-E6AP:369:x:His-E6AP:743	6.02125e+07	1964.82	1961.66	6.02894e+07	2358.43	2348.13	6.51997e+08	2371.7	2371.7	8.39087e+08	5526.45	5515.72	2
282	T1	2	2	NLVNDDDAIVAASKCLK-ALELYKINAK-a14-b6::4::xlink::15-a=57.02146	His-E6AP:369:x:His-E6AP:73	1.82743e+08	1755.6	1754.65	3.24015e+08	4077.24	4081.14	2.08298e+08	1759.54	1758.03	3.6178e+08	4086.05	4090.07	0
283	T2	2	2	NLVNDDDAIVAASKCLK-ALELYKINAK-a14-b6::4::xlink::15-a=57.02146	His-E6AP:369:x:His-E6AP:73	1.07204e+08	1763.59	1757.7	2.06283e+08	4096.49	4088.45	1.18448e+08	1766.23	1761.24	2.23315e+08	3806.79	3802.8	0
280	T1	2	2	NLVNDDDAIVAASKCLK-ALELYKINAK-a14-b6::3::xlink::15-a=57.02146	His-E6AP:369:x:His-E6AP:73	5.70603e+07	1752.37	1754.72	1.0151e+08	3490.78	3497.91	6.37988e+07	1755.26	1757.64	1.15289e+08	3785.24	3793.25	0
281	T2	2	2	NLVNDDDAIVAASKCLK-ALELYKINAK-a14-b6::3::xlink::15-a=57.02146	His-E6AP:369:x:His-E6AP:73	2.83851e+07	1762.07	1758.15	5.24113e+07	3506.97	3504.72	3.74756e+07	1764.71	1760.8	6.27447e+07	3511.24	3509	0
306	T1	2	2	NLVNDDDAIVAASKCLK-LEMIAMENPADLKK-a14-b13::4::xlink::15-a=57.02146	His-E6AP:369:x:His-E6AP:548	2.22546e+07	1880.34	1883.91	2.22546e+07	1880.34	1883.91	1.782e+07	1883.1	1886.69	1.782e+07	1883.1	1886.69	0
307	T2	2	2	NLVNDDDAIVAASKCLK-LEMIAMENPADLKK-a14-b13::4::xlink::15-a=57.02146	His-E6AP:369:x:His-E6AP:548	0	0	0	0	0	0	183698	632.245	630.74	183698	632.245	630.74	2
308	T1	2	2	NLVNDDDAIVAASKCLK-NKKGPR-a14-b2::5::xlink::15-a=57.02146	His-E6AP:369:x:His-E6AP:416	6.29937e+06	1231.78	1230.67	8.89076e+06	2247.67	2250.16	1.3036e+06	1236.46	1233.91	1.36911e+06	1431.03	1428.87	1
309	T2	2	2	NLVNDDDAIVAASKCLK-NKKGPR-a14-b2::5::xlink::15-a=57.02146	His-E6AP:369:x:His-E6AP:416	6.13197e+06	1242.42	1236.21	8.37277e+06	2059.33	2053.97	4.32371e+06	609.628	607.339	4.83182e+06	1019.3	1017.11	1
161	T1	2	2	MMETFQQLITYKVISNEFNSR-LCDPHPSKK-a12-b8::5::xlink::2-b=57.02146	His-E6AP:346:x:His-E6AP:85	2.01209e+07	1930.82	1934.86	2.01209e+07	1930.82	1934.86	3.11774e+07	1933.52	1937.58	3.18632e+07	2892.43	2899.4	0
162	T2	2	2	MMETFQQLITYKVISNEFNSR-LCDPHPSKK-a12-b8::5::xlink::2-b=57.02146	His-E6AP:346:x:His-E6AP:85	6.59171e+06	1613.46	1611.63	6.59171e+06	1613.46	1611.63	1.49438e+07	967.72	969.045	1.49438e+07	967.72	969.045	2
151	T1	2	2	MMETFQQLITYKVISNEFNSR-ALELYKINAK-a12-b6::4::xlink	His-E6AP:346:x:His-E6AP:73	3.1031e+08	2230.53	2232.61	4.23993e+08	5925.45	5937.77	2.85648e+08	2237.48	2242.92	3.6635e+08	4457.62	4469.55	0
152	T2	2	2	MMETFQQLITYKVISNEFNSR-ALELYKINAK-a12-b6::4::xlink	His-E6AP:346:x:His-E6AP:73	2.05733e+08	2239.79	2237.73	2.98645e+08	5954.57	5950.15	2.57696e+08	2238.41	2239.51	3.49081e+08	4469.57	4469.3	0
155	T1	2	2	MMETFQQLITYKVISNEFNSR-ENGDKIPITNENR-a12-b5::4::xlink	His-E6AP:346:x:His-E6AP:698	2.23725e+06	1067.11	1068.89	2.36787e+06	1422.5	1424.65	1.45055e+06	714.59	715.785	1.70765e+06	1070.88	1073.01	1
156	T2	2	2	MMETFQQLITYKVISNEFNSR-ENGDKIPITNENR-a12-b5::4::xlink	His-E6AP:346:x:His-E6AP:698	0	0	0	0	0	0	0	0	0	0	0	0	0
165	T1	2	2	MMETFQQLITYKVISNEFNSR-LEMIAMENPADLKK-a12-b13::4::xlink	His-E6AP:346:x:His-E6AP:548	6.09292e+07	2291.24	2298.22	6.12047e+07	2672.99	2680.64	8.66215e+07	2302.3	2308.42	9.64227e+07	4214.7	4225.05	0
166	T2	2	2	MMETFQQLITYKVISNEFNSR-LEMIAMENPADLKK-a12-b13::4::xlink	His-E6AP:346:x:His-E6AP:548	0	0	0	0	0	0	763589	383.04	384.844	763589	383.04	384.844	2
189	T1	2	2	MMETFQQLITYKVISNEFNSR-VDPLETELGVKTLDCR-a12-b11::4::xlink::15-b=57.02146	His-E6AP:346:x:His-E6AP:431	2.3866e+07	2343.13	2351.1	2.3866e+07	2343.13	2351.1	4.41972e+07	2351.82	2357.19	4.5489e+07	3525.01	3534.65	0
190	T2	2	2	MMETFQQLITYKVISNEFNSR-VDPLETELGVKTLDCR-a12-b11::4::xlink::15-b=57.02146	His-E6AP:346:x:His-E6AP:431	1e+06	797.72	789.277	1e+06	797.72	789.277	0	0	0	0	0	0	2
186	T1	2	2	MMETFQQLITYKVISNEFNSR-NLVNDDDAIVAASKCLK-a12-b14::4::xlink::15-b=57.02146	His-E6AP:346:x:His-E6AP:369	1.62993e+08	2274.09	2273.34	1.88723e+08	6038.78	6046.74	1.92986e+08	2276.58	2275.85	2.18237e+08	6045.77	6053.98	0
187	T2	2	2	MMETFQQLITYKVISNEFNSR-NLVNDDDAIVAASKCLK-a12-b14::4::xlink::15-b=57.02146	His-E6AP:346:x:His-E6AP:369	5.75274e+06	1892.68	1894.62	5.75274e+06	1892.68	1894.62	1.58274e+07	2272.46	2268.4	1.58274e+07	2272.46	2268.4	2
177	T1	2	2	MMETFQQLITYKVISNEFNSR-MMETFQQLITYKVISNEFNSR-a12-b12::4::xlink	His-E6AP:346:x:His-E6AP:346	683805	1299.06	1304.3	691476	1731.02	1738.05	0	0	0	0	0	0	2
178	T2	2	2	MMETFQQLITYKVISNEFNSR-MMETFQQLITYKVISNEFNSR-a12-b12::4::xlink	His-E6AP:346:x:His-E6AP:346	0	0	0	0	0	0	0	0	0	0	0	0	0
1321	T1	2	2	LIRLWSKYNADQIR-EKLKER-a7-b2::4::xlink	His-E6AP:326:x:His-E6AP:853	1.30933e+08	1513.27	1515.07	1.94696e+08	2512.47	2517.44	1.16152e+08	1519.63	1518.59	1.45059e+08	2273.53	2274.86	0
1322	T2	2	2	LIRLWSKYNADQIR-EKLKER-a7-b2::4::xlink	His-E6AP:326:x:His-E6AP:853	1.09329e+07	1266.91	1265.12	1.09329e+07	1266.91	1265.12	6.45254e+06	1239.8	1234.24	1.23793e+07	1474.55	1468.04	1
1502	T1	2	2	LWSKYNADQIR-APVGGLGKLK-a4-b8::4::xlink	His-E6AP:326:x:His-E6AP:818	2.50263e+06	464.122	465.46	2.50263e+06	464.122	465.46	1.54829e+06	933.818	935.744	1.54829e+06	933.818	935.744	1
1503	T2	2	2	LWSKYNADQIR-APVGGLGKLK-a4-b8::4::xlink	His-E6AP:326:x:His-E6AP:818	18621.4	235.802	235.045	18621.4	235.802	235.045	93854.9	240.39	238.553	93854.9	240.39	238.553	2
1497	T1	2	2	LWSKYNADQIR-ALELYKINAK-a4-b6::4::xlink	His-E6AP:326:x:His-E6AP:73	1.30753e+07	1583.67	1585.39	1.88915e+07	2888.32	2893.71	1.2763e+07	1592.61	1593.43	1.8777e+07	3161.79	3167.31	0
1498	T2	2	2	LWSKYNADQIR-ALELYKINAK-a4-b6::4::xlink	His-E6AP:326:x:His-E6AP:73	1.32293e+06	1586.99	1585.05	1.8355e+06	2111.22	2109.64	6.21739e+06	1594.84	1593.2	7.60296e+06	2896.07	2893.08	1
173	T1	2	2	MMETFQQLITYKVISNEFNSR-LWSKYNADQIR-a12-b4::4::xlink	His-E6AP:326:x:His-E6AP:346	6.45936e+07	2223.45	2228.25	7.89099e+07	4069.39	4079.74	6.87652e+07	2229.11	2234.19	8.63916e+07	4446.36	4458.21	0
174	T2	2	2	MMETFQQLITYKVISNEFNSR-LWSKYNADQIR-a12-b4::4::xlink	His-E6AP:326:x:His-E6AP:346	773070	742	743.638	773070	742	743.638	2.44407e+08	2266.83	2265.79	3.26453e+08	3773.72	3764.51	2
1427	T1	2	2	LPLAAQGKLIR-LCDPHPSKK-a8-b8::4::xlink::2-b=57.02146	His-E6AP:319:x:His-E6AP:85	1.33145e+07	1116.71	1114.69	1.53034e+07	2225.91	2226.62	2.16084e+07	1111.11	1115.51	2.16084e+07	1111.11	1115.51	0
1428	T2	2	2	LPLAAQGKLIR-LCDPHPSKK-a8-b8::4::xlink::2-b=57.02146	His-E6AP:319:x:His-E6AP:85	1.9505e+07	1117.69	1114.06	2.46225e+07	2229.79	2224.81	2.37709e+07	1121.55	1117.86	2.85126e+07	2237.32	2232.35	0
1415	T1	2	2	LPLAAQGKLIR-APVGGLGKLK-a8-b8::4::xlink	His-E6AP:319:x:His-E6AP:818	4.463e+06	1181.37	1180.78	4.8589e+06	1413.59	1413.84	5.98058e+06	1414.28	1415.84	6.2076e+06	1646.12	1648.7	1
1416	T2	2	2	LPLAAQGKLIR-APVGGLGKLK-a8-b8::4::xlink	His-E6AP:319:x:His-E6AP:818	571910	474.318	473.529	571910	474.318	473.529	4.52722e+06	704.875	705.255	4.52722e+06	704.875	705.255	2
690	T1	2	2	EFWEIVHSFTDEQKR-LPLAAQGKLIR-a14-b8::4::xlink	His-E6AP:319:x:His-E6AP:798	4.24911e+07	1926.21	1930.21	4.46256e+07	2882.34	2888.24	4.06642e+07	1929.25	1933.28	4.69576e+07	2888.49	2894.27	0
691	T2	2	2	EFWEIVHSFTDEQKR-LPLAAQGKLIR-a14-b8::4::xlink	His-E6AP:319:x:His-E6AP:798	0	0	0	0	0	0	7.98836e+06	669.633	662.921	7.98836e+06	669.633	662.921	2
1413	T1	2	2	LPLAAQGKLIR-ALELYKINAK-a8-b6::4::xlink	His-E6AP:319:x:His-E6AP:73	3.18589e+07	1587.29	1588.07	5.24747e+07	3149.86	3155.31	3.91744e+07	1592.29	1593.11	7.03864e+07	3157.21	3162.71	0
1414	T2	2	2	LPLAAQGKLIR-ALELYKINAK-a8-b6::4::xlink	His-E6AP:319:x:His-E6AP:73	3.8573e+07	1600.39	1595.76	5.82219e+07	3171.08	3168.14	4.31257e+07	1604.81	1600.19	7.25988e+07	3177.46	3174.53	0
1411	T1	2	2	LPLAAQGKLIR-ALELYKINAK-a8-b6::3::xlink	His-E6AP:319:x:His-E6AP:73	1.65243e+07	1588.12	1588.9	2.55735e+07	3680.11	3684.41	2.85277e+07	1598.11	1597.2	4.74115e+07	3427.71	3431.55	0
1412	T2	2	2	LPLAAQGKLIR-ALELYKINAK-a8-b6::3::xlink	His-E6AP:319:x:His-E6AP:73	1.23128e+07	1591.33	1589.84	1.75064e+07	2896.78	2896.15	2.49815e+07	1604.93	1600.31	3.89406e+07	3435.55	3431.5	1
1447	T1	2	2	LPLAAQGKLIR-SVEKQFK-a8-b4::4::xlink	His-E6AP:319:x:His-E6AP:724	1.59117e+07	1307.72	1308.09	1.62006e+07	2174.64	2177.34	1.84678e+07	1306.94	1311.26	1.85031e+07	1525.46	1530.2	0
1448	T2	2	2	LPLAAQGKLIR-SVEKQFK-a8-b4::4::xlink	His-E6AP:319:x:His-E6AP:724	4.15158e+06	1306.07	1307.82	4.15158e+06	1306.07	1307.82	6.10469e+06	1309.65	1311.4	6.10469e+06	1309.65	1311.4	0
454	T1	2	2	VDPLETELGVKTLDCR-LPLAAQGKLIR-a11-b8::4::xlink::15-a=57.02146	His-E6AP:319:x:His-E6AP:431	9.56271e+07	1822.75	1826.41	1.27338e+08	3634.81	3642.65	1.05271e+08	1826.38	1828.84	1.4697e+08	4245.09	4252.2	0
455	T2	2	2	VDPLETELGVKTLDCR-LPLAAQGKLIR-a11-b8::4::xlink::15-a=57.02146	His-E6AP:319:x:His-E6AP:431	2.54974e+07	1827.91	1824.25	2.59822e+07	2131.65	2127.49	2.63507e+07	1838.48	1833.42	2.66386e+07	2451.52	2443.16	0
169	T1	2	2	MMETFQQLITYKVISNEFNSR-LPLAAQGKLIR-a12-b8::4::xlink	His-E6AP:319:x:His-E6AP:346	1.82777e+08	2214.72	2219.78	2.21984e+08	5155.68	5167.15	2.09804e+08	2217.99	2223.05	2.67664e+08	5529.1	5544.49	0
170	T2	2	2	MMETFQQLITYKVISNEFNSR-LPLAAQGKLIR-a12-b8::4::xlink	His-E6AP:319:x:His-E6AP:346	1.78906e+07	2220.17	2220.31	1.86911e+07	2955.59	2958.63	3.60681e+07	2223.75	2223.89	4.02713e+07	3700.86	3702.36	1
52	T1	2	2	LWSKYNADQIRR-LPLAAQGKLIR-a4-b8::5::xlink	His-E6AP:319:x:His-E6AP:326	2.68868e+09	1446.6	1435.01	4.70635e+09	4976.25	4961.29	2.9474e+09	1452.71	1439.99	5.01144e+09	4986.87	4971.4	0
53	T2	2	2	LWSKYNADQIRR-LPLAAQGKLIR-a4-b8::5::xlink	His-E6AP:319:x:His-E6AP:326	1.97402e+09	1464.83	1449.52	3.75713e+09	5749.82	5721.14	1.98088e+09	1464.53	1452.95	3.84641e+09	5515.88	5490.46	0
50	T1	2	2	LWSKYNADQIRR-LPLAAQGKLIR-a4-b8::4::xlink	His-E6AP:319:x:His-E6AP:326	2.78637e+09	1453.36	1439.85	4.89247e+09	4739.14	4727.37	2.99918e+09	1457.91	1445.25	5.11644e+09	5228.35	5212.86	0
51	T2	2	2	LWSKYNADQIRR-LPLAAQGKLIR-a4-b8::4::xlink	His-E6AP:319:x:His-E6AP:326	1.72604e+09	1460.88	1445.72	3.39548e+09	5021.25	4998.81	1.80879e+09	1467.7	1452.4	3.22689e+09	5759.81	5731.12	0
48	T1	2	2	LWSKYNADQIRR-LPLAAQGKLIR-a4-b8::3::xlink	His-E6AP:319:x:His-E6AP:326	5.06025e+08	1442.71	1432.31	8.49949e+08	4251.01	4244.58	4.78114e+08	1443.81	1433.2	8.23013e+08	4256.62	4249.66	0
49	T2	2	2	LWSKYNADQIRR-LPLAAQGKLIR-a4-b8::3::xlink	His-E6AP:319:x:His-E6AP:326	3.09485e+08	1440.9	1433.3	5.83818e+08	3318.54	3310.91	3.00614e+08	1443.9	1437.6	5.77011e+08	3325.62	3317.86	0
1433	T1	2	2	LPLAAQGKLIR-LWSKYNADQIR-a8-b4::4::xlink	His-E6AP:319:x:His-E6AP:326	6.27697e+09	1577.38	1568.77	1.0544e+10	5172.2	5168.2	8.28816e+09	1584.67	1574.2	1.42739e+10	5717.94	5706.27	0
1434	T2	2	2	LPLAAQGKLIR-LWSKYNADQIR-a8-b4::4::xlink	His-E6AP:319:x:His-E6AP:326	4.44037e+09	1586.36	1578.75	7.23883e+09	5207.59	5188.84	5.45864e+09	1599.91	1588.87	8.6782e+09	6320.36	6291.1	0
1431	T1	2	2	LPLAAQGKLIR-LWSKYNADQIR-a8-b4::3::xlink	His-E6AP:319:x:His-E6AP:326	2.39898e+09	1582.43	1570.58	4.15615e+09	5455.15	5444.9	3.10843e+09	1591.87	1579.86	5.2599e+09	5747.37	5735.79	0
1432	T2	2	2	LPLAAQGKLIR-LWSKYNADQIR-a8-b4::3::xlink	His-E6AP:319:x:His-E6AP:326	1.41043e+09	1596.17	1581.32	2.25232e+09	4977.55	4958.66	1.73312e+09	1598.6	1585.36	2.7358e+09	5523.93	5503.01	0
110	T1	2	2	AMSKLPLAAQGKLIR-LWSKYNADQIRR-a12-b4::5::xlink	His-E6AP:319:x:His-E6AP:326	1.44019e+07	1406.37	1405.43	1.44019e+07	1406.37	1405.43	6.63601e+06	1428.93	1430.28	1.03173e+07	1904.6	1906.37	0
111	T2	2	2	AMSKLPLAAQGKLIR-LWSKYNADQIRR-a12-b4::5::xlink	His-E6AP:319:x:His-E6AP:326	7.77266e+07	1425.38	1419.1	8.02818e+07	2365.94	2356.44	7.48835e+07	1458.16	1459.88	9.35562e+07	3361.38	3353.65	0
91	T1	2	2	AMSKLPLAAQGKLIR-LWSKYNADQIR-a12-b4::5::xlink	His-E6AP:319:x:His-E6AP:326	0	0	0	0	0	0	9.98706e+07	1527.68	1527.88	1.02064e+08	2787.04	2788.72	2
92	T2	2	2	AMSKLPLAAQGKLIR-LWSKYNADQIR-a12-b4::5::xlink	His-E6AP:319:x:His-E6AP:326	2.6009e+07	1537.9	1532.99	2.61193e+07	1790.99	1786.09	9.76187e+07	1545.69	1539.71	1.32388e+08	3785.2	3775.94	1
88	T1	2	2	AMSKLPLAAQGKLIR-LWSKYNADQIR-a12-b4::4::xlink	His-E6AP:319:x:His-E6AP:326	92528.6	254.587	254.353	92528.6	254.587	254.353	4.81205e+07	1530.87	1530.04	4.8161e+07	1784.35	1784.16	2
89	T2	2	2	AMSKLPLAAQGKLIR-LWSKYNADQIR-a12-b4::4::xlink	His-E6AP:319:x:His-E6AP:326	1.8476e+07	1539.84	1535.31	1.85435e+07	1792.93	1788.41	5.14723e+07	1541.47	1536.57	5.80264e+07	2556.9	2552.77	1
1476	T1	2	2	AMSKLPLAAQGK-LCDPHPSKK-a4-b8::4::xlink::2-b=57.02146	His-E6AP:311:x:His-E6AP:85	1.10346e+07	1022.79	1021.93	1.14701e+07	1868.88	1869.26	1.06298e+07	1027.62	1025.44	1.16909e+07	2046.04	2045.84	0
1477	T2	2	2	AMSKLPLAAQGK-LCDPHPSKK-a4-b8::4::xlink::2-b=57.02146	His-E6AP:311:x:His-E6AP:85	7.50338e+06	1023.37	1020.96	8.44308e+06	1872.26	1868.58	1.33909e+07	1033.23	1027.85	1.39433e+07	2213.2	2205.68	0
1443	T1	2	2	AMSKLPLAAQGK-APVGGLGKLK-a4-b8::3::xlink	His-E6AP:311:x:His-E6AP:818	1.84563e+06	1353.71	1357	1.86926e+06	1569.23	1572.97	219723	454.592	455.043	232184	678.328	677.933	2
1444	T2	2	2	AMSKLPLAAQGK-APVGGLGKLK-a4-b8::3::xlink	His-E6AP:311:x:His-E6AP:818	1.44492e+06	905.048	905.77	1.44492e+06	905.048	905.77	3.51929e+06	1362.61	1363.93	3.51929e+06	1362.61	1363.93	2
1401	T1	2	2	AMSKLPLAAQGK-ALELYKINAK-a4-b6::4::xlink	His-E6AP:311:x:His-E6AP:73	7.60749e+07	1517.48	1517.59	1.19303e+08	3008.19	3012.93	8.80912e+07	1521.96	1522.12	1.38856e+08	3017.99	3022.78	0
1402	T2	2	2	AMSKLPLAAQGK-ALELYKINAK-a4-b6::4::xlink	His-E6AP:311:x:His-E6AP:73	8.78363e+07	1530.57	1525.63	1.2727e+08	3028.91	3025.68	8.15484e+07	1548.07	1543.01	1.28034e+08	3547.05	3540.28	0
1397	T1	2	2	AMSKLPLAAQGK-ALELYKINAK-a4-b6::3::xlink	His-E6AP:311:x:His-E6AP:73	6.26502e+07	1516.98	1517.09	1.05537e+08	3007.87	3012.61	7.39419e+07	1521.36	1521.51	1.24195e+08	3018.53	3023.31	0
1398	T2	2	2	AMSKLPLAAQGK-ALELYKINAK-a4-b6::3::xlink	His-E6AP:311:x:His-E6AP:73	5.34834e+07	1530.72	1525.77	8.36929e+07	3028.35	3025.12	6.13432e+07	1535.44	1530.52	9.28957e+07	3285.56	3282.67	0
290	T1	2	2	NLVNDDDAIVAASKCLK-AMSKLPLAAQGK-a14-b4::5::xlink::15-a=57.02146	His-E6AP:311:x:His-E6AP:369	2.83201e+08	1675.33	1673.73	4.95506e+08	3618.38	3621.22	3.10213e+08	1678.34	1679.34	5.38301e+08	3628.66	3633.77	0
291	T2	2	2	NLVNDDDAIVAASKCLK-AMSKLPLAAQGK-a14-b4::5::xlink::15-a=57.02146	His-E6AP:311:x:His-E6AP:369	2.14093e+08	1682.06	1676.03	3.91428e+08	3631.23	3624.68	1.97288e+08	1683.55	1679.08	3.40089e+08	3633.16	3627.49	0
288	T1	2	2	NLVNDDDAIVAASKCLK-AMSKLPLAAQGK-a14-b4::4::xlink::15-a=57.02146	His-E6AP:311:x:His-E6AP:369	1.71356e+10	1695.28	1684	2.92653e+10	6151.31	6142.78	1.88909e+10	1698.4	1687.54	3.30388e+10	6170.72	6162.33	0
289	T2	2	2	NLVNDDDAIVAASKCLK-AMSKLPLAAQGK-a14-b4::4::xlink::15-a=57.02146	His-E6AP:311:x:His-E6AP:369	1.00709e+10	1709.33	1692.36	1.93157e+10	6750.76	6721.03	1.06183e+10	1713.02	1696.16	2.06521e+10	6767.3	6737.55	0
284	T1	2	2	NLVNDDDAIVAASKCLK-AMSKLPLAAQGK-a14-b4::3::xlink::15-a=57.02146	His-E6AP:311:x:His-E6AP:369	5.71592e+09	1694.8	1683.4	9.76423e+09	6151.47	6142.94	6.34842e+09	1698.38	1687.18	1.12136e+10	6169.94	6161.53	0
285	T2	2	2	NLVNDDDAIVAASKCLK-AMSKLPLAAQGK-a14-b4::3::xlink::15-a=57.02146	His-E6AP:311:x:His-E6AP:369	3.35894e+09	1709.36	1692.41	6.43689e+09	6750.97	6721.23	3.6849e+09	1709.38	1694.65	7.05593e+09	6480.23	6453.78	0
1499	T1	2	2	AMSKLPLAAQGK-LWSKYNADQIRR-a4-b4::5::xlink	His-E6AP:311:x:His-E6AP:326	1.4689e+07	1365.1	1363.74	2.63847e+07	2941.88	2944.7	1.58704e+07	1366.93	1365.62	2.61637e+07	2718.18	2721.42	0
1500	T2	2	2	AMSKLPLAAQGK-LWSKYNADQIRR-a4-b4::5::xlink	His-E6AP:311:x:His-E6AP:326	1.99801e+07	1373.32	1367.68	3.00943e+07	2726.96	2723.05	2.32595e+07	1377.95	1372.34	4.20004e+07	2735.98	2732.11	0
1495	T1	2	2	AMSKLPLAAQGK-LWSKYNADQIR-a4-b4::4::xlink	His-E6AP:311:x:His-E6AP:326	3.94129e+08	1523.88	1512.06	4.12411e+08	5253.17	5240.12	5.60973e+07	1527.63	1522.12	8.37775e+07	4510.43	4509.5	1
1496	T2	2	2	AMSKLPLAAQGK-LWSKYNADQIR-a4-b4::4::xlink	His-E6AP:311:x:His-E6AP:326	1.78095e+08	1549.92	1533.1	2.03139e+08	5056.85	5032.1	6.2875e+07	1532.44	1520.78	9.26364e+07	4028.78	4014.93	1
1485	T1	2	2	AMSKLPLAAQGK-LWSKYNADQIR-a4-b4::3::xlink	His-E6AP:311:x:His-E6AP:326	2.40081e+08	1519.11	1518.09	2.45164e+08	3999.79	4002.45	1.58381e+07	1517.08	1514.85	1.92623e+07	3997.28	3999.85	1
1486	T2	2	2	AMSKLPLAAQGK-LWSKYNADQIR-a4-b4::3::xlink	His-E6AP:311:x:His-E6AP:326	1.03135e+07	1500.51	1499.36	1.05697e+07	1995.27	1994.51	1.87873e+07	1506.53	1504.84	1.97267e+07	2747.58	2747.37	0
100	T2	2	2	AMSKLPLAAQGKLIR-LWSKYNADQIR-a4-b4::4::xlink	His-E6AP:311:x:His-E6AP:326	1.94735e+07	1281.33	1276.39	1.94735e+07	1281.33	1276.39	5.19396e+07	1542.63	1536.57	5.85659e+07	2815.94	2808.62	2
99	T1	2	2	AMSKLPLAAQGKLIR-LWSKYNADQIR-a4-b4::4::xlink	His-E6AP:311:x:His-E6AP:326	92528.6	254.587	254.353	92528.6	254.587	254.353	4.79448e+07	1530.87	1530.04	4.79852e+07	1784.35	1784.16	2
247	T1	2	2	NLHSPEYLEMALPLFCKAMSK-ALELYKINAK-a17-b6::5::xlink::16-a=57.02146	His-E6AP:307:x:His-E6AP:73	3.15745e+08	2114.2	2117.39	3.20731e+08	5972.28	5981.05	3.63839e+08	2120.62	2122.84	3.79968e+08	5982.62	5992.67	0
249	T2	2	2	NLHSPEYLEMALPLFCKAMSK-ALELYKINAK-a17-b6::5::xlink::16-a=57.02146	His-E6AP:307:x:His-E6AP:73	2.09032e+08	2113.22	2109.69	2.10017e+08	3870.97	3861.43	2.27346e+08	2117.03	2116.67	2.33788e+08	4934.58	4924.65	0
245	T1	2	2	NLHSPEYLEMALPLFCKAMSK-ALELYKINAK-a17-b6::4::xlink::16-a=57.02146	His-E6AP:307:x:His-E6AP:73	4.21671e+08	2127.65	2123.01	4.49e+08	7748.72	7752.5	4.52785e+08	2126.2	2122.75	5.27466e+08	7398.56	7403.17	0
246	T2	2	2	NLHSPEYLEMALPLFCKAMSK-ALELYKINAK-a17-b6::4::xlink::16-a=57.02146	His-E6AP:307:x:His-E6AP:73	2.88969e+08	2116.8	2112.12	3.06587e+08	4927.52	4918.46	3.76882e+08	2117.66	2116.08	3.96802e+08	5284.95	5280.67	0
263	T1	2	2	NLHSPEYLEMALPLFCKAMSK-NLVNDDDAIVAASKCLK-a17-b14::6::xlink::16-a=57.02146:15-b=57.02146	His-E6AP:307:x:His-E6AP:369	2.56311e+06	1428.84	1432.88	2.56311e+06	1428.84	1432.88	7.63668e+06	2145.28	2151.37	7.63668e+06	2145.28	2151.37	2
264	T2	2	2	NLHSPEYLEMALPLFCKAMSK-NLVNDDDAIVAASKCLK-a17-b14::6::xlink::16-a=57.02146:15-b=57.02146	His-E6AP:307:x:His-E6AP:369	830496	718.065	716.38	830496	718.065	716.38	0	0	0	0	0	0	2
260	T1	2	2	NLHSPEYLEMALPLFCKAMSK-NLVNDDDAIVAASKCLK-a17-b14::5::xlink::16-a=57.02146:15-b=57.02146	His-E6AP:307:x:His-E6AP:369	1.29636e+09	2167.12	2163.13	1.77939e+09	7895.07	7899.97	1.39776e+09	2169.94	2165.15	1.92877e+09	7900.94	7905.88	0
261	T2	2	2	NLHSPEYLEMALPLFCKAMSK-NLVNDDDAIVAASKCLK-a17-b14::5::xlink::16-a=57.02146:15-b=57.02146	His-E6AP:307:x:His-E6AP:369	8.75378e+08	2170.02	2157.06	1.1664e+09	7547.55	7528.34	9.03609e+08	2168.23	2157.93	1.21061e+09	7190.85	7173.68	0
258	T1	2	2	NLHSPEYLEMALPLFCKAMSK-NLVNDDDAIVAASKCLK-a17-b14::4::xlink::16-a=57.02146:15-b=57.02146	His-E6AP:307:x:His-E6AP:369	5.51471e+08	2168.01	2163.25	7.83673e+08	7896.6	7901.51	5.77048e+08	2169.5	2165.41	8.18272e+08	7901.49	7906.43	0
259	T2	2	2	NLHSPEYLEMALPLFCKAMSK-NLVNDDDAIVAASKCLK-a17-b14::4::xlink::16-a=57.02146:15-b=57.02146	His-E6AP:307:x:His-E6AP:369	3.88853e+08	2166.79	2156.89	4.78395e+08	7186.08	7168.93	4.00591e+08	2167.3	2156.25	4.67711e+08	7186.19	7170.29	0
183	T1	2	2	MMETFQQLITYKVISNEFNSR-NLHSPEYLEMALPLFCKAMSK-a12-b17::5::xlink::16-b=57.02146	His-E6AP:307:x:His-E6AP:346	6.66352e+09	2505.22	2501.55	8.82763e+09	9100.52	9114.75	7.16553e+09	2507.73	2504.74	9.49834e+09	9108.73	9123	0
184	T2	2	2	MMETFQQLITYKVISNEFNSR-NLHSPEYLEMALPLFCKAMSK-a12-b17::5::xlink::16-b=57.02146	His-E6AP:307:x:His-E6AP:346	3.01704e+09	2524.99	2508.4	4.68255e+09	10005.8	9972.85	3.24425e+09	2523.8	2506.8	4.6256e+09	10010.1	9977.13	0
181	T1	2	2	MMETFQQLITYKVISNEFNSR-NLHSPEYLEMALPLFCKAMSK-a12-b17::4::xlink::16-b=57.02146	His-E6AP:307:x:His-E6AP:346	2.19954e+09	2506.09	2503.14	2.72665e+09	9101.91	9116.13	2.50195e+09	2507.05	2503.59	3.00939e+09	9108.2	9122.48	0
182	T2	2	2	MMETFQQLITYKVISNEFNSR-NLHSPEYLEMALPLFCKAMSK-a12-b17::4::xlink::16-b=57.02146	His-E6AP:307:x:His-E6AP:346	3.70994e+08	2514.79	2505.2	4.88738e+08	8736.65	8717.48	3.5553e+08	2514.79	2507.13	4.60295e+08	7913.65	7892.89	0
255	T1	2	2	NLHSPEYLEMALPLFCKAMSK-LPLAAQGKLIR-a17-b8::5::xlink::16-a=57.02146	His-E6AP:307:x:His-E6AP:319	1.3643e+08	2086.64	2092.77	1.39668e+08	3822.88	3831.82	1.58419e+08	2088.15	2092.36	1.61941e+08	4173.02	4181.68	0
256	T2	2	2	NLHSPEYLEMALPLFCKAMSK-LPLAAQGKLIR-a17-b8::5::xlink::16-a=57.02146	His-E6AP:307:x:His-E6AP:319	1.95099e+07	1393.49	1390.1	1.96335e+07	2090.96	2080.45	2.79626e+07	2089.12	2086.53	2.81009e+07	2788.41	2778.48	1
253	T1	2	2	NLHSPEYLEMALPLFCKAMSK-LPLAAQGKLIR-a17-b8::4::xlink::16-a=57.02146	His-E6AP:307:x:His-E6AP:319	1.13898e+08	2087.7	2090.75	1.16085e+08	5210.52	5219.68	1.30518e+08	2089.93	2093.21	1.31606e+08	3478.13	3484.34	0
254	T2	2	2	NLHSPEYLEMALPLFCKAMSK-LPLAAQGKLIR-a17-b8::4::xlink::16-a=57.02146	His-E6AP:307:x:His-E6AP:319	1.60035e+07	2090.24	2087.58	1.62826e+07	3134.49	3125.75	1.73158e+06	1044.38	1041.33	1.73158e+06	1044.38	1041.33	2
1271	T1	2	2	KGASSAYLENSKGAPNNSCSEIK-AAAKHLIER-a12-b4::5::xlink::19-a=57.02146	His-E6AP:26:x:His-E6AP:97	6.41899e+06	1027.37	1022.19	6.57698e+06	1366.47	1359.8	8.93952e+06	1020.94	1019.19	9.97657e+06	1528.24	1525.69	0
1272	T2	2	2	KGASSAYLENSKGAPNNSCSEIK-AAAKHLIER-a12-b4::5::xlink::19-a=57.02146	His-E6AP:26:x:His-E6AP:97	3.9561e+07	1045.44	1039.39	5.06372e+07	2567.54	2558.21	4.21345e+07	1024.4	1019.12	4.77892e+07	2038.91	2033.55	0
1268	T1	2	2	KGASSAYLENSKGAPNNSCSEIK-AAAKHLIER-a12-b4::4::xlink::19-a=57.02146	His-E6AP:26:x:His-E6AP:97	357546	506.275	504.557	357546	506.275	504.557	3.01995e+06	678.77	676.564	3.13464e+06	847.545	844.966	2
1269	T2	2	2	KGASSAYLENSKGAPNNSCSEIK-AAAKHLIER-a12-b4::4::xlink::19-a=57.02146	His-E6AP:26:x:His-E6AP:97	2.34718e+07	1021.25	1016.91	2.82526e+07	2034.11	2028.73	2.41991e+07	1024.44	1018.42	2.85228e+07	1532.85	1526.18	0
907	T1	2	2	GASSAYLENSKGAPNNSCSEIK-RAAAKHLIER-a11-b5::3::xlink::18-a=57.02146	His-E6AP:26:x:His-E6AP:97	0	0	0	0	0	0	0	0	0	0	0	0	0
908	T2	2	2	GASSAYLENSKGAPNNSCSEIK-RAAAKHLIER-a11-b5::3::xlink::18-a=57.02146	His-E6AP:26:x:His-E6AP:97	0	0	0	0	0	0	0	0	0	0	0	0	0
866	T1	2	2	GASSAYLENSKGAPNNSCSEIK-AAAKHLIER-a11-b4::5::xlink::18-a=57.02146	His-E6AP:26:x:His-E6AP:97	1.13078e+08	1107.91	1104.76	2.08903e+08	2207.84	2208.47	1.25196e+08	1111.92	1108.42	2.23744e+08	2214.14	2214.8	0
867	T2	2	2	GASSAYLENSKGAPNNSCSEIK-AAAKHLIER-a11-b4::5::xlink::18-a=57.02146	His-E6AP:26:x:His-E6AP:97	2.42249e+08	1110.66	1106.54	4.57063e+08	3136.25	3124.35	2.55615e+08	1113.32	1110.06	4.88631e+08	2962.06	2952.58	0
863	T1	2	2	GASSAYLENSKGAPNNSCSEIK-AAAKHLIER-a11-b4::4::xlink::18-a=57.02146	His-E6AP:26:x:His-E6AP:97	1.42829e+08	1108.18	1104.82	2.38796e+08	2207.51	2208.13	1.53001e+08	1111.67	1108.41	2.723e+08	2214.43	2215.1	0
864	T2	2	2	GASSAYLENSKGAPNNSCSEIK-AAAKHLIER-a11-b4::4::xlink::18-a=57.02146	His-E6AP:26:x:His-E6AP:97	2.67498e+08	1110.48	1106.32	4.55735e+08	2952.82	2943.34	3.16704e+08	1113.65	1109.87	6.04167e+08	2777.61	2768.33	0
861	T1	2	2	GASSAYLENSKGAPNNSCSEIK-AAAKHLIER-a11-b4::3::xlink::18-a=57.02146	His-E6AP:26:x:His-E6AP:97	2.14144e+07	1107.63	1104.65	3.84093e+07	2206.52	2207.14	2.46991e+07	1111.28	1107.93	4.31232e+07	2213.78	2214.44	0
862	T2	2	2	GASSAYLENSKGAPNNSCSEIK-AAAKHLIER-a11-b4::3::xlink::18-a=57.02146	His-E6AP:26:x:His-E6AP:97	6.83786e+07	1108.72	1105.96	1.02394e+08	2212.91	2207.89	7.2961e+07	1112.49	1109.42	1.08823e+08	2220.03	2215.02	0
1186	T1	2	2	AAAKHLIER-LLKAITYAK-a4-b3::5::xlink	His-E6AP:26:x:His-E6AP:860	2.36935e+07	1156.54	1154.39	2.77873e+07	2306.16	2307.27	5.81926e+07	1159.61	1159.02	7.78467e+07	2312.88	2314.02	1
1187	T2	2	2	AAAKHLIER-LLKAITYAK-a4-b3::5::xlink	His-E6AP:26:x:His-E6AP:860	1.93306e+08	1160.74	1156.07	2.51682e+08	2506.16	2499.83	2.59129e+08	1162.65	1159.21	3.24359e+08	2319.5	2314.7	0
1145	T1	2	2	AAAKHLIER-LLKAITYAK-a4-b3::4::xlink	His-E6AP:26:x:His-E6AP:860	1.58633e+08	1155.98	1153.54	2.22269e+08	2303.11	2304.22	2.89247e+08	1164	1159.21	3.62136e+08	2509.82	2507.86	0
1147	T2	2	2	AAAKHLIER-LLKAITYAK-a4-b3::4::xlink	His-E6AP:26:x:His-E6AP:860	5.14584e+08	1158.58	1154.35	6.57493e+08	2504.22	2498.06	7.39604e+08	1168.07	1161.19	9.04393e+08	3296.16	3281.65	0
1085	T1	2	2	AAAKHLIER-LLKAITYAK-a4-b3::3::xlink	His-E6AP:26:x:His-E6AP:860	9.16151e+07	1156.39	1154.14	1.37263e+08	2304.93	2306.03	1.06453e+08	1160.48	1159.34	1.59659e+08	2314.16	2315.31	0
1086	T2	2	2	AAAKHLIER-LLKAITYAK-a4-b3::3::xlink	His-E6AP:26:x:His-E6AP:860	3.15386e+08	1160.5	1154.2	4.03242e+08	2505.75	2496.77	3.68968e+08	1163.2	1158.89	4.72295e+08	2319.82	2315.02	0
954	T1	2	2	LCDPHPSKKGASSAYLENSK-RAAAKHLIER-a9-b5::4::xlink::2-a=57.02146	His-E6AP:26:x:His-E6AP:86	1.94232e+08	1196.48	1193.22	2.61974e+08	3373.89	3366.69	1.00853e+08	1198.1	1195.57	1.3422e+08	2584.68	2586.16	0
959	T2	2	2	LCDPHPSKKGASSAYLENSK-RAAAKHLIER-a9-b5::4::xlink::2-a=57.02146	His-E6AP:26:x:His-E6AP:86	1.90553e+08	1202.21	1196.55	2.72442e+08	3591.82	3579.4	9.11784e+07	1204.84	1198.28	1.24554e+08	3198.27	3188.96	1
1252	T1	2	2	KGASSAYLENSK-RAAAKHLIER-a1-b5::5::xlink	His-E6AP:26:x:His-E6AP:86	2.9363e+06	881.109	884.023	3.91642e+06	1757.94	1756.25	4.41494e+06	882.779	885.91	5.83994e+06	1616.49	1615.75	0
1253	T2	2	2	KGASSAYLENSK-RAAAKHLIER-a1-b5::5::xlink	His-E6AP:26:x:His-E6AP:86	1.62771e+07	881.855	877.757	2.38118e+07	1756.88	1750.89	1.89518e+07	885.597	881.141	2.64745e+07	1763.76	1757.8	0
1222	T1	2	2	KGASSAYLENSK-AAAKHLIER-a1-b4::5::xlink	His-E6AP:26:x:His-E6AP:86	2.15712e+08	948.025	950.284	2.57012e+08	1893.54	1892.54	2.04279e+08	957.887	954.784	2.4194e+08	2378.83	2369.02	0
1223	T2	2	2	KGASSAYLENSK-AAAKHLIER-a1-b4::5::xlink	His-E6AP:26:x:His-E6AP:86	2.50799e+08	957.802	949.927	2.95211e+08	2212.14	2202.97	3.9745e+08	964.061	955.093	4.69481e+08	2713.43	2698.56	0
1220	T1	2	2	KGASSAYLENSK-AAAKHLIER-a1-b4::4::xlink	His-E6AP:26:x:His-E6AP:86	5.0888e+08	955.626	949.312	6.26454e+08	2997.9	2973.22	3.06042e+08	960.863	949.772	3.46703e+08	3155.38	3129.44	0
1221	T2	2	2	KGASSAYLENSK-AAAKHLIER-a1-b4::4::xlink	His-E6AP:26:x:His-E6AP:86	2.72643e+08	964.558	953.704	2.96738e+08	3778.92	3752.33	3.01742e+08	968.249	957.199	3.27201e+08	3792.11	3765.49	0
1218	T1	2	2	KGASSAYLENSK-AAAKHLIER-a1-b4::3::xlink	His-E6AP:26:x:His-E6AP:86	2.19536e+08	948.655	950.764	2.81788e+08	1894.09	1893.09	2.39156e+08	954.54	954.992	3.07036e+08	2062.98	2056.32	0
1219	T2	2	2	KGASSAYLENSK-AAAKHLIER-a1-b4::3::xlink	His-E6AP:26:x:His-E6AP:86	3.66162e+08	958.112	949.42	4.26755e+08	2222.04	2209.07	4.00978e+08	967.246	955.73	4.67007e+08	2555.03	2537.75	0
966	T1	2	2	AAAKHLIER-EKLKER-a4-b4::4::xlink	His-E6AP:26:x:His-E6AP:855	8.52572e+06	739.221	743.397	8.52572e+06	739.221	743.397	8.55893e+06	749.286	753.472	8.55893e+06	749.286	753.472	0
967	T2	2	2	AAAKHLIER-EKLKER-a4-b4::4::xlink	His-E6AP:26:x:His-E6AP:855	3.36133e+07	740.711	739.952	3.3805e+07	1110.85	1108.35	2.7757e+07	755.641	750.954	2.80749e+07	1498.6	1492.09	0
913	T1	2	2	AAAKHLIER-EKLKER-a4-b2::4::xlink	His-E6AP:26:x:His-E6AP:853	1.01693e+07	741.304	745.483	1.01693e+07	741.304	745.483	8.55893e+06	749.286	753.472	8.55893e+06	749.286	753.472	0
914	T2	2	2	AAAKHLIER-EKLKER-a4-b2::4::xlink	His-E6AP:26:x:His-E6AP:853	3.36133e+07	740.711	739.952	3.3805e+07	1110.85	1108.35	3.36267e+07	755.641	750.954	3.39447e+07	1503.2	1496.69	0
335	T1	2	2	RAAAKHLIER-LCDPHPSKK-a5-b8::5::xlink::2-b=57.02146	His-E6AP:26:x:His-E6AP:85	1.17805e+06	740.235	740.014	1.23382e+06	1104.19	1104.8	3.26847e+06	745.236	749.415	3.26847e+06	745.236	749.415	1
336	T2	2	2	RAAAKHLIER-LCDPHPSKK-a5-b8::5::xlink::2-b=57.02146	His-E6AP:26:x:His-E6AP:85	2.01808e+07	749.848	742.879	2.28416e+07	1482.78	1476.25	2.54043e+07	753.823	748.968	3.3282e+07	1495.62	1489.1	0
332	T1	2	2	RAAAKHLIER-LCDPHPSKK-a5-b8::4::xlink::2-b=57.02146	His-E6AP:26:x:His-E6AP:85	802415	607.171	610.545	802415	607.171	610.545	1.76937e+06	749.398	749.972	1.95377e+06	1246.05	1245.05	2
333	T2	2	2	RAAAKHLIER-LCDPHPSKK-a5-b8::4::xlink::2-b=57.02146	His-E6AP:26:x:His-E6AP:85	8.26759e+06	739.998	733.67	8.47931e+06	1340.76	1335.53	1.40968e+07	753.408	748.178	1.68014e+07	1494.58	1488.06	0
937	T1	2	2	LCDPHPSKKGASSAYLENSK-RAAAKHLIER-a8-b5::5::xlink::2-a=57.02146	His-E6AP:26:x:His-E6AP:85	3.45587e+08	1196.17	1192.7	4.75492e+08	3572.99	3564.76	7.51913e+07	1190.32	1191.6	9.38932e+07	2733.05	2729.35	1
942	T2	2	2	LCDPHPSKKGASSAYLENSK-RAAAKHLIER-a8-b5::5::xlink::2-a=57.02146	His-E6AP:26:x:His-E6AP:85	3.50306e+08	1202.36	1196.7	4.90514e+08	3591.7	3579.29	7.53828e+07	1202.29	1197.99	1.05379e+08	3339.89	3329.7	1
622	T1	2	2	AAAKHLIER-LCDPHPSKK-a4-b8::5::xlink::2-b=57.02146	His-E6AP:26:x:His-E6AP:85	5.46873e+08	816.481	815.101	6.44436e+08	1893.95	1885.39	5.96853e+08	822.324	818.121	7.09321e+08	1904.19	1888.44	0
623	T2	2	2	AAAKHLIER-LCDPHPSKK-a4-b8::5::xlink::2-b=57.02146	His-E6AP:26:x:His-E6AP:85	9.49201e+08	823.351	816.336	1.10823e+09	3126.21	3102.55	1.02525e+09	825.992	819.091	1.20022e+09	3002.56	2979.72	0
614	T1	2	2	AAAKHLIER-LCDPHPSKK-a4-b8::4::xlink::2-b=57.02146	His-E6AP:26:x:His-E6AP:85	8.37587e+08	822.373	815.905	9.49336e+08	2784.13	2752.01	9.35297e+08	824.664	819.521	1.15285e+09	2717.45	2689.14	0
615	T2	2	2	AAAKHLIER-LCDPHPSKK-a4-b8::4::xlink::2-b=57.02146	His-E6AP:26:x:His-E6AP:85	1.1839e+09	843.595	835.464	1.37175e+09	3283.72	3257.78	1.30404e+09	825.927	819.997	1.54607e+09	3137.94	3112.69	0
604	T1	2	2	AAAKHLIER-LCDPHPSKK-a4-b8::3::xlink::2-b=57.02146	His-E6AP:26:x:His-E6AP:85	1.59404e+08	814.135	814	1.95589e+08	1620.71	1618.34	1.74983e+08	817.385	818.141	2.16081e+08	1627.86	1625.53	0
605	T2	2	2	AAAKHLIER-LCDPHPSKK-a4-b8::3::xlink::2-b=57.02146	His-E6AP:26:x:His-E6AP:85	1.86913e+08	815.915	810.139	2.16091e+08	1622.77	1616.51	2.13992e+08	818.994	813.664	2.45899e+08	1629.34	1623.1	0
649	T1	2	2	AAAKHLIER-LKMIIAK-a4-b2::4::xlink	His-E6AP:26:x:His-E6AP:820	1.38387e+08	1122.04	1119.65	1.71639e+08	2235.98	2236.75	1.55183e+08	1125.74	1122.74	1.92847e+08	2242.86	2243.66	0
651	T2	2	2	AAAKHLIER-LKMIIAK-a4-b2::4::xlink	His-E6AP:26:x:His-E6AP:820	2.81802e+08	1122.29	1117.88	3.3676e+08	2238.29	2233.33	3.1138e+08	1126.73	1122.34	3.74535e+08	2247.1	2242.15	0
220	T1	2	2	AAAKHLIER-LKMIIAK-a4-b2::3::xlink	His-E6AP:26:x:His-E6AP:820	5.22557e+07	1122.19	1119.53	6.20964e+07	2236.14	2236.91	6.08339e+07	1125.62	1122.79	7.36274e+07	2243.18	2243.98	0
232	T2	2	2	AAAKHLIER-LKMIIAK-a4-b2::3::xlink	His-E6AP:26:x:His-E6AP:820	9.39128e+07	1122.42	1118.45	1.08161e+08	2238.54	2233.58	1.07315e+08	1127.24	1122.43	1.25511e+08	2247.4	2242.45	0
1299	T1	2	2	LFLQFTTGTDRAPVGGLGKLK-AAAKHLIER-a19-b4::6::xlink	His-E6AP:26:x:His-E6AP:818	1.76772e+07	1024.19	1024.78	1.76772e+07	1024.19	1024.78	4.44675e+07	1544.78	1543.72	4.51544e+07	2824.23	2822.98	2
1300	T2	2	2	LFLQFTTGTDRAPVGGLGKLK-AAAKHLIER-a19-b4::6::xlink	His-E6AP:26:x:His-E6AP:818	5.36301e+07	1293.4	1288.52	5.67345e+07	2067.11	2059.16	6.6584e+07	1565.44	1558.49	7.71276e+07	3373.26	3362.08	1
1297	T1	2	2	LFLQFTTGTDRAPVGGLGKLK-AAAKHLIER-a19-b4::5::xlink	His-E6AP:26:x:His-E6AP:818	5.52356e+07	1541.1	1538.4	5.54154e+07	1797.89	1795.12	8.98433e+07	1550.34	1547.04	9.9251e+07	4105.16	4104.78	0
1298	T2	2	2	LFLQFTTGTDRAPVGGLGKLK-AAAKHLIER-a19-b4::5::xlink	His-E6AP:26:x:His-E6AP:818	1.21886e+08	1291.47	1286.39	1.35764e+08	2317.05	2310.22	1.58285e+08	1565.92	1558.62	2.04793e+08	4653.56	4642.37	1
1295	T1	2	2	LFLQFTTGTDRAPVGGLGKLK-AAAKHLIER-a19-b4::4::xlink	His-E6AP:26:x:His-E6AP:818	5.37447e+07	1538.14	1538.4	5.3849e+07	1795.07	1793.77	5.86736e+07	1553.47	1549.52	6.21276e+07	4363.83	4363.08	0
1296	T2	2	2	LFLQFTTGTDRAPVGGLGKLK-AAAKHLIER-a19-b4::4::xlink	His-E6AP:26:x:His-E6AP:818	4.88213e+07	1555.64	1549.4	4.95064e+07	2065.82	2059.93	8.52246e+07	1566.65	1559.63	1.03006e+08	4143.26	4131.07	1
222	T1	2	2	APVGGLGKLK-AAAKHLIER-a8-b4::5::xlink	His-E6AP:26:x:His-E6AP:818	5.88388e+07	1104.73	1101.98	6.90292e+07	2201.56	2202.15	7.26237e+07	1109.14	1106.31	8.34918e+07	2209.73	2210.36	0
223	T2	2	2	APVGGLGKLK-AAAKHLIER-a8-b4::5::xlink	His-E6AP:26:x:His-E6AP:818	6.14796e+07	1104.75	1100.5	7.05866e+07	2202.75	2197.72	6.7626e+07	1113.46	1107.26	7.86752e+07	2399.38	2393.03	0
211	T1	2	2	APVGGLGKLK-AAAKHLIER-a8-b4::4::xlink	His-E6AP:26:x:His-E6AP:818	3.5313e+08	1104.16	1101.99	4.4125e+08	2200.91	2201.5	3.94569e+08	1109.91	1105.46	4.93885e+08	2395.71	2390.18	0
212	T2	2	2	APVGGLGKLK-AAAKHLIER-a8-b4::4::xlink	His-E6AP:26:x:His-E6AP:818	3.60437e+08	1104.84	1099.8	4.27427e+08	2202.32	2197.29	4.03729e+08	1109.12	1103.75	4.81724e+08	2211.03	2206.02	0
203	T1	2	2	APVGGLGKLK-AAAKHLIER-a8-b4::3::xlink	His-E6AP:26:x:His-E6AP:818	2.66204e+08	1104.62	1101.79	3.34369e+08	2201.24	2201.83	2.77043e+08	1108.7	1105.67	3.51031e+08	2208.71	2209.34	0
204	T2	2	2	APVGGLGKLK-AAAKHLIER-a8-b4::3::xlink	His-E6AP:26:x:His-E6AP:818	2.66368e+08	1104.93	1099.41	3.13758e+08	2202.32	2197.29	2.72217e+08	1108.66	1104.04	3.23617e+08	2210.51	2205.5	0
667	T1	2	2	EFWEIVHSFTDEQKR-AAAKHLIER-a14-b4::5::xlink	His-E6AP:26:x:His-E6AP:798	4.75892e+07	1660.78	1663.05	5.76097e+07	3312.63	3318.84	5.27417e+07	1662.54	1664.75	6.87967e+07	3318.27	3324.49	0
668	T2	2	2	EFWEIVHSFTDEQKR-AAAKHLIER-a14-b4::5::xlink	His-E6AP:26:x:His-E6AP:798	2.10077e+07	1665.4	1660.9	2.63692e+07	3319.11	3316.42	2.03306e+07	1671.09	1666.92	2.62416e+07	3605.72	3603.66	0
665	T1	2	2	EFWEIVHSFTDEQKR-AAAKHLIER-a14-b4::4::xlink	His-E6AP:26:x:His-E6AP:798	5.80177e+07	1667.22	1663.57	7.24235e+07	4976.23	4976.3	5.91439e+07	1674.47	1675.26	7.65874e+07	4425.65	4429.46	0
666	T2	2	2	EFWEIVHSFTDEQKR-AAAKHLIER-a14-b4::4::xlink	His-E6AP:26:x:His-E6AP:798	2.94862e+07	1679.07	1673.73	3.1302e+07	3612.69	3606.98	3.06735e+07	1697.64	1688.18	3.82398e+07	4469.84	4456.62	0
1166	T1	2	2	INAKLCDPHPSK-AAAKHLIER-a4-b4::5::xlink::6-a=57.02146	His-E6AP:26:x:His-E6AP:77	8.07172e+06	924.332	927.038	9.71412e+06	1845.36	1844.11	1.0273e+07	928.557	930.429	1.37141e+07	2008.49	2005.32	0
1167	T2	2	2	INAKLCDPHPSK-AAAKHLIER-a4-b4::5::xlink::6-a=57.02146	His-E6AP:26:x:His-E6AP:77	5.62891e+06	928.815	923.408	7.42742e+06	1697.96	1691.52	1.18826e+07	933.35	929.156	1.64301e+07	1856.04	1850.27	1
1242	T1	2	2	ALELYKINAKLCDPHPSK-RAAAKHLIER-a10-b5::4::xlink::12-a=57.02146	His-E6AP:26:x:His-E6AP:77	2.16258e+08	1551.68	1547.81	2.38455e+08	3597.76	3597.33	7.03155e+07	1544.06	1542.54	7.47202e+07	3071.27	3073.62	1
1249	T2	2	2	ALELYKINAKLCDPHPSK-RAAAKHLIER-a10-b5::4::xlink::12-a=57.02146	His-E6AP:26:x:His-E6AP:77	1.53315e+08	1564.09	1557.16	1.83781e+08	4395.07	4383.33	5.46019e+07	1558.7	1552.58	5.50983e+07	2075.3	2066.96	1
119	T1	2	2	MDNNAAAIKALELYKINAK-RAAAKHLIER-a15-b5::5::xlink	His-E6AP:26:x:His-E6AP:73	1.07386e+08	1831.11	1827.05	1.93954e+08	5724.15	5726.54	1.15861e+08	1783.67	1786.34	1.6586e+08	3822.55	3830.97	0
120	T2	2	2	MDNNAAAIKALELYKINAK-RAAAKHLIER-a15-b5::5::xlink	His-E6AP:26:x:His-E6AP:73	3.95185e+08	1841.27	1832.93	5.21001e+08	5454.24	5443.86	5.77291e+08	1824.02	1818.78	5.98542e+08	3586.32	3583.1	0
1014	T1	2	2	ALELYKINAK-RAAAKHLIER-a6-b5::5::xlink	His-E6AP:26:x:His-E6AP:73	2.7313e+07	1156.5	1155.26	2.92796e+07	2305.39	2306.5	3.95066e+07	1161.81	1159.61	6.27949e+07	2316.3	2317.47	1
1066	T2	2	2	ALELYKINAK-RAAAKHLIER-a6-b5::5::xlink	His-E6AP:26:x:His-E6AP:73	7.48289e+07	1161.1	1156.17	1.12073e+08	2314.91	2310.11	1.02858e+08	1164.58	1160.72	1.62647e+08	2516.9	2510.79	0
638	T1	2	2	ALELYKINAK-RAAAKHLIER-a6-b5::4::xlink	His-E6AP:26:x:His-E6AP:73	4.74618e+07	1158.49	1155.89	5.11981e+07	1926.63	1925.84	5.4294e+07	1162.36	1160.02	7.744e+07	2316.18	2317.34	0
688	T2	2	2	ALELYKINAK-RAAAKHLIER-a6-b5::4::xlink	His-E6AP:26:x:His-E6AP:73	1.19008e+08	1161.52	1156.44	1.91948e+08	2508.83	2502.74	1.34107e+08	1164.88	1160.31	2.52042e+08	2709.88	2701.97	0
483	T1	2	2	ALELYKINAK-RAAAKHLIER-a6-b5::3::xlink	His-E6AP:26:x:His-E6AP:73	9.3254e+06	1158.47	1155.18	9.3254e+06	1158.47	1155.18	1.30788e+07	1162.58	1159.49	1.38123e+07	1741.52	1740	0
527	T2	2	2	ALELYKINAK-RAAAKHLIER-a6-b5::3::xlink	His-E6AP:26:x:His-E6AP:73	2.15276e+07	1160.38	1155.14	3.08398e+07	2120.6	2115.16	3.81727e+07	1164.32	1160.29	5.89018e+07	2322.09	2317.29	0
991	T1	2	2	ALELYKINAK-AAAKHLIER-a6-b4::5::xlink	His-E6AP:26:x:His-E6AP:73	4.12011e+09	1254.82	1242.66	6.1606e+09	4133.02	4113.1	5.29466e+09	1259.6	1248.99	7.49619e+09	4157.53	4137.73	0
992	T2	2	2	ALELYKINAK-AAAKHLIER-a6-b4::5::xlink	His-E6AP:26:x:His-E6AP:73	3.71934e+09	1264.42	1250.87	5.15692e+09	4992.99	4965.12	4.51185e+09	1268.62	1254.61	6.13181e+09	5015.65	4987.78	0
983	T1	2	2	ALELYKINAK-AAAKHLIER-a6-b4::4::xlink	His-E6AP:26:x:His-E6AP:73	1.03833e+10	1258.54	1245.68	1.54175e+10	4548.94	4527.92	1.33539e+10	1262.61	1250.62	1.93152e+10	4576.11	4555.22	0
984	T2	2	2	ALELYKINAK-AAAKHLIER-a6-b4::4::xlink	His-E6AP:26:x:His-E6AP:73	1.12652e+10	1262.94	1248.98	1.56056e+10	4781.69	4755.51	1.40319e+10	1268.32	1254.26	1.89487e+10	5015.31	4987.42	0
977	T1	2	2	ALELYKINAK-AAAKHLIER-a6-b4::3::xlink	His-E6AP:26:x:His-E6AP:73	5.82977e+09	1259.03	1245.84	8.68974e+09	4550.22	4529.21	7.3462e+09	1270.89	1258.5	1.00189e+10	4583.61	4562.8	0
978	T2	2	2	ALELYKINAK-AAAKHLIER-a6-b4::3::xlink	His-E6AP:26:x:His-E6AP:73	6.27576e+09	1264.75	1250.48	8.47786e+09	4993.31	4965.43	7.7869e+09	1268.64	1254.84	1.0239e+10	5015.05	4987.16	0
1435	T1	2	2	AAAKHLIER-QFKAFR-a4-b3::4::xlink	His-E6AP:26:x:His-E6AP:727	1.92409e+07	1073.44	1076.48	1.928e+07	1251.64	1255.49	2.80761e+07	1075.91	1078.72	2.81635e+07	1254.4	1258.25	0
1437	T2	2	2	AAAKHLIER-QFKAFR-a4-b3::4::xlink	His-E6AP:26:x:His-E6AP:727	4.61118e+06	1071.26	1073.03	4.61118e+06	1071.26	1073.03	1.68195e+07	1075.7	1077.47	1.68195e+07	1075.7	1077.47	1
737	T1	2	2	AAAKHLIER-SVEKQFK-a4-b4::5::xlink	His-E6AP:26:x:His-E6AP:724	8.22109e+06	950.731	955.034	8.22109e+06	950.731	955.034	1.02904e+07	955.842	960.15	1.03124e+07	1115.17	1118.8	0
738	T2	2	2	AAAKHLIER-SVEKQFK-a4-b4::5::xlink	His-E6AP:26:x:His-E6AP:724	8.48501e+06	949.14	950.932	8.48501e+06	949.14	950.932	1.39701e+07	953.313	955.104	1.39701e+07	953.313	955.104	0
734	T1	2	2	AAAKHLIER-SVEKQFK-a4-b4::4::xlink	His-E6AP:26:x:His-E6AP:724	2.96281e+07	952.344	955.408	2.96739e+07	1268.84	1270.74	3.52621e+07	957.661	959.984	3.5391e+07	1593.74	1594.39	0
735	T2	2	2	AAAKHLIER-SVEKQFK-a4-b4::4::xlink	His-E6AP:26:x:His-E6AP:724	3.90975e+07	955.25	953.069	3.91771e+07	1429.29	1426.68	4.75261e+07	957.369	956.377	4.75623e+07	1275.49	1274.84	0
1176	T1	2	2	KEFVNLYSDYILNK-AAAKHLIER-a1-b4::5::xlink	His-E6AP:26:x:His-E6AP:707	2.54506e+06	1330.18	1330.96	3.18655e+06	1853.09	1855.09	2.20905e+06	1598.62	1599.51	2.30059e+06	1862.63	1864.56	1
1177	T2	2	2	KEFVNLYSDYILNK-AAAKHLIER-a1-b4::5::xlink	His-E6AP:26:x:His-E6AP:707	391656	532.94	532.361	391656	532.94	532.361	1.40613e+06	1338.99	1337.21	1.40613e+06	1338.99	1337.21	2
1174	T1	2	2	KEFVNLYSDYILNK-AAAKHLIER-a1-b4::4::xlink	His-E6AP:26:x:His-E6AP:707	2.49468e+07	1601.15	1602.5	2.59962e+07	2651.5	2652.95	2.82597e+07	1599.32	1599.95	2.99153e+07	2395.76	2396.22	0
1175	T2	2	2	KEFVNLYSDYILNK-AAAKHLIER-a1-b4::4::xlink	His-E6AP:26:x:His-E6AP:707	9.84433e+06	1606.62	1602.26	1.11891e+07	2929.93	2925.09	1.04013e+07	1614.03	1609.3	1.2121e+07	3211.66	3203.14	0
739	T1	2	2	ENGDKIPITNENR-AAAKHLIER-a5-b4::4::xlink	His-E6AP:26:x:His-E6AP:698	3.99767e+07	1101.38	1100.15	6.09695e+07	2186.13	2186.62	4.17104e+07	1158.98	1156.12	5.43526e+07	2276.61	2277.79	0
740	T2	2	2	ENGDKIPITNENR-AAAKHLIER-a5-b4::4::xlink	His-E6AP:26:x:His-E6AP:698	2.17035e+07	1101.05	1097.84	2.6905e+07	2187.86	2182.85	4.41887e+07	1161.67	1156.82	6.32353e+07	2313.94	2309.14	1
121	T1	2	2	MDNNAAAIKALELYKINAK-RAAAKHLIER-a9-b5::4::xlink	His-E6AP:26:x:His-E6AP:67	5.8582e+08	1841.08	1830.62	7.17021e+08	6360.26	6356.38	7.44389e+08	1840.1	1833.08	1.00792e+09	6080.99	6080.86	0
122	T2	2	2	MDNNAAAIKALELYKINAK-RAAAKHLIER-a9-b5::4::xlink	His-E6AP:26:x:His-E6AP:67	5.25376e+08	1837.78	1830.19	7.17191e+08	5460.24	5449.78	5.13143e+08	1844.41	1836.41	6.41371e+08	5490.38	5480.06	0
69	T1	2	2	MDNNAAAIKALELYK-AAAKHLIER-a9-b4::5::xlink	His-E6AP:26:x:His-E6AP:67	7.9841e+07	1457.14	1456.68	9.07191e+07	2905.86	2910.01	7.82218e+07	1459.37	1458.95	1.42245e+08	2908.84	2913.01	0
70	T2	2	2	MDNNAAAIKALELYK-AAAKHLIER-a9-b4::5::xlink	His-E6AP:26:x:His-E6AP:67	1.22405e+08	1476.17	1471.38	2.20868e+08	3177.84	3173.63	1.4817e+08	1477.79	1472.62	2.60709e+08	2936.68	2933.23	0
67	T1	2	2	MDNNAAAIKALELYK-AAAKHLIER-a9-b4::4::xlink	His-E6AP:26:x:His-E6AP:67	8.64021e+07	1456.64	1456.42	1.03667e+08	3127.64	3130.94	8.63537e+07	1460.04	1459.96	1.34499e+08	3153.05	3157.14	0
68	T2	2	2	MDNNAAAIKALELYK-AAAKHLIER-a9-b4::4::xlink	His-E6AP:26:x:His-E6AP:67	1.26093e+08	1476.38	1471.62	2.31927e+08	3662.12	3654.88	1.42005e+08	1489.77	1483.77	2.74785e+08	3926.39	3917.45	0
65	T1	2	2	MDNNAAAIKALELYK-AAAKHLIER-a9-b4::3::xlink	His-E6AP:26:x:His-E6AP:67	2.62713e+07	1455.66	1455.18	2.65119e+07	1937.59	1938.6	2.29634e+07	1459.26	1460.41	2.69188e+07	2913.47	2917.64	0
66	T2	2	2	MDNNAAAIKALELYK-AAAKHLIER-a9-b4::3::xlink	His-E6AP:26:x:His-E6AP:67	3.7751e+07	1474.37	1469.18	5.43698e+07	2925.04	2921.56	5.56202e+07	1477.11	1471.94	1.00186e+08	2936.6	2933.14	0
1230	T1	2	2	LEMIAMENPADLKK-AAAKHLIER-a13-b4::5::xlink	His-E6AP:26:x:His-E6AP:548	1.2825e+07	1453.01	1452.51	1.28476e+07	1690.49	1690.47	1.99842e+07	1455.69	1455.22	1.99842e+07	1455.69	1455.22	0
1237	T2	2	2	LEMIAMENPADLKK-AAAKHLIER-a13-b4::5::xlink	His-E6AP:26:x:His-E6AP:548	9.12081e+06	1480.1	1475.31	9.24297e+06	1724.92	1718.98	9.87606e+06	1486.38	1479.9	9.99825e+06	1971.38	1965.45	0
1207	T1	2	2	LEMIAMENPADLKK-AAAKHLIER-a13-b4::4::xlink	His-E6AP:26:x:His-E6AP:548	1.95679e+07	1467.34	1462.69	1.95695e+07	1709.74	1704.73	2.43893e+07	1455.79	1455.32	2.45298e+07	1695.82	1696.37	0
1217	T2	2	2	LEMIAMENPADLKK-AAAKHLIER-a13-b4::4::xlink	His-E6AP:26:x:His-E6AP:548	1.22688e+07	1469.82	1465.03	1.26736e+07	2194.08	2187.65	1.18808e+07	1488.24	1484.75	1.25031e+07	2706.49	2697.7	0
448	T1	2	2	VDPLETELGVKTLDCR-AAAKHLIER-a11-b4::5::xlink::15-a=57.02146	His-E6AP:26:x:His-E6AP:431	6.08736e+07	1507.64	1507.65	9.38544e+07	3232.42	3236.44	6.20673e+07	1510.46	1510.5	9.12084e+07	2996.29	3000.96	0
449	T2	2	2	VDPLETELGVKTLDCR-AAAKHLIER-a11-b4::5::xlink::15-a=57.02146	His-E6AP:26:x:His-E6AP:431	3.12594e+07	1520.69	1515.7	4.82182e+07	3494.11	3488.1	3.09576e+07	1525.63	1520.93	4.69435e+07	3526.63	3522.3	0
446	T1	2	2	VDPLETELGVKTLDCR-AAAKHLIER-a11-b4::4::xlink::15-a=57.02146	His-E6AP:26:x:His-E6AP:431	8.88944e+07	1507.17	1507.18	1.29861e+08	2991.59	2996.23	8.69231e+07	1510.18	1510.23	1.24119e+08	3485.8	3489.92	0
447	T2	2	2	VDPLETELGVKTLDCR-AAAKHLIER-a11-b4::4::xlink::15-a=57.02146	His-E6AP:26:x:His-E6AP:431	4.36498e+07	1519.8	1514.81	6.36841e+07	3256.02	3253.05	3.757e+07	1522.65	1517.68	4.63601e+07	3014.66	3011.39	0
278	T1	2	2	NLVNDDDAIVAASKCLK-AAAKHLIER-a14-b4::5::xlink::15-a=57.02146	His-E6AP:26:x:His-E6AP:369	7.80858e+08	1431.45	1419.53	1.37166e+09	4241.51	4230.12	8.22917e+08	1442.33	1431.11	1.41591e+09	4734.52	4719.53	0
279	T2	2	2	NLVNDDDAIVAASKCLK-AAAKHLIER-a14-b4::5::xlink::15-a=57.02146	His-E6AP:26:x:His-E6AP:369	2.95453e+08	1442.55	1434.36	5.67203e+08	4035.2	4024.22	3.11862e+08	1453.43	1443.31	6.14516e+08	4768.11	4751.18	0
276	T1	2	2	NLVNDDDAIVAASKCLK-AAAKHLIER-a14-b4::4::xlink::15-a=57.02146	His-E6AP:26:x:His-E6AP:369	8.07096e+08	1442.99	1430.22	1.33388e+09	4964.51	4948.81	8.34852e+08	1450.89	1438.47	1.38413e+09	5213.32	5197.68	0
277	T2	2	2	NLVNDDDAIVAASKCLK-AAAKHLIER-a14-b4::4::xlink::15-a=57.02146	His-E6AP:26:x:His-E6AP:369	3.00545e+08	1447.36	1434.77	5.09526e+08	4275.89	4257.39	3.27977e+08	1452.15	1440.48	5.94745e+08	5006.38	4985.29	0
274	T1	2	2	NLVNDDDAIVAASKCLK-AAAKHLIER-a14-b4::3::xlink::15-a=57.02146	His-E6AP:26:x:His-E6AP:369	2.83988e+08	1419.78	1414.99	4.6097e+08	3044.32	3043.81	3.05944e+08	1439.59	1427.35	4.84457e+08	3773.43	3764.82	0
275	T2	2	2	NLVNDDDAIVAASKCLK-AAAKHLIER-a14-b4::3::xlink::15-a=57.02146	His-E6AP:26:x:His-E6AP:369	1.01319e+08	1432.2	1426.83	1.74601e+08	2830.59	2826.94	1.08296e+08	1437.64	1430.9	1.7941e+08	3074.85	3069.91	0
147	T1	2	2	MMETFQQLITYKVISNEFNSR-AAAKHLIER-a12-b4::5::xlink	His-E6AP:26:x:His-E6AP:346	8.82856e+08	2003.56	1998.57	1.13027e+09	6639.54	6644.36	1.10876e+09	2005.35	2000.62	1.42977e+09	6647.66	6652.56	0
148	T2	2	2	MMETFQQLITYKVISNEFNSR-AAAKHLIER-a12-b4::5::xlink	His-E6AP:26:x:His-E6AP:346	4.13569e+08	2006.69	1998.44	5.8503e+08	5994.29	5981.72	4.62304e+08	2014.76	2004.28	6.57117e+08	6675.84	6659.77	0
145	T1	2	2	MMETFQQLITYKVISNEFNSR-AAAKHLIER-a12-b4::4::xlink	His-E6AP:26:x:His-E6AP:346	6.29227e+08	2001.98	1997.09	7.61107e+08	6637.51	6641.36	7.0617e+08	2004.51	2000.05	8.76793e+08	6315.24	6319.54	0
146	T2	2	2	MMETFQQLITYKVISNEFNSR-AAAKHLIER-a12-b4::4::xlink	His-E6AP:26:x:His-E6AP:346	2.59718e+08	2006.38	1998.81	3.41763e+08	5659.44	5648.41	2.96852e+08	2004.86	2000.67	4.03621e+08	5330.57	5323.07	0
142	T1	2	2	MMETFQQLITYKVISNEFNSR-AAAKHLIER-a12-b4::3::xlink	His-E6AP:26:x:His-E6AP:346	1.24796e+08	1989.81	1994.41	1.2529e+08	2320.08	2324.92	1.40781e+08	1991.3	1995.92	1.4585e+08	2983.54	2990.09	0
143	T2	2	2	MMETFQQLITYKVISNEFNSR-AAAKHLIER-a12-b4::3::xlink	His-E6AP:26:x:His-E6AP:346	2.2928e+07	1662.64	1662.38	2.2928e+07	1662.64	1662.38	2.66486e+07	1663.84	1664.91	2.66486e+07	1663.84	1664.91	1
14	T1	2	2	LWSKYNADQIR-RAAAKHLIER-a4-b5::5::xlink	His-E6AP:26:x:His-E6AP:326	2.34207e+07	1144.09	1141.6	4.34841e+07	2278.73	2279.71	2.53967e+07	1147.77	1145.2	4.60001e+07	2286.4	2287.42	0
15	T2	2	2	LWSKYNADQIR-RAAAKHLIER-a4-b5::5::xlink	His-E6AP:26:x:His-E6AP:326	1.329e+07	1147.59	1142.96	2.1681e+07	2287.23	2282.36	1.47006e+07	1152.55	1147.61	2.32252e+07	2295.76	2290.92	0
40	T1	2	2	LWSKYNADQIRR-AAAKHLIER-a4-b4::6::xlink	His-E6AP:26:x:His-E6AP:326	5.69798e+06	1144.41	1141.71	9.24955e+06	2089.27	2090.38	7.15971e+06	1147.27	1144.65	1.11074e+07	2285.88	2286.89	0
41	T2	2	2	LWSKYNADQIRR-AAAKHLIER-a4-b4::6::xlink	His-E6AP:26:x:His-E6AP:326	2.01358e+06	1148.99	1144.95	2.27662e+06	1910.58	1905.15	3.45754e+06	1151.3	1146.47	5.89824e+06	2105.15	2100.08	1
37	T1	2	2	LWSKYNADQIRR-AAAKHLIER-a4-b4::5::xlink	His-E6AP:26:x:His-E6AP:326	2.37105e+07	1144.09	1141.6	4.3774e+07	2278.73	2279.71	2.53967e+07	1147.77	1145.2	4.60001e+07	2286.4	2287.42	0
38	T2	2	2	LWSKYNADQIRR-AAAKHLIER-a4-b4::5::xlink	His-E6AP:26:x:His-E6AP:326	1.33325e+07	1147.59	1142.96	2.17235e+07	2287.23	2282.36	1.39228e+07	1152.55	1147.61	2.22261e+07	2295.76	2290.92	0
35	T1	2	2	LWSKYNADQIRR-AAAKHLIER-a4-b4::4::xlink	His-E6AP:26:x:His-E6AP:326	1.3506e+07	1144.86	1142.01	2.32075e+07	2279.57	2280.56	1.02559e+07	1150.43	1147.22	1.79505e+07	2289.06	2290.11	0
36	T2	2	2	LWSKYNADQIRR-AAAKHLIER-a4-b4::4::xlink	His-E6AP:26:x:His-E6AP:326	4.04271e+06	1146.8	1142.96	5.20196e+06	1906.63	1902.47	4.6786e+06	1151.92	1146.24	7.59151e+06	2105.32	2100.08	0
1493	T1	2	2	LWSKYNADQIR-AAAKHLIER-a4-b4::5::xlink	His-E6AP:26:x:His-E6AP:326	2.88123e+07	1233.31	1230.75	4.29777e+07	2454.32	2456.2	2.13181e+07	1236.99	1234.75	2.75749e+07	2234.93	2235.99	0
1494	T2	2	2	LWSKYNADQIR-AAAKHLIER-a4-b4::5::xlink	His-E6AP:26:x:His-E6AP:326	1.39863e+07	1239.92	1233.71	1.64856e+07	2465.39	2460.94	3.18231e+06	1244.57	1238.38	4.79532e+06	2268.57	2264.03	1
1491	T1	2	2	LWSKYNADQIR-AAAKHLIER-a4-b4::4::xlink	His-E6AP:26:x:His-E6AP:326	4.66634e+07	1233.41	1230.83	7.64257e+07	2656.36	2657.3	3.6004e+07	1237.18	1234.63	6.54012e+07	2356.03	2357.97	0
1492	T2	2	2	LWSKYNADQIR-AAAKHLIER-a4-b4::4::xlink	His-E6AP:26:x:His-E6AP:326	2.82336e+07	1240.26	1234.05	4.06387e+07	2465.63	2461.17	1.55518e+07	1217.79	1213.69	2.13567e+07	2361.38	2356.47	0
1489	T1	2	2	LWSKYNADQIR-AAAKHLIER-a4-b4::3::xlink	His-E6AP:26:x:His-E6AP:326	1.21288e+07	1232.51	1229.95	1.71289e+07	2451.97	2453.85	4.39734e+06	1240.44	1239.44	4.84855e+06	1854.6	1853.8	1
1490	T2	2	2	LWSKYNADQIR-AAAKHLIER-a4-b4::3::xlink	His-E6AP:26:x:His-E6AP:326	2.50468e+06	613.383	614.066	2.50468e+06	613.383	614.066	705103	416.548	417.209	709205	623.857	623.453	2
1407	T1	2	2	LPLAAQGKLIR-AAAKHLIER-a8-b4::5::xlink	His-E6AP:26:x:His-E6AP:319	3.27268e+07	1231.41	1228.81	4.76463e+07	2448.16	2450.03	2.53648e+07	1234.21	1231.64	4.07786e+07	2452.7	2454.59	0
1408	T2	2	2	LPLAAQGKLIR-AAAKHLIER-a8-b4::5::xlink	His-E6AP:26:x:His-E6AP:319	3.23598e+07	1237.21	1230.98	4.60223e+07	2458.91	2454.43	2.62775e+07	1240.98	1234.77	4.12065e+07	2465.34	2460.88	0
1405	T1	2	2	LPLAAQGKLIR-AAAKHLIER-a8-b4::4::xlink	His-E6AP:26:x:His-E6AP:319	9.90738e+07	1230.64	1228.03	1.63228e+08	2446.67	2448.53	8.09542e+07	1240.63	1231.05	1.38893e+08	2870.72	2862.16	0
1406	T2	2	2	LPLAAQGKLIR-AAAKHLIER-a8-b4::4::xlink	His-E6AP:26:x:His-E6AP:319	8.49576e+07	1237.28	1231.05	1.29476e+08	2458.82	2454.35	6.46176e+07	1244.46	1237.42	1.08872e+08	2880.19	2874.08	0
1403	T1	2	2	LPLAAQGKLIR-AAAKHLIER-a8-b4::3::xlink	His-E6AP:26:x:His-E6AP:319	2.99221e+07	1230.92	1228.32	4.7798e+07	2447.56	2449.42	2.17654e+07	1233.88	1231.3	3.7528e+07	2452.34	2454.23	0
1404	T2	2	2	LPLAAQGKLIR-AAAKHLIER-a8-b4::3::xlink	His-E6AP:26:x:His-E6AP:319	1.87418e+07	1237.62	1231.39	2.51482e+07	2459.37	2454.89	1.39588e+07	1241.84	1235.63	2.37042e+07	2466	2461.55	0
1349	T1	2	2	AMSKLPLAAQGK-AAAKHLIER-a4-b4::5::xlink	His-E6AP:26:x:His-E6AP:311	1.42054e+08	1152.3	1151.16	1.91547e+08	2298.46	2299.54	1.6361e+08	1156.77	1154.78	2.18107e+08	2304.84	2305.95	0
1350	T2	2	2	AMSKLPLAAQGK-AAAKHLIER-a4-b4::5::xlink	His-E6AP:26:x:His-E6AP:311	1.17903e+08	1154.85	1150.45	1.55068e+08	2302.93	2298.09	1.54531e+08	1158.5	1154.17	1.96906e+08	2310.9	2306.09	0
1339	T1	2	2	AMSKLPLAAQGK-AAAKHLIER-a4-b4::4::xlink	His-E6AP:26:x:His-E6AP:311	2.08031e+08	1152.44	1150.11	2.96944e+08	2296.58	2297.65	2.44074e+08	1156.8	1154.14	3.44529e+08	2305.09	2306.2	0
1340	T2	2	2	AMSKLPLAAQGK-AAAKHLIER-a4-b4::4::xlink	His-E6AP:26:x:His-E6AP:311	2.26161e+08	1155.41	1150.64	2.96332e+08	2303.27	2298.44	2.46629e+08	1159	1154.54	3.25381e+08	2311.06	2306.25	0
1333	T1	2	2	AMSKLPLAAQGK-AAAKHLIER-a4-b4::3::xlink	His-E6AP:26:x:His-E6AP:311	6.33896e+07	1152.56	1149.52	8.97796e+07	2295.99	2297.06	3.64569e+07	1156.55	1155.03	5.10806e+07	2114.12	2114.19	0
1334	T2	2	2	AMSKLPLAAQGK-AAAKHLIER-a4-b4::3::xlink	His-E6AP:26:x:His-E6AP:311	6.62932e+07	1155.3	1150.83	8.16243e+07	2303.64	2298.81	2.46992e+07	1159.66	1154.03	3.82799e+07	2310.37	2305.57	1
241	T1	2	2	NLHSPEYLEMALPLFCKAMSK-AAAKHLIER-a17-b4::6::xlink::16-a=57.02146	His-E6AP:26:x:His-E6AP:307	5.20197e+08	1881.03	1877.85	6.24399e+08	5293.51	5297.58	5.76773e+08	1879.24	1879.14	7.10378e+08	4982.02	4988.99	0
242	T2	2	2	NLHSPEYLEMALPLFCKAMSK-AAAKHLIER-a17-b4::6::xlink::16-a=57.02146	His-E6AP:26:x:His-E6AP:307	3.34958e+08	1889.54	1883.47	3.8004e+08	5311.96	5302.41	3.13606e+08	1893.97	1886.27	3.53031e+08	5633.71	5623.58	0
239	T1	2	2	NLHSPEYLEMALPLFCKAMSK-AAAKHLIER-a17-b4::5::xlink::16-a=57.02146	His-E6AP:26:x:His-E6AP:307	9.86377e+08	1892.88	1886.59	1.247e+09	6556.46	6557.18	1.07524e+09	1891.92	1884.6	1.37083e+09	6246.09	6247.55	0
240	T2	2	2	NLHSPEYLEMALPLFCKAMSK-AAAKHLIER-a17-b4::5::xlink::16-a=57.02146	His-E6AP:26:x:His-E6AP:307	6.10503e+08	1894.12	1884.15	7.72336e+08	5943	5929.39	6.45242e+08	1900.31	1889.07	7.92868e+08	5954.7	5941.09	0
237	T1	2	2	NLHSPEYLEMALPLFCKAMSK-AAAKHLIER-a17-b4::4::xlink::16-a=57.02146	His-E6AP:26:x:His-E6AP:307	7.01804e+08	1893.25	1884.22	8.3579e+08	6248.42	6245.26	7.56642e+08	1896.9	1887.33	9.50801e+08	6567.69	6565.65	0
238	T2	2	2	NLHSPEYLEMALPLFCKAMSK-AAAKHLIER-a17-b4::4::xlink::16-a=57.02146	His-E6AP:26:x:His-E6AP:307	4.26806e+08	1891.37	1884.49	4.98245e+08	5626.31	5616.2	4.81675e+08	1894.91	1887.03	5.59527e+08	5633.36	5623.24	0
251	T1	2	2	AAAKHLIER-AAAKHLIER-a4-b4::5::xlink	His-E6AP:26:x:His-E6AP:26	2.22321e+08	917.14	918.172	2.75009e+08	1982.06	1977.65	2.57958e+08	919.462	921.675	3.20316e+08	1988.86	1984.48	0
252	T2	2	2	AAAKHLIER-AAAKHLIER-a4-b4::5::xlink	His-E6AP:26:x:His-E6AP:26	2.26177e+08	921.966	917.061	2.98399e+08	2291.28	2282.03	2.74468e+08	925.177	919.729	3.56483e+08	2449.91	2440.24	0
820	T1	2	2	AAAKHLIER-AAAKHLIER-a4-b4::4::xlink	His-E6AP:26:x:His-E6AP:26	4.63216e+08	922.335	919.449	6.35553e+08	2751.81	2729.7	5.44777e+08	927.52	923.201	7.48002e+08	2763.71	2745.62	0
826	T2	2	2	AAAKHLIER-AAAKHLIER-a4-b4::4::xlink	His-E6AP:26:x:His-E6AP:26	4.04756e+08	928.341	917.774	5.38767e+08	3215.67	3194.62	4.86234e+08	925.861	920.513	6.40132e+08	2607.04	2595.49	0
725	T1	2	2	AAAKHLIER-AAAKHLIER-a4-b4::3::xlink	His-E6AP:26:x:His-E6AP:26	1.11815e+08	926.725	927.049	1.56441e+08	2144.16	2141.04	1.30353e+08	918.798	921.627	1.82487e+08	1835.25	1833.95	0
726	T2	2	2	AAAKHLIER-AAAKHLIER-a4-b4::3::xlink	His-E6AP:26:x:His-E6AP:26	9.29977e+07	919.913	914.858	1.14277e+08	1828.28	1822.46	1.2582e+08	923.442	917.926	1.52446e+08	1833.87	1828.07	0
1393	T1	2	2	LLSNEKIETAFLNALVYLSPNVECDLTYHNVYSR-MDNNAAAIKALELYK-a6-b9::5::xlink::24-a=57.02146	His-E6AP:247:x:His-E6AP:67	7.1396e+08	2590.45	2595.72	1.00032e+09	7731.83	7754.93	7.76124e+08	2591.65	2596.93	1.04425e+09	7735.07	7758.19	0
1394	T2	2	2	LLSNEKIETAFLNALVYLSPNVECDLTYHNVYSR-MDNNAAAIKALELYK-a6-b9::5::xlink::24-a=57.02146	His-E6AP:247:x:His-E6AP:67	5.19524e+08	2605.8	2607.34	7.78623e+08	7789.75	7781.97	5.17041e+08	2608.57	2610.11	7.32139e+08	7795.98	7788.23	0
1391	T1	2	2	LLSNEKIETAFLNALVYLSPNVECDLTYHNVYSR-AAAKHLIER-a6-b4::6::xlink::24-a=57.02146	His-E6AP:247:x:His-E6AP:26	1.51075e+09	2306.52	2311.64	2.48797e+09	6868.9	6885.45	1.5848e+09	2308.57	2313.69	2.63053e+09	6874.84	6891.41	0
1392	T2	2	2	LLSNEKIETAFLNALVYLSPNVECDLTYHNVYSR-AAAKHLIER-a6-b4::6::xlink::24-a=57.02146	His-E6AP:247:x:His-E6AP:26	6.60477e+08	2307.1	2305.97	1.0247e+09	6130.82	6121.21	7.9459e+08	2305.07	2305.07	1.24707e+09	5753.52	5743.45	0
1389	T1	2	2	LLSNEKIETAFLNALVYLSPNVECDLTYHNVYSR-AAAKHLIER-a6-b4::4::xlink::24-a=57.02146	His-E6AP:247:x:His-E6AP:26	9.1485e+07	2288.07	2293.11	1.36954e+08	4948.04	4959.56	1.50236e+08	2290.34	2294.44	2.08994e+08	4952.21	4963.78	0
1390	T2	2	2	LLSNEKIETAFLNALVYLSPNVECDLTYHNVYSR-AAAKHLIER-a6-b4::4::xlink::24-a=57.02146	His-E6AP:247:x:His-E6AP:26	3.06493e+06	1532.26	1529.49	3.06493e+06	1532.26	1529.49	6.88868e+06	1917.71	1913.72	7.59075e+06	2683.78	2677.9	2
1003	T1	2	2	IGDSSQGDNNLQKLGPDDVSVDIDAIR-LLKAITYAKGFGML-a13-b9::6::xlink	His-E6AP:222:x:His-E6AP:866	0	0	0	0	0	0	137926	254.86	254.629	137926	254.86	254.629	2
1004	T2	2	2	IGDSSQGDNNLQKLGPDDVSVDIDAIR-LLKAITYAKGFGML-a13-b9::6::xlink	His-E6AP:222:x:His-E6AP:866	0	0	0	0	0	0	0	0	0	0	0	0	0
1102	T1	2	2	IGDSSQGDNNLQKLGPDDVSVDIDAIRR-LLKAITYAKGFGML-a13-b3::5::xlink	His-E6AP:222:x:His-E6AP:860	216939	245.413	245.387	216939	245.413	245.387	0	0	0	0	0	0	2
1103	T2	2	2	IGDSSQGDNNLQKLGPDDVSVDIDAIRR-LLKAITYAKGFGML-a13-b3::5::xlink	His-E6AP:222:x:His-E6AP:860	0	0	0	0	0	0	0	0	0	0	0	0	0
1001	T1	2	2	IGDSSQGDNNLQKLGPDDVSVDIDAIR-LLKAITYAKGFGML-a13-b3::5::xlink	His-E6AP:222:x:His-E6AP:860	156213	252.872	251.209	156213	252.872	251.209	0	0	0	0	0	0	2
1002	T2	2	2	IGDSSQGDNNLQKLGPDDVSVDIDAIR-LLKAITYAKGFGML-a13-b3::5::xlink	His-E6AP:222:x:His-E6AP:860	0	0	0	0	0	0	0	0	0	0	0	0	0
996	T1	2	2	IGDSSQGDNNLQKLGPDDVSVDIDAIR-LLKAITYAK-a13-b3::4::xlink	His-E6AP:222:x:His-E6AP:860	1.25762e+07	1836.39	1839.54	1.25762e+07	1836.39	1839.54	1.15958e+07	1838.67	1841.84	1.18374e+07	2143.34	2147.49	0
997	T2	2	2	IGDSSQGDNNLQKLGPDDVSVDIDAIR-LLKAITYAK-a13-b3::4::xlink	His-E6AP:222:x:His-E6AP:860	2.12839e+06	617.92	614.176	2.12839e+06	617.92	614.176	1.16309e+07	1848.17	1844.62	1.16309e+07	1848.17	1844.62	2
968	T1	2	2	IGDSSQGDNNLQKLGPDDVSVDIDAIR-LCDPHPSKK-a13-b8::5::xlink::2-b=57.02146	His-E6AP:222:x:His-E6AP:85	1.40346e+07	1501.22	1501.18	1.40346e+07	1501.22	1501.18	8.46245e+06	1502.36	1502.33	8.46245e+06	1502.36	1502.33	0
972	T2	2	2	IGDSSQGDNNLQKLGPDDVSVDIDAIR-LCDPHPSKK-a13-b8::5::xlink::2-b=57.02146	His-E6AP:222:x:His-E6AP:85	2.05836e+07	1513.84	1508.83	2.05836e+07	1513.84	1508.83	2.84233e+07	1516.91	1511.91	2.84233e+07	1516.91	1511.91	0
960	T1	2	2	IGDSSQGDNNLQKLGPDDVSVDIDAIR-LCDPHPSKK-a13-b8::4::xlink::2-b=57.02146	His-E6AP:222:x:His-E6AP:85	0	0	0	0	0	0	537571	500.6	500.963	537571	500.6	500.963	2
965	T2	2	2	IGDSSQGDNNLQKLGPDDVSVDIDAIR-LCDPHPSKK-a13-b8::4::xlink::2-b=57.02146	His-E6AP:222:x:His-E6AP:85	712205	505.185	503.831	712205	505.185	503.831	1.20691e+06	1009.79	1007.83	1.20691e+06	1009.79	1007.83	1
1079	T1	2	2	IGDSSQGDNNLQKLGPDDVSVDIDAIRR-ALELYKINAK-a13-b6::5::xlink	His-E6AP:222:x:His-E6AP:73	4.401e+07	1787.61	1790.3	4.41808e+07	2084.42	2088.13	5.5873e+07	1790.33	1792.53	5.60385e+07	2087.88	2090.58	0
1080	T2	2	2	IGDSSQGDNNLQKLGPDDVSVDIDAIRR-ALELYKINAK-a13-b6::5::xlink	His-E6AP:222:x:His-E6AP:73	1.03668e+07	1796.99	1793.47	1.0513e+07	2095.46	2092.44	3.8946e+07	1799.49	1795.73	3.8946e+07	1799.49	1795.73	1
773	T1	2	2	IGDSSQGDNNLQKLGPDDVSVDIDAIR-ALELYKINAK-a13-b6::4::xlink	His-E6AP:222:x:His-E6AP:73	5.14518e+07	1892.76	1896.44	5.14518e+07	1892.76	1896.44	6.61293e+07	1895.27	1898.98	6.61293e+07	1895.27	1898.98	0
777	T2	2	2	IGDSSQGDNNLQKLGPDDVSVDIDAIR-ALELYKINAK-a13-b6::4::xlink	His-E6AP:222:x:His-E6AP:73	1.38352e+08	1892.36	1887.47	1.80776e+08	4343.57	4331.48	2.11262e+07	1905.25	1901.93	2.16235e+07	2213.69	2208.71	1
1048	T1	2	2	IGDSSQGDNNLQKLGPDDVSVDIDAIR-SVEKQFKAFR-a13-b7::5::xlink	His-E6AP:222:x:His-E6AP:727	2.76087e+08	1392.88	1386.87	3.34865e+08	4141.48	4137.64	2.99289e+08	1394.31	1388.38	3.64385e+08	4145.43	4141.62	0
1049	T2	2	2	IGDSSQGDNNLQKLGPDDVSVDIDAIR-SVEKQFKAFR-a13-b7::5::xlink	His-E6AP:222:x:His-E6AP:727	5.02196e+08	1401.67	1393.83	6.5535e+08	4170.81	4159.08	5.40248e+08	1404.21	1396.83	7.11739e+08	4177.96	4166.23	0
1127	T1	2	2	IGDSSQGDNNLQKLGPDDVSVDIDAIRR-SVEKQFKAFR-a13-b7::6::xlink	His-E6AP:222:x:His-E6AP:727	3.0678e+08	1314.97	1312.62	3.81264e+08	3930.55	3925	3.31852e+08	1317.89	1314.66	3.94121e+08	3066.48	3057.8	0
1128	T2	2	2	IGDSSQGDNNLQKLGPDDVSVDIDAIRR-SVEKQFKAFR-a13-b7::6::xlink	His-E6AP:222:x:His-E6AP:727	5.81964e+08	1323.72	1318.18	8.4003e+08	3953.57	3941.57	6.07531e+08	1326.3	1320.13	8.24898e+08	3525.61	3512.64	0
1116	T1	2	2	IGDSSQGDNNLQKLGPDDVSVDIDAIRR-LWSKYNADQIRR-a13-b4::6::xlink	His-E6AP:222:x:His-E6AP:326	5.98518e+08	1665.78	1665.69	6.71348e+08	4698.45	4699.72	5.51075e+08	1668.81	1668.58	6.45084e+08	4707.42	4708.77	0
1117	T2	2	2	IGDSSQGDNNLQKLGPDDVSVDIDAIRR-LWSKYNADQIRR-a13-b4::6::xlink	His-E6AP:222:x:His-E6AP:326	6.47869e+08	1674.58	1666.39	7.85204e+08	4161.01	4148.49	6.04876e+08	1677.76	1669.55	7.57285e+08	4168.02	4155.64	0
1114	T1	2	2	IGDSSQGDNNLQKLGPDDVSVDIDAIRR-LWSKYNADQIRR-a13-b4::5::xlink	His-E6AP:222:x:His-E6AP:326	4.39585e+08	1669.73	1670.03	4.92737e+08	4155.28	4154.9	3.82448e+08	1671.79	1675.39	4.28644e+08	4717.39	4719.22	0
1115	T2	2	2	IGDSSQGDNNLQKLGPDDVSVDIDAIRR-LWSKYNADQIRR-a13-b4::5::xlink	His-E6AP:222:x:His-E6AP:326	3.04209e+08	1674.73	1668.75	3.98488e+08	3895.7	3882.77	4.66035e+08	1677.98	1671.26	5.77596e+08	4172.94	4160.61	0
1112	T1	2	2	IGDSSQGDNNLQKLGPDDVSVDIDAIRR-LWSKYNADQIR-a13-b4::5::xlink	His-E6AP:222:x:His-E6AP:326	3.74447e+09	1774.8	1767.41	4.76693e+09	5876.56	5874.58	3.97277e+09	1777.37	1770.69	4.97561e+09	5882.71	5880.82	0
1113	T2	2	2	IGDSSQGDNNLQKLGPDDVSVDIDAIRR-LWSKYNADQIR-a13-b4::5::xlink	His-E6AP:222:x:His-E6AP:326	2.33975e+09	1778.77	1770.94	3.03481e+09	5304.32	5293.82	2.45083e+09	1782.51	1774.11	2.9829e+09	5303.9	5293.39	0
1110	T1	2	2	IGDSSQGDNNLQKLGPDDVSVDIDAIRR-LWSKYNADQIR-a13-b4::4::xlink	His-E6AP:222:x:His-E6AP:326	9.29332e+08	1768.57	1767.9	1.03031e+09	5282.05	5286.8	1.11489e+09	1771.72	1771.4	1.20439e+09	5295.17	5300.02	0
1111	T2	2	2	IGDSSQGDNNLQKLGPDDVSVDIDAIRR-LWSKYNADQIR-a13-b4::4::xlink	His-E6AP:222:x:His-E6AP:326	5.29542e+08	1777.87	1770.21	5.65818e+08	5005.3	4994.4	5.17122e+08	1780.71	1773.79	5.4295e+08	4734.62	4722.9	0
1024	T1	2	2	IGDSSQGDNNLQKLGPDDVSVDIDAIR-LWSKYNADQIRR-a13-b4::5::xlink	His-E6AP:222:x:His-E6AP:326	3.74447e+09	1777.98	1773.64	4.43904e+09	6185.26	6182.72	2.99274e+09	1791.63	1786.71	3.93353e+09	6494.92	6489.09	0
1026	T2	2	2	IGDSSQGDNNLQKLGPDDVSVDIDAIR-LWSKYNADQIRR-a13-b4::5::xlink	His-E6AP:222:x:His-E6AP:326	2.33543e+09	1778.77	1774.14	2.93266e+09	5314.42	5303.89	2.44944e+09	1782.51	1774.11	2.97553e+09	5306.38	5295.87	0
1022	T1	2	2	IGDSSQGDNNLQKLGPDDVSVDIDAIR-LWSKYNADQIRR-a13-b4::4::xlink	His-E6AP:222:x:His-E6AP:326	9.29332e+08	1768.42	1767.29	1.04203e+09	5277.79	5282.55	1.20393e+09	1771.12	1769.63	1.29163e+09	5285.78	5290.61	0
1023	T2	2	2	IGDSSQGDNNLQKLGPDDVSVDIDAIR-LWSKYNADQIRR-a13-b4::4::xlink	His-E6AP:222:x:His-E6AP:326	5.28226e+08	1776.16	1770.21	5.58311e+08	5002.81	4991.99	4.96678e+08	1778.02	1772.39	5.26931e+08	5308.07	5297.51	0
1020	T1	2	2	IGDSSQGDNNLQKLGPDDVSVDIDAIR-LWSKYNADQIR-a13-b4::5::xlink	His-E6AP:222:x:His-E6AP:326	1.28487e+08	1870.46	1873.27	1.36552e+08	3421.72	3427.96	1.43043e+08	1873.44	1876.62	1.50118e+08	2806.82	2810.55	0
1021	T2	2	2	IGDSSQGDNNLQKLGPDDVSVDIDAIR-LWSKYNADQIR-a13-b4::5::xlink	His-E6AP:222:x:His-E6AP:326	6.36113e+07	1884.68	1878.75	6.36428e+07	2199.84	2191.43	5.27844e+07	1881.84	1878.43	5.27844e+07	1881.84	1878.43	0
1018	T1	2	2	IGDSSQGDNNLQKLGPDDVSVDIDAIR-LWSKYNADQIR-a13-b4::4::xlink	His-E6AP:222:x:His-E6AP:326	1.56848e+09	1883.15	1876.76	2.04823e+09	6859.68	6856.69	2.06957e+09	1886.02	1879.24	2.70912e+09	6869.01	6866.08	0
1019	T2	2	2	IGDSSQGDNNLQKLGPDDVSVDIDAIR-LWSKYNADQIR-a13-b4::4::xlink	His-E6AP:222:x:His-E6AP:326	1.21412e+09	1886.2	1879.72	1.44917e+09	5636.02	5625.89	1.28427e+09	1894.73	1883.39	1.52505e+09	6277.8	6261.54	0
1016	T1	2	2	IGDSSQGDNNLQKLGPDDVSVDIDAIR-LWSKYNADQIR-a13-b4::3::xlink	His-E6AP:222:x:His-E6AP:326	3.66095e+08	1869.98	1873.45	4.22278e+08	3725.98	3734.29	4.03462e+08	1873	1876.5	4.54142e+08	3733.44	3741.78	0
1017	T2	2	2	IGDSSQGDNNLQKLGPDDVSVDIDAIR-LWSKYNADQIR-a13-b4::3::xlink	His-E6AP:222:x:His-E6AP:326	2.11766e+08	1878.23	1874.81	2.14819e+08	2189.55	2187.03	2.18948e+08	1882.32	1878.91	2.20296e+08	2506.88	2503.89	0
1106	T1	2	2	IGDSSQGDNNLQKLGPDDVSVDIDAIRR-LPLAAQGKLIR-a13-b8::5::xlink	His-E6AP:222:x:His-E6AP:319	2.50019e+09	1773.48	1769.05	3.26829e+09	5582.19	5583.45	2.72817e+09	1782.6	1772.23	3.53098e+09	6188.64	6183.33	0
1107	T2	2	2	IGDSSQGDNNLQKLGPDDVSVDIDAIRR-LPLAAQGKLIR-a13-b8::5::xlink	His-E6AP:222:x:His-E6AP:319	1.65368e+09	1780.94	1772.62	2.24607e+09	5308.75	5298.22	1.71733e+09	1783.34	1775.02	2.33487e+09	5320.4	5309.88	0
1104	T1	2	2	IGDSSQGDNNLQKLGPDDVSVDIDAIRR-LPLAAQGKLIR-a13-b8::4::xlink	His-E6AP:222:x:His-E6AP:319	6.89978e+08	1769.88	1767.94	8.24884e+08	4991.42	4995.36	7.5411e+08	1772.69	1771.37	8.89971e+08	5000.47	5004.17	0
1105	T2	2	2	IGDSSQGDNNLQKLGPDDVSVDIDAIRR-LPLAAQGKLIR-a13-b8::4::xlink	His-E6AP:222:x:His-E6AP:319	4.74669e+08	1781.06	1772.75	5.81487e+08	4139.64	4127.79	4.98105e+08	1783.52	1775.2	6.09455e+08	4439.34	4428.07	0
1011	T1	2	2	IGDSSQGDNNLQKLGPDDVSVDIDAIR-LPLAAQGKLIR-a13-b8::5::xlink	His-E6AP:222:x:His-E6AP:319	3.45739e+08	1876.72	1876.1	4.11725e+08	5603.42	5610.65	3.67843e+08	1879.97	1878.98	4.20585e+08	5611.11	5618.4	0
1012	T2	2	2	IGDSSQGDNNLQKLGPDDVSVDIDAIR-LPLAAQGKLIR-a13-b8::5::xlink	His-E6AP:222:x:His-E6AP:319	2.78709e+08	1888.35	1881.58	2.9487e+08	4079.59	4068.19	2.98992e+08	1890.24	1884.17	3.13191e+08	4084.11	4072.74	0
1009	T1	2	2	IGDSSQGDNNLQKLGPDDVSVDIDAIR-LPLAAQGKLIR-a13-b8::4::xlink	His-E6AP:222:x:His-E6AP:319	2.15252e+09	1883.07	1875.9	2.82767e+09	6547.96	6545.65	2.34024e+09	1885.42	1880.26	3.04372e+09	6557.26	6557.89	0
1010	T2	2	2	IGDSSQGDNNLQKLGPDDVSVDIDAIR-LPLAAQGKLIR-a13-b8::4::xlink	His-E6AP:222:x:His-E6AP:319	1.6147e+09	1888.39	1881.71	2.02433e+09	5636.94	5626.81	1.74065e+09	1893.67	1884.65	2.15786e+09	5963.61	5950	0
1007	T1	2	2	IGDSSQGDNNLQKLGPDDVSVDIDAIR-LPLAAQGKLIR-a13-b8::3::xlink	His-E6AP:222:x:His-E6AP:319	2.40849e+08	1871.38	1874.86	2.59613e+08	3418.83	3426.17	2.70118e+08	1874.16	1877.66	2.98141e+08	3424.49	3431.87	0
1008	T2	2	2	IGDSSQGDNNLQKLGPDDVSVDIDAIR-LPLAAQGKLIR-a13-b8::3::xlink	His-E6AP:222:x:His-E6AP:319	1.41811e+08	1880.14	1876.73	1.41811e+08	1880.14	1876.73	1.46565e+08	1883.12	1879.72	1.47709e+08	2192.47	2189.48	0
1077	T1	2	2	IGDSSQGDNNLQKLGPDDVSVDIDAIRR-AAAKHLIER-a13-b4::5::xlink	His-E6AP:222:x:His-E6AP:26	1.71239e+08	1515.69	1513.44	1.79126e+08	2771.65	2767.96	3.01472e+08	1521.33	1517.58	3.17943e+08	3032.8	3027.28	0
1078	T2	2	2	IGDSSQGDNNLQKLGPDDVSVDIDAIRR-AAAKHLIER-a13-b4::5::xlink	His-E6AP:222:x:His-E6AP:26	1.48252e+08	1527.2	1519.96	1.59365e+08	2795.02	2782.74	1.31735e+08	1534.69	1528.24	1.47564e+08	3311.46	3298.83	0
1075	T1	2	2	IGDSSQGDNNLQKLGPDDVSVDIDAIRR-AAAKHLIER-a13-b4::4::xlink	His-E6AP:222:x:His-E6AP:26	2.28779e+07	1507.62	1507.64	2.28779e+07	1507.62	1507.64	1.65105e+07	1510.75	1510.79	1.65105e+07	1510.75	1510.79	0
1076	T2	2	2	IGDSSQGDNNLQKLGPDDVSVDIDAIRR-AAAKHLIER-a13-b4::4::xlink	His-E6AP:222:x:His-E6AP:26	9.11196e+06	1520.31	1515.33	9.11196e+06	1520.31	1515.33	1.02242e+07	1278.1	1272.02	1.0354e+07	1532.3	1525.38	1
704	T1	2	2	IGDSSQGDNNLQKLGPDDVSVDIDAIR-AAAKHLIER-a13-b4::5::xlink	His-E6AP:222:x:His-E6AP:26	2.31975e+08	1607.66	1605.07	2.34425e+08	2940.61	2938.52	2.64068e+08	1610.65	1607.32	2.68374e+08	3213.75	3210.24	0
705	T2	2	2	IGDSSQGDNNLQKLGPDDVSVDIDAIR-AAAKHLIER-a13-b4::5::xlink	His-E6AP:222:x:His-E6AP:26	9.86512e+07	1617.17	1611.26	9.9272e+07	2425.79	2415.45	1.53134e+08	1624.54	1618.46	1.55153e+08	2970.47	2959.67	0
699	T1	2	2	IGDSSQGDNNLQKLGPDDVSVDIDAIR-AAAKHLIER-a13-b4::4::xlink	His-E6AP:222:x:His-E6AP:26	1.1081e+08	1601.38	1602.28	1.11009e+08	1869.16	1868.63	1.30299e+08	1603.9	1604.83	1.30299e+08	1603.9	1604.83	0
702	T2	2	2	IGDSSQGDNNLQKLGPDDVSVDIDAIR-AAAKHLIER-a13-b4::4::xlink	His-E6AP:222:x:His-E6AP:26	6.89386e+07	1613.76	1609.17	6.94939e+07	1880.17	1875.31	7.38214e+07	1618.45	1614.22	7.39559e+07	1887.23	1883.18	0
692	T1	2	2	IGDSSQGDNNLQKLGPDDVSVDIDAIR-AAAKHLIER-a13-b4::3::xlink	His-E6AP:222:x:His-E6AP:26	0	0	0	0	0	0	0	0	0	0	0	0	0
694	T2	2	2	IGDSSQGDNNLQKLGPDDVSVDIDAIR-AAAKHLIER-a13-b4::3::xlink	His-E6AP:222:x:His-E6AP:26	0	0	0	0	0	0	0	0	0	0	0	0	0
661	T1	2	2	EFVNLYSDYILNKSVEKQFK-EKAACSAAAMEEDSEASSSR-a17-b2::6::xlink::5-b=57.02146	His-E6AP:191:x:His-E6AP:724	6.71572e+06	1189.31	1186.31	6.71572e+06	1189.31	1186.31	7.54266e+07	1191.43	1188.45	7.66335e+07	1586.3	1579.79	1
662	T2	2	2	EFVNLYSDYILNKSVEKQFK-EKAACSAAAMEEDSEASSSR-a17-b2::6::xlink::5-b=57.02146	His-E6AP:191:x:His-E6AP:724	9.10899e+06	1195.35	1188.94	9.10899e+06	1195.35	1188.94	6.94457e+07	1199.31	1193.14	7.2577e+07	2394.81	2380.64	1
659	T1	2	2	EFVNLYSDYILNKSVEKQFK-EKAACSAAAMEEDSEASSSR-a17-b2::5::xlink::5-b=57.02146	His-E6AP:191:x:His-E6AP:724	1.51363e+07	1189.72	1186.95	1.54081e+07	1586.09	1581.86	1.03797e+08	1193.7	1189.08	1.06307e+08	2775.53	2764.56	1
660	T2	2	2	EFVNLYSDYILNKSVEKQFK-EKAACSAAAMEEDSEASSSR-a17-b2::5::xlink::5-b=57.02146	His-E6AP:191:x:His-E6AP:724	2.88841e+07	1196.72	1191.54	2.92216e+07	1795.46	1786.71	1.40845e+08	1199.65	1194.46	1.5066e+08	2396.84	2382.64	1
655	T1	2	2	EFVNLYSDYILNKSVEKQFK-EKAACSAAAMEEDSEASSSR-a13-b2::6::xlink::5-b=57.02146	His-E6AP:191:x:His-E6AP:720	6.71572e+06	1189.31	1186.31	6.71572e+06	1189.31	1186.31	7.26112e+07	1191.74	1188.45	7.38251e+07	1981.92	1972.62	1
656	T2	2	2	EFVNLYSDYILNKSVEKQFK-EKAACSAAAMEEDSEASSSR-a13-b2::6::xlink::5-b=57.02146	His-E6AP:191:x:His-E6AP:720	9.16159e+06	1195.35	1188.94	9.16159e+06	1195.35	1188.94	6.88787e+07	1199.31	1193.14	7.17539e+07	2394.66	2380.49	1
719	T1	2	2	EKAACSAAAMEEDSEASSSR-NLVNDDDAIVAASKCLK-a2-b14::4::xlink::5-a=57.02146:15-b=57.02146	His-E6AP:191:x:His-E6AP:369	0	0	0	0	0	0	2.57072e+06	975.963	975.066	2.57072e+06	975.963	975.066	2
720	T2	2	2	EKAACSAAAMEEDSEASSSR-NLVNDDDAIVAASKCLK-a2-b14::4::xlink::5-a=57.02146:15-b=57.02146	His-E6AP:191:x:His-E6AP:369	0	0	0	0	0	0	1.3238e+06	738.275	736.217	1.3238e+06	738.275	736.217	2
1231	T1	2	2	KGASSAYLENSK-DEDKDEDEKEK-a1-b9::5::xlink	His-E6AP:189:x:His-E6AP:86	8.83704e+08	501.302	490.09	1.12372e+09	1301.29	1276.61	1.99466e+09	498.465	484.419	2.18253e+09	1062.36	1042.53	0
1232	T2	2	2	KGASSAYLENSK-DEDKDEDEKEK-a1-b9::5::xlink	His-E6AP:189:x:His-E6AP:86	9.01168e+08	534.294	527.718	9.6778e+08	1443.91	1425.71	1.44109e+09	537.643	530.316	1.81686e+09	1302.7	1285.84	0
1098	T1	2	2	DEDKDEDEKEK-LCDPHPSKK-a9-b8::4::xlink::2-b=57.02146	His-E6AP:189:x:His-E6AP:85	1.54048e+06	482.983	485.987	1.54048e+06	482.983	485.987	2.20704e+06	388.058	390.527	2.21114e+06	476.802	476.613	1
1120	T2	2	2	DEDKDEDEKEK-LCDPHPSKK-a9-b8::4::xlink::2-b=57.02146	His-E6AP:189:x:His-E6AP:85	6.92782e+06	578.806	580.65	6.92782e+06	578.806	580.65	7.28915e+06	580.739	582.581	7.28915e+06	580.739	582.581	0
102	T1	2	2	DEDEKEKAACSAAAMEEDSEASSSR-ENGDKIPITNENR-a5-b5::5::xlink::10-a=57.02146	His-E6AP:189:x:His-E6AP:698	1.09534e+07	1077.86	1075.02	1.16521e+07	1254.73	1251.19	8.61137e+07	1139.3	1135.92	1.00648e+08	2252.58	2253.47	1
118	T2	2	2	DEDEKEKAACSAAAMEEDSEASSSR-ENGDKIPITNENR-a5-b5::5::xlink::10-a=57.02146	His-E6AP:189:x:His-E6AP:698	7.18839e+06	726.495	723.055	7.18839e+06	726.495	723.055	1.0389e+08	1160.56	1153.52	1.22632e+08	2843.37	2833.99	2
860	T1	2	2	DEDKDEDEKEK-AAAKHLIER-a9-b4::5::xlink	His-E6AP:189:x:His-E6AP:26	3.33031e+07	798.017	798.283	3.46973e+07	1587.48	1584.93	3.52295e+07	804.16	803.505	3.7948e+07	1597.52	1595.01	0
865	T2	2	2	DEDKDEDEKEK-AAAKHLIER-a9-b4::5::xlink	His-E6AP:189:x:His-E6AP:26	1.69783e+07	802.81	796.792	1.98625e+07	1861.32	1853.04	2.31077e+07	803.35	798.65	2.62394e+07	1727.56	1720.41	0
853	T1	2	2	DEDKDEDEKEK-AAAKHLIER-a9-b4::3::xlink	His-E6AP:189:x:His-E6AP:26	9.06866e+06	795.09	798.222	9.16099e+06	1060.28	1062.41	9.80137e+06	801.223	803.516	9.89184e+06	1067.14	1069.44	0
855	T2	2	2	DEDKDEDEKEK-AAAKHLIER-a9-b4::3::xlink	His-E6AP:189:x:His-E6AP:26	5.39245e+06	792.078	793.899	5.39245e+06	792.078	793.899	5.77542e+06	797.97	799.241	5.81672e+06	931.254	931.747	0
1043	T1	2	2	DEDKDEDEKEK-LCDPHPSKK-a4-b8::4::xlink::2-b=57.02146	His-E6AP:184:x:His-E6AP:85	2.15649e+06	483.263	486.266	2.15649e+06	483.263	486.266	1.97958e+06	485.925	485.85	1.99491e+06	671.419	669.078	1
1062	T2	2	2	DEDKDEDEKEK-LCDPHPSKK-a4-b8::4::xlink::2-b=57.02146	His-E6AP:184:x:His-E6AP:85	6.71414e+06	578.806	580.65	6.71414e+06	578.806	580.65	7.04954e+06	580.739	582.581	7.04954e+06	580.739	582.581	0
844	T1	2	2	DEDKDEDEKEK-AAAKHLIER-a4-b4::4::xlink	His-E6AP:184:x:His-E6AP:26	6.95803e+07	799.534	798.73	7.84413e+07	1977.83	1970.68	1.08923e+08	802.186	803.748	1.19971e+08	1599.63	1597.16	0
845	T2	2	2	DEDKDEDEKEK-AAAKHLIER-a4-b4::4::xlink	His-E6AP:184:x:His-E6AP:26	3.58044e+07	814.208	808.186	4.15809e+07	1862.88	1854.74	1.02186e+08	804.154	802.022	1.10005e+08	1863.55	1857.1	1
835	T1	2	2	DEDKDEDEKEK-AAAKHLIER-a4-b4::3::xlink	His-E6AP:184:x:His-E6AP:26	5.83604e+06	790.752	792.271	5.92837e+06	1053.8	1055.92	8.75589e+06	798.869	801.158	8.84637e+06	1064.79	1067.08	0
836	T2	2	2	DEDKDEDEKEK-AAAKHLIER-a4-b4::3::xlink	His-E6AP:184:x:His-E6AP:26	5.39245e+06	792.078	793.899	5.39245e+06	792.078	793.899	4.66366e+06	795.961	796.558	4.70495e+06	927.071	927.552	0
732	T1	2	2	EKAACSAAAMEEDSEASSSR-SLQAKDEDKDEDEK-a2-b9::5::xlink::5-a=57.02146	His-E6AP:184:x:His-E6AP:191	6.2426e+08	1202.87	1199.26	9.70682e+08	3591.46	3583.36	8.47929e+08	1141.26	1136.66	1.34384e+09	3406.94	3394.85	0
733	T2	2	2	EKAACSAAAMEEDSEASSSR-SLQAKDEDKDEDEK-a2-b9::5::xlink::5-a=57.02146	His-E6AP:184:x:His-E6AP:191	6.90752e+08	1207.55	1201.82	1.16442e+09	3208.39	3199.08	7.16404e+08	1143.68	1140.81	1.08848e+09	2844.02	2835.98	0
729	T1	2	2	EKAACSAAAMEEDSEASSSR-SLQAKDEDKDEDEK-a2-b9::4::xlink::5-a=57.02146	His-E6AP:184:x:His-E6AP:191	3.91504e+08	1311.48	1306.56	5.23797e+08	3666.8	3659.82	4.68259e+08	1315.19	1313.75	5.77974e+08	3045.18	3043.21	0
730	T2	2	2	EKAACSAAAMEEDSEASSSR-SLQAKDEDKDEDEK-a2-b9::4::xlink::5-a=57.02146	His-E6AP:184:x:His-E6AP:191	4.24949e+08	1318.68	1314.83	5.97987e+08	2944.25	2937.53	4.25782e+08	1323.02	1319.08	6.08733e+08	3159.33	3151.09	0
727	T1	2	2	EKAACSAAAMEEDSEASSSR-SLQAKDEDKDEDEK-a2-b9::3::xlink::5-a=57.02146	His-E6AP:184:x:His-E6AP:191	1.32282e+08	1288.49	1287.37	2.14974e+08	2480.01	2482.38	1.18638e+08	1315.79	1313.94	1.78486e+08	2505.37	2507.91	0
728	T2	2	2	EKAACSAAAMEEDSEASSSR-SLQAKDEDKDEDEK-a2-b9::3::xlink::5-a=57.02146	His-E6AP:184:x:His-E6AP:191	1.39134e+08	1295.99	1291.32	2.23539e+08	2517.12	2512.76	1.11816e+08	1324.66	1319.11	1.86234e+08	2590.21	2586.53	0
713	T1	2	2	EKAACSAAAMEEDSEASSSR-DEDKDEDEK-a2-b4::4::xlink::5-a=57.02146	His-E6AP:184:x:His-E6AP:191	1.17658e+09	1307.96	1303.82	1.82415e+09	4341.23	4325.15	1.27932e+09	1310.6	1308.85	1.99053e+09	3916.93	3907.27	0
714	T2	2	2	EKAACSAAAMEEDSEASSSR-DEDKDEDEK-a2-b4::4::xlink::5-a=57.02146	His-E6AP:184:x:His-E6AP:191	1.50787e+09	1318.83	1309.43	2.15545e+09	5245.19	5217.13	1.58399e+09	1323.67	1314.06	2.28033e+09	5044.78	5019.95	0
653	T1	2	2	AAAKHLIER-SLQAKDEDK-a4-b5::4::xlink	His-E6AP:180:x:His-E6AP:26	3.31111e+06	925.821	928.346	4.18485e+06	1820.78	1811.6	2.07837e+06	599.125	590.577	2.12121e+06	748.011	737.367	1
654	T2	2	2	AAAKHLIER-SLQAKDEDK-a4-b5::4::xlink	His-E6AP:180:x:His-E6AP:26	7.70589e+06	905.138	902.133	1.0559e+07	2247.3	2238.21	9.59598e+06	903.173	897.561	1.18797e+07	2378.18	2365.4	0
646	T1	2	2	AAAKHLIER-SLQAKDEDK-a4-b5::3::xlink	His-E6AP:180:x:His-E6AP:26	167091	596.683	588.487	172983	745.367	735.317	1.21219e+06	900.675	887.198	1.21219e+06	900.675	887.198	2
647	T2	2	2	AAAKHLIER-SLQAKDEDK-a4-b5::3::xlink	His-E6AP:180:x:His-E6AP:26	993849	749.118	743.963	993849	749.118	743.963	5.55769e+06	901.424	892.878	5.66815e+06	1200.48	1190.63	2
1045	T1	2	2	IGDSSQGDNNLQKLGPDDVSVDIDAIR-SLQAKDEDK-a13-b5::4::xlink	His-E6AP:180:x:His-E6AP:222	2.20451e+08	1742.21	1744.46	2.54856e+08	3980.99	3980.63	1.70399e+07	1662.8	1659.01	1.70399e+07	1662.8	1659.01	1
1046	T2	2	2	IGDSSQGDNNLQKLGPDDVSVDIDAIR-SLQAKDEDK-a13-b5::4::xlink	His-E6AP:180:x:His-E6AP:222	1.47654e+08	1752.95	1749.43	2.17921e+08	4587.02	4575.22	5.22959e+07	1675.26	1667.05	5.22959e+07	1675.26	1667.05	1
1125	T1	2	2	IGDSSQGDNNLQKLGPDDVSVDIDAIRR-SLQAKDEDK-a13-b5::5::xlink	His-E6AP:180:x:His-E6AP:222	4.57019e+07	1050.46	1047.2	4.68407e+07	1308.29	1303.44	4.74124e+06	1296.08	1290.94	4.74124e+06	1296.08	1290.94	2
1126	T2	2	2	IGDSSQGDNNLQKLGPDDVSVDIDAIRR-SLQAKDEDK-a13-b5::5::xlink	His-E6AP:180:x:His-E6AP:222	8.41447e+07	1591.94	1583.45	9.32703e+07	2113	2104.21	5.2027e+07	1568.58	1560.51	5.2027e+07	1568.58	1560.51	0
723	T1	2	2	EKAACSAAAMEEDSEASSSR-SLQAKDEDKDEDEK-a2-b5::5::xlink::5-a=57.02146	His-E6AP:180:x:His-E6AP:191	3.63362e+07	942.186	942.195	4.56871e+07	1861.64	1860.52	8.66632e+06	930.885	930.392	1.40846e+07	1835.4	1834.16	1
724	T2	2	2	EKAACSAAAMEEDSEASSSR-SLQAKDEDKDEDEK-a2-b5::5::xlink::5-a=57.02146	His-E6AP:180:x:His-E6AP:191	2.84853e+07	971.551	963.596	2.88941e+07	1272.28	1264.65	2.12236e+07	967.348	960.727	2.16867e+07	1571.25	1564.41	0
721	T1	2	2	EKAACSAAAMEEDSEASSSR-SLQAKDEDKDEDEK-a2-b5::4::xlink::5-a=57.02146	His-E6AP:180:x:His-E6AP:191	2.1537e+08	1309.29	1303.84	2.94639e+08	3615.06	3607.22	5.40838e+08	1226.39	1220.57	7.86632e+08	3637.78	3623.38	1
722	T2	2	2	EKAACSAAAMEEDSEASSSR-SLQAKDEDKDEDEK-a2-b5::4::xlink::5-a=57.02146	His-E6AP:180:x:His-E6AP:191	4.43976e+08	1342.75	1337.71	6.83842e+08	3193.74	3185.88	8.63211e+08	1228.98	1223.09	1.30377e+09	3390.43	3378.18	0
670	T1	2	2	DEDEKEKAACSAAAMEEDSEASSSR-SLQAKDEDK-a7-b5::5::xlink::10-a=57.02146	His-E6AP:180:x:His-E6AP:191	6.23935e+08	1259.65	1260.13	8.52043e+08	3655.36	3647.25	6.14245e+08	1206.71	1203.33	9.61058e+08	3604.07	3596.06	0
673	T2	2	2	DEDEKEKAACSAAAMEEDSEASSSR-SLQAKDEDK-a7-b5::5::xlink::10-a=57.02146	His-E6AP:180:x:His-E6AP:191	6.64787e+08	1250.72	1246.46	1.05308e+09	3253.32	3244.03	6.9263e+08	1251.33	1248.86	1.04735e+09	3051.55	3043.82	0
664	T1	2	2	DEDEKEKAACSAAAMEEDSEASSSR-SLQAKDEDK-a7-b5::4::xlink::10-a=57.02146	His-E6AP:180:x:His-E6AP:191	8.06093e+08	1224.49	1220.75	1.17094e+09	3815.94	3802.85	7.83035e+08	1222.67	1220.49	1.14698e+09	3631.72	3623.86	0
669	T2	2	2	DEDEKEKAACSAAAMEEDSEASSSR-SLQAKDEDK-a7-b5::4::xlink::10-a=57.02146	His-E6AP:180:x:His-E6AP:191	9.24663e+08	1229.14	1223.4	1.56576e+09	3430.63	3420.79	9.74125e+08	1242.51	1239.37	1.31225e+09	3254.21	3244.86	0
369	T1	2	2	SLQAKDEDK-DEDEKEK-a5-b5::4::xlink	His-E6AP:180:x:His-E6AP:189	1.06973e+09	745.266	734.581	1.07366e+09	2654.49	2618.6	8.06216e+08	753.375	741.176	8.13559e+08	2669.11	2633.6	0
370	T2	2	2	SLQAKDEDK-DEDEKEK-a5-b5::4::xlink	His-E6AP:180:x:His-E6AP:189	6.38609e+08	744.766	735.452	6.51798e+08	2853.5	2827.64	7.44422e+08	757.729	747.057	7.57822e+08	2776.5	2753.37	0
367	T1	2	2	SLQAKDEDK-DEDEKEK-a5-b5::3::xlink	His-E6AP:180:x:His-E6AP:189	2.44475e+09	712.382	713.373	2.45926e+09	2447.13	2409.61	2.00231e+09	753.935	740.462	2.04331e+09	2651.89	2616.3	0
368	T2	2	2	SLQAKDEDK-DEDEKEK-a5-b5::3::xlink	His-E6AP:180:x:His-E6AP:189	1.77774e+09	679.87	677.477	1.80554e+09	2621.15	2595.97	2.49195e+09	755.742	746.188	2.53305e+09	2936.84	2910.82	0
658	T1	2	2	DEDEKEKAACSAAAMEEDSEASSSR-SLQAKDEDK-a5-b5::5::xlink::10-a=57.02146	His-E6AP:180:x:His-E6AP:189	3.37156e+08	1308.48	1307.85	5.44741e+08	3676.97	3669.43	5.16402e+08	1253.6	1254.5	7.31169e+08	3600.02	3591.55	0
663	T2	2	2	DEDEKEKAACSAAAMEEDSEASSSR-SLQAKDEDK-a5-b5::5::xlink::10-a=57.02146	His-E6AP:180:x:His-E6AP:189	5.98576e+08	1229.72	1224.08	8.73376e+08	3223.24	3214.06	6.53026e+08	1229	1226.14	9.64983e+08	2811.53	2804.13	0
645	T1	2	2	DEDEKEKAACSAAAMEEDSEASSSR-SLQAKDEDK-a5-b5::4::xlink::10-a=57.02146	His-E6AP:180:x:His-E6AP:189	7.97597e+08	1256.55	1259.65	9.50731e+08	3607.71	3599.26	7.3155e+08	1248.13	1245.09	1.04678e+09	3812.5	3799.39	0
648	T2	2	2	DEDEKEKAACSAAAMEEDSEASSSR-SLQAKDEDK-a5-b5::4::xlink::10-a=57.02146	His-E6AP:180:x:His-E6AP:189	9.88293e+08	1266.08	1264.51	1.43464e+09	3070.32	3062.38	8.39507e+08	1252.35	1248.55	1.17291e+09	3458	3446.14	0
920	T1	2	2	DEDEKEKAACSAAAMEEDSEASSSR-EELKSLQAKDEDK-a5-b9::5::xlink::10-a=57.02146	His-E6AP:180:x:His-E6AP:189	2.03723e+08	1282.55	1280.51	2.46907e+08	3195.66	3194.06	2.2995e+08	1287.31	1283.93	2.70181e+08	3205.35	3203.85	0
930	T2	2	2	DEDEKEKAACSAAAMEEDSEASSSR-EELKSLQAKDEDK-a5-b9::5::xlink::10-a=57.02146	His-E6AP:180:x:His-E6AP:189	1.67685e+08	1291.18	1285.95	1.84055e+08	3416.57	3406.36	2.25889e+08	1295.97	1290.79	2.49843e+08	3439.85	3430.5	0
1509	T1	2	2	LWSKYNADQIR-EELKSLQAK-a4-b4::4::xlink	His-E6AP:175:x:His-E6AP:326	2.14896e+07	1380.35	1379.17	2.27725e+07	2742.66	2746.03	2.43518e+07	1382.26	1381.25	2.59996e+07	2519.67	2522.73	0
1510	T2	2	2	LWSKYNADQIR-EELKSLQAK-a4-b4::4::xlink	His-E6AP:175:x:His-E6AP:326	1.8444e+07	1394.7	1388.4	1.90137e+07	3227.59	3220.82	1.91825e+07	1398.14	1393.03	1.99962e+07	3235.47	3229.31	0
1506	T1	2	2	LWSKYNADQIR-EELKSLQAK-a4-b4::3::xlink	His-E6AP:175:x:His-E6AP:326	6.70313e+06	1361.92	1366.47	6.70313e+06	1361.92	1366.47	8.7021e+06	1368.34	1372.03	8.88848e+06	1595.97	1600.18	0
1507	T2	2	2	LWSKYNADQIR-EELKSLQAK-a4-b4::3::xlink	His-E6AP:175:x:His-E6AP:326	1.16323e+06	684.027	685.216	1.16323e+06	684.027	685.216	1.29195e+06	685.082	686.495	1.29195e+06	685.082	686.495	1
1418	T1	2	2	LPLAAQGKLIR-EELKSLQAK-a8-b4::4::xlink	His-E6AP:175:x:His-E6AP:319	2.22885e+07	1379.72	1377.51	2.63547e+07	2973.99	2975.36	2.69119e+07	1382.55	1381.38	3.17823e+07	2749.49	2752.88	0
1419	T2	2	2	LPLAAQGKLIR-EELKSLQAK-a8-b4::4::xlink	His-E6AP:175:x:His-E6AP:319	1.96217e+07	1386.05	1380.47	2.18899e+07	2990.84	2983.8	1.97523e+07	1389.95	1385.73	2.15634e+07	2767.99	2763.72	0
1083	T1	2	2	IGDSSQGDNNLQKLGPDDVSVDIDAIRR-EELKSLQAK-a13-b4::5::xlink	His-E6AP:175:x:His-E6AP:222	1.88129e+08	1637.17	1636.68	1.96879e+08	2725.1	2724.02	2.18564e+08	1642.01	1639.12	2.29313e+08	3276.7	3274.75	0
1084	T2	2	2	IGDSSQGDNNLQKLGPDDVSVDIDAIRR-EELKSLQAK-a13-b4::5::xlink	His-E6AP:175:x:His-E6AP:222	1.32053e+08	1653.04	1644.98	1.51593e+08	3295.09	3282.45	1.45841e+08	1655.77	1648.02	1.6077e+08	3301.2	3288.58	0
1081	T1	2	2	IGDSSQGDNNLQKLGPDDVSVDIDAIRR-EELKSLQAK-a13-b4::4::xlink	His-E6AP:175:x:His-E6AP:222	3.00843e+07	1631.89	1633.09	3.00843e+07	1631.89	1633.09	2.55746e+07	1362.44	1363.41	2.55746e+07	1362.44	1363.41	1
1082	T2	2	2	IGDSSQGDNNLQKLGPDDVSVDIDAIRR-EELKSLQAK-a13-b4::4::xlink	His-E6AP:175:x:His-E6AP:222	4.73318e+06	1642.99	1638.39	4.9423e+06	1918.12	1912.18	9.65196e+06	1645.57	1641.12	1.00907e+07	1906.47	1901.29	1
811	T1	2	2	IGDSSQGDNNLQKLGPDDVSVDIDAIR-EELKSLQAK-a13-b4::4::xlink	His-E6AP:175:x:His-E6AP:222	1.97778e+08	1740.17	1741.42	2.07547e+08	3764.89	3766.52	2.32802e+08	1742.25	1744.26	2.60032e+08	4333.39	4338.82	0
812	T2	2	2	IGDSSQGDNNLQKLGPDDVSVDIDAIR-EELKSLQAK-a13-b4::4::xlink	His-E6AP:175:x:His-E6AP:222	1.00411e+08	1754.36	1747.38	1.23456e+08	5242.11	5231.51	1.61626e+08	1758.26	1750.3	2.0305e+08	5239.93	5229.22	0
801	T1	2	2	IGDSSQGDNNLQKLGPDDVSVDIDAIR-EELKSLQAK-a13-b4::3::xlink	His-E6AP:175:x:His-E6AP:222	5.50145e+06	869.668	871.241	5.50145e+06	869.668	871.241	2.18301e+06	1162.84	1163.6	2.18301e+06	1162.84	1163.6	2
806	T2	2	2	IGDSSQGDNNLQKLGPDDVSVDIDAIR-EELKSLQAK-a13-b4::3::xlink	His-E6AP:175:x:His-E6AP:222	0	0	0	0	0	0	489999	296.207	296.602	489999	296.207	296.602	2
328	T1	2	2	DEDEKEKAACSAAAMEEDSEASSSR-EELKSLQAKDEDK-a7-b4::5::xlink::10-a=57.02146	His-E6AP:175:x:His-E6AP:191	2.03723e+08	1283.13	1280.51	2.45985e+08	3196.81	3195.23	2.2995e+08	1287.31	1283.93	2.70181e+08	3205.35	3203.85	0
44	T2	2	2	DEDEKEKAACSAAAMEEDSEASSSR-EELKSLQAKDEDK-a7-b4::5::xlink::10-a=57.02146	His-E6AP:175:x:His-E6AP:191	1.92289e+08	1292.13	1287.38	2.10618e+08	3645.24	3635.09	2.25889e+08	1295.97	1290.79	2.49843e+08	3439.85	3430.5	0
272	T2	2	2	DEDEKEKAACSAAAMEEDSEASSSR-EELKSLQAKDEDK-a7-b4::4::xlink::10-a=57.02146	His-E6AP:175:x:His-E6AP:191	5.79668e+07	1291.59	1285.61	5.79668e+07	1291.59	1285.61	6.48336e+07	1294.45	1288.74	6.52812e+07	1508.89	1502.97	0
970	T1	2	2	DEDEKEKAACSAAAMEEDSEASSSR-EELKSLQAKDEDK-a7-b4::4::xlink::10-a=57.02146	His-E6AP:175:x:His-E6AP:191	6.71312e+07	1281.88	1280.2	6.79262e+07	1706.3	1705.97	7.44177e+07	1284.72	1283.37	7.69211e+07	2136.02	2137.13	0
870	T1	2	2	DEDEKEKAACSAAAMEEDSEASSSR-EELKSLQAKDEDK-a5-b4::5::xlink::10-a=57.02146	His-E6AP:175:x:His-E6AP:189	1.817e+08	1299.17	1297.85	2.18611e+08	3213.65	3212.27	2.2995e+08	1287.31	1283.93	2.70181e+08	3205.35	3203.85	0
881	T2	2	2	DEDEKEKAACSAAAMEEDSEASSSR-EELKSLQAKDEDK-a5-b4::5::xlink::10-a=57.02146	His-E6AP:175:x:His-E6AP:189	1.68613e+08	1291.18	1286.39	1.86677e+08	3637.33	3627.18	2.25901e+08	1295.97	1290.79	2.49855e+08	3439.85	3430.5	0
803	T1	2	2	DEDEKEKAACSAAAMEEDSEASSSR-EELKSLQAKDEDK-a5-b4::4::xlink::10-a=57.02146	His-E6AP:175:x:His-E6AP:189	6.76233e+07	1281.88	1280.2	6.878e+07	1918.04	1918.58	7.44177e+07	1284.72	1283.37	7.69211e+07	2136.02	2137.13	0
823	T2	2	2	DEDEKEKAACSAAAMEEDSEASSSR-EELKSLQAKDEDK-a5-b4::4::xlink::10-a=57.02146	His-E6AP:175:x:His-E6AP:189	5.75836e+07	1291.59	1285.61	5.75836e+07	1291.59	1285.61	6.48336e+07	1294.45	1288.74	6.52812e+07	1508.89	1502.97	0
324	T1	2	2	QHTKEELKSLQAK-DEDKDEDEKEK-a8-b4::6::xlink	His-E6AP:175:x:His-E6AP:184	3.76968e+07	626.936	618.961	5.54186e+07	1812.29	1790.7	5.05078e+07	618.352	611.666	7.75434e+07	1518.5	1504.03	0
325	T2	2	2	QHTKEELKSLQAK-DEDKDEDEKEK-a8-b4::6::xlink	His-E6AP:175:x:His-E6AP:184	7.32547e+07	605.434	604.548	1.35048e+08	1586.46	1575.87	7.67162e+07	608.738	606.428	1.31436e+08	1802.09	1787.72	0
322	T1	2	2	QHTKEELKSLQAK-DEDKDEDEKEK-a8-b4::5::xlink	His-E6AP:175:x:His-E6AP:184	1.95932e+08	783.57	779.469	3.51663e+08	2592.27	2565.37	2.36148e+08	673.657	666.465	4.11473e+08	1890.73	1869.98	0
323	T2	2	2	QHTKEELKSLQAK-DEDKDEDEKEK-a8-b4::5::xlink	His-E6AP:175:x:His-E6AP:184	3.60724e+08	789.873	780.553	6.67449e+08	2830.1	2804.96	4.08143e+08	696.241	691.262	7.19916e+08	2016.65	1999.27	0
320	T1	2	2	QHTKEELKSLQAK-DEDKDEDEKEK-a8-b4::4::xlink	His-E6AP:175:x:His-E6AP:184	1.72745e+08	779.554	779.056	3.11328e+08	2299.03	2281.12	1.77823e+08	787.053	783.631	3.16669e+08	2450.29	2426.35	0
321	T2	2	2	QHTKEELKSLQAK-DEDKDEDEKEK-a8-b4::4::xlink	His-E6AP:175:x:His-E6AP:184	2.64033e+08	786.705	780.689	5.01693e+08	2596.41	2578.46	2.80249e+08	788.335	781.549	5.27743e+08	2478.26	2461.26	0
948	T1	2	2	DEDKDEDEKEK-EELKSLQAK-a4-b4::4::xlink	His-E6AP:175:x:His-E6AP:184	1.06788e+09	909.398	903.348	1.28445e+09	2833.48	2812.63	1.0882e+09	901.715	898.774	1.33462e+09	3283.02	3251.96	0
951	T2	2	2	DEDKDEDEKEK-EELKSLQAK-a4-b4::4::xlink	His-E6AP:175:x:His-E6AP:184	1.0181e+09	900.272	892.347	1.21468e+09	3571.3	3545.02	1.08948e+09	907.472	899.708	1.30475e+09	3592.71	3566.3	0
944	T1	2	2	DEDKDEDEKEK-EELKSLQAK-a4-b4::3::xlink	His-E6AP:175:x:His-E6AP:184	4.16714e+08	889.814	891.812	4.88312e+08	1775.94	1774.35	4.13327e+08	897.466	897.381	4.82592e+08	2530.18	2518.28	0
945	T2	2	2	DEDKDEDEKEK-EELKSLQAK-a4-b4::3::xlink	His-E6AP:175:x:His-E6AP:184	3.72432e+08	891.613	887.675	4.15732e+08	1776.99	1771.05	3.82428e+08	902.186	896.854	4.25035e+08	2535.16	2524.09	0
1262	T1	2	2	KGASSAYLENSK-VKQHTKEELK-a1-b6::5::xlink	His-E6AP:171:x:His-E6AP:86	55234.1	211.76	212.34	55234.1	211.76	212.34	0	0	0	0	0	0	2
1263	T2	2	2	KGASSAYLENSK-VKQHTKEELK-a1-b6::5::xlink	His-E6AP:171:x:His-E6AP:86	1.09384e+06	504.957	502.308	1.17503e+06	704.832	702.928	1.57687e+06	619.48	615.668	1.69228e+06	1022.2	1018.3	1
1260	T1	2	2	KGASSAYLENSK-VKQHTKEELK-a1-b6::4::xlink	His-E6AP:171:x:His-E6AP:86	468444	650.049	653.491	490348	780.894	783.516	328470	653.639	654.936	328470	653.639	654.936	1
1261	T2	2	2	KGASSAYLENSK-VKQHTKEELK-a1-b6::4::xlink	His-E6AP:171:x:His-E6AP:86	5.23614e+06	782.714	778.38	5.58228e+06	1529.53	1523.32	5.95769e+06	798.619	793.213	6.80651e+06	1549.74	1543.62	0
1250	T1	2	2	KGASSAYLENSK-QHTKEELK-a1-b4::4::xlink	His-E6AP:171:x:His-E6AP:86	452146	586.994	585.923	478960	876.64	876.6	737988	575.958	574.532	737988	575.958	574.532	1
1251	T2	2	2	KGASSAYLENSK-QHTKEELK-a1-b4::4::xlink	His-E6AP:171:x:His-E6AP:86	1.01929e+07	856.909	854.82	1.12655e+07	1702.71	1696.6	2.05735e+07	862.592	860.119	2.19668e+07	1853.32	1846.75	0
481	T1	2	2	VKQHTKEELK-LCDPHPSKK-a6-b8::5::xlink::2-b=57.02146	His-E6AP:171:x:His-E6AP:85	66203.8	436.857	439.917	71905.7	522.126	523.005	133735	343.429	345.863	133735	343.429	345.863	1
482	T2	2	2	VKQHTKEELK-LCDPHPSKK-a6-b8::5::xlink::2-b=57.02146	His-E6AP:171:x:His-E6AP:85	3.78667e+06	518.857	518.69	4.65074e+06	1024.74	1017.25	4.37378e+06	516.034	517.892	5.23457e+06	938.063	932.786	0
767	T1	2	2	LCDPHPSKK-QHTKEELK-a8-b4::5::xlink::2-a=57.02146	His-E6AP:171:x:His-E6AP:85	3.47919e+06	601.149	605.265	3.47919e+06	601.149	605.265	4.22472e+06	608.779	612.897	4.22472e+06	608.779	612.897	0
770	T2	2	2	LCDPHPSKK-QHTKEELK-a8-b4::5::xlink::2-a=57.02146	His-E6AP:171:x:His-E6AP:85	1.05788e+07	499.215	500.759	1.05905e+07	597.773	598.554	1.42695e+07	598.917	599.388	1.43846e+07	895.643	893.282	1
751	T1	2	2	LCDPHPSKK-QHTKEELK-a8-b4::4::xlink::2-a=57.02146	His-E6AP:171:x:His-E6AP:85	6.96043e+06	603.928	607.066	6.97345e+06	803.767	805.31	6.7699e+06	612.385	613.996	6.77647e+06	916.207	916.673	0
754	T2	2	2	LCDPHPSKK-QHTKEELK-a8-b4::4::xlink::2-a=57.02146	His-E6AP:171:x:His-E6AP:85	1.24412e+07	595.498	597.337	1.24605e+07	694.187	693.83	1.85126e+07	599.327	599.747	1.86764e+07	993.821	989.16	0
1264	T1	2	2	ALELYKINAK-QHTKEELK-a6-b4::5::xlink	His-E6AP:171:x:His-E6AP:73	3.68561e+06	1144.11	1144.48	3.87552e+06	1714.05	1716.15	2.80826e+06	1149.6	1147.87	3.02679e+06	1721.15	1721.17	0
1266	T2	2	2	ALELYKINAK-QHTKEELK-a6-b4::5::xlink	His-E6AP:171:x:His-E6AP:73	5.80226e+06	1146.43	1145.66	5.86098e+06	1527.27	1526.37	5.90352e+06	1149.14	1148.39	6.16291e+06	1721.55	1720.64	0
1254	T1	2	2	ALELYKINAK-QHTKEELK-a6-b4::4::xlink	His-E6AP:171:x:His-E6AP:73	2.2549e+07	1155.87	1154.15	2.60916e+07	2296.64	2297.71	2.02218e+07	1151.7	1148.85	2.65966e+07	2293.91	2294.97	0
1255	T2	2	2	ALELYKINAK-QHTKEELK-a6-b4::4::xlink	His-E6AP:171:x:His-E6AP:73	4.05247e+07	1154.93	1151.41	4.53445e+07	2298.33	2293.51	4.0839e+07	1153.94	1149.06	4.83922e+07	2300.56	2295.73	0
1245	T1	2	2	ALELYKINAK-QHTKEELK-a6-b4::3::xlink	His-E6AP:171:x:His-E6AP:73	1.13501e+07	1145.35	1144.38	1.31889e+07	2095.83	2095.37	1.00759e+07	1168.99	1161.36	1.12882e+07	2505.51	2497.53	0
1246	T2	2	2	ALELYKINAK-QHTKEELK-a6-b4::3::xlink	His-E6AP:171:x:His-E6AP:73	1.71324e+07	1149.76	1145.4	1.76715e+07	2102.43	2098.05	1.82407e+07	1149.69	1148.72	1.92442e+07	1722.56	1721.65	0
116	T1	2	2	MDNNAAAIKALELYK-QHTKEELK-a9-b4::5::xlink	His-E6AP:171:x:His-E6AP:67	7.16171e+06	1177.07	1176.64	7.16171e+06	1177.07	1176.64	3.01184e+06	922.8	922.667	3.501e+06	1378.71	1380.33	2
117	T2	2	2	MDNNAAAIKALELYK-QHTKEELK-a9-b4::5::xlink	His-E6AP:171:x:His-E6AP:67	4.58514e+06	1428.54	1423.15	4.58514e+06	1428.54	1423.15	7.75611e+06	1397.94	1392.43	1.01873e+07	2543.83	2539.47	1
30	T1	2	2	LWSKYNADQIR-VKQHTKEELK-a4-b6::5::xlink	His-E6AP:171:x:His-E6AP:326	1.78329e+06	980.282	981.999	2.42364e+06	2266.46	2259.33	2.481e+06	1063.6	1063.46	3.13173e+06	2108.14	2108.23	0
31	T2	2	2	LWSKYNADQIR-VKQHTKEELK-a4-b6::5::xlink	His-E6AP:171:x:His-E6AP:326	2.37537e+06	998.527	992.812	2.53424e+06	1475.81	1468.38	2.81009e+06	1074.26	1069.19	3.99536e+06	2298.17	2291.65	0
57	T1	2	2	LWSKYNADQIRR-QHTKEELK-a4-b4::5::xlink	His-E6AP:171:x:His-E6AP:326	7.17762e+07	1063.76	1065.4	9.59471e+07	2298.74	2296.14	2.17624e+07	1060.63	1060.22	3.18527e+07	2115.28	2115.42	1
58	T2	2	2	LWSKYNADQIRR-QHTKEELK-a4-b4::5::xlink	His-E6AP:171:x:His-E6AP:326	6.3715e+07	1071.79	1070.81	8.77022e+07	2309.98	2303.44	3.65449e+07	1062.19	1056.97	5.28701e+07	2115.11	2109.9	0
12	T1	2	2	LWSKYNADQIR-QHTKEELK-a4-b4::5::xlink	His-E6AP:171:x:His-E6AP:326	1.38617e+08	1165.73	1165.39	1.62965e+08	2310.72	2311.88	2.56102e+07	1147.44	1144.51	3.06123e+07	2285.18	2286.2	1
13	T2	2	2	LWSKYNADQIR-QHTKEELK-a4-b4::5::xlink	His-E6AP:171:x:His-E6AP:326	6.88304e+07	1171.56	1165.54	9.23645e+07	2498.65	2493.1	2.31071e+07	1149.2	1145.59	2.45929e+07	2101.34	2097.92	1
11	T2	2	2	LWSKYNADQIR-QHTKEELK-a4-b4::4::xlink	His-E6AP:171:x:His-E6AP:326	1.03675e+08	1158.43	1153.94	1.24292e+08	2492.86	2484.76	7.88334e+07	1149.95	1145.75	9.55456e+07	2481.19	2475.54	0
9	T1	2	2	LWSKYNADQIR-QHTKEELK-a4-b4::4::xlink	His-E6AP:171:x:His-E6AP:326	1.56176e+08	1165.49	1159.16	1.80473e+08	3051.84	3041.46	7.30132e+07	1147.47	1144.8	9.14936e+07	2284.95	2285.97	0
7	T1	2	2	LWSKYNADQIR-QHTKEELK-a4-b4::3::xlink	His-E6AP:171:x:His-E6AP:326	4.73339e+07	1172.77	1167.74	7.32404e+07	2505.41	2504.2	1.81679e+07	1146.09	1144.59	1.88163e+07	2094.11	2095.88	1
8	T2	2	2	LWSKYNADQIR-QHTKEELK-a4-b4::3::xlink	His-E6AP:171:x:His-E6AP:326	3.08647e+07	1171.54	1165.02	3.85203e+07	2312.09	2307.34	1.71908e+07	1144.91	1145.1	1.73883e+07	1525.49	1525.64	1
1471	T1	2	2	LPLAAQGKLIR-VKQHTKEELK-a8-b6::6::xlink	His-E6AP:171:x:His-E6AP:319	6.87394e+06	973.326	974.491	8.99182e+06	1779.02	1779.06	6.62336e+06	977.765	976.003	9.89984e+06	1947.93	1947.22	0
1472	T2	2	2	LPLAAQGKLIR-VKQHTKEELK-a8-b6::6::xlink	His-E6AP:171:x:His-E6AP:319	1.81802e+07	982.262	976.48	2.76482e+07	2279.56	2272.28	2.06373e+07	985.162	978.651	3.59029e+07	2285.71	2278.45	0
1469	T1	2	2	LPLAAQGKLIR-VKQHTKEELK-a8-b6::5::xlink	His-E6AP:171:x:His-E6AP:319	7.175e+07	986.096	985.593	1.22918e+08	1954.03	1953.41	7.56806e+07	1015.38	1012.6	1.13776e+08	1986.58	1986.24	0
1470	T2	2	2	LPLAAQGKLIR-VKQHTKEELK-a8-b6::5::xlink	His-E6AP:171:x:His-E6AP:319	1.3128e+08	982.003	975.478	2.54862e+08	2277.75	2270.48	1.35632e+08	985.941	980.413	2.11193e+08	2940.76	2927.65	0
1467	T1	2	2	LPLAAQGKLIR-VKQHTKEELK-a8-b6::4::xlink	His-E6AP:171:x:His-E6AP:319	6.45453e+07	1012.21	1009.76	1.02744e+08	1981	1980.66	9.01377e+07	992.893	990.038	1.4714e+08	2452.43	2443.16	0
1468	T2	2	2	LPLAAQGKLIR-VKQHTKEELK-a8-b6::4::xlink	His-E6AP:171:x:His-E6AP:319	1.3197e+08	1006.26	1001.13	2.10422e+08	2793.74	2781.06	1.34459e+08	1031.84	1025.49	1.98121e+08	2837.31	2826.82	0
1464	T1	2	2	LPLAAQGKLIR-VKQHTKEELK-a8-b6::3::xlink	His-E6AP:171:x:His-E6AP:319	1.17648e+07	972.876	973.059	1.69235e+07	1941.16	1940.41	1.50971e+07	976.442	974.378	1.64142e+07	1624.76	1623.06	0
1465	T2	2	2	LPLAAQGKLIR-VKQHTKEELK-a8-b6::3::xlink	His-E6AP:171:x:His-E6AP:319	1.49647e+07	980.15	973.387	2.45874e+07	1947.53	1941.97	1.89239e+07	983.699	976.765	3.35539e+07	1955.04	1949.5	0
1441	T1	2	2	LPLAAQGKLIR-QHTKEELK-a8-b4::5::xlink	His-E6AP:171:x:His-E6AP:319	2.87982e+07	1138.05	1135.48	3.79582e+07	2267.66	2268.59	3.24478e+07	1141.1	1138.06	4.33281e+07	2273.61	2274.57	0
1442	T2	2	2	LPLAAQGKLIR-QHTKEELK-a8-b4::5::xlink	His-E6AP:171:x:His-E6AP:319	3.55886e+07	1143.97	1139.01	4.55564e+07	2277.35	2272.5	4.0323e+07	1143.77	1139.65	5.10647e+07	2280.98	2276.1	0
1439	T1	2	2	LPLAAQGKLIR-QHTKEELK-a8-b4::4::xlink	His-E6AP:171:x:His-E6AP:319	1.14898e+08	1137.23	1134.79	1.56757e+08	2266.79	2267.71	1.30611e+08	1141.66	1138.84	1.79412e+08	2273.96	2274.92	0
1440	T2	2	2	LPLAAQGKLIR-QHTKEELK-a8-b4::4::xlink	His-E6AP:171:x:His-E6AP:319	1.50819e+08	1139.71	1136.01	1.9471e+08	2273.26	2268.36	1.72118e+08	1143.44	1139.32	2.21317e+08	2280.3	2275.42	0
473	T1	2	2	VKQHTKEELK-AAAKHLIER-a6-b4::5::xlink	His-E6AP:171:x:His-E6AP:26	1.34519e+06	677.939	680.191	1.42353e+06	872.285	871.372	2.20114e+06	729.558	731.586	2.2275e+06	850.644	852.063	0
474	T2	2	2	VKQHTKEELK-AAAKHLIER-a6-b4::5::xlink	His-E6AP:171:x:His-E6AP:26	1.27052e+07	690.806	690.728	1.53772e+07	1267.83	1261.81	1.33203e+07	736.765	735.46	1.45627e+07	1458.83	1452.23	0
471	T1	2	2	VKQHTKEELK-AAAKHLIER-a6-b4::4::xlink	His-E6AP:171:x:His-E6AP:26	7.90072e+06	726.736	728.488	8.09642e+06	1200.36	1199.73	6.36485e+06	733.638	733.487	6.5484e+06	1221.21	1221.01	0
472	T2	2	2	VKQHTKEELK-AAAKHLIER-a6-b4::4::xlink	His-E6AP:171:x:His-E6AP:26	1.57167e+07	725.949	723.842	1.9583e+07	1415.33	1408.76	1.71523e+07	741.434	737.203	2.31288e+07	1468.29	1461.69	0
343	T1	2	2	AAAKHLIER-QHTKEELK-a4-b4::5::xlink	His-E6AP:171:x:His-E6AP:26	2.31443e+07	815.529	814.636	2.4458e+07	1351.09	1351.4	2.75255e+07	814.81	814.115	2.89079e+07	1622.71	1620.37	0
345	T2	2	2	AAAKHLIER-QHTKEELK-a4-b4::5::xlink	His-E6AP:171:x:His-E6AP:26	3.41044e+07	812.846	807.144	3.77838e+07	1616.71	1610.45	3.74698e+07	816.269	810.425	4.20724e+07	1623.69	1617.44	0
301	T1	2	2	AAAKHLIER-QHTKEELK-a4-b4::4::xlink	His-E6AP:171:x:His-E6AP:26	5.20905e+07	811.124	810.726	6.09323e+07	1614.93	1612.54	6.22099e+07	815.082	814.318	7.17277e+07	1734.24	1731.79	0
305	T2	2	2	AAAKHLIER-QHTKEELK-a4-b4::4::xlink	His-E6AP:171:x:His-E6AP:26	6.49671e+07	812.848	807.145	7.48176e+07	1616.86	1610.59	7.55448e+07	816.461	810.076	8.6732e+07	1623.2	1616.95	0
243	T1	2	2	AAAKHLIER-QHTKEELK-a4-b4::3::xlink	His-E6AP:171:x:His-E6AP:26	9.65806e+06	812.087	814.089	9.86723e+06	1215.06	1216.19	1.25459e+07	809.745	813.975	1.26043e+07	945.085	948.265	0
248	T2	2	2	AAAKHLIER-QHTKEELK-a4-b4::3::xlink	His-E6AP:171:x:His-E6AP:26	8.8212e+06	807.656	806.208	8.88372e+06	1074.74	1073.28	1.05004e+07	809.132	809.246	1.05608e+07	1079	1078.29	0
1069	T1	2	2	IGDSSQGDNNLQKLGPDDVSVDIDAIR-VKQHTKEELK-a13-b6::4::xlink	His-E6AP:171:x:His-E6AP:222	8.35975e+07	1388.57	1384.96	8.39504e+07	2079.33	2075.19	8.8274e+07	1389.74	1386.14	8.83998e+07	1850.65	1846.89	0
1070	T2	2	2	IGDSSQGDNNLQKLGPDDVSVDIDAIR-VKQHTKEELK-a13-b6::4::xlink	His-E6AP:171:x:His-E6AP:222	1.4303e+08	1401.63	1394.56	1.62206e+08	3255.17	3242.3	1.56513e+08	1405.29	1397.12	1.80018e+08	3032.74	3019.28	0
1123	T1	2	2	IGDSSQGDNNLQKLGPDDVSVDIDAIRR-QHTKEELK-a13-b4::6::xlink	His-E6AP:171:x:His-E6AP:222	2.05531e+08	1447.35	1442.02	2.18679e+08	3121.34	3114.97	2.36408e+08	1451.58	1446.66	2.53682e+08	3127.1	3120.46	0
1124	T2	2	2	IGDSSQGDNNLQKLGPDDVSVDIDAIRR-QHTKEELK-a13-b4::6::xlink	His-E6AP:171:x:His-E6AP:222	1.76288e+08	1460.85	1452.88	2.02369e+08	2907.58	2894.31	2.69239e+08	1462.86	1455	3.14318e+08	4114.64	4102.62	0
1121	T1	2	2	IGDSSQGDNNLQKLGPDDVSVDIDAIRR-QHTKEELK-a13-b4::5::xlink	His-E6AP:171:x:His-E6AP:222	1.9218e+08	1438.28	1434.11	2.04668e+08	2615.95	2610.27	5.14097e+08	1451.94	1447.22	5.59723e+08	3845.8	3841.82	1
1122	T2	2	2	IGDSSQGDNNLQKLGPDDVSVDIDAIRR-QHTKEELK-a13-b4::5::xlink	His-E6AP:171:x:His-E6AP:222	1.46661e+08	1462.02	1456.43	1.74119e+08	3400.42	3387.76	5.80522e+08	1463.74	1455.86	6.92299e+08	3878.67	3866.27	1
1039	T1	2	2	IGDSSQGDNNLQKLGPDDVSVDIDAIR-QHTKEELKSLQAK-a13-b4::5::xlink	His-E6AP:171:x:His-E6AP:222	1.82603e+08	1555.29	1551.97	1.98916e+08	3100.02	3095.25	683790	761.148	760.816	683790	761.148	760.816	2
1040	T2	2	2	IGDSSQGDNNLQKLGPDDVSVDIDAIR-QHTKEELKSLQAK-a13-b4::5::xlink	His-E6AP:171:x:His-E6AP:222	1.3808e+08	1567.04	1560.24	1.63314e+08	3125.49	3112.59	1.55409e+06	1020.79	1019.04	1.72835e+06	1275.42	1273.69	2
1037	T1	2	2	IGDSSQGDNNLQKLGPDDVSVDIDAIR-QHTKEELK-a13-b4::5::xlink	His-E6AP:171:x:His-E6AP:222	4.69437e+08	1538.78	1535.47	6.40819e+08	4583.27	4582.78	4.42738e+08	1541.79	1538.37	5.8983e+08	4592.72	4592.3	0
1038	T2	2	2	IGDSSQGDNNLQKLGPDDVSVDIDAIR-QHTKEELK-a13-b4::5::xlink	His-E6AP:171:x:His-E6AP:222	5.22924e+08	1551.58	1544.83	7.53025e+08	4621.39	4610.15	4.84153e+08	1554.83	1548.01	6.69448e+08	4629.16	4617.93	0
1035	T1	2	2	IGDSSQGDNNLQKLGPDDVSVDIDAIR-QHTKEELK-a13-b4::4::xlink	His-E6AP:171:x:His-E6AP:222	2.4558e+08	1530.07	1530.73	3.0947e+08	3300.46	3303.71	2.45219e+08	1538.24	1535.6	3.30527e+08	4333.08	4332.66	0
1036	T2	2	2	IGDSSQGDNNLQKLGPDDVSVDIDAIR-QHTKEELK-a13-b4::4::xlink	His-E6AP:171:x:His-E6AP:222	2.81974e+08	1547.15	1541.34	3.72198e+08	3845.02	3837.6	2.69185e+08	1554.73	1548.06	3.8723e+08	4630.27	4619.07	0
1073	T1	2	2	DEDKDEDEKEK-VKQHTKEELK-a9-b6::5::xlink	His-E6AP:171:x:His-E6AP:189	9.12311e+06	527.026	531.082	1.07896e+07	1049.13	1043.84	1.11452e+07	537.28	536.066	1.59231e+07	1150.82	1142.05	0
1074	T2	2	2	DEDKDEDEKEK-VKQHTKEELK-a9-b6::5::xlink	His-E6AP:171:x:His-E6AP:189	2.0451e+07	525.157	527.013	2.81103e+07	1045.01	1037.5	2.60508e+07	528.979	530.08	3.71144e+07	1312.6	1304.86	0
1071	T1	2	2	DEDKDEDEKEK-VKQHTKEELK-a9-b6::4::xlink	His-E6AP:171:x:His-E6AP:189	1.39629e+07	527.464	531.52	2.06877e+07	1048.47	1043.18	1.56766e+07	530.771	534.827	2.42486e+07	1056.26	1051.01	0
1072	T2	2	2	DEDKDEDEKEK-VKQHTKEELK-a9-b6::4::xlink	His-E6AP:171:x:His-E6AP:189	3.25161e+07	525.954	527.809	4.6086e+07	1131.6	1126.04	3.677e+07	528.645	530.38	5.25518e+07	1053.14	1045.65	0
1058	T1	2	2	DEDKDEDEKEK-VKQHTKEELK-a9-b6::3::xlink	His-E6AP:171:x:His-E6AP:189	557495	438.687	441.732	557495	438.687	441.732	1.04025e+06	529.428	533.485	1.04025e+06	529.428	533.485	1
1065	T2	2	2	DEDKDEDEKEK-VKQHTKEELK-a9-b6::3::xlink	His-E6AP:171:x:His-E6AP:189	1.06822e+06	437.946	439.8	1.06822e+06	437.946	439.8	1.83727e+06	528.35	530.202	1.83727e+06	528.35	530.202	1
104	T2	2	2	DEDKDEDEKEK-QHTKEELK-a9-b4::5::xlink	His-E6AP:171:x:His-E6AP:189	3.18932e+07	578.417	576.76	3.20803e+07	1052.92	1046.21	3.17102e+07	577.675	578.909	3.22078e+07	1055.43	1050.35	0
86	T1	2	2	DEDKDEDEKEK-QHTKEELK-a9-b4::5::xlink	His-E6AP:171:x:His-E6AP:189	2.13933e+07	585.219	587.243	2.13999e+07	681.157	684.038	1.95196e+07	577.81	581.897	1.95196e+07	577.81	581.897	0
318	T1	2	2	QHTKEELKSLQAK-DEDKDEDEKEK-a4-b4::3::xlink	His-E6AP:171:x:His-E6AP:184	2.70376e+06	709.108	706.783	2.80574e+06	1162.62	1161.37	1.36623e+07	609.155	606.524	1.87632e+07	1210.03	1205.62	1
319	T2	2	2	QHTKEELKSLQAK-DEDKDEDEKEK-a4-b4::3::xlink	His-E6AP:171:x:His-E6AP:184	2.30828e+06	551.54	551.924	2.32594e+06	766.448	764.136	2.1715e+07	608.287	605.961	2.82659e+07	1201.62	1194.42	2
1031	T1	2	2	DEDKDEDEKEK-VKQHTKEELK-a4-b6::5::xlink	His-E6AP:171:x:His-E6AP:184	8.81781e+06	526.66	528.856	1.08137e+07	1008.27	1002.82	1.06257e+07	537.28	535.294	1.54036e+07	1115.45	1106.54	0
1034	T2	2	2	DEDKDEDEKEK-VKQHTKEELK-a4-b6::5::xlink	His-E6AP:171:x:His-E6AP:184	2.0506e+07	525.157	527.013	2.81653e+07	1045.01	1037.5	2.60508e+07	528.979	530.08	3.71144e+07	1312.6	1304.86	0
1029	T1	2	2	DEDKDEDEKEK-VKQHTKEELK-a4-b6::4::xlink	His-E6AP:171:x:His-E6AP:184	1.39629e+07	527.464	531.52	2.06092e+07	1048.47	1043.18	1.47366e+07	529.37	531.981	2.33002e+07	1021.83	1016.48	0
1030	T2	2	2	DEDKDEDEKEK-VKQHTKEELK-a4-b6::4::xlink	His-E6AP:171:x:His-E6AP:184	3.24569e+07	548.806	547.606	4.60301e+07	1242.08	1233.83	3.677e+07	528.645	530.38	5.26063e+07	1053.14	1045.65	0
42	T1	2	2	DEDKDEDEKEK-QHTKEELK-a4-b4::5::xlink	His-E6AP:171:x:His-E6AP:184	2.13933e+07	576.086	580.173	2.14164e+07	671.505	674.158	1.74773e+07	577.707	580.801	1.75009e+07	673.74	675.78	0
56	T2	2	2	DEDKDEDEKEK-QHTKEELK-a4-b4::5::xlink	His-E6AP:171:x:His-E6AP:184	3.18771e+07	582.832	577.483	3.21073e+07	1155.84	1145.99	3.17102e+07	577.675	578.909	3.22078e+07	1055.43	1050.35	0
24	T2	2	2	DEDKDEDEKEK-QHTKEELK-a4-b4::4::xlink	His-E6AP:171:x:His-E6AP:184	8.30172e+07	577.673	575.967	8.89672e+07	1437.66	1422.51	9.13548e+07	580.792	580.188	9.97429e+07	1537.37	1523.86	0
5	T1	2	2	DEDKDEDEKEK-QHTKEELK-a4-b4::4::xlink	His-E6AP:171:x:His-E6AP:184	4.76365e+07	580.414	584.097	4.95355e+07	1151.26	1146.48	6.70197e+07	582.479	584.058	6.94366e+07	1347.56	1332.75	0
1417	T1	2	2	DEDKDEDEKEK-QHTKEELK-a4-b4::3::xlink	His-E6AP:171:x:His-E6AP:184	6.46808e+06	574.88	578.97	6.46808e+06	574.88	578.97	8.22733e+06	578.329	582.42	8.22733e+06	578.329	582.42	0
1430	T2	2	2	DEDKDEDEKEK-QHTKEELK-a4-b4::3::xlink	His-E6AP:171:x:His-E6AP:184	1.05941e+07	572.925	574.773	1.05941e+07	572.925	574.773	1.11268e+07	574.423	576.275	1.11268e+07	574.423	576.275	0
499	T1	2	2	VKQHTKEELK-SLQAKDEDK-a6-b5::6::xlink	His-E6AP:171:x:His-E6AP:180	10176.9	95.527	91.6148	10176.9	95.527	91.6148	4160.16	95.7577	91.8488	4160.16	95.7577	91.8488	2
500	T2	2	2	VKQHTKEELK-SLQAKDEDK-a6-b5::6::xlink	His-E6AP:171:x:His-E6AP:180	1.05174e+06	458.475	454.294	1.05174e+06	458.475	454.294	1.04603e+06	466.966	462.812	1.05562e+06	558.394	552.873	1
497	T1	2	2	VKQHTKEELK-SLQAKDEDK-a6-b5::5::xlink	His-E6AP:171:x:His-E6AP:180	3.17858e+06	381.205	366.253	3.17858e+06	381.205	366.253	0	0	0	0	0	0	2
498	T2	2	2	VKQHTKEELK-SLQAKDEDK-a6-b5::5::xlink	His-E6AP:171:x:His-E6AP:180	1.00406e+07	609.292	601.636	1.23287e+07	1341.8	1327.35	1.06056e+06	395.049	390.416	1.07333e+06	499.929	496.646	2
494	T1	2	2	VKQHTKEELK-SLQAKDEDK-a6-b5::4::xlink	His-E6AP:171:x:His-E6AP:180	9.19379e+06	563.668	545.99	9.19379e+06	563.668	545.99	9.63839e+06	567.145	549.515	9.63839e+06	567.145	549.515	0
495	T2	2	2	VKQHTKEELK-SLQAKDEDK-a6-b5::4::xlink	His-E6AP:171:x:His-E6AP:180	1.21414e+07	676.364	665.913	1.43785e+07	1419	1401.06	1.36936e+07	680.64	670.176	1.66751e+07	1325.9	1309.54	0
383	T1	2	2	SLQAKDEDK-QHTKEELK-a5-b4::5::xlink	His-E6AP:171:x:His-E6AP:180	0	0	0	0	0	0	0	0	0	0	0	0	0
384	T2	2	2	SLQAKDEDK-QHTKEELK-a5-b4::5::xlink	His-E6AP:171:x:His-E6AP:180	296076	389.982	386.666	296076	389.982	386.666	634481	257.978	257.348	634481	257.978	257.348	2
381	T1	2	2	SLQAKDEDK-QHTKEELK-a5-b4::4::xlink	His-E6AP:171:x:His-E6AP:180	1.85447e+06	835.335	822.394	2.01794e+06	1504.67	1491.18	1.05154e+06	776.663	761.878	1.05952e+06	905.047	890.522	0
382	T2	2	2	SLQAKDEDK-QHTKEELK-a5-b4::4::xlink	His-E6AP:171:x:His-E6AP:180	3.73441e+06	814.902	810.322	5.76263e+06	2017.39	2007.61	9.63056e+06	783.955	777.353	1.19081e+07	1423.35	1409.2	1
379	T1	2	2	SLQAKDEDK-QHTKEELK-a5-b4::3::xlink	His-E6AP:171:x:His-E6AP:180	662049	670.383	657.59	662049	670.383	657.59	1.26988e+06	781.692	766.731	1.26988e+06	781.692	766.731	1
380	T2	2	2	SLQAKDEDK-QHTKEELK-a5-b4::3::xlink	His-E6AP:171:x:His-E6AP:180	4.08889e+06	764.026	756.648	4.22925e+06	1018.46	1008.84	4.67069e+06	768.889	761.504	4.93947e+06	1024.94	1015.31	0
312	T1	2	2	QHTKEELK-QHTKEELK-a4-b4::4::xlink	His-E6AP:171:x:His-E6AP:171	3.99266e+06	604.512	605.212	4.00658e+06	803.15	805.078	5.0334e+06	595.047	599.155	5.0334e+06	595.047	599.155	0
313	T2	2	2	QHTKEELK-QHTKEELK-a4-b4::4::xlink	His-E6AP:171:x:His-E6AP:171	476517	438.281	434.783	476517	438.281	434.783	254601	101.743	102.043	254601	101.743	102.043	1
911	T1	2	2	GASSAYLENSKGAPNNSCSEIK-VKQHTK-a11-b2::4::xlink::18-a=57.02146	His-E6AP:167:x:His-E6AP:97	585092	431.312	433.515	692976	574.854	576.085	1.99397e+06	866.257	867.365	2.43769e+06	1583.06	1580.27	2
912	T2	2	2	GASSAYLENSKGAPNNSCSEIK-VKQHTK-a11-b2::4::xlink::18-a=57.02146	His-E6AP:167:x:His-E6AP:97	9.30838e+06	862.653	858.792	1.02533e+07	1718.45	1712.38	1.20603e+07	865.873	862.394	1.45056e+07	1725.11	1719.05	0
1343	T1	2	2	LLKAITYAK-KVKQHTK-a3-b3::4::xlink	His-E6AP:167:x:His-E6AP:860	1.76332e+06	710.676	714.847	1.76332e+06	710.676	714.847	792930	596.617	600.311	793810	716.246	718.986	2
1344	T2	2	2	LLKAITYAK-KVKQHTK-a3-b3::4::xlink	His-E6AP:167:x:His-E6AP:860	1.16558e+07	704.417	704.604	1.25307e+07	1395.76	1388.93	1.3754e+07	715.72	716.173	1.43874e+07	1299.82	1294.54	0
1258	T1	2	2	KGASSAYLENSK-VKQHTK-a1-b2::4::xlink	His-E6AP:167:x:His-E6AP:86	5.01901e+06	534.844	538.905	5.01901e+06	534.844	538.905	5.95217e+06	538.482	542.545	5.95217e+06	538.482	542.545	0
1259	T2	2	2	KGASSAYLENSK-VKQHTK-a1-b2::4::xlink	His-E6AP:167:x:His-E6AP:86	1.77993e+07	533.775	535.63	1.78015e+07	614.174	614.847	1.95484e+07	536.585	538.418	1.9563e+07	625.599	625.842	0
1256	T1	2	2	KGASSAYLENSK-VKQHTK-a1-b2::3::xlink	His-E6AP:167:x:His-E6AP:86	655138	445.973	449.025	655138	445.973	449.025	952193	538.305	542.368	952193	538.305	542.368	1
1257	T2	2	2	KGASSAYLENSK-VKQHTK-a1-b2::3::xlink	His-E6AP:167:x:His-E6AP:86	3.68952e+06	533.359	535.213	3.68952e+06	533.359	535.213	3.13585e+06	536.663	538.517	3.13585e+06	536.663	538.517	0
479	T1	2	2	VKQHTKEELK-LCDPHPSKK-a2-b8::6::xlink::2-b=57.02146	His-E6AP:167:x:His-E6AP:85	0	0	0	0	0	0	5690.24	85.9162	86.9301	5690.24	85.9162	86.9301	2
480	T2	2	2	VKQHTKEELK-LCDPHPSKK-a2-b8::6::xlink::2-b=57.02146	His-E6AP:167:x:His-E6AP:85	1.3016e+06	426.942	429.175	1.3016e+06	426.942	429.175	1.10979e+06	516.121	517.98	1.18803e+06	770.11	768.454	1
476	T1	2	2	VKQHTKEELK-LCDPHPSKK-a2-b8::5::xlink::2-b=57.02146	His-E6AP:167:x:His-E6AP:85	53387.5	437.4	440.46	59089.4	522.669	523.548	133735	343.429	345.863	133735	343.429	345.863	2
477	T2	2	2	VKQHTKEELK-LCDPHPSKK-a2-b8::5::xlink::2-b=57.02146	His-E6AP:167:x:His-E6AP:85	3.78667e+06	526.112	522.981	4.64887e+06	1033.29	1025.85	4.37378e+06	516.034	517.892	5.23457e+06	938.063	932.786	0
786	T1	2	2	LCDPHPSKK-VKQHTK-a8-b2::4::xlink::2-a=57.02146	His-E6AP:167:x:His-E6AP:85	647197	176.567	179.405	647197	176.567	179.405	858571	210.069	213.939	858571	210.069	213.939	1
792	T2	2	2	LCDPHPSKK-VKQHTK-a8-b2::4::xlink::2-a=57.02146	His-E6AP:167:x:His-E6AP:85	253745	142.228	142.987	253745	142.228	142.987	509621	143.377	144.136	509621	143.377	144.136	2
137	T1	2	2	MIIAKNGPDTER-VKQHTK-a5-b2::4::xlink	His-E6AP:167:x:His-E6AP:825	1.85073e+06	769.735	773.936	1.85171e+06	888.49	892.597	1.69216e+06	794.822	783.459	1.82706e+06	1309.6	1301.24	0
138	T2	2	2	MIIAKNGPDTER-VKQHTK-a5-b2::4::xlink	His-E6AP:167:x:His-E6AP:825	3.96819e+06	767.048	768.879	3.96819e+06	767.048	768.879	4.8001e+06	779.933	778.739	4.81913e+06	1036.82	1034.55	0
413	T1	2	2	KVKQHTK-LKMIIAK-a3-b2::4::xlink	His-E6AP:167:x:His-E6AP:820	0	0	0	0	0	0	0	0	0	0	0	0	0
420	T2	2	2	KVKQHTK-LKMIIAK-a3-b2::4::xlink	His-E6AP:167:x:His-E6AP:820	7.88023e+06	576.648	578.496	7.91751e+06	672.825	673.094	1.01565e+07	579.825	581.671	1.02836e+07	964.104	959.952	0
1314	T1	2	2	LFLQFTTGTDRAPVGGLGKLK-VKQHTK-a19-b2::5::xlink	His-E6AP:167:x:His-E6AP:818	19060	229.728	227.452	19060	229.728	227.452	0	0	0	0	0	0	2
1315	T2	2	2	LFLQFTTGTDRAPVGGLGKLK-VKQHTK-a19-b2::5::xlink	His-E6AP:167:x:His-E6AP:818	6.05108e+06	1366.54	1360.88	6.05108e+06	1366.54	1360.88	8.98355e+06	1370.43	1364	9.08301e+06	1823.44	1816.36	0
516	T1	2	2	APVGGLGKLK-VKQHTK-a8-b2::4::xlink	His-E6AP:167:x:His-E6AP:818	144652	493.265	495.983	144652	493.265	495.983	98359.8	629.39	633.084	98359.8	629.39	633.084	1
518	T2	2	2	APVGGLGKLK-VKQHTK-a8-b2::4::xlink	His-E6AP:167:x:His-E6AP:818	2.12016e+07	736.262	738.089	2.12016e+07	736.262	738.089	2.30645e+07	743.745	745.575	2.30841e+07	867.787	867.602	0
510	T1	2	2	APVGGLGKLK-VKQHTK-a8-b2::3::xlink	His-E6AP:167:x:His-E6AP:818	3.80636e+06	739.212	743.391	3.80636e+06	739.212	743.391	3.77872e+06	748.429	752.617	3.78008e+06	870.81	874.905	0
511	T2	2	2	APVGGLGKLK-VKQHTK-a8-b2::3::xlink	His-E6AP:167:x:His-E6AP:818	3.27028e+07	736.622	738.45	3.27028e+07	736.622	738.45	2.94657e+07	744.661	746.492	2.94657e+07	744.661	746.492	0
316	T1	2	2	APVGGLGKLK-KVKQHTK-a8-b3::4::xlink	His-E6AP:167:x:His-E6AP:818	52982.8	99.626	99.7631	52982.8	99.626	99.7631	1.28942e+06	585.702	589.799	1.28942e+06	585.702	589.799	2
317	T2	2	2	APVGGLGKLK-KVKQHTK-a8-b3::4::xlink	His-E6AP:167:x:His-E6AP:818	7.14986e+06	477.724	479.89	7.14986e+06	477.724	479.89	2.12947e+07	580.681	582.528	2.12947e+07	580.681	582.528	2
310	T1	2	2	APVGGLGKLK-KVKQHTK-a8-b3::3::xlink	His-E6AP:167:x:His-E6AP:818	0	0	0	0	0	0	117543	198.396	199.155	117543	198.396	199.155	2
311	T2	2	2	APVGGLGKLK-KVKQHTK-a8-b3::3::xlink	His-E6AP:167:x:His-E6AP:818	8.07219e+06	578.3	580.148	8.07219e+06	578.3	580.148	1.15081e+07	581.08	582.926	1.15081e+07	581.08	582.926	0
1032	T1	2	2	ALELYKINAK-KVKQHTK-a6-b3::4::xlink	His-E6AP:167:x:His-E6AP:73	3.70739e+06	851.046	848.996	4.5384e+06	1275.51	1271.06	1.51297e+07	856.898	859.589	1.92306e+07	1708.63	1706.69	1
1033	T2	2	2	ALELYKINAK-KVKQHTK-a6-b3::4::xlink	His-E6AP:167:x:His-E6AP:73	7.30383e+06	851.221	843.3	1.05803e+07	1549.59	1542.81	1.45347e+07	855.022	847.701	2.04388e+07	1696.44	1690.35	0
97	T1	2	2	MDNNAAAIKALELYK-KVKQHTK-a9-b3::5::xlink	His-E6AP:167:x:His-E6AP:67	626739	1143.39	1141.67	682900	1333.21	1332.1	1.11879e+06	1145.44	1145.2	1.30056e+06	1525.39	1526	0
98	T2	2	2	MDNNAAAIKALELYK-KVKQHTK-a9-b3::5::xlink	His-E6AP:167:x:His-E6AP:67	2.68907e+06	1148.86	1144.14	4.36943e+06	1906.43	1902.31	6.62168e+06	1149.53	1145.62	8.9808e+06	2100.63	2097.14	1
363	T1	2	2	RMMETFQQLITYKVISNEFNSR-KVKQHTK-a13-b3::5::xlink	His-E6AP:167:x:His-E6AP:346	0	0	0	0	0	0	7.45789e+07	1949.75	1953.21	7.46112e+07	2274.55	2278.77	2
365	T2	2	2	RMMETFQQLITYKVISNEFNSR-KVKQHTK-a13-b3::5::xlink	His-E6AP:167:x:His-E6AP:346	14864.3	321.532	316.508	14864.3	321.532	316.508	469893	651.915	647.833	486165	971.372	966.694	2
26	T1	2	2	LWSKYNADQIR-VKQHTKEELK-a4-b2::5::xlink	His-E6AP:167:x:His-E6AP:326	1.21914e+06	1060.95	1057.99	1.71526e+06	1577.06	1575.24	1.47378e+06	1063.6	1063.29	2.00208e+06	2108.37	2108.46	0
27	T2	2	2	LWSKYNADQIR-VKQHTKEELK-a4-b2::5::xlink	His-E6AP:167:x:His-E6AP:326	2.08134e+06	1063.03	1057.39	2.23348e+06	1414.87	1408.92	2.88513e+06	1068.52	1063.17	3.83228e+06	1950.47	1944.95	0
22	T1	2	2	LWSKYNADQIR-VKQHTK-a4-b2::5::xlink	His-E6AP:167:x:His-E6AP:326	1.51651e+07	953.738	958.044	1.51907e+07	1112.83	1116.45	1.91904e+07	959.41	962.441	1.95974e+07	1597.31	1597.73	0
23	T2	2	2	LWSKYNADQIR-VKQHTK-a4-b2::5::xlink	His-E6AP:167:x:His-E6AP:326	1.633e+07	950.788	952.58	1.633e+07	950.788	952.58	1.97647e+07	974.483	969.756	2.00995e+07	1770.26	1765.92	0
18	T1	2	2	LWSKYNADQIR-VKQHTK-a4-b2::4::xlink	His-E6AP:167:x:His-E6AP:326	8.46334e+07	955.991	957.764	9.19825e+07	1907.62	1906.7	9.67118e+07	960.032	962.434	1.05083e+08	2066.78	2063.02	0
19	T2	2	2	LWSKYNADQIR-VKQHTK-a4-b2::4::xlink	His-E6AP:167:x:His-E6AP:326	9.27301e+07	968.684	962.219	9.8636e+07	2081.35	2073.2	1.04334e+08	965.448	959.813	1.0701e+08	2381.93	2372.88	0
16	T1	2	2	LWSKYNADQIR-VKQHTK-a4-b2::3::xlink	His-E6AP:167:x:His-E6AP:326	1.74084e+07	954.398	957.984	1.74544e+07	1113.3	1116.79	2.05751e+07	961.217	964.79	2.06649e+07	1280.22	1283.25	0
17	T2	2	2	LWSKYNADQIR-VKQHTK-a4-b2::3::xlink	His-E6AP:167:x:His-E6AP:326	1.39948e+07	950.713	952.505	1.39948e+07	950.713	952.505	1.85212e+07	955.225	957.018	1.85212e+07	955.225	957.018	0
63	T1	2	2	LWSKYNADQIRR-VKQHTK-a4-b2::5::xlink	His-E6AP:167:x:His-E6AP:326	3.17843e+07	877.983	880.249	3.66538e+07	1751.17	1749.45	3.30346e+07	880.578	882.913	3.80336e+07	1757.02	1755.33	0
64	T2	2	2	LWSKYNADQIRR-VKQHTK-a4-b2::5::xlink	His-E6AP:167:x:His-E6AP:326	3.75707e+07	879.58	874.862	4.58359e+07	1751.04	1745.05	5.28031e+07	882.63	878.239	6.21889e+07	1757.78	1751.8	0
61	T1	2	2	LWSKYNADQIRR-VKQHTK-a4-b2::4::xlink	His-E6AP:167:x:His-E6AP:326	2.57658e+07	877.09	880.004	3.00239e+07	1750.94	1749.22	2.82919e+07	889.035	888.372	3.41892e+07	1912.69	1908.19	0
62	T2	2	2	LWSKYNADQIRR-VKQHTK-a4-b2::4::xlink	His-E6AP:167:x:His-E6AP:326	3.50759e+07	878.919	874.714	4.13852e+07	1750.71	1744.72	3.74213e+07	882.568	878.332	4.47395e+07	1757.47	1751.49	0
59	T1	2	2	LWSKYNADQIRR-VKQHTK-a4-b2::3::xlink	His-E6AP:167:x:His-E6AP:326	2.59158e+06	875.861	880.126	2.59158e+06	875.861	880.126	4.23779e+06	878.382	882.648	4.23779e+06	878.382	882.648	0
60	T2	2	2	LWSKYNADQIRR-VKQHTK-a4-b2::3::xlink	His-E6AP:167:x:His-E6AP:326	3.31325e+06	727.688	729.114	3.31325e+06	727.688	729.114	2.92581e+06	730.76	732.246	2.92581e+06	730.76	732.246	1
45	T1	2	2	LWSKYNADQIRR-KVKQHTK-a4-b3::6::xlink	His-E6AP:167:x:His-E6AP:326	2.00102e+06	528.964	532.416	2.00102e+06	528.964	532.416	912303	667.839	671.525	912303	667.839	671.525	2
46	T2	2	2	LWSKYNADQIRR-KVKQHTK-a4-b3::6::xlink	His-E6AP:167:x:His-E6AP:326	5.78134e+06	804.963	799.215	7.83088e+06	1467.81	1462.67	5.47109e+06	674.585	668.848	6.29466e+06	1072.51	1067.64	1
3	T2	2	2	LWSKYNADQIR-KVKQHTK-a4-b3::5::xlink	His-E6AP:167:x:His-E6AP:326	1.68335e+07	868.047	864.112	1.81174e+07	1729.07	1723.03	1.55087e+07	870.205	866.262	1.73648e+07	1733.47	1727.47	0
4	T1	2	2	LWSKYNADQIR-KVKQHTK-a4-b3::5::xlink	His-E6AP:167:x:His-E6AP:326	1.47329e+07	869.356	871.373	1.56127e+07	1589.2	1588.36	1.08918e+07	867.704	870.224	1.21369e+07	1588.35	1587.5	0
1521	T1	2	2	LWSKYNADQIR-KVKQHTK-a4-b3::4::xlink	His-E6AP:167:x:His-E6AP:326	4.19565e+07	867.884	870.655	5.16318e+07	1732.34	1730.53	4.65483e+07	882.743	875.428	5.88635e+07	2331.07	2318.64	0
1522	T2	2	2	LWSKYNADQIR-KVKQHTK-a4-b3::4::xlink	His-E6AP:167:x:His-E6AP:326	4.70923e+07	868.552	865.486	5.51962e+07	1731.73	1725.69	5.32824e+07	872.371	868.912	6.37805e+07	1739.16	1733.14	0
1519	T1	2	2	LWSKYNADQIR-KVKQHTK-a4-b3::3::xlink	His-E6AP:167:x:His-E6AP:326	5.25152e+06	866.403	870.663	5.29154e+06	1010.83	1014.43	5.63662e+06	871.444	874.891	5.78684e+06	1305.71	1307.04	0
1520	T2	2	2	LWSKYNADQIR-KVKQHTK-a4-b3::3::xlink	His-E6AP:167:x:His-E6AP:326	2.93206e+06	862.509	864.315	2.93206e+06	862.509	864.315	4.29515e+06	866.649	868.459	4.29515e+06	866.649	868.459	0
1462	T1	2	2	LPLAAQGKLIR-VKQHTKEELK-a8-b2::5::xlink	His-E6AP:167:x:His-E6AP:319	7.22761e+07	972.734	972.774	1.34286e+08	1940.67	1939.92	7.96816e+07	990.001	989.107	1.35106e+08	1960.49	1959.93	0
1463	T2	2	2	LPLAAQGKLIR-VKQHTKEELK-a8-b2::5::xlink	His-E6AP:167:x:His-E6AP:319	1.3127e+08	982.003	975.478	2.54813e+08	2277.75	2270.48	1.58702e+08	985.941	980.413	2.74623e+08	2939.74	2926.63	0
1459	T1	2	2	LPLAAQGKLIR-VKQHTKEELK-a8-b2::4::xlink	His-E6AP:167:x:His-E6AP:319	7.92405e+07	973.417	973.099	1.37153e+08	1941.51	1940.76	9.13715e+07	980.528	976.963	1.61116e+08	2439.34	2430.08	0
1461	T2	2	2	LPLAAQGKLIR-VKQHTKEELK-a8-b2::4::xlink	His-E6AP:167:x:His-E6AP:319	1.31911e+08	982.379	976.335	2.511e+08	2766.72	2753.94	1.58986e+08	998.534	993.926	2.90711e+08	2789.57	2778.98	0
1457	T1	2	2	LPLAAQGKLIR-VKQHTKEELK-a8-b2::3::xlink	His-E6AP:167:x:His-E6AP:319	1.17648e+07	972.876	973.059	1.69235e+07	1941.16	1940.41	1.50971e+07	976.442	974.378	1.64142e+07	1624.76	1623.06	0
1458	T2	2	2	LPLAAQGKLIR-VKQHTKEELK-a8-b2::3::xlink	His-E6AP:167:x:His-E6AP:319	1.49647e+07	980.15	973.387	2.45874e+07	1947.53	1941.97	1.89239e+07	983.699	976.765	3.35539e+07	1955.04	1949.5	0
1454	T1	2	2	LPLAAQGKLIR-VKQHTK-a8-b2::5::xlink	His-E6AP:167:x:His-E6AP:319	1.98142e+08	946.195	947.101	2.1328e+08	2044.02	2042.85	2.33778e+08	947.462	950.42	2.54222e+08	1892.72	1891.72	0
1455	T2	2	2	LPLAAQGKLIR-VKQHTK-a8-b2::5::xlink	His-E6AP:167:x:His-E6AP:319	2.54104e+08	947.623	941.307	2.88298e+08	1883.21	1877.51	3.08799e+08	953.543	947.489	3.47905e+08	2213.74	2203.7	0
1451	T1	2	2	LPLAAQGKLIR-VKQHTK-a8-b2::4::xlink	His-E6AP:167:x:His-E6AP:319	9.39055e+08	945.94	946.009	1.07891e+09	2200.21	2193.29	1.04555e+09	955.645	951.06	1.21329e+09	2531.99	2515.34	0
1453	T2	2	2	LPLAAQGKLIR-VKQHTK-a8-b2::4::xlink	His-E6AP:167:x:His-E6AP:319	1.18218e+09	953.451	944.145	1.34148e+09	3155.33	3135.59	1.34738e+09	961.666	950.834	1.53257e+09	3333	3311.54	0
1449	T1	2	2	LPLAAQGKLIR-VKQHTK-a8-b2::3::xlink	His-E6AP:167:x:His-E6AP:319	3.73547e+08	947.363	946.502	4.41366e+08	2201.25	2194.35	4.08759e+08	951.088	950.063	4.88379e+08	2212.55	2199.04	0
1450	T2	2	2	LPLAAQGKLIR-VKQHTK-a8-b2::3::xlink	His-E6AP:167:x:His-E6AP:319	4.0347e+08	949.035	942.158	4.61425e+08	2044.11	2034.29	4.78695e+08	954.692	946.601	5.4604e+08	2054.37	2045.5	0
1424	T1	2	2	LPLAAQGKLIR-KVKQHTK-a8-b3::5::xlink	His-E6AP:167:x:His-E6AP:319	1.48636e+08	853.652	851.057	1.64157e+08	1690.05	1688.11	3.42547e+07	858.503	849.979	4.45584e+07	1824.72	1815.64	1
1425	T2	2	2	LPLAAQGKLIR-KVKQHTK-a8-b3::5::xlink	His-E6AP:167:x:His-E6AP:319	2.95679e+08	854.581	847.622	3.73164e+08	1839.13	1831.76	6.02319e+07	857.403	850.817	7.37684e+07	1956.66	1949.56	1
1422	T1	2	2	LPLAAQGKLIR-KVKQHTK-a8-b3::4::xlink	His-E6AP:167:x:His-E6AP:319	4.49539e+08	861.004	854.154	5.59858e+08	2408.34	2387.21	4.26337e+08	865.08	857.498	5.16802e+08	2553.8	2530.2	0
1423	T2	2	2	LPLAAQGKLIR-KVKQHTK-a8-b3::4::xlink	His-E6AP:167:x:His-E6AP:319	4.91781e+08	863.548	854.2	5.72051e+08	3252.13	3228.49	5.68416e+08	865.993	856.743	6.22867e+08	3405.05	3378.83	0
1420	T1	2	2	LPLAAQGKLIR-KVKQHTK-a8-b3::3::xlink	His-E6AP:167:x:His-E6AP:319	1.48897e+08	855.708	858.045	1.98778e+08	1707.16	1705.22	1.49897e+08	858.8	860.356	1.96711e+08	1710.48	1708.57	0
1421	T2	2	2	LPLAAQGKLIR-KVKQHTK-a8-b3::3::xlink	His-E6AP:167:x:His-E6AP:319	1.53991e+08	854.76	847.804	1.92478e+08	1696.4	1690.3	1.90348e+08	858.192	853.035	2.36097e+08	1707.2	1701.12	0
167	T1	2	2	AMSKLPLAAQGKLIR-VKQHTKEELK-a12-b2::6::xlink	His-E6AP:167:x:His-E6AP:319	0	0	0	0	0	0	0	0	0	0	0	0	0
168	T2	2	2	AMSKLPLAAQGKLIR-VKQHTKEELK-a12-b2::6::xlink	His-E6AP:167:x:His-E6AP:319	813731	338.662	336.077	813731	338.662	336.077	1.81589e+06	340.238	337.647	1.81589e+06	340.238	337.647	2
153	T1	2	2	AMSKLPLAAQGKLIR-VKQHTK-a12-b2::5::xlink	His-E6AP:167:x:His-E6AP:319	0	0	0	0	0	0	0	0	0	0	0	0	0
154	T2	2	2	AMSKLPLAAQGKLIR-VKQHTK-a12-b2::5::xlink	His-E6AP:167:x:His-E6AP:319	5.74548e+06	990.861	985.494	8.15898e+06	1972.39	1966.87	6.28915e+06	996.805	989.53	8.82688e+06	1815.67	1810.11	0
469	T1	2	2	VKQHTKEELK-AAAKHLIER-a2-b4::5::xlink	His-E6AP:167:x:His-E6AP:26	1.03903e+06	584.012	586.297	1.1557e+06	778.358	777.478	2.01791e+06	586.401	590.228	2.60521e+06	875.01	875.481	1
470	T2	2	2	VKQHTKEELK-AAAKHLIER-a2-b4::5::xlink	His-E6AP:167:x:His-E6AP:26	7.3549e+06	580.513	579.856	1.00042e+07	1155.91	1149.93	7.73737e+06	582.421	580.958	1.16851e+07	1157.03	1151.1	0
467	T1	2	2	VKQHTKEELK-AAAKHLIER-a2-b4::4::xlink	His-E6AP:167:x:His-E6AP:26	1.2351e+06	391.91	393.786	1.54016e+06	584.852	584.541	4.56699e+06	726.167	730.325	4.65397e+06	844.43	847.614	2
468	T2	2	2	VKQHTKEELK-AAAKHLIER-a2-b4::4::xlink	His-E6AP:167:x:His-E6AP:26	6.58388e+06	580.541	579.351	1.03888e+07	1058.92	1051.35	1.74614e+07	737.317	735.011	2.07624e+07	1458.07	1451.38	0
762	T1	2	2	AAAKHLIER-VKQHTK-a4-b2::4::xlink	His-E6AP:167:x:His-E6AP:26	3.19327e+07	463.253	467.297	3.23973e+07	895.906	889.804	3.43035e+07	476.481	480.524	3.49721e+07	857.976	853.549	0
763	T2	2	2	AAAKHLIER-VKQHTK-a4-b2::4::xlink	His-E6AP:167:x:His-E6AP:26	4.55206e+07	435.27	435.648	4.64561e+07	761.386	755.754	5.4122e+07	464.106	466.006	5.49465e+07	892.919	885.032	0
755	T1	2	2	AAAKHLIER-VKQHTK-a4-b2::3::xlink	His-E6AP:167:x:His-E6AP:26	6.43597e+06	462.108	466.153	6.44225e+06	610.493	611.415	7.66406e+06	475.388	479.434	7.70406e+06	630.516	631.509	0
756	T2	2	2	AAAKHLIER-VKQHTK-a4-b2::3::xlink	His-E6AP:167:x:His-E6AP:26	6.03033e+06	431.123	433.112	6.03033e+06	431.123	433.112	5.34802e+06	454.006	455.954	5.34802e+06	454.006	455.954	0
197	T1	2	2	AAAKHLIER-KVKQHTK-a4-b3::5::xlink	His-E6AP:167:x:His-E6AP:26	2.31323e+06	192.564	196.492	2.31323e+06	192.564	196.492	3.76567e+06	239.753	240.973	3.81524e+06	312.057	312.011	1
198	T2	2	2	AAAKHLIER-KVKQHTK-a4-b3::5::xlink	His-E6AP:167:x:His-E6AP:26	6.76782e+06	221.367	223.301	6.76782e+06	221.367	223.301	8.8884e+06	231.06	231.729	9.01802e+06	299.69	300.13	0
149	T1	2	2	AAAKHLIER-KVKQHTK-a4-b3::4::xlink	His-E6AP:167:x:His-E6AP:26	1.4108e+07	236.578	237.238	1.5552e+07	463.254	455.046	2.09069e+07	239.288	240.435	2.39777e+07	466.876	458.692	0
150	T2	2	2	AAAKHLIER-KVKQHTK-a4-b3::4::xlink	His-E6AP:167:x:His-E6AP:26	1.62575e+07	230.479	226.74	1.64971e+07	408.689	402.377	2.13218e+07	228.091	228.656	2.2285e+07	405.725	399.582	0
1067	T1	2	2	IGDSSQGDNNLQKLGPDDVSVDIDAIR-VKQHTKEELK-a13-b2::6::xlink	His-E6AP:167:x:His-E6AP:222	1.30508e+08	1391.67	1386.49	1.38168e+08	3683.69	3678.42	1.34979e+08	1395.82	1389.53	1.41101e+08	3235.61	3229.16	0
1068	T2	2	2	IGDSSQGDNNLQKLGPDDVSVDIDAIR-VKQHTKEELK-a13-b2::6::xlink	His-E6AP:167:x:His-E6AP:222	2.1403e+08	1400.36	1393.8	2.59055e+08	3939.55	3927.37	2.24466e+08	1403.96	1395.84	2.74117e+08	3489.01	3476.09	0
1063	T1	2	2	IGDSSQGDNNLQKLGPDDVSVDIDAIR-VKQHTKEELK-a13-b2::5::xlink	His-E6AP:167:x:His-E6AP:222	2.76087e+08	1392.88	1386.87	3.34865e+08	4141.48	4137.64	2.99289e+08	1394.31	1388.38	3.65507e+08	4145.43	4141.62	0
1064	T2	2	2	IGDSSQGDNNLQKLGPDDVSVDIDAIR-VKQHTKEELK-a13-b2::5::xlink	His-E6AP:167:x:His-E6AP:222	5.02196e+08	1401.67	1393.83	6.57104e+08	4170.81	4159.08	5.40248e+08	1404.21	1396.83	7.11828e+08	4177.96	4166.23	0
1060	T1	2	2	IGDSSQGDNNLQKLGPDDVSVDIDAIR-VKQHTKEELK-a13-b2::4::xlink	His-E6AP:167:x:His-E6AP:222	8.35975e+07	1388.57	1384.96	8.38181e+07	1848.69	1844.91	8.8274e+07	1389.74	1386.14	8.83998e+07	1850.65	1846.89	0
1061	T2	2	2	IGDSSQGDNNLQKLGPDDVSVDIDAIR-VKQHTKEELK-a13-b2::4::xlink	His-E6AP:167:x:His-E6AP:222	1.4303e+08	1401.63	1394.56	1.62206e+08	3255.17	3242.3	1.56513e+08	1405.29	1397.12	1.80018e+08	3032.74	3019.28	0
1057	T1	2	2	IGDSSQGDNNLQKLGPDDVSVDIDAIR-VKQHTKEELK-a13-b2::3::xlink	His-E6AP:167:x:His-E6AP:222	0	0	0	0	0	0	553052	461.085	460.593	553052	461.085	460.593	2
1059	T2	2	2	IGDSSQGDNNLQKLGPDDVSVDIDAIR-VKQHTKEELK-a13-b2::3::xlink	His-E6AP:167:x:His-E6AP:222	807943	697.26	693.894	807943	697.26	693.894	570054	464.8	463.321	570054	464.8	463.321	1
1055	T1	2	2	IGDSSQGDNNLQKLGPDDVSVDIDAIR-VKQHTK-a13-b2::5::xlink	His-E6AP:167:x:His-E6AP:222	9.17438e+08	1439.76	1431.08	1.11001e+09	4487.82	4480.06	9.47692e+08	1439.11	1432.49	1.05574e+09	4249.14	4246.26	0
1056	T2	2	2	IGDSSQGDNNLQKLGPDDVSVDIDAIR-VKQHTK-a13-b2::5::xlink	His-E6AP:167:x:His-E6AP:222	1.00907e+09	1447.97	1440.02	1.37239e+09	4285.15	4273.56	1.03751e+09	1450.27	1442.31	1.33568e+09	4289.21	4277.62	0
1053	T1	2	2	IGDSSQGDNNLQKLGPDDVSVDIDAIR-VKQHTK-a13-b2::4::xlink	His-E6AP:167:x:His-E6AP:222	5.8981e+08	1438.04	1431.4	7.09838e+08	4245.63	4242.73	6.11401e+08	1440.27	1433.66	7.17419e+08	4250.9	4248.03	0
1054	T2	2	2	IGDSSQGDNNLQKLGPDDVSVDIDAIR-VKQHTK-a13-b2::4::xlink	His-E6AP:167:x:His-E6AP:222	6.86155e+08	1447.59	1439.62	9.26811e+08	4285.14	4273.54	6.99823e+08	1451.49	1443.53	9.01778e+08	4291.35	4279.76	0
1051	T1	2	2	IGDSSQGDNNLQKLGPDDVSVDIDAIR-VKQHTK-a13-b2::3::xlink	His-E6AP:167:x:His-E6AP:222	1.71135e+08	1417.34	1416.5	1.72805e+08	1881.36	1881.94	1.65812e+08	1417.82	1416.99	1.66937e+08	1649.73	1649.74	0
1052	T2	2	2	IGDSSQGDNNLQKLGPDDVSVDIDAIR-VKQHTK-a13-b2::3::xlink	His-E6AP:167:x:His-E6AP:222	1.45474e+08	1439.09	1432.35	1.53353e+08	2609.9	2605.05	1.48824e+08	1437.37	1432.02	1.52234e+08	1903.46	1899.15	0
1139	T1	2	2	IGDSSQGDNNLQKLGPDDVSVDIDAIRR-VKQHTKEELK-a13-b2::5::xlink	His-E6AP:167:x:His-E6AP:222	2.74907e+08	1315.84	1312.17	3.29792e+08	3929.86	3924.32	2.93609e+08	1317.04	1314.23	3.43207e+08	3501.56	3494.45	0
1140	T2	2	2	IGDSSQGDNNLQKLGPDDVSVDIDAIRR-VKQHTKEELK-a13-b2::5::xlink	His-E6AP:167:x:His-E6AP:222	5.45984e+08	1332.71	1326.3	7.67703e+08	3962.85	3950.89	5.59993e+08	1325.63	1319.6	7.72271e+08	3523.97	3511	0
1137	T1	2	2	IGDSSQGDNNLQKLGPDDVSVDIDAIRR-VKQHTKEELK-a13-b2::4::xlink	His-E6AP:167:x:His-E6AP:222	4.01564e+07	1312.57	1310.74	4.01564e+07	1312.57	1310.74	4.15988e+07	1316.15	1313.61	4.16659e+07	1535.21	1532.5	0
1138	T2	2	2	IGDSSQGDNNLQKLGPDDVSVDIDAIRR-VKQHTKEELK-a13-b2::4::xlink	His-E6AP:167:x:His-E6AP:222	9.19133e+07	1323.48	1316.81	1.10453e+08	2861.91	2848.17	9.59802e+07	1325.74	1318.54	1.16991e+08	2647.77	2634.03	0
1135	T1	2	2	IGDSSQGDNNLQKLGPDDVSVDIDAIRR-VKQHTK-a13-b2::7::xlink	His-E6AP:167:x:His-E6AP:222	1.71262e+06	1119.73	1118.4	1.71262e+06	1119.73	1118.4	3.43605e+06	1344.53	1343.01	3.43605e+06	1344.53	1343.01	2
1136	T2	2	2	IGDSSQGDNNLQKLGPDDVSVDIDAIRR-VKQHTK-a13-b2::7::xlink	His-E6AP:167:x:His-E6AP:222	1.09111e+06	902.107	897.743	1.09111e+06	902.107	897.743	1.53857e+06	905.577	900.256	1.53857e+06	905.577	900.256	1
1133	T1	2	2	IGDSSQGDNNLQKLGPDDVSVDIDAIRR-VKQHTK-a13-b2::6::xlink	His-E6AP:167:x:His-E6AP:222	6.57591e+08	1345.76	1342.35	8.91238e+08	4017.6	4012.74	7.00439e+08	1350	1344.99	9.49609e+08	4024.97	4020.18	0
1134	T2	2	2	IGDSSQGDNNLQKLGPDDVSVDIDAIRR-VKQHTK-a13-b2::6::xlink	His-E6AP:167:x:His-E6AP:222	7.52516e+08	1354.39	1347.81	1.07587e+09	4042.34	4030.43	7.97527e+08	1356.29	1349.53	1.15204e+09	4048.53	4036.63	0
1131	T1	2	2	IGDSSQGDNNLQKLGPDDVSVDIDAIRR-VKQHTK-a13-b2::5::xlink	His-E6AP:167:x:His-E6AP:222	1.36107e+09	1353.84	1348.13	1.82865e+09	4025.73	4020.98	1.67016e+09	1351.76	1344.09	2.27106e+09	4250.63	4241.34	0
1132	T2	2	2	IGDSSQGDNNLQKLGPDDVSVDIDAIRR-VKQHTK-a13-b2::5::xlink	His-E6AP:167:x:His-E6AP:222	1.66498e+09	1354.27	1347.8	2.3888e+09	4043.47	4031.56	1.78934e+09	1356.42	1349.51	2.61294e+09	4048.93	4037.01	0
1129	T1	2	2	IGDSSQGDNNLQKLGPDDVSVDIDAIRR-VKQHTK-a13-b2::4::xlink	His-E6AP:167:x:His-E6AP:222	5.26858e+08	1345.93	1342.26	7.1103e+08	4015.9	4011.04	5.75624e+08	1346.93	1343.01	7.6977e+08	4020.39	4015.57	0
1130	T2	2	2	IGDSSQGDNNLQKLGPDDVSVDIDAIRR-VKQHTK-a13-b2::4::xlink	His-E6AP:167:x:His-E6AP:222	5.23446e+08	1353.94	1346.62	7.72461e+08	4040.65	4028.73	5.60034e+08	1355.03	1348.6	8.15664e+08	4044.89	4032.96	0
1096	T1	2	2	IGDSSQGDNNLQKLGPDDVSVDIDAIRR-KVKQHTK-a13-b3::7::xlink	His-E6AP:167:x:His-E6AP:222	7.43631e+07	1255.74	1253.09	7.45479e+07	1673.58	1668.09	8.38742e+07	1257.93	1256.2	8.4484e+07	2094.69	2087.6	0
1097	T2	2	2	IGDSSQGDNNLQKLGPDDVSVDIDAIRR-KVKQHTK-a13-b3::7::xlink	His-E6AP:167:x:His-E6AP:222	7.39812e+07	1263.66	1258.05	7.61339e+07	2104.5	2093.59	7.7823e+07	1266.97	1261.89	7.95947e+07	2531.69	2517.76	0
1094	T1	2	2	IGDSSQGDNNLQKLGPDDVSVDIDAIRR-KVKQHTK-a13-b3::6::xlink	His-E6AP:167:x:His-E6AP:222	4.64578e+08	1257.16	1256.28	5.15037e+08	3137.22	3127.73	4.87145e+08	1259.52	1261.21	5.33452e+08	3562.43	3554.79	0
1095	T2	2	2	IGDSSQGDNNLQKLGPDDVSVDIDAIRR-KVKQHTK-a13-b3::6::xlink	His-E6AP:167:x:His-E6AP:222	5.63374e+08	1264.51	1258.32	6.4483e+08	2736.47	2722.53	6.15075e+08	1267.68	1262.52	7.2104e+08	3369.13	3356.26	0
1092	T1	2	2	IGDSSQGDNNLQKLGPDDVSVDIDAIRR-KVKQHTK-a13-b3::5::xlink	His-E6AP:167:x:His-E6AP:222	6.25509e+08	1257.75	1257.56	7.04387e+08	3138.22	3129.34	6.85716e+08	1259.82	1262.54	7.89184e+08	3562.83	3555.18	0
1093	T2	2	2	IGDSSQGDNNLQKLGPDDVSVDIDAIRR-KVKQHTK-a13-b3::5::xlink	His-E6AP:167:x:His-E6AP:222	7.18137e+08	1265.46	1259.87	8.17526e+08	3156.44	3143.26	7.64172e+08	1267.77	1263.35	8.83006e+08	3372.57	3359.95	0
1090	T1	2	2	IGDSSQGDNNLQKLGPDDVSVDIDAIRR-KVKQHTK-a13-b3::4::xlink	His-E6AP:167:x:His-E6AP:222	1.43975e+08	1255.7	1253.39	1.4471e+08	1672.26	1668.98	1.64576e+08	1257.6	1254.49	1.64941e+08	1884.65	1878.14	0
1091	T2	2	2	IGDSSQGDNNLQKLGPDDVSVDIDAIRR-KVKQHTK-a13-b3::4::xlink	His-E6AP:167:x:His-E6AP:222	1.28507e+08	1262.65	1256.9	1.30942e+08	2313.01	2301.31	1.67554e+08	1265.72	1260.73	1.69672e+08	2528.75	2514.83	0
909	T1	2	2	IGDSSQGDNNLQKLGPDDVSVDIDAIR-KVKQHTK-a13-b3::6::xlink	His-E6AP:167:x:His-E6AP:222	1.64028e+08	1330.53	1328.46	2.0138e+08	3754.9	3750.59	1.73237e+08	1333.31	1330.69	2.15937e+08	3982.27	3977.14	0
910	T2	2	2	IGDSSQGDNNLQKLGPDDVSVDIDAIR-KVKQHTK-a13-b3::6::xlink	His-E6AP:167:x:His-E6AP:222	1.35265e+08	1339.94	1334.01	1.66366e+08	3997.09	3985.09	1.76009e+08	1341.72	1336.05	2.14929e+08	4008.37	3996.42	0
896	T1	2	2	IGDSSQGDNNLQKLGPDDVSVDIDAIR-KVKQHTK-a13-b3::5::xlink	His-E6AP:167:x:His-E6AP:222	5.55318e+08	1331.8	1329.02	7.357e+08	3976.97	3971.79	5.7972e+08	1332.57	1329.86	7.67994e+08	3982.53	3977.41	0
897	T2	2	2	IGDSSQGDNNLQKLGPDDVSVDIDAIR-KVKQHTK-a13-b3::5::xlink	His-E6AP:167:x:His-E6AP:222	5.84312e+08	1341.06	1334.61	8.11953e+08	4003.8	3991.83	6.16011e+08	1342.27	1336.54	8.59438e+08	4008.97	3997.02	0
1047	T1	2	2	DEDKDEDEKEK-VKQHTKEELK-a9-b2::5::xlink	His-E6AP:167:x:His-E6AP:189	8.39934e+06	302.174	299.597	9.96155e+06	584.147	576.502	7.93969e+06	435.87	429.977	1.01077e+07	847.96	837.667	0
1050	T2	2	2	DEDKDEDEKEK-VKQHTKEELK-a9-b2::5::xlink	His-E6AP:167:x:His-E6AP:189	1.12368e+07	300.181	302.102	1.34889e+07	530.517	522.153	1.24824e+07	522.75	513.397	1.58092e+07	836.872	828.493	0
1042	T1	2	2	DEDKDEDEKEK-VKQHTKEELK-a9-b2::4::xlink	His-E6AP:167:x:His-E6AP:189	1.39723e+07	527.464	531.52	2.06186e+07	1048.47	1043.18	7.07378e+06	449.838	447.203	8.92165e+06	856.996	850.782	1
1044	T2	2	2	DEDKDEDEKEK-VKQHTKEELK-a9-b2::4::xlink	His-E6AP:167:x:His-E6AP:189	3.24838e+07	525.954	527.809	4.60536e+07	1131.6	1126.04	1.91115e+07	524.935	516.958	2.56283e+07	909.439	902.06	0
774	T1	2	2	DEDEKEKAACSAAAMEEDSEASSSR-VKQHTKEELK-a5-b2::5::xlink::10-a=57.02146	His-E6AP:167:x:His-E6AP:189	0	0	0	0	0	0	1.14865e+08	982.165	983.625	1.41348e+08	1959.09	1958.42	2
778	T2	2	2	DEDEKEKAACSAAAMEEDSEASSSR-VKQHTKEELK-a5-b2::5::xlink::10-a=57.02146	His-E6AP:167:x:His-E6AP:189	215858	169.858	168.541	215858	169.858	168.541	1.59812e+08	998.238	992.364	2.04207e+08	2638.03	2628.3	2
766	T1	2	2	DEDEKEKAACSAAAMEEDSEASSSR-VKQHTKEELK-a5-b2::4::xlink::10-a=57.02146	His-E6AP:167:x:His-E6AP:189	1.3798e+07	1379.04	1379.57	1.3798e+07	1379.04	1379.57	1.09448e+07	1658.69	1660.15	1.09448e+07	1658.69	1660.15	1
768	T2	2	2	DEDEKEKAACSAAAMEEDSEASSSR-VKQHTKEELK-a5-b2::4::xlink::10-a=57.02146	His-E6AP:167:x:His-E6AP:189	3.35748e+06	1108.35	1104.44	3.35748e+06	1108.35	1104.44	3.15779e+06	1109.98	1107.27	3.15779e+06	1109.98	1107.27	1
399	T1	2	2	SLQAKDEDKDEDEK-VKQHTKEELK-a9-b2::4::xlink	His-E6AP:167:x:His-E6AP:184	0	0	0	0	0	0	1.11346e+06	221.415	218.377	1.11346e+06	221.415	218.377	2
400	T2	2	2	SLQAKDEDKDEDEK-VKQHTKEELK-a9-b2::4::xlink	His-E6AP:167:x:His-E6AP:184	1.52895e+06	366.965	362.687	1.86496e+06	549.209	543.987	196642	306.325	303.58	200671	398.309	394.986	2
395	T1	2	2	SLQAKDEDKDEDEK-VKQHTK-a9-b2::4::xlink	His-E6AP:167:x:His-E6AP:184	2.56836e+06	259.186	256.208	3.35404e+06	546.277	526.274	2.69478e+06	266.057	268.978	3.35191e+06	521.475	503.75	0
396	T2	2	2	SLQAKDEDKDEDEK-VKQHTK-a9-b2::4::xlink	His-E6AP:167:x:His-E6AP:184	3.16915e+06	252.333	251.412	4.71548e+06	530.219	527.351	4.07938e+06	255.854	252.23	4.84611e+06	497.85	491.4	0
1013	T1	2	2	DEDKDEDEKEK-VKQHTKEELK-a4-b2::5::xlink	His-E6AP:167:x:His-E6AP:184	8.41991e+06	301.275	299.411	1.17538e+07	576.471	568.789	1.0341e+07	313.982	308.76	1.42303e+07	606.195	598.774	0
1015	T2	2	2	DEDKDEDEKEK-VKQHTKEELK-a4-b2::5::xlink	His-E6AP:167:x:His-E6AP:184	1.24084e+07	297.745	298.29	1.74812e+07	608.38	598.747	1.08494e+07	315.547	315.4	1.56902e+07	638.428	629.026	0
1005	T1	2	2	DEDKDEDEKEK-VKQHTKEELK-a4-b2::4::xlink	His-E6AP:167:x:His-E6AP:184	8.87855e+06	305.172	304.455	1.31567e+07	580.807	573.146	7.46836e+06	318.588	317.566	1.12927e+07	609.916	602.575	0
1006	T2	2	2	DEDKDEDEKEK-VKQHTKEELK-a4-b2::4::xlink	His-E6AP:167:x:His-E6AP:184	1.1968e+07	291.406	292.561	1.63831e+07	556.213	547.687	1.48142e+07	307.963	308.503	2.2865e+07	581.135	572.65	0
492	T1	2	2	VKQHTKEELK-SLQAKDEDK-a2-b5::5::xlink	His-E6AP:167:x:His-E6AP:180	1.35024e+06	193.341	186.251	1.35024e+06	193.341	186.251	3.6695e+06	383.33	368.448	3.67781e+06	475.587	461.28	2
493	T2	2	2	VKQHTKEELK-SLQAKDEDK-a2-b5::5::xlink	His-E6AP:167:x:His-E6AP:180	5.67251e+06	607.349	601.653	6.36424e+06	1379.31	1363.1	1.2078e+07	564.424	557.031	1.33456e+07	1115.25	1100.24	1
490	T1	2	2	VKQHTKEELK-SLQAKDEDK-a2-b5::4::xlink	His-E6AP:167:x:His-E6AP:180	9.19379e+06	563.668	545.99	9.19379e+06	563.668	545.99	9.63839e+06	567.145	549.515	9.63839e+06	567.145	549.515	0
491	T2	2	2	VKQHTKEELK-SLQAKDEDK-a2-b5::4::xlink	His-E6AP:167:x:His-E6AP:180	1.82678e+07	567.083	560.496	2.05049e+07	1293.23	1276.32	2.03433e+07	560.291	552.41	2.33248e+07	1199.12	1183.78	0
488	T1	2	2	VKQHTKEELK-SLQAKDEDK-a2-b5::3::xlink	His-E6AP:167:x:His-E6AP:180	823644	573.106	555.489	823644	573.106	555.489	865643	480.661	463.198	865643	480.661	463.198	1
489	T2	2	2	VKQHTKEELK-SLQAKDEDK-a2-b5::3::xlink	His-E6AP:167:x:His-E6AP:180	2.59607e+06	553.441	543.995	2.6797e+06	642.944	635.3	3.54001e+06	567.201	557.84	3.60604e+06	657.617	650.032	0
387	T1	2	2	SLQAKDEDK-VKQHTK-a5-b2::4::xlink	His-E6AP:167:x:His-E6AP:180	5.60643e+06	237.392	216.917	5.61946e+06	312.728	288.702	6.55213e+06	238.99	222.901	6.58871e+06	358.05	335.156	0
388	T2	2	2	SLQAKDEDK-VKQHTK-a5-b2::4::xlink	His-E6AP:167:x:His-E6AP:180	2.09842e+07	235.216	227.792	2.26852e+07	497.463	485.246	1.95613e+07	243.023	236.33	2.18563e+07	470.065	458.076	0
385	T1	2	2	SLQAKDEDK-VKQHTK-a5-b2::3::xlink	His-E6AP:167:x:His-E6AP:180	6.38199e+06	235.213	214.839	6.40278e+06	302.642	279.042	6.97328e+06	239.253	218.912	6.98739e+06	273.944	249.363	0
386	T2	2	2	SLQAKDEDK-VKQHTK-a5-b2::3::xlink	His-E6AP:167:x:His-E6AP:180	1.95712e+07	231.168	222.613	2.04226e+07	453.988	442.372	2.00739e+07	236.01	228.135	2.15247e+07	575.876	558.613	0
377	T1	2	2	SLQAKDEDK-KVKQHTK-a5-b3::4::xlink	His-E6AP:167:x:His-E6AP:180	986126	160.662	138.375	986126	160.662	138.375	1.16554e+06	161.739	139.467	1.16554e+06	161.739	139.467	1
378	T2	2	2	SLQAKDEDK-KVKQHTK-a5-b3::4::xlink	His-E6AP:167:x:His-E6AP:180	3.495e+06	193.264	186.368	3.495e+06	193.264	186.368	4.31711e+06	194.589	187.694	4.31711e+06	194.589	187.694	0
374	T1	2	2	SLQAKDEDK-KVKQHTK-a5-b3::3::xlink	His-E6AP:167:x:His-E6AP:180	3.38532e+06	191.022	168.579	3.38532e+06	191.022	168.579	3.74003e+06	192.419	169.998	3.74003e+06	192.419	169.998	0
375	T2	2	2	SLQAKDEDK-KVKQHTK-a5-b3::3::xlink	His-E6AP:167:x:His-E6AP:180	7.25671e+06	128.339	121.536	7.25671e+06	128.339	121.536	1.13195e+07	196.019	192.468	1.14888e+07	258.896	251.949	1
397	T1	2	2	SLQAKDEDKDEDEK-VKQHTKEELK-a5-b2::4::xlink	His-E6AP:167:x:His-E6AP:180	0	0	0	0	0	0	2.06162e+06	347.08	343.564	2.21291e+06	431.638	426.292	2
398	T2	2	2	SLQAKDEDKDEDEK-VKQHTKEELK-a5-b2::4::xlink	His-E6AP:167:x:His-E6AP:180	1.52895e+06	366.965	362.687	1.86496e+06	549.209	543.987	1.32569e+06	470.914	464.822	1.4687e+06	832.704	823.97	1
393	T1	2	2	SLQAKDEDKDEDEK-VKQHTK-a5-b2::5::xlink	His-E6AP:167:x:His-E6AP:180	407972	258.498	251.313	423123	421.63	406.977	741903	265.506	257.601	787292	474.409	455.61	0
394	T2	2	2	SLQAKDEDKDEDEK-VKQHTK-a5-b2::5::xlink	His-E6AP:167:x:His-E6AP:180	617092	248.02	243.038	714593	488.856	482.304	793855	246.08	240.545	813628	327.752	317.833	0
391	T1	2	2	SLQAKDEDKDEDEK-VKQHTK-a5-b2::4::xlink	His-E6AP:167:x:His-E6AP:180	2.56836e+06	259.186	256.208	3.35404e+06	546.277	526.274	2.84467e+06	264.608	262.908	3.82488e+06	515.388	497.679	0
392	T2	2	2	SLQAKDEDKDEDEK-VKQHTK-a5-b2::4::xlink	His-E6AP:167:x:His-E6AP:180	3.16915e+06	252.333	251.412	4.71548e+06	530.219	527.351	4.07938e+06	255.854	252.299	4.94607e+06	537.998	529.713	0
526	T1	2	2	EELKSLQAK-VKQHTK-a4-b2::4::xlink	His-E6AP:167:x:His-E6AP:175	1.69326e+08	695.38	697.855	1.76857e+08	1672.19	1652.7	1.89822e+08	700.225	702.154	1.98256e+08	1977.57	1955.31	0
528	T2	2	2	EELKSLQAK-VKQHTK-a4-b2::4::xlink	His-E6AP:167:x:His-E6AP:175	3.26866e+08	628.774	626.84	3.4837e+08	2380.02	2354.99	3.68518e+08	664.157	663.277	3.98598e+08	2424.81	2399.7	0
517	T1	2	2	EELKSLQAK-VKQHTK-a4-b2::3::xlink	His-E6AP:167:x:His-E6AP:175	1.42935e+08	594.677	595.465	1.44436e+08	1376.51	1362.86	1.61196e+08	598.53	598.948	1.64476e+08	1582.24	1563.92	0
523	T2	2	2	EELKSLQAK-VKQHTK-a4-b2::3::xlink	His-E6AP:167:x:His-E6AP:175	2.10429e+08	592.656	594.501	2.16164e+08	1762.38	1747.19	2.61134e+08	596.052	594.087	2.68401e+08	2065.23	2043.96	0
443	T1	2	2	EELKSLQAK-KVKQHTK-a4-b3::5::xlink	His-E6AP:167:x:His-E6AP:175	3.45507e+07	553.473	555.858	3.46038e+07	742.876	743.942	4.43901e+07	572.412	570.388	4.47718e+07	1031.43	1026.24	0
444	T2	2	2	EELKSLQAK-KVKQHTK-a4-b3::5::xlink	His-E6AP:167:x:His-E6AP:175	8.33341e+07	572.661	573.072	8.77003e+07	1487.7	1477.31	9.32391e+07	577.071	577.486	9.759e+07	1495.97	1485.52	0
438	T1	2	2	EELKSLQAK-KVKQHTK-a4-b3::4::xlink	His-E6AP:167:x:His-E6AP:175	9.84059e+07	577.721	577.949	1.06814e+08	1371.58	1352.09	1.12163e+08	580.989	581.039	1.22665e+08	1387.66	1370.97	0
441	T2	2	2	EELKSLQAK-KVKQHTK-a4-b3::4::xlink	His-E6AP:167:x:His-E6AP:175	1.53694e+08	571.596	567.001	1.63075e+08	1983.75	1959.06	1.77413e+08	574.93	569.953	1.9016e+08	1817.13	1798.84	0
425	T1	2	2	EELKSLQAK-KVKQHTK-a4-b3::3::xlink	His-E6AP:167:x:His-E6AP:175	4.0332e+07	522.925	526.982	4.18529e+07	1039.22	1033.89	4.52736e+07	527.321	530.706	4.8112e+07	1222.62	1209.69	0
428	T2	2	2	EELKSLQAK-KVKQHTK-a4-b3::3::xlink	His-E6AP:167:x:His-E6AP:175	4.69385e+07	520.982	522.702	4.87486e+07	1205.35	1198.58	5.35131e+07	531.743	531.513	5.55158e+07	1309.71	1302.15	0
602	T1	2	2	EELKSLQAKDEDK-VKQHTK-a4-b2::5::xlink	His-E6AP:167:x:His-E6AP:175	3.17858e+06	381.205	366.253	3.17858e+06	381.205	366.253	3.6695e+06	383.33	368.448	3.67781e+06	475.587	461.28	1
603	T2	2	2	EELKSLQAKDEDK-VKQHTK-a4-b2::5::xlink	His-E6AP:167:x:His-E6AP:175	2.01608e+07	574.74	568.531	2.27221e+07	1326.71	1310.77	1.90966e+07	576.789	568.786	2.29422e+07	1233.52	1216.8	0
579	T1	2	2	EELKSLQAKDEDK-KVKQHTK-a4-b3::6::xlink	His-E6AP:167:x:His-E6AP:175	4012.19	86.1027	82.0557	4012.19	86.1027	82.0557	0	0	0	0	0	0	2
580	T2	2	2	EELKSLQAKDEDK-KVKQHTK-a4-b3::6::xlink	His-E6AP:167:x:His-E6AP:175	442810	428.919	424.844	442810	428.919	424.844	597779	355.762	350.086	616672	440.114	436.392	1
577	T1	2	2	EELKSLQAKDEDK-KVKQHTK-a4-b3::4::xlink	His-E6AP:167:x:His-E6AP:175	2.54717e+06	518.09	499.793	2.54717e+06	518.09	499.793	2.71104e+06	521.247	502.99	2.71104e+06	521.247	502.99	0
578	T2	2	2	EELKSLQAKDEDK-KVKQHTK-a4-b3::4::xlink	His-E6AP:167:x:His-E6AP:175	1.13415e+07	514.963	506.934	1.17265e+07	683.59	674.666	1.22336e+07	519.162	513.252	1.32572e+07	776.95	767.511	0
485	T1	2	2	VKQHTKEELK-QHTKEELK-a2-b4::5::xlink	His-E6AP:167:x:His-E6AP:171	255797	487.937	491.978	257180	561.669	564.292	281878	418.616	421.856	284097	497.279	499.334	1
486	T2	2	2	VKQHTKEELK-QHTKEELK-a2-b4::5::xlink	His-E6AP:167:x:His-E6AP:171	1.36441e+06	488.034	488.005	1.38949e+06	648.712	647.602	335599	415.721	414.882	434030	728.125	721.628	2
1027	T1	2	2	ALELYKINAK-KVKQHTK-a6-b1::4::xlink	His-E6AP:165:x:His-E6AP:73	3.64291e+06	851.046	848.996	4.47392e+06	1275.51	1271.06	1.50957e+07	856.898	859.589	1.91966e+07	1708.63	1706.69	1
1028	T2	2	2	ALELYKINAK-KVKQHTK-a6-b1::4::xlink	His-E6AP:165:x:His-E6AP:73	7.30383e+06	851.221	843.3	1.05803e+07	1549.59	1542.81	1.45347e+07	855.022	847.701	1.97576e+07	1557	1550.59	0
1517	T1	2	2	LWSKYNADQIR-KVKQHTK-a4-b1::5::xlink	His-E6AP:165:x:His-E6AP:326	1.29555e+07	867.582	869.592	1.38353e+07	1587.43	1586.58	1.08918e+07	867.704	870.224	1.21369e+07	1588.35	1587.5	0
1518	T2	2	2	LWSKYNADQIR-KVKQHTK-a4-b1::5::xlink	His-E6AP:165:x:His-E6AP:326	1.68335e+07	868.047	864.112	1.81174e+07	1729.07	1723.03	1.32598e+07	870.205	865.772	1.48005e+07	1731.7	1725.69	0
1515	T1	2	2	LWSKYNADQIR-KVKQHTK-a4-b1::4::xlink	His-E6AP:165:x:His-E6AP:326	4.19565e+07	867.884	870.655	5.16318e+07	1732.34	1730.53	4.65483e+07	874.691	874.346	5.86689e+07	2032.38	2026.56	0
1516	T2	2	2	LWSKYNADQIR-KVKQHTK-a4-b1::4::xlink	His-E6AP:165:x:His-E6AP:326	4.70923e+07	868.552	865.486	5.51962e+07	1731.73	1725.69	5.32824e+07	872.371	868.912	6.37805e+07	1739.16	1733.14	0
1513	T1	2	2	LWSKYNADQIR-KVKQHTK-a4-b1::3::xlink	His-E6AP:165:x:His-E6AP:326	5.25152e+06	866.403	870.663	5.29154e+06	1010.83	1014.43	5.63662e+06	871.444	874.891	5.78684e+06	1305.71	1307.04	0
1514	T2	2	2	LWSKYNADQIR-KVKQHTK-a4-b1::3::xlink	His-E6AP:165:x:His-E6AP:326	2.93206e+06	862.509	864.315	2.93206e+06	862.509	864.315	4.29515e+06	866.649	868.459	4.29515e+06	866.649	868.459	0
54	T1	2	2	AMSKLPLAAQGKLIR-KVKQHTK-a12-b1::5::xlink	His-E6AP:165:x:His-E6AP:319	0	0	0	0	0	0	0	0	0	0	0	0	0
55	T2	2	2	AMSKLPLAAQGKLIR-KVKQHTK-a12-b1::5::xlink	His-E6AP:165:x:His-E6AP:319	6.21995e+06	907.01	900.964	9.91024e+06	1356.39	1349.82	6.84605e+06	909.605	903.092	1.04127e+07	1509.97	1503.04	0
1088	T1	2	2	IGDSSQGDNNLQKLGPDDVSVDIDAIRR-KVKQHTK-a13-b1::6::xlink	His-E6AP:165:x:His-E6AP:222	4.64578e+08	1257.16	1256.28	5.15037e+08	3137.22	3127.73	4.84536e+08	1259.52	1261.21	5.30843e+08	3562.43	3554.79	0
1089	T2	2	2	IGDSSQGDNNLQKLGPDDVSVDIDAIRR-KVKQHTK-a13-b1::6::xlink	His-E6AP:165:x:His-E6AP:222	5.63374e+08	1265.15	1259.5	6.4608e+08	2946.63	2933.02	6.15075e+08	1267.68	1262.52	7.21527e+08	3369.13	3356.26	0
886	T1	2	2	IGDSSQGDNNLQKLGPDDVSVDIDAIR-KVKQHTK-a13-b1::5::xlink	His-E6AP:165:x:His-E6AP:222	5.55318e+08	1331.8	1329.02	7.35567e+08	3976.97	3971.79	5.83566e+08	1333.67	1330.72	7.74876e+08	3983.84	3978.72	0
889	T2	2	2	IGDSSQGDNNLQKLGPDDVSVDIDAIR-KVKQHTK-a13-b1::5::xlink	His-E6AP:165:x:His-E6AP:222	5.84312e+08	1341.06	1334.61	8.11953e+08	4003.8	3991.83	6.16548e+08	1342.27	1336.54	8.59975e+08	4008.97	3997.02	0
372	T1	2	2	SLQAKDEDK-KVKQHTK-a5-b1::4::xlink	His-E6AP:165:x:His-E6AP:180	608913	169.41	147.247	608913	169.41	147.247	1.16554e+06	161.739	139.467	1.16554e+06	161.739	139.467	1
373	T2	2	2	SLQAKDEDK-KVKQHTK-a5-b1::4::xlink	His-E6AP:165:x:His-E6AP:180	3.495e+06	193.264	186.368	3.495e+06	193.264	186.368	4.31711e+06	194.589	187.839	4.3262e+06	226.706	219.137	0
421	T1	2	2	EELKSLQAK-KVKQHTK-a4-b1::5::xlink	His-E6AP:165:x:His-E6AP:175	2.43334e+07	531.686	533.58	2.4387e+07	704.101	705.073	5.67492e+07	578.322	579.375	5.70839e+07	952.239	948.302	1
422	T2	2	2	EELKSLQAK-KVKQHTK-a4-b1::5::xlink	His-E6AP:165:x:His-E6AP:175	6.24284e+07	528.327	528.196	6.62139e+07	1386.83	1376.28	9.84257e+07	576.224	578.644	1.02564e+08	1330.71	1324.74	0
416	T1	2	2	EELKSLQAK-KVKQHTK-a4-b1::4::xlink	His-E6AP:165:x:His-E6AP:175	1.15994e+08	521.478	522.067	1.25472e+08	1380.38	1356.13	1.31084e+08	526.056	526.282	1.41693e+08	1391.05	1370.3	0
419	T2	2	2	EELKSLQAK-KVKQHTK-a4-b1::4::xlink	His-E6AP:165:x:His-E6AP:175	1.34781e+08	526.774	520.554	1.47812e+08	1984.53	1958.85	2.43196e+08	527.425	526.221	2.64407e+08	1826.93	1805.58	0
185	T1	2	2	DVTYLTEEKVYEILELCR-ALELYKINAK-a9-b6::4::xlink::17-a=57.02146	His-E6AP:128:x:His-E6AP:73	8.25675e+07	2364.11	2366.6	1.12366e+08	5105.52	5114.89	8.46634e+07	2368.89	2372.16	1.12201e+08	6277.8	6291.64	0
188	T2	2	2	DVTYLTEEKVYEILELCR-ALELYKINAK-a9-b6::4::xlink::17-a=57.02146	His-E6AP:128:x:His-E6AP:73	3.60574e+07	2383.39	2378.51	5.64326e+07	4733.17	4728.75	3.40083e+07	2379.42	2378.15	4.94412e+07	4741.99	4738.26	0
175	T1	2	2	DVTYLTEEKVYEILELCR-ALELYKINAK-a9-b6::3::xlink::17-a=57.02146	His-E6AP:128:x:His-E6AP:73	1.67146e+07	2359.6	2365.4	2.26833e+07	4316.73	4329.25	1.06033e+08	2374.62	2380.07	1.29257e+08	5127.8	5141.51	1
176	T2	2	2	DVTYLTEEKVYEILELCR-ALELYKINAK-a9-b6::3::xlink::17-a=57.02146	His-E6AP:128:x:His-E6AP:73	938581	1584.93	1579.89	938581	1584.93	1579.89	2.81377e+07	2383.23	2384.82	3.34311e+07	4758.83	4759.18	2
337	T1	2	2	DVTYLTEEKVYEILELCR-SVEKQFKAFR-a9-b7::5::xlink::17-a=57.02146	His-E6AP:128:x:His-E6AP:727	3.6688e+06	1917.08	1920.99	3.6688e+06	1917.08	1920.99	2.40622e+06	1925.73	1930.25	2.51873e+06	2245.83	2251.07	0
338	T2	2	2	DVTYLTEEKVYEILELCR-SVEKQFKAFR-a9-b7::5::xlink::17-a=57.02146	His-E6AP:128:x:His-E6AP:727	2.09262e+06	1281.38	1282.03	2.09262e+06	1281.38	1282.03	5.67212e+06	1622.92	1623.05	5.67212e+06	1622.92	1623.05	2
329	T1	2	2	IDFKDVTYLTEEKVYEILELCR-RAAAKHLIER-a13-b5::5::xlink::21-a=57.02146	His-E6AP:128:x:His-E6AP:26	1.01864e+08	2601.84	2607.12	1.11123e+08	6003.25	6019.92	6.80447e+07	2610.48	2618.38	7.08729e+07	6499.9	6518.44	0
330	T2	2	2	IDFKDVTYLTEEKVYEILELCR-RAAAKHLIER-a13-b5::5::xlink::21-a=57.02146	His-E6AP:128:x:His-E6AP:26	3.81426e+06	433.975	433.961	3.81426e+06	433.975	433.961	1.33182e+07	1743.2	1745.87	1.33409e+07	2175.78	2180.46	2
163	T1	2	2	IDFKDVTYLTEEKVYEILELCR-AAAKHLIER-a13-b4::5::xlink::21-a=57.02146	His-E6AP:128:x:His-E6AP:26	1.11991e+08	2375.45	2380.62	1.21545e+08	5903.89	5917.62	1.47392e+08	2379.8	2384.95	1.55602e+08	5517.35	5533.93	0
164	T2	2	2	IDFKDVTYLTEEKVYEILELCR-AAAKHLIER-a13-b4::5::xlink::21-a=57.02146	His-E6AP:128:x:His-E6AP:26	7.37273e+07	2379.35	2379.78	7.45349e+07	3958.34	3953.67	6.52058e+07	2370.31	2372.43	6.76995e+07	3559.06	3549.49	0
157	T1	2	2	IDFKDVTYLTEEKVYEILELCR-AAAKHLIER-a13-b4::4::xlink::21-a=57.02146	His-E6AP:128:x:His-E6AP:26	8.31741e+06	1909.14	1915.97	8.31741e+06	1909.14	1915.97	3.91661e+06	2366.15	2373.01	4.7302e+06	3935.85	3947.71	1
160	T2	2	2	IDFKDVTYLTEEKVYEILELCR-AAAKHLIER-a13-b4::4::xlink::21-a=57.02146	His-E6AP:128:x:His-E6AP:26	6.34185e+06	1939.36	1939.91	6.34185e+06	1939.36	1939.91	1.60062e+07	2373.82	2374.42	1.65898e+07	3159.89	3162.72	2
129	T1	2	2	DVTYLTEEKVYEILELCR-AAAKHLIER-a9-b4::4::xlink::17-a=57.02146	His-E6AP:128:x:His-E6AP:26	3.69355e+08	2112.01	2113.96	4.47339e+08	5613.88	5622.71	4.1771e+08	2115.61	2118.07	5.67734e+08	5623.44	5632.34	0
131	T2	2	2	DVTYLTEEKVYEILELCR-AAAKHLIER-a9-b4::4::xlink::17-a=57.02146	His-E6AP:128:x:His-E6AP:26	1.5337e+08	2124.49	2119.95	1.90225e+08	5991.53	5982.03	1.81487e+08	2123.63	2117.25	2.74579e+08	5291.5	5282.79	0
123	T1	2	2	DVTYLTEEKVYEILELCR-AAAKHLIER-a9-b4::3::xlink::17-a=57.02146	His-E6AP:128:x:His-E6AP:26	1.05219e+08	2104.39	2110.71	1.05957e+08	2802.77	2810.77	1.24321e+08	2113.62	2118.13	1.30603e+08	3868.12	3877.07	0
124	T2	2	2	DVTYLTEEKVYEILELCR-AAAKHLIER-a9-b4::3::xlink::17-a=57.02146	His-E6AP:128:x:His-E6AP:26	4.0123e+07	1401.42	1403.11	4.0123e+07	1401.42	1403.11	3.4075e+07	1770.08	1765.2	3.41609e+07	2121.72	2116.46	1
244	T1	2	2	IDFKDVTYLTEEKVYEILELCR-EKAACSAAAMEEDSEASSSR-a13-b2::5::xlink::21-a=57.02146:5-b=57.02146	His-E6AP:128:x:His-E6AP:191	341113	249.772	249.548	341113	249.772	249.548	2.58338e+06	1243.15	1243.32	2.58338e+06	1243.15	1243.32	2
250	T2	2	2	IDFKDVTYLTEEKVYEILELCR-EKAACSAAAMEEDSEASSSR-a13-b2::5::xlink::21-a=57.02146:5-b=57.02146	His-E6AP:128:x:His-E6AP:191	0	0	0	0	0	0	3.54402e+06	753.313	751.342	3.54402e+06	753.313	751.342	2
716	T1	2	2	EKAACSAAAMEEDSEASSSR-DVTYLTEEKVYEILELCR-a2-b9::5::xlink::5-a=57.02146:17-b=57.02146	His-E6AP:128:x:His-E6AP:191	0	0	0	0	0	0	0	0	0	0	0	0	0
717	T2	2	2	EKAACSAAAMEEDSEASSSR-DVTYLTEEKVYEILELCR-a2-b9::5::xlink::5-a=57.02146:17-b=57.02146	His-E6AP:128:x:His-E6AP:191	0	0	0	0	0	0	0	0	0	0	0	0	0
217	T1	2	2	DVTYLTEEKVYEILELCR-EELKSLQAK-a9-b4::4::xlink::17-a=57.02146	His-E6AP:128:x:His-E6AP:175	4.34584e+07	2262.35	2267.44	6.01491e+07	4515.2	4527.39	5.10508e+07	2272.63	2277.86	7.3317e+07	4906.7	4919.17	0
221	T2	2	2	DVTYLTEEKVYEILELCR-EELKSLQAK-a9-b4::4::xlink::17-a=57.02146	His-E6AP:128:x:His-E6AP:175	9.77671e+06	1892.62	1893.82	1.40757e+07	2646.08	2650.4	1.56467e+07	1898.2	1900.77	2.24755e+07	3407.54	3412.74	1
209	T1	2	2	DVTYLTEEKVYEILELCR-EELKSLQAK-a9-b4::3::xlink::17-a=57.02146	His-E6AP:128:x:His-E6AP:175	1.91473e+07	2262.84	2267.94	2.6008e+07	4515.83	4528.03	3.1204e+07	2267.43	2271.08	4.5918e+07	4901.01	4913.28	0
210	T2	2	2	DVTYLTEEKVYEILELCR-EELKSLQAK-a9-b4::3::xlink::17-a=57.02146	His-E6AP:128:x:His-E6AP:175	3.70336e+06	1507.86	1508.66	5.58992e+06	2260.82	2264.73	2.68938e+06	756.768	758.56	3.81061e+06	1133.63	1137.15	1
364	T1	2	2	DVTYLTEEKVYEILELCR-VKQHTKEELK-a9-b6::5::xlink::17-a=57.02146	His-E6AP:128:x:His-E6AP:171	2.02766e+07	1954.55	1958.81	2.02766e+07	1954.55	1958.81	1.69265e+07	1956.67	1960.96	1.7039e+07	2280.78	2286.35	0
366	T2	2	2	DVTYLTEEKVYEILELCR-VKQHTKEELK-a9-b6::5::xlink::17-a=57.02146	His-E6AP:128:x:His-E6AP:171	4.87058e+06	1307.07	1307.82	4.87723e+06	1633.52	1633.7	1.13165e+07	1961.61	1960.22	1.13181e+07	2288.97	2283.95	2
326	T1	2	2	DVTYLTEEKVYEILELCR-QHTKEELK-a9-b4::4::xlink::17-a=57.02146	His-E6AP:128:x:His-E6AP:171	1.94769e+08	2077.08	2082.3	2.63644e+08	3803.56	3813.28	2.0554e+08	2080.79	2086.02	2.95265e+08	4155.3	4165.7	0
327	T2	2	2	DVTYLTEEKVYEILELCR-QHTKEELK-a9-b4::4::xlink::17-a=57.02146	His-E6AP:128:x:His-E6AP:171	1.43358e+08	2085.05	2081.17	2.13166e+08	4855.66	4850.18	1.56548e+08	2091.97	2084.05	2.44486e+08	5558.96	5550.01	0
358	T1	2	2	DVTYLTEEKVYEILELCR-VKQHTKEELK-a9-b2::4::xlink::17-a=57.02146	His-E6AP:128:x:His-E6AP:167	1.83771e+07	1928.11	1932.11	1.84619e+07	2249.27	2253.28	4.84261e+07	1957.4	1961.7	4.84261e+07	1957.4	1961.7	1
362	T2	2	2	DVTYLTEEKVYEILELCR-VKQHTKEELK-a9-b2::4::xlink::17-a=57.02146	His-E6AP:128:x:His-E6AP:167	1.94475e+07	1615.51	1617.14	2.03189e+07	2258.56	2258.33	5.53329e+07	1961.71	1960.61	5.68202e+07	2936.27	2933.12	2
294	T1	2	2	DVTYLTEEKVYEILELCR-KVKQHTK-a9-b3::4::xlink::17-a=57.02146	His-E6AP:128:x:His-E6AP:167	8.53683e+07	1872.14	1875.75	1.02359e+08	4037.63	4047.33	8.27913e+07	1874.32	1878.7	9.32157e+07	4042.3	4052.01	0
295	T2	2	2	DVTYLTEEKVYEILELCR-KVKQHTK-a9-b3::4::xlink::17-a=57.02146	His-E6AP:128:x:His-E6AP:167	5.34092e+07	1874.2	1871.56	7.46769e+07	3733.89	3728.66	5.53319e+07	1882.93	1877.99	7.03567e+07	4370.82	4363.5	0
314	T1	2	2	IDFKDVTYLTEEKVYEILELCR-KVKQHTK-a13-b1::5::xlink::21-a=57.02146	His-E6AP:128:x:His-E6AP:165	521704	1086.42	1089.32	521704	1086.42	1089.32	5.37275e+06	2179.84	2185.36	5.4354e+06	2541.96	2549.38	2
315	T2	2	2	IDFKDVTYLTEEKVYEILELCR-KVKQHTK-a13-b1::5::xlink::21-a=57.02146	His-E6AP:128:x:His-E6AP:165	1.56426e+06	727.758	726.53	1.56426e+06	727.758	726.53	1.45368e+06	2189.09	2182.16	1.45664e+06	2553.94	2544.13	1
879	T1	2	2	GASSAYLENSKGAPNNSCSEIK-IDFKDVTYLTEEK-a11-b4::4::xlink::18-a=57.02146	His-E6AP:119:x:His-E6AP:97	5.4714e+07	1647.25	1648.6	5.4714e+07	1647.25	1648.6	5.93702e+07	1650.98	1652.36	5.93702e+07	1650.98	1652.36	0
880	T2	2	2	GASSAYLENSKGAPNNSCSEIK-IDFKDVTYLTEEK-a11-b4::4::xlink::18-a=57.02146	His-E6AP:119:x:His-E6AP:97	1.53492e+08	1657.09	1653.01	1.53661e+08	1932.26	1928.42	1.54347e+08	1658.02	1653.62	1.6067e+08	2482.85	2479.69	0
877	T1	2	2	GASSAYLENSKGAPNNSCSEIK-IDFKDVTYLTEEK-a11-b4::3::xlink::18-a=57.02146	His-E6AP:119:x:His-E6AP:97	1.36644e+06	822.3	823.443	1.36644e+06	822.3	823.443	1.51439e+06	1098.88	1100.19	1.51439e+06	1098.88	1100.19	1
878	T2	2	2	GASSAYLENSKGAPNNSCSEIK-IDFKDVTYLTEEK-a11-b4::3::xlink::18-a=57.02146	His-E6AP:119:x:His-E6AP:97	6.44423e+06	1101.66	1099.52	6.44423e+06	1101.66	1099.52	8.49876e+06	1381.58	1377.93	9.22377e+06	1656.83	1653.87	1
1305	T1	2	2	IDFKDVTYLTEEK-LLKAITYAK-a4-b3::4::xlink	His-E6AP:119:x:His-E6AP:860	8.46372e+06	1792.8	1796.27	9.30976e+06	3566.39	3573.83	5.89889e+06	1793.38	1795.64	8.27619e+06	3565.01	3572.54	0
1306	T2	2	2	IDFKDVTYLTEEK-LLKAITYAK-a4-b3::4::xlink	His-E6AP:119:x:His-E6AP:860	5.19198e+07	1792.39	1788.64	6.26201e+07	3565.64	3563.56	6.03081e+07	1797.82	1789.77	9.59754e+07	4470.43	4461.45	0
1301	T1	2	2	IDFKDVTYLTEEK-LLKAITYAK-a4-b3::3::xlink	His-E6AP:119:x:His-E6AP:860	5.16215e+06	1782.82	1785.05	5.30908e+06	2673.67	2675.2	3.96811e+06	1790.9	1793.08	4.51589e+06	3554.56	3560.1	0
1302	T2	2	2	IDFKDVTYLTEEK-LLKAITYAK-a4-b3::3::xlink	His-E6AP:119:x:His-E6AP:860	3.57223e+07	1786.27	1782.44	4.61748e+07	3853.3	3850.38	4.84136e+07	1792.02	1788.64	7.06269e+07	4160.56	4156.23	0
587	T1	2	2	IDFKDVTYLTEEK-KGASSAYLENSK-a4-b1::4::xlink	His-E6AP:119:x:His-E6AP:86	9.8972e+07	1590.51	1591.31	1.83396e+08	3418.72	3423.79	9.88732e+07	1599.8	1597.66	1.68139e+08	5799.88	5788.6	0
624	T2	2	2	IDFKDVTYLTEEK-KGASSAYLENSK-a4-b1::4::xlink	His-E6AP:119:x:His-E6AP:86	1.57808e+08	1602.87	1598.23	2.96463e+08	3436.69	3434.12	1.66159e+08	1605.78	1601.15	3.18648e+08	5824.6	5798.23	0
459	T1	2	2	IDFKDVTYLTEEK-KGASSAYLENSK-a4-b1::3::xlink	His-E6AP:119:x:His-E6AP:86	3.99781e+07	1590.03	1590.84	7.00539e+07	3161.73	3167.22	4.10815e+07	1592.65	1593.48	6.58801e+07	4216.42	4213.75	0
501	T2	2	2	IDFKDVTYLTEEK-KGASSAYLENSK-a4-b1::3::xlink	His-E6AP:119:x:His-E6AP:86	7.09954e+07	1607.41	1601.24	1.30444e+08	3455.96	3449.41	8.31012e+07	1605.35	1600.72	1.40988e+08	3719.86	3710.56	0
1025	T1	2	2	IDFKDVTYLTEEK-LCDPHPSKK-a4-b8::5::xlink::2-b=57.02146	His-E6AP:119:x:His-E6AP:85	5.23469e+07	1398.92	1397.91	9.85285e+07	2777.28	2780.84	6.07325e+07	1401.98	1401	1.10828e+08	2782.2	2785.79	0
1041	T2	2	2	IDFKDVTYLTEEK-LCDPHPSKK-a4-b8::5::xlink::2-b=57.02146	His-E6AP:119:x:His-E6AP:85	7.63676e+07	1411.32	1405.86	1.28131e+08	2796.61	2792.87	8.73234e+07	1414.73	1409.29	1.44189e+08	3038.2	3033.12	0
993	T1	2	2	IDFKDVTYLTEEK-LCDPHPSKK-a4-b8::4::xlink::2-b=57.02146	His-E6AP:119:x:His-E6AP:85	1.79876e+08	1406.8	1403.75	3.04593e+08	3022.48	3022.17	1.64114e+08	1423.95	1419.16	3.17425e+08	3971.73	3970.22	0
999	T2	2	2	IDFKDVTYLTEEK-LCDPHPSKK-a4-b8::4::xlink::2-b=57.02146	His-E6AP:119:x:His-E6AP:85	2.64609e+08	1414.78	1409.01	4.42019e+08	3949.52	3939.17	2.92517e+08	1419.09	1412.99	5.18432e+08	3747.33	3738.6	0
900	T1	2	2	IDFKDVTYLTEEK-LCDPHPSKK-a4-b8::3::xlink::2-b=57.02146	His-E6AP:119:x:His-E6AP:85	4.65883e+07	1398.85	1397.84	7.85463e+07	2777.07	2780.62	5.10847e+07	1427.04	1424.88	9.05816e+07	3274.16	3276.12	0
943	T2	2	2	IDFKDVTYLTEEK-LCDPHPSKK-a4-b8::3::xlink::2-b=57.02146	His-E6AP:119:x:His-E6AP:85	7.11092e+07	1418.69	1413.14	1.21112e+08	3040.06	3034.9	8.39539e+07	1441.75	1434.9	1.39213e+08	3302.88	3294.62	0
1379	T1	2	2	IDFKDVTYLTEEK-MIIAKNGPDTER-a4-b5::4::xlink	His-E6AP:119:x:His-E6AP:825	1.27369e+07	1719.62	1720.72	2.09605e+07	3997.29	4003.61	9.25383e+06	1722.54	1724.72	1.18063e+07	3719.17	3724.72	0
1384	T2	2	2	IDFKDVTYLTEEK-MIIAKNGPDTER-a4-b5::4::xlink	His-E6AP:119:x:His-E6AP:825	51116.3	287.113	283.102	51116.3	287.113	283.102	3.14131e+06	1448.04	1443.77	3.67939e+06	2592.96	2589.38	2
1277	T1	2	2	IDFKDVTYLTEEK-APVGGLGKLK-a4-b8::4::xlink	His-E6AP:119:x:His-E6AP:818	2.33663e+07	1738.38	1740.92	3.29043e+07	3466.61	3473.6	2.13902e+07	1742.31	1744.56	2.86853e+07	3472.9	3479.93	0
1278	T2	2	2	IDFKDVTYLTEEK-APVGGLGKLK-a4-b8::4::xlink	His-E6AP:119:x:His-E6AP:818	5.88553e+07	1743.69	1739.67	8.57477e+07	3475.81	3473.47	6.91492e+07	1759.01	1755.38	1.04327e+08	3783.55	3782	0
1274	T1	2	2	IDFKDVTYLTEEK-APVGGLGKLK-a4-b8::3::xlink	His-E6AP:119:x:His-E6AP:818	2.3461e+07	1739.69	1741.91	3.70656e+07	3466.75	3473.75	3.14068e+07	1743.67	1744.56	5.35939e+07	4342.51	4346.99	0
1275	T2	2	2	IDFKDVTYLTEEK-APVGGLGKLK-a4-b8::3::xlink	His-E6AP:119:x:His-E6AP:818	7.10878e+07	1743.44	1739.43	1.10634e+08	3474.77	3472.43	8.34465e+07	1758.41	1752.09	1.3114e+08	4078.36	4070.1	0
1209	T1	2	2	IDFKDVTYLTEEK-ALELYKINAK-a4-b6::4::xlink	His-E6AP:119:x:His-E6AP:73	1.84705e+08	1860.33	1863.08	3.44189e+08	4013.86	4022.07	1.93819e+08	1866.12	1867.95	3.60104e+08	4332.33	4340.91	0
1210	T2	2	2	IDFKDVTYLTEEK-ALELYKINAK-a4-b6::4::xlink	His-E6AP:119:x:His-E6AP:73	1.64761e+08	1870.34	1864.14	2.98011e+08	4649.47	4643.1	1.77279e+08	1876.61	1871.52	3.19105e+08	4977.85	4969.79	0
1204	T1	2	2	IDFKDVTYLTEEK-ALELYKINAK-a4-b6::3::xlink	His-E6AP:119:x:His-E6AP:73	1.68101e+08	1859.11	1862.48	3.1546e+08	3703.06	3711.26	1.84964e+08	1862.72	1865.14	3.48607e+08	4637.53	4642.85	0
1208	T2	2	2	IDFKDVTYLTEEK-ALELYKINAK-a4-b6::3::xlink	His-E6AP:119:x:His-E6AP:73	1.54718e+08	1880.15	1872.59	2.77941e+08	4354.52	4347.04	1.7543e+08	1870.73	1866.61	3.15979e+08	4961.69	4953.57	0
1395	T1	2	2	IDFKDVTYLTEEK-QFKAFR-a4-b3::4::xlink	His-E6AP:119:x:His-E6AP:727	1.08138e+07	1746.02	1749.42	1.11319e+07	2325.47	2330.73	1.41034e+07	1755.56	1758.44	1.56268e+07	3208.55	3215.45	0
1396	T2	2	2	IDFKDVTYLTEEK-QFKAFR-a4-b3::4::xlink	His-E6AP:119:x:His-E6AP:727	4.56527e+06	1746.69	1748.69	4.59918e+06	2037.4	2039.79	3.55184e+06	1460.06	1460	3.61843e+06	1752.85	1752.79	1
858	T1	2	2	GARIDFKDVTYLTEEK-SVEKQFK-a7-b4::3::xlink	His-E6AP:119:x:His-E6AP:724	9.47536e+08	2447.92	2453.83	9.75755e+08	8517.68	8534.28	3.63361e+08	2436.95	2435.4	3.96478e+08	9289.86	8895.14	1
859	T2	2	2	GARIDFKDVTYLTEEK-SVEKQFK-a7-b4::3::xlink	His-E6AP:119:x:His-E6AP:724	3.41065e+08	2473.94	2459.89	3.96904e+08	9809.47	9776.66	6.7161e+07	2465.1	2451.56	1.12486e+08	9358.96	9325.83	1
81	T1	2	2	MDNNAAAIKALELYK-IDFKDVTYLTEEK-a9-b4::4::xlink	His-E6AP:119:x:His-E6AP:67	1.38947e+08	2009.23	2013.29	1.41607e+08	3346.3	3353.97	1.55864e+08	2029.53	2032.76	1.67116e+08	4374.19	4383.47	0
82	T2	2	2	MDNNAAAIKALELYK-IDFKDVTYLTEEK-a9-b4::4::xlink	His-E6AP:119:x:His-E6AP:67	1.74541e+08	2017.92	2016.5	2.23954e+08	4030.41	4029.25	1.92398e+08	2026.23	2019.59	2.14872e+08	4379.89	4371.06	0
79	T1	2	2	MDNNAAAIKALELYK-IDFKDVTYLTEEK-a9-b4::3::xlink	His-E6AP:119:x:His-E6AP:67	3.49647e+07	2007.86	2012.72	3.54558e+07	2676.9	2683.56	4.48204e+07	2010.14	2014.94	4.48204e+07	2010.14	2014.94	0
80	T2	2	2	MDNNAAAIKALELYK-IDFKDVTYLTEEK-a9-b4::3::xlink	His-E6AP:119:x:His-E6AP:67	3.9129e+07	2017.06	2015.08	4.15369e+07	2353.26	2349.75	4.74279e+07	2019.62	2015.99	4.82723e+07	2690.89	2688.5	0
292	T1	2	2	NLVNDDDAIVAASKCLK-IDFKDVTYLTEEK-a14-b4::4::xlink::15-a=57.02146	His-E6AP:119:x:His-E6AP:369	2.29888e+08	1956.98	1960.59	2.78658e+08	4555.28	4563.86	2.42386e+08	1958.56	1963.13	2.48095e+08	4235.88	4245.22	0
293	T2	2	2	NLVNDDDAIVAASKCLK-IDFKDVTYLTEEK-a14-b4::4::xlink::15-a=57.02146	His-E6AP:119:x:His-E6AP:369	6.5596e+07	1968.75	1965.17	8.4585e+07	4581.11	4577.79	7.71138e+07	1969.96	1967.87	9.48558e+07	4260.59	4257.68	0
158	T1	2	2	MMETFQQLITYKVISNEFNSR-IDFKDVTYLTEEK-a12-b4::4::xlink	His-E6AP:119:x:His-E6AP:346	1.07391e+08	2364.54	2368.49	1.14848e+08	4718.7	4730.43	1.38742e+08	2360.92	2366.9	1.40424e+08	3932.96	3944.88	0
159	T2	2	2	MMETFQQLITYKVISNEFNSR-IDFKDVTYLTEEK-a12-b4::4::xlink	His-E6AP:119:x:His-E6AP:346	5.27736e+06	1179.03	1182.41	5.27736e+06	1179.03	1182.41	3.33436e+06	1577.88	1581.27	3.33436e+06	1577.88	1581.27	1
1357	T1	2	2	IDFKDVTYLTEEK-LWSKYNADQIRR-a4-b4::5::xlink	His-E6AP:119:x:His-E6AP:326	112020	282.488	282.69	112020	282.488	282.69	258029	851.283	851.874	258029	851.283	851.874	2
1358	T2	2	2	IDFKDVTYLTEEK-LWSKYNADQIRR-a4-b4::5::xlink	His-E6AP:119:x:His-E6AP:326	0	0	0	0	0	0	0	0	0	0	0	0	0
1341	T1	2	2	IDFKDVTYLTEEK-LPLAAQGKLIR-a4-b8::4::xlink	His-E6AP:119:x:His-E6AP:319	6.99045e+07	1835.92	1839.19	1.08233e+08	3961.3	3969.46	8.041e+07	1843.77	1846.37	1.3923e+08	4277.09	4285.27	0
1342	T2	2	2	IDFKDVTYLTEEK-LPLAAQGKLIR-a4-b8::4::xlink	His-E6AP:119:x:His-E6AP:319	2.09135e+07	1842.18	1839.16	2.94496e+07	3980.03	3973.47	4.13034e+07	1856.21	1850.43	7.67649e+07	4615.15	4606.31	1
1247	T1	2	2	IDFKDVTYLTEEK-AMSKLPLAAQGK-a4-b4::4::xlink	His-E6AP:119:x:His-E6AP:311	5.17445e+06	1790.02	1792.42	5.91327e+06	2974.93	2979.57	4.05989e+06	1786.38	1789.06	4.06586e+06	2076.82	2079.5	0
1248	T2	2	2	IDFKDVTYLTEEK-AMSKLPLAAQGK-a4-b4::4::xlink	His-E6AP:119:x:His-E6AP:311	6.67291e+07	1820.96	1817.29	7.81925e+07	3311.26	3308.71	1.20313e+06	1491.56	1487.59	1.21323e+06	1789.82	1784.21	2
179	T1	2	2	IDFKDVTYLTEEKVYEILELCR-AAAKHLIER-a4-b4::5::xlink::21-a=57.02146	His-E6AP:119:x:His-E6AP:26	1.30515e+07	2249.96	2257.04	1.30515e+07	2249.96	2257.04	3.99212e+07	2252.88	2259.98	3.99212e+07	2252.88	2259.98	1
180	T2	2	2	IDFKDVTYLTEEKVYEILELCR-AAAKHLIER-a4-b4::5::xlink::21-a=57.02146	His-E6AP:119:x:His-E6AP:26	2.65299e+07	2261.59	2263.16	3.15678e+07	3394.13	3392.81	3.55658e+07	2263.26	2264.08	3.76589e+07	3771.7	3769.12	0
171	T1	2	2	IDFKDVTYLTEEKVYEILELCR-AAAKHLIER-a4-b4::4::xlink::21-a=57.02146	His-E6AP:119:x:His-E6AP:26	8.36929e+06	1875.53	1880.14	8.52628e+06	2250.69	2256.45	4.35761e+06	2366.15	2373.01	5.17119e+06	3899.76	3911.32	1
172	T2	2	2	IDFKDVTYLTEEKVYEILELCR-AAAKHLIER-a4-b4::4::xlink::21-a=57.02146	His-E6AP:119:x:His-E6AP:26	1.12505e+07	2259.9	2261.23	1.15968e+07	3016.47	3008.4	2.00325e+07	2355.14	2355.75	2.06161e+07	3141.22	3144.05	0
1480	T1	2	2	IDFKDVTYLTEEK-RAAAKHLIER-a4-b5::4::xlink	His-E6AP:119:x:His-E6AP:26	8.57005e+06	1427.55	1427.01	1.02839e+07	2353.84	2352.65	8.18014e+06	1408.6	1407.68	8.54059e+06	1633.9	1633.76	0
1481	T2	2	2	IDFKDVTYLTEEK-RAAAKHLIER-a4-b5::4::xlink	His-E6AP:119:x:His-E6AP:26	1.3451e+07	1421.97	1416.55	1.3451e+07	1421.97	1416.55	1.57789e+07	1424.1	1418.69	1.5953e+07	1886.41	1879.56	0
1148	T1	2	2	IDFKDVTYLTEEK-AAAKHLIER-a4-b4::5::xlink	His-E6AP:119:x:His-E6AP:26	6.72492e+08	1523.16	1517.37	1.31277e+09	4277.72	4273.42	7.4527e+08	1524.73	1522.4	1.44072e+09	4045.93	4045.68	0
1149	T2	2	2	IDFKDVTYLTEEK-AAAKHLIER-a4-b4::5::xlink	His-E6AP:119:x:His-E6AP:26	4.09701e+08	1538.32	1529.53	6.96964e+08	4567.37	4553.46	4.81008e+08	1542.7	1536.25	8.4806e+08	4591.98	4579.98	0
1143	T1	2	2	IDFKDVTYLTEEK-AAAKHLIER-a4-b4::4::xlink	His-E6AP:119:x:His-E6AP:26	1.60455e+09	1525.6	1522.08	3.00463e+09	4529.82	4529.01	1.86228e+09	1541.94	1530.36	3.57795e+09	5587.48	5574.58	0
1144	T2	2	2	IDFKDVTYLTEEK-AAAKHLIER-a4-b4::4::xlink	His-E6AP:119:x:His-E6AP:26	1.10229e+09	1544.88	1532.32	1.98091e+09	5331.17	5309.7	1.34175e+09	1561.82	1547.65	2.33984e+09	6152.22	6123.29	0
1141	T1	2	2	IDFKDVTYLTEEK-AAAKHLIER-a4-b4::3::xlink	His-E6AP:119:x:His-E6AP:26	9.14752e+08	1534.84	1524.15	1.53324e+09	5046.23	5038.16	1.01694e+09	1541.76	1530.15	1.80202e+09	5586.53	5573.6	0
1142	T2	2	2	IDFKDVTYLTEEK-AAAKHLIER-a4-b4::3::xlink	His-E6AP:119:x:His-E6AP:26	4.69789e+08	1537.76	1526.71	9.0545e+08	4311.7	4296.46	5.77877e+08	1544.88	1534.09	1.07554e+09	5106.59	5087.7	0
850	T1	2	2	IGDSSQGDNNLQKLGPDDVSVDIDAIR-IDFKDVTYLTEEK-a13-b4::4::xlink	His-E6AP:119:x:His-E6AP:222	2.63808e+07	2054.93	2060.36	2.69974e+07	2739.19	2745.96	4.20714e+07	2055.28	2060.51	4.22214e+07	2397.62	2402.47	0
851	T2	2	2	IGDSSQGDNNLQKLGPDDVSVDIDAIR-IDFKDVTYLTEEK-a13-b4::4::xlink	His-E6AP:119:x:His-E6AP:222	334993	342.655	343.981	334993	342.655	343.981	1.17495e+06	1033.66	1034.97	1.17495e+06	1033.66	1034.97	2
265	T1	2	2	DEDEKEKAACSAAAMEEDSEASSSR-GARIDFKDVTYLTEEK-a5-b7::5::xlink::10-a=57.02146	His-E6AP:119:x:His-E6AP:189	0	0	0	0	0	0	0	0	0	0	0	0	0
270	T2	2	2	DEDEKEKAACSAAAMEEDSEASSSR-GARIDFKDVTYLTEEK-a5-b7::5::xlink::10-a=57.02146	His-E6AP:119:x:His-E6AP:189	349879	205.595	205.065	349879	205.595	205.065	0	0	0	0	0	0	2
1101	T1	2	2	IDFKDVTYLTEEK-EELKSLQAK-a4-b4::4::xlink	His-E6AP:119:x:His-E6AP:175	2.7217e+07	1683.64	1685.66	3.01864e+07	3360.67	3367.11	3.07421e+07	1687.59	1689.48	5.02496e+07	3368.04	3374.51	0
1276	T2	2	2	IDFKDVTYLTEEK-EELKSLQAK-a4-b4::4::xlink	His-E6AP:119:x:His-E6AP:175	1.51158e+07	1693.84	1688.47	1.88297e+07	3370.39	3366.51	1.56333e+07	1693.17	1688.26	1.8198e+07	3374.97	3369.33	0
34	T1	2	2	IDFKDVTYLTEEK-VKQHTKEELK-a4-b6::4::xlink	His-E6AP:119:x:His-E6AP:171	1.44232e+07	1327.84	1327.27	1.61111e+07	2418.95	2419.44	2.05344e+07	1332.39	1331.48	2.17496e+07	2435.85	2436.81	0
39	T2	2	2	IDFKDVTYLTEEK-VKQHTKEELK-a4-b6::4::xlink	His-E6AP:119:x:His-E6AP:171	2.7796e+07	1350.51	1344.21	2.99054e+07	2453.86	2448.08	3.20895e+07	1339.39	1334.05	3.61102e+07	3104.06	3098.58	0
1445	T1	2	2	IDFKDVTYLTEEK-QHTKEELK-a4-b4::5::xlink	His-E6AP:119:x:His-E6AP:171	1.70693e+06	948.92	948.57	1.70693e+06	948.92	948.57	1.98279e+06	472.83	472.306	1.98279e+06	472.83	472.306	1
1446	T2	2	2	IDFKDVTYLTEEK-QHTKEELK-a4-b4::5::xlink	His-E6AP:119:x:His-E6AP:171	159627	713.412	710.215	159627	713.412	710.215	244774	477.46	475.478	244774	477.46	475.478	1
1436	T1	2	2	IDFKDVTYLTEEK-QHTKEELK-a4-b4::4::xlink	His-E6AP:119:x:His-E6AP:171	3.11913e+07	1419.98	1419.17	4.58369e+07	3043.66	3047.39	3.96248e+07	1421.54	1420.74	5.51041e+07	2582.24	2584.99	0
1438	T2	2	2	IDFKDVTYLTEEK-QHTKEELK-a4-b4::4::xlink	His-E6AP:119:x:His-E6AP:171	3.56811e+07	1444.11	1436.5	5.08666e+07	3093.63	3085.42	2.51234e+07	1433.1	1427.73	3.16927e+07	2836.07	2832.42	0
1426	T1	2	2	IDFKDVTYLTEEK-QHTKEELK-a4-b4::3::xlink	His-E6AP:119:x:His-E6AP:171	6.51941e+06	1419.72	1418.91	6.89483e+06	1651.68	1651.36	6.95237e+06	1420.59	1419.78	8.77356e+06	2356.17	2354.56	0
1429	T2	2	2	IDFKDVTYLTEEK-QHTKEELK-a4-b4::3::xlink	His-E6AP:119:x:His-E6AP:171	8.3942e+06	958.217	956.056	8.3942e+06	958.217	956.056	5.42299e+06	1199.76	1196.27	5.42299e+06	1199.76	1196.27	1
856	T1	2	2	GARIDFKDVTYLTEEK-QHTKEELK-a7-b4::4::xlink	His-E6AP:119:x:His-E6AP:171	3.59997e+06	873.583	875.547	5.19574e+06	1743.1	1741.34	1.05829e+07	884.404	882.241	1.29583e+07	1759.22	1757.57	1
857	T2	2	2	GARIDFKDVTYLTEEK-QHTKEELK-a7-b4::4::xlink	His-E6AP:119:x:His-E6AP:171	1.18518e+06	875.694	871.356	1.37265e+06	1308.51	1303.9	5.08892e+06	880.57	876.176	7.71065e+06	1753.36	1747.37	1
32	T1	2	2	IDFKDVTYLTEEK-VKQHTKEELK-a4-b2::5::xlink	His-E6AP:119:x:His-E6AP:167	392496	1065.19	1064.86	468950	1488.31	1486.71	896205	1269.6	1267.36	896205	1269.6	1267.36	1
33	T2	2	2	IDFKDVTYLTEEK-VKQHTKEELK-a4-b2::5::xlink	His-E6AP:119:x:His-E6AP:167	8.23962e+06	1282.52	1277.06	8.33568e+06	1494.16	1488.47	7.40761e+06	1286.32	1280.88	8.15915e+06	1709.82	1704.22	0
20	T1	2	2	IDFKDVTYLTEEK-VKQHTKEELK-a4-b2::4::xlink	His-E6AP:119:x:His-E6AP:167	1.67647e+07	1329	1327.77	1.84526e+07	2429.59	2430.17	2.05344e+07	1332.39	1331.48	2.17496e+07	2435.85	2436.81	0
25	T2	2	2	IDFKDVTYLTEEK-VKQHTKEELK-a4-b2::4::xlink	His-E6AP:119:x:His-E6AP:167	2.17462e+07	1347.19	1342.23	2.39873e+07	2433.67	2427.77	2.92551e+07	1339.78	1333.65	3.26823e+07	3100.95	3095.4	0
1511	T1	2	2	IDFKDVTYLTEEK-VKQHTK-a4-b2::5::xlink	His-E6AP:119:x:His-E6AP:167	3.97275e+06	1300.76	1301.84	4.17685e+06	1947.41	1950.33	6.08425e+06	1303.55	1304.8	6.4329e+06	2169.72	2172.8	0
1512	T2	2	2	IDFKDVTYLTEEK-VKQHTK-a4-b2::5::xlink	His-E6AP:119:x:His-E6AP:167	7.92197e+06	1303.48	1301.88	8.53127e+06	2163.54	2161.99	8.21452e+06	1305.14	1304.17	9.1256e+06	1955.43	1954.42	0
1501	T1	2	2	IDFKDVTYLTEEK-VKQHTK-a4-b2::4::xlink	His-E6AP:119:x:His-E6AP:167	9.11504e+07	1300.68	1301.73	1.22752e+08	2596.92	2599.49	1.03334e+08	1325.38	1321.39	1.44393e+08	3058.52	3056.8	0
1505	T2	2	2	IDFKDVTYLTEEK-VKQHTK-a4-b2::4::xlink	His-E6AP:119:x:His-E6AP:167	1.2139e+08	1307.51	1302.41	1.57211e+08	2604.65	2600.48	1.39896e+08	1311.15	1305.74	1.8352e+08	2829.48	2823.78	0
10	T1	2	2	IDFKDVTYLTEEK-IDFKDVTYLTEEK-a4-b4::4::xlink	His-E6AP:119:x:His-E6AP:119	2.00756e+07	2053.31	2058.93	2.03573e+07	2394.91	2401.46	2.81464e+07	2059.22	2063.92	3.12479e+07	3771.19	3780.42	0
2	T2	2	2	IDFKDVTYLTEEK-IDFKDVTYLTEEK-a4-b4::4::xlink	His-E6AP:119:x:His-E6AP:119	3.27824e+06	1373.4	1374.92	5.36877e+06	2400.22	2403.59	3.30087e+07	2078.13	2077.73	4.00152e+07	4145.51	4144.51	2
268	T1	2	2	DVTYLTEEKVYEILELCR-KGARIDFK-a9-b1::5::xlink::17-a=57.02146	His-E6AP:112:x:His-E6AP:128	1.15986e+08	2465.17	2470.38	1.71104e+08	4913.39	4927.57	1.23321e+08	2466.54	2471.75	1.82352e+08	4916.86	4931.05	0
269	T2	2	2	DVTYLTEEKVYEILELCR-KGARIDFK-a9-b1::5::xlink::17-a=57.02146	His-E6AP:112:x:His-E6AP:128	1.72059e+08	2475.84	2475.73	2.78893e+08	5742.25	5733.64	1.8578e+08	2478.23	2478.12	2.95448e+08	5749.32	5740.68	0
266	T1	2	2	DVTYLTEEKVYEILELCR-KGARIDFK-a9-b1::4::xlink::17-a=57.02146	His-E6AP:112:x:His-E6AP:128	2.64455e+08	2463.8	2469.01	3.94076e+08	5317.9	5332.6	2.91796e+08	2468.42	2473.64	4.31603e+08	6547.63	6566.28	0
267	T2	2	2	DVTYLTEEKVYEILELCR-KGARIDFK-a9-b1::4::xlink::17-a=57.02146	His-E6AP:112:x:His-E6AP:128	4.1569e+08	2478.24	2476.4	6.5541e+08	6566.38	6553	4.5462e+08	2477.7	2478.54	7.11784e+08	6176.24	6167.03	0
842	T1	2	2	GAPNNSCSEIKMNKK-KGASSAYLENSK-a14-b1::5::xlink::7-a=57.02146	His-E6AP:111:x:His-E6AP:86	5.4785e+06	892.299	894.095	6.28181e+06	1485.87	1486.41	6.53531e+06	891.949	896.104	6.67724e+06	1189.87	1191.78	0
843	T2	2	2	GAPNNSCSEIKMNKK-KGASSAYLENSK-a14-b1::5::xlink::7-a=57.02146	His-E6AP:111:x:His-E6AP:86	1.28018e+08	898.219	895.385	1.37583e+08	1641.03	1636.96	5.51842e+07	897.804	894.212	6.3288e+07	1787.28	1781.37	1
840	T1	2	2	GAPNNSCSEIKMNKK-KGASSAYLENSK-a14-b1::4::xlink::7-a=57.02146	His-E6AP:111:x:His-E6AP:86	1.44958e+07	892.068	894.084	1.63536e+07	1631.73	1631.34	1.68273e+07	895.462	896.804	1.89736e+07	1785.74	1784.2	0
841	T2	2	2	GAPNNSCSEIKMNKK-KGASSAYLENSK-a14-b1::4::xlink::7-a=57.02146	His-E6AP:111:x:His-E6AP:86	7.83346e+07	894.618	890.17	9.02703e+07	1781.29	1775.37	8.14093e+07	897.709	893.554	9.44958e+07	1787.3	1781.39	0
824	T1	2	2	GAPNNSCSEIKMNKK-ALELYKINAK-a14-b6::4::xlink::7-a=57.02146	His-E6AP:111:x:His-E6AP:73	2.67692e+06	780.27	779.91	3.00491e+06	1168.78	1169.54	5.07909e+06	971.84	974.477	7.39161e+06	1360.6	1363.9	2
825	T2	2	2	GAPNNSCSEIKMNKK-ALELYKINAK-a14-b6::4::xlink::7-a=57.02146	His-E6AP:111:x:His-E6AP:73	3.3455e+07	1171.7	1167.25	4.71124e+07	2336.55	2331.79	3.75542e+07	1175.77	1170.71	4.76069e+07	2342.66	2337.91	0
829	T1	2	2	GAPNNSCSEIKMNKK-IDFKDVTYLTEEK-a14-b4::4::xlink::7-a=57.02146	His-E6AP:111:x:His-E6AP:119	1.40964e+07	1415.22	1414.36	1.40964e+07	1415.22	1414.36	1.6134e+07	1416.24	1415.39	1.6134e+07	1416.24	1415.39	0
830	T2	2	2	GAPNNSCSEIKMNKK-IDFKDVTYLTEEK-a14-b4::4::xlink::7-a=57.02146	His-E6AP:111:x:His-E6AP:119	9.87181e+07	1433.04	1427.67	1.18118e+08	2599.44	2595.43	1.00132e+08	1435.14	1429.78	1.2202e+08	2601.07	2597.43	0
809	T1	2	2	GAPNNSCSEIKMNK-LLKAITYAK-a11-b3::4::xlink::7-a=57.02146	His-E6AP:108:x:His-E6AP:860	1.9449e+06	792.112	795.094	1.9449e+06	792.112	795.094	1.30155e+06	992.572	996.143	1.30155e+06	992.572	996.143	1
810	T2	2	2	GAPNNSCSEIKMNK-LLKAITYAK-a11-b3::4::xlink::7-a=57.02146	His-E6AP:108:x:His-E6AP:860	2.40432e+07	1192.64	1194.4	2.40432e+07	1192.64	1194.4	3.06698e+07	1200.35	1200.43	3.07737e+07	1400.04	1400.26	0
837	T1	2	2	GAPNNSCSEIKMNKK-KGASSAYLENSK-a11-b1::5::xlink::7-a=57.02146	His-E6AP:108:x:His-E6AP:86	5.4785e+06	892.299	894.095	6.28181e+06	1485.87	1486.41	6.53531e+06	891.949	896.104	6.67724e+06	1189.87	1191.78	0
839	T2	2	2	GAPNNSCSEIKMNKK-KGASSAYLENSK-a11-b1::5::xlink::7-a=57.02146	His-E6AP:108:x:His-E6AP:86	1.28018e+08	898.924	895.385	1.40348e+08	1790.43	1784.52	5.51842e+07	897.804	894.212	6.32925e+07	1787.28	1781.37	1
805	T1	2	2	GAPNNSCSEIKMNK-LCDPHPSKK-a11-b8::4::xlink::7-a=57.02146:2-b=57.02146	His-E6AP:108:x:His-E6AP:85	662966	429.782	432.098	662966	429.782	432.098	1.69871e+06	563.328	562.716	1.85153e+06	704.142	702.532	2
807	T2	2	2	GAPNNSCSEIKMNK-LCDPHPSKK-a11-b8::4::xlink::7-a=57.02146:2-b=57.02146	His-E6AP:108:x:His-E6AP:85	3.79535e+07	844.968	841.663	3.83559e+07	1543.65	1539.42	5.37532e+07	849.853	846.685	5.50057e+07	1552.23	1548.07	0
802	T1	2	2	GAPNNSCSEIKMNK-LCDPHPSKK-a11-b8::3::xlink::7-a=57.02146:2-b=57.02146	His-E6AP:108:x:His-E6AP:85	0	0	0	0	0	0	0	0	0	0	0	0	0
804	T2	2	2	GAPNNSCSEIKMNK-LCDPHPSKK-a11-b8::3::xlink::7-a=57.02146:2-b=57.02146	His-E6AP:108:x:His-E6AP:85	564215	140.252	140.632	564215	140.252	140.632	1.4919e+06	703.287	704.778	1.4919e+06	703.287	704.778	2
848	T1	2	2	GAPNNSCSEIKMNKK-LCDPHPSKK-a11-b8::5::xlink::7-a=57.02146:2-b=57.02146	His-E6AP:108:x:His-E6AP:85	2.577e+06	755.574	759.769	2.59473e+06	1120.91	1121.59	4.53409e+06	760.347	763.982	4.83681e+06	1633.54	1626.43	0
849	T2	2	2	GAPNNSCSEIKMNKK-LCDPHPSKK-a11-b8::5::xlink::7-a=57.02146:2-b=57.02146	His-E6AP:108:x:His-E6AP:85	3.71744e+07	759.412	756.707	3.91281e+07	1508.52	1502.03	3.47559e+07	764.146	760.735	3.75686e+07	1647.83	1638.84	0
846	T1	2	2	GAPNNSCSEIKMNKK-LCDPHPSKK-a11-b8::4::xlink::7-a=57.02146:2-b=57.02146	His-E6AP:108:x:His-E6AP:85	423870	380.09	381.585	423870	380.09	381.585	1.55356e+06	636.296	639.524	1.55356e+06	636.296	639.524	2
847	T2	2	2	GAPNNSCSEIKMNKK-LCDPHPSKK-a11-b8::4::xlink::7-a=57.02146:2-b=57.02146	His-E6AP:108:x:His-E6AP:85	6.50527e+06	755.308	754.36	6.54183e+06	1005.18	1004.71	1.26639e+07	763.314	759.602	1.28871e+07	1394.57	1389.47	0
790	T1	2	2	GAPNNSCSEIKMNK-ALELYKINAK-a11-b6::4::xlink::7-a=57.02146	His-E6AP:108:x:His-E6AP:73	3.79648e+07	1307.76	1308	4.04629e+07	2816.85	2817.38	4.03474e+07	1307.92	1304.84	4.39789e+07	3242.48	3241.79	0
791	T2	2	2	GAPNNSCSEIKMNK-ALELYKINAK-a11-b6::4::xlink::7-a=57.02146	His-E6AP:108:x:His-E6AP:73	8.84507e+07	1296.74	1291.54	9.67779e+07	2581.86	2577.65	1.05201e+08	1323.08	1316.22	1.17521e+08	3047.78	3039.24	0
77	T1	2	2	MDNNAAAIKALELYK-GAPNNSCSEIKMNK-a9-b11::4::xlink::7-b=57.02146	His-E6AP:108:x:His-E6AP:67	2.35045e+06	1266.16	1268.51	2.57747e+06	1519.26	1522.62	4.53402e+06	1269.04	1270.71	5.01611e+06	2026.56	2030.52	1
78	T2	2	2	MDNNAAAIKALELYK-GAPNNSCSEIKMNK-a9-b11::4::xlink::7-b=57.02146	His-E6AP:108:x:His-E6AP:67	3.08168e+07	1535.97	1532.41	3.62013e+07	2801.45	2799.59	3.95444e+07	1538.83	1535.28	4.80019e+07	2806.31	2804.46	0
821	T1	2	2	GAPNNSCSEIKMNKK-AAAKHLIER-a11-b4::4::xlink::7-a=57.02146	His-E6AP:108:x:His-E6AP:26	2.82906e+07	861.393	863.878	3.53369e+07	1718.97	1717.09	3.35864e+07	864.659	867.108	4.19193e+07	1725.27	1723.42	0
822	T2	2	2	GAPNNSCSEIKMNKK-AAAKHLIER-a11-b4::4::xlink::7-a=57.02146	His-E6AP:108:x:His-E6AP:26	8.04155e+07	863.892	860.208	9.54988e+07	1719.96	1713.89	9.17192e+07	865.134	862.037	1.12077e+08	1724.3	1718.24	0
818	T1	2	2	GAPNNSCSEIKMNKK-AAAKHLIER-a11-b4::3::xlink::7-a=57.02146	His-E6AP:108:x:His-E6AP:26	914558	574.743	577.257	914558	574.743	577.257	3.3041e+06	864.151	868.408	3.34005e+06	1008.57	1011.86	2
819	T2	2	2	GAPNNSCSEIKMNKK-AAAKHLIER-a11-b4::3::xlink::7-a=57.02146	His-E6AP:108:x:His-E6AP:26	9.4108e+06	858.288	858.587	9.44809e+06	1001.46	1002.24	1.28204e+07	863.234	861.764	1.29346e+07	1293.59	1291.8	0
788	T1	2	2	GAPNNSCSEIKMNK-AAAKHLIER-a11-b4::5::xlink::7-a=57.02146	His-E6AP:108:x:His-E6AP:26	1.09368e+08	948.995	950.536	1.20867e+08	2052.44	2048.11	1.13994e+08	952.315	954.344	1.26218e+08	1901.83	1900.88	0
789	T2	2	2	GAPNNSCSEIKMNK-AAAKHLIER-a11-b4::5::xlink::7-a=57.02146	His-E6AP:108:x:His-E6AP:26	1.76083e+08	954.135	949.421	1.90413e+08	1899.65	1893.98	1.94072e+08	958.441	953.909	2.09532e+08	1908.42	1902.77	0
785	T1	2	2	GAPNNSCSEIKMNK-AAAKHLIER-a11-b4::4::xlink::7-a=57.02146	His-E6AP:108:x:His-E6AP:26	1.37352e+08	949.096	950.187	1.56527e+08	2349.01	2340.7	1.56967e+08	952.566	954.717	1.77871e+08	1901.91	1900.95	0
787	T2	2	2	GAPNNSCSEIKMNK-AAAKHLIER-a11-b4::4::xlink::7-a=57.02146	His-E6AP:108:x:His-E6AP:26	2.64818e+08	954.739	949.347	2.90905e+08	1899.93	1894.26	3.13574e+08	958.774	953.832	3.44513e+08	1908.9	1903.24	0
783	T1	2	2	GAPNNSCSEIKMNK-AAAKHLIER-a11-b4::3::xlink::7-a=57.02146	His-E6AP:108:x:His-E6AP:26	4.03923e+07	946.086	949.779	4.17409e+07	1419.42	1421.7	4.51404e+07	952.146	954.607	4.76364e+07	1743.05	1743.17	0
784	T2	2	2	GAPNNSCSEIKMNK-AAAKHLIER-a11-b4::3::xlink::7-a=57.02146	His-E6AP:108:x:His-E6AP:26	6.63754e+07	948.994	947.405	6.70624e+07	1422.25	1420.78	7.75171e+07	959.853	954.107	7.87725e+07	1908.69	1903.04	0
793	T1	2	2	GAPNNSCSEIKMNK-DEDKDEDEKEK-a11-b4::4::xlink::7-a=57.02146	His-E6AP:108:x:His-E6AP:184	1.83411e+06	832.425	826.274	2.28463e+06	2068.61	2057.28	1.28242e+06	841.707	833.632	2.02189e+06	1818.92	1801.47	0
794	T2	2	2	GAPNNSCSEIKMNK-DEDKDEDEKEK-a11-b4::4::xlink::7-a=57.02146	His-E6AP:108:x:His-E6AP:184	1.75786e+06	839.652	830.51	2.35206e+06	1253.64	1243.68	2.51794e+06	563.744	559.773	2.73405e+06	1123.4	1114.62	1
813	T1	2	2	GAPNNSCSEIKMNK-QHTKEELK-a11-b4::4::xlink::7-a=57.02146	His-E6AP:108:x:His-E6AP:171	315183	441.007	442.573	315183	441.007	442.573	0	0	0	0	0	0	2
814	T2	2	2	GAPNNSCSEIKMNK-QHTKEELK-a11-b4::4::xlink::7-a=57.02146	His-E6AP:108:x:His-E6AP:171	9.67925e+06	876.858	877.26	9.6961e+06	1017.24	1017.64	3.897e+06	709.251	710.571	3.897e+06	709.251	710.571	2
816	T1	2	2	GAPNNSCSEIKMNK-VKQHTK-a11-b2::4::xlink::7-a=57.02146	His-E6AP:108:x:His-E6AP:167	4.94147e+06	543.035	547.101	4.94669e+06	632.001	631.693	5.95186e+06	545.873	549.941	5.95186e+06	545.873	549.941	0
817	T2	2	2	GAPNNSCSEIKMNK-VKQHTK-a11-b2::4::xlink::7-a=57.02146	His-E6AP:108:x:His-E6AP:167	1.3057e+07	540.636	542.493	1.3057e+07	540.636	542.493	1.58823e+07	543.247	545.103	1.58823e+07	543.247	545.103	0
799	T1	2	2	GAPNNSCSEIKMNK-KVKQHTK-a11-b3::4::xlink::7-a=57.02146	His-E6AP:108:x:His-E6AP:167	585183	303.353	307.231	585183	303.353	307.231	259791	192.23	194.1	259791	192.23	194.1	2
800	T2	2	2	GAPNNSCSEIKMNK-KVKQHTK-a11-b3::4::xlink::7-a=57.02146	His-E6AP:108:x:His-E6AP:167	1.88768e+06	312.8	314.718	1.88768e+06	312.8	314.718	2.83487e+06	276.125	278.046	2.83487e+06	276.125	278.046	0
852	T1	2	2	GARIDFKDVTYLTEEK-GAPNNSCSEIKMNK-a7-b11::4::xlink::7-b=57.02146	His-E6AP:108:x:His-E6AP:119	6.47895e+07	1728.97	1731.1	9.877e+07	3730.81	3738.48	2.10488e+07	1725.29	1727.38	3.1099e+07	3159.1	3165.18	1
854	T2	2	2	GARIDFKDVTYLTEEK-GAPNNSCSEIKMNK-a7-b11::4::xlink::7-b=57.02146	His-E6AP:108:x:His-E6AP:119	9.1762e+07	1736.63	1732.59	1.65973e+08	3459.38	3457.01	1.6751e+07	1738.09	1734.05	2.40833e+07	3464.26	3461.89	1
827	T1	2	2	GAPNNSCSEIKMNKK-IDFKDVTYLTEEK-a11-b4::4::xlink::7-a=57.02146	His-E6AP:108:x:His-E6AP:119	1.40964e+07	1415.22	1414.36	1.40964e+07	1415.22	1414.36	1.6134e+07	1416.24	1415.39	1.6134e+07	1416.24	1415.39	0
828	T2	2	2	GAPNNSCSEIKMNKK-IDFKDVTYLTEEK-a11-b4::4::xlink::7-a=57.02146	His-E6AP:108:x:His-E6AP:119	9.87181e+07	1433.04	1427.67	1.16085e+08	2133.11	2128.59	1.00132e+08	1435.14	1429.78	1.2202e+08	2601.07	2597.43	0
797	T1	2	2	GAPNNSCSEIKMNK-IDFKDVTYLTEEK-a11-b4::4::xlink::7-a=57.02146	His-E6AP:108:x:His-E6AP:119	1.54911e+08	1568.86	1569.46	1.85755e+08	3378.98	3384.24	1.50308e+08	1572.74	1573.38	2.14348e+08	3129.66	3134.98	0
798	T2	2	2	GAPNNSCSEIKMNK-IDFKDVTYLTEEK-a11-b4::4::xlink::7-a=57.02146	His-E6AP:108:x:His-E6AP:119	3.49642e+08	1583.52	1578.8	4.82036e+08	3400.75	3398.12	3.62844e+08	1588	1583.3	5.06852e+08	3152.57	3149.56	0
795	T1	2	2	GAPNNSCSEIKMNK-IDFKDVTYLTEEK-a11-b4::3::xlink::7-a=57.02146	His-E6AP:108:x:His-E6AP:119	3.12974e+06	1034.82	1037.89	3.12974e+06	1034.82	1037.89	3.76483e+07	1558.06	1561.86	3.81675e+07	1818.34	1823.18	2
796	T2	2	2	GAPNNSCSEIKMNK-IDFKDVTYLTEEK-a11-b4::3::xlink::7-a=57.02146	His-E6AP:108:x:His-E6AP:119	5.64936e+07	1304.64	1305.44	5.69618e+07	1563.93	1565.33	1.05285e+08	1583.13	1579.61	1.07846e+08	2887.56	2885.35	1
537	T1	2	2	YIADKHNMLGGCPKER-ALELYKINAK-a14-b6::5::xlink::12-a=57.02146	GST-16E6:87:x:His-E6AP:73	0	0	0	0	0	0	0	0	0	0	0	0	0
538	T2	2	2	YIADKHNMLGGCPKER-ALELYKINAK-a14-b6::5::xlink::12-a=57.02146	GST-16E6:87:x:His-E6AP:73	7.05962e+06	1258.06	1251.92	7.05962e+06	1258.06	1251.92	1.56208e+07	1261.06	1254.93	1.56208e+07	1261.06	1254.93	1
533	T1	2	2	YIADKHNMLGGCPKER-AAAKHLIER-a14-b4::6::xlink::12-a=57.02146	GST-16E6:87:x:His-E6AP:26	0	0	0	0	0	0	0	0	0	0	0	0	0
534	T2	2	2	YIADKHNMLGGCPKER-AAAKHLIER-a14-b4::6::xlink::12-a=57.02146	GST-16E6:87:x:His-E6AP:26	1.28345e+07	982.785	976.228	1.40717e+07	1792.5	1786.89	1.32701e+07	988.072	982.703	1.7877e+07	2292.15	2284.84	0
531	T1	2	2	YIADKHNMLGGCPKER-AAAKHLIER-a14-b4::5::xlink::12-a=57.02146	GST-16E6:87:x:His-E6AP:26	261684	291.63	291.432	312493	437.139	435.556	5.41599e+06	887.862	888.608	7.17947e+06	1327.89	1326.81	2
532	T2	2	2	YIADKHNMLGGCPKER-AAAKHLIER-a14-b4::5::xlink::12-a=57.02146	GST-16E6:87:x:His-E6AP:26	3.09117e+07	984.465	979.163	3.926e+07	2285.68	2278.41	3.5077e+07	987.769	981.614	5.23759e+07	2291.53	2284.25	0
529	T1	2	2	YIADKHNMLGGCPKER-AAAKHLIER-a14-b4::4::xlink::12-a=57.02146	GST-16E6:87:x:His-E6AP:26	793617	750.553	751.96	918056	1046.37	1046.05	1.47153e+07	908.347	908.75	1.56754e+07	1501.64	1502.48	2
530	T2	2	2	YIADKHNMLGGCPKER-AAAKHLIER-a14-b4::4::xlink::12-a=57.02146	GST-16E6:87:x:His-E6AP:26	1.4132e+07	985.063	978.499	1.48484e+07	1780.68	1774.34	1.71469e+07	986.392	979.867	2.18781e+07	1961.52	1956	0
938	T1	2	2	HNMLGGCPKER-AAAKHLIER-a9-b4::5::xlink::7-a=57.02146	GST-16E6:87:x:His-E6AP:26	0	0	0	0	0	0	0	0	0	0	0	0	0
939	T2	2	2	HNMLGGCPKER-AAAKHLIER-a9-b4::5::xlink::7-a=57.02146	GST-16E6:87:x:His-E6AP:26	8.43139e+06	915.705	910.669	9.13554e+06	1820.65	1814.82	8.66661e+06	919.596	914.625	9.86462e+06	1827.63	1821.81	0
557	T1	2	2	YIADKHNMLGGCPKER-QHTKEELK-a14-b4::5::xlink::12-a=57.02146	GST-16E6:87:x:His-E6AP:171	2.54843e+08	813.187	811.043	2.65635e+08	1864.61	1852.93	0	0	0	0	0	0	2
558	T2	2	2	YIADKHNMLGGCPKER-QHTKEELK-a14-b4::5::xlink::12-a=57.02146	GST-16E6:87:x:His-E6AP:171	4.30636e+08	821.011	814.549	6.78116e+08	2298.12	2281.3	2.6302e+06	896.279	890.665	3.34091e+06	1635.58	1626.75	1
571	T1	2	2	YIADKHNMLGGCPKER-YIADKHNMLGGCPKER-a14-b14::6::xlink::12-a=57.02146:12-b=57.02146	GST-16E6:87:x:GST-16E6:87	0	0	0	0	0	0	0	0	0	0	0	0	0
572	T2	2	2	YIADKHNMLGGCPKER-YIADKHNMLGGCPKER-a14-b14::6::xlink::12-a=57.02146:12-b=57.02146	GST-16E6:87:x:GST-16E6:87	3.16527e+07	1024.78	1017.7	3.74226e+07	2043.19	2030.52	3.95448e+07	1025.92	1020.07	4.54398e+07	1876.66	1864.42	0
569	T1	2	2	YIADKHNMLGGCPKER-YIADKHNMLGGCPKER-a14-b14::5::xlink::12-a=57.02146:12-b=57.02146	GST-16E6:87:x:GST-16E6:87	2.41844e+06	1021.58	1016.98	2.41844e+06	1021.58	1016.98	0	0	0	0	0	0	2
570	T2	2	2	YIADKHNMLGGCPKER-YIADKHNMLGGCPKER-a14-b14::5::xlink::12-a=57.02146:12-b=57.02146	GST-16E6:87:x:GST-16E6:87	3.84255e+07	1024.36	1017.53	4.36832e+07	2211.59	2197.17	4.35397e+07	1027.15	1019.43	4.92401e+07	1708.02	1695.65	0
567	T1	2	2	YIADKHNMLGGCPKER-YIADKHNMLGGCPKER-a14-b14::4::xlink::12-a=57.02146:12-b=57.02146	GST-16E6:87:x:GST-16E6:87	0	0	0	0	0	0	0	0	0	0	0	0	0
568	T2	2	2	YIADKHNMLGGCPKER-YIADKHNMLGGCPKER-a14-b14::4::xlink::12-a=57.02146:12-b=57.02146	GST-16E6:87:x:GST-16E6:87	1.99643e+06	170.177	168.824	1.99643e+06	170.177	168.824	998642	511.192	507.886	998642	511.192	507.886	1
547	T1	2	2	YIADKHNMLGGCPKER-HNMLGGCPKER-a14-b9::5::xlink::12-a=57.02146:7-b=57.02146	GST-16E6:87:x:GST-16E6:87	54813.9	160.99	160.322	54813.9	160.99	160.322	50711.8	161.339	160.674	50711.8	161.339	160.674	1
548	T2	2	2	YIADKHNMLGGCPKER-HNMLGGCPKER-a14-b9::5::xlink::12-a=57.02146:7-b=57.02146	GST-16E6:87:x:GST-16E6:87	3.54328e+07	975.198	969.042	4.75081e+07	2100.26	2094.29	3.83805e+07	979.419	973.328	4.78682e+07	2107.89	2101.93	0
545	T1	2	2	YIADKHNMLGGCPKER-HNMLGGCPKER-a14-b9::4::xlink::12-a=57.02146:7-b=57.02146	GST-16E6:87:x:GST-16E6:87	0	0	0	0	0	0	0	0	0	0	0	0	0
546	T2	2	2	YIADKHNMLGGCPKER-HNMLGGCPKER-a14-b9::4::xlink::12-a=57.02146:7-b=57.02146	GST-16E6:87:x:GST-16E6:87	9.33134e+06	974.702	967.661	9.99648e+06	1456.49	1449.81	1.01512e+07	977.199	969.839	1.01512e+07	977.199	969.839	0
514	T1	2	2	YIADKHNMLGGCPK-AAAKHLIER-a5-b4::5::xlink::12-a=57.02146	GST-16E6:78:x:His-E6AP:26	0	0	0	0	0	0	150837	608.293	603.326	150837	608.293	603.326	2
515	T2	2	2	YIADKHNMLGGCPK-AAAKHLIER-a5-b4::5::xlink::12-a=57.02146	GST-16E6:78:x:His-E6AP:26	1.29775e+07	1118.69	1115.56	2.12528e+07	2232.01	2227.03	1.66074e+07	1121.88	1118.88	2.5931e+07	2238.2	2233.24	0
512	T1	2	2	YIADKHNMLGGCPK-AAAKHLIER-a5-b4::4::xlink::12-a=57.02146	GST-16E6:78:x:His-E6AP:26	92913.3	375.643	375.91	92913.3	375.643	375.91	142056	385.507	382.754	156004	563.777	561.734	1
513	T2	2	2	YIADKHNMLGGCPK-AAAKHLIER-a5-b4::4::xlink::12-a=57.02146	GST-16E6:78:x:His-E6AP:26	1.11299e+07	1118.45	1113.79	1.95589e+07	2229.79	2224.81	1.22594e+07	1122.9	1117.85	2.07637e+07	2237.85	2232.88	0
524	T1	2	2	YIADKHNMLGGCPK-HNMLGGCPKER-a5-b9::5::xlink::12-a=57.02146:7-b=57.02146	GST-16E6:78:x:GST-16E6:87	0	0	0	0	0	0	0	0	0	0	0	0	0
525	T2	2	2	YIADKHNMLGGCPK-HNMLGGCPKER-a5-b9::5::xlink::12-a=57.02146:7-b=57.02146	GST-16E6:78:x:GST-16E6:87	1.27353e+08	1109.43	1105.98	2.16032e+08	2213.55	2208.53	1.63422e+08	1113.53	1111.13	2.59847e+08	2222.89	2217.89	0
521	T1	2	2	YIADKHNMLGGCPK-HNMLGGCPKER-a5-b9::4::xlink::12-a=57.02146:7-b=57.02146	GST-16E6:78:x:GST-16E6:87	0	0	0	0	0	0	0	0	0	0	0	0	0
522	T2	2	2	YIADKHNMLGGCPK-HNMLGGCPKER-a5-b9::4::xlink::12-a=57.02146:7-b=57.02146	GST-16E6:78:x:GST-16E6:87	8.06651e+07	1109.24	1105.71	1.38418e+08	2212.84	2207.83	9.41449e+07	1112.89	1109.78	1.55797e+08	2220.84	2215.85	0
519	T1	2	2	YIADKHNMLGGCPK-HNMLGGCPKER-a5-b9::3::xlink::12-a=57.02146:7-b=57.02146	GST-16E6:78:x:GST-16E6:87	0	0	0	0	0	0	0	0	0	0	0	0	0
520	T2	2	2	YIADKHNMLGGCPK-HNMLGGCPKER-a5-b9::3::xlink::12-a=57.02146:7-b=57.02146	GST-16E6:78:x:GST-16E6:87	8.82672e+06	1107.54	1106.03	9.69946e+06	1659.3	1657.56	7.98581e+06	1109.5	1109.49	8.49671e+06	1662.48	1661.37	0
563	T1	2	2	YIADKHNMLGGCPKER-YIADKHNMLGGCPK-a14-b5::6::xlink::12-a=57.02146:12-b=57.02146	GST-16E6:78:x:GST-16E6:87	0	0	0	0	0	0	0	0	0	0	0	0	0
564	T2	2	2	YIADKHNMLGGCPKER-YIADKHNMLGGCPK-a14-b5::6::xlink::12-a=57.02146:12-b=57.02146	GST-16E6:78:x:GST-16E6:87	1.36517e+08	1141.72	1137.69	1.80628e+08	3227.67	3216.91	1.48998e+08	1147.19	1141.79	1.97874e+08	3047.55	3038.13	0
561	T1	2	2	YIADKHNMLGGCPKER-YIADKHNMLGGCPK-a14-b5::5::xlink::12-a=57.02146:12-b=57.02146	GST-16E6:78:x:GST-16E6:87	0	0	0	0	0	0	0	0	0	0	0	0	0
562	T2	2	2	YIADKHNMLGGCPKER-YIADKHNMLGGCPK-a14-b5::5::xlink::12-a=57.02146:12-b=57.02146	GST-16E6:78:x:GST-16E6:87	2.28787e+08	1142.71	1138.06	3.15978e+08	3399.7	3387.1	2.48284e+08	1146.66	1140.87	3.55964e+08	3419.53	3406.95	0
559	T1	2	2	YIADKHNMLGGCPKER-YIADKHNMLGGCPK-a14-b5::4::xlink::12-a=57.02146:12-b=57.02146	GST-16E6:78:x:GST-16E6:87	0	0	0	0	0	0	0	0	0	0	0	0	0
560	T2	2	2	YIADKHNMLGGCPKER-YIADKHNMLGGCPK-a14-b5::4::xlink::12-a=57.02146:12-b=57.02146	GST-16E6:78:x:GST-16E6:87	5.77928e+07	1137.6	1136.82	7.46372e+07	2249.06	2244.06	6.4862e+07	1142.35	1139.8	9.28495e+07	2635.92	2628.55	0
565	T1	2	2	YIADKHNMLGGCPKER-YIADKHNMLGGCPK-a5-b5::6::xlink::12-a=57.02146:12-b=57.02146	GST-16E6:78:x:GST-16E6:78	0	0	0	0	0	0	0	0	0	0	0	0	0
566	T2	2	2	YIADKHNMLGGCPKER-YIADKHNMLGGCPK-a5-b5::6::xlink::12-a=57.02146:12-b=57.02146	GST-16E6:78:x:GST-16E6:78	1.36517e+08	1142.03	1137.69	1.80749e+08	3417.18	3404.58	1.48998e+08	1147.19	1141.79	1.97874e+08	3047.55	3038.13	0
764	T1	2	2	FELGLEFPNLPYYIDGDVKLTQSMAIIR-YIADKHNMLGGCPKER-a19-b5::6::xlink::12-b=57.02146	GST-16E6:64:x:GST-16E6:78	0	0	0	0	0	0	0	0	0	0	0	0	0
765	T2	2	2	FELGLEFPNLPYYIDGDVKLTQSMAIIR-YIADKHNMLGGCPKER-a19-b5::6::xlink::12-b=57.02146	GST-16E6:64:x:GST-16E6:78	1.04744e+08	2377.85	2375.84	1.30327e+08	4354.77	4352.55	1.16785e+08	2379.74	2380.02	1.43392e+08	4753.56	4751.33	0
193	T1	2	2	MSPILGYWKIK-DEGDKWR-a9-b5::4::xlink	GST-16E6:40:x:GST-16E6:9	0	0	0	0	0	0	0	0	0	0	0	0	0
194	T2	2	2	MSPILGYWKIK-DEGDKWR-a9-b5::4::xlink	GST-16E6:40:x:GST-16E6:9	6.4651e+07	1863.43	1857.45	8.5363e+07	4941.35	4931.88	7.10408e+07	1869.08	1861.08	1.01543e+08	4953.57	4941.83	0
935	T1	2	2	HLDKKQR-QFKAFR-a5-b3::4::xlink	GST-16E6:354:x:His-E6AP:727	0	0	0	0	0	0	0	0	0	0	0	0	0
936	T2	2	2	HLDKKQR-QFKAFR-a5-b3::4::xlink	GST-16E6:354:x:His-E6AP:727	5.99951e+07	803.612	797.983	6.26485e+07	1598.2	1591.89	3.15361e+07	808.519	803.273	3.23448e+07	1606.94	1602.33	0
933	T1	2	2	HLDKKQR-QFKAFR-a4-b3::3::xlink	GST-16E6:353:x:His-E6AP:727	0	0	0	0	0	0	0	0	0	0	0	0	0
934	T2	2	2	HLDKKQR-QFKAFR-a4-b3::3::xlink	GST-16E6:353:x:His-E6AP:727	8.48103e+06	794.557	796.382	8.48103e+06	794.557	796.382	3.13171e+06	799.038	800.859	3.13171e+06	799.038	800.859	1
635	T1	2	2	CINCQKPLCPEEKQR-AAAKHLIER-a13-b4::5::xlink::1-a=57.02146:4-a=57.02146:9-a=57.02146	GST-16E6:347:x:His-E6AP:26	0	0	0	0	0	0	338659	466.449	463.695	338659	466.449	463.695	2
636	T2	2	2	CINCQKPLCPEEKQR-AAAKHLIER-a13-b4::5::xlink::1-a=57.02146:4-a=57.02146:9-a=57.02146	GST-16E6:347:x:His-E6AP:26	1.76267e+06	635.491	630.373	1.97386e+06	793.388	788.27	1.94254e+06	796.63	792.155	3.63449e+06	1272.86	1267.46	1
708	T1	2	2	EKAACSAAAMEEDSEASSSR-CINCQKPLCPEEKQRHLDK-a2-b13::6::xlink::5-a=57.02146:1-b=57.02146:4-b=57.02146:9-b=57.02146	GST-16E6:347:x:His-E6AP:191	4.73912e+07	1191.79	1188.81	4.82618e+07	1784.22	1776.52	2.57201e+06	1194.42	1191.47	2.57201e+06	1194.42	1191.47	1
709	T2	2	2	EKAACSAAAMEEDSEASSSR-CINCQKPLCPEEKQRHLDK-a2-b13::6::xlink::5-a=57.02146:1-b=57.02146:4-b=57.02146:9-b=57.02146	GST-16E6:347:x:His-E6AP:191	4.20815e+07	1196.45	1189.4	4.21522e+07	1396.23	1387.52	3.12652e+06	999.868	994.818	3.12652e+06	999.868	994.818	2
706	T1	2	2	EKAACSAAAMEEDSEASSSR-CINCQKPLCPEEKQRHLDK-a2-b13::5::xlink::5-a=57.02146:1-b=57.02146:4-b=57.02146:9-b=57.02146	GST-16E6:347:x:His-E6AP:191	4.32318e+07	1192	1189.42	4.33348e+07	1390.03	1386.99	8.14042e+06	1193.83	1190.87	8.14042e+06	1193.83	1190.87	1
707	T2	2	2	EKAACSAAAMEEDSEASSSR-CINCQKPLCPEEKQRHLDK-a2-b13::5::xlink::5-a=57.02146:1-b=57.02146:4-b=57.02146:9-b=57.02146	GST-16E6:347:x:His-E6AP:191	8.6571e+07	1199.05	1193.71	8.85657e+07	2195.19	2183.34	1.88655e+07	1201.49	1194.63	1.91756e+07	1601.07	1591.46	1
633	T1	2	2	CINCQKPLCPEEK-LLKAITYAK-a6-b3::4::xlink::1-a=57.02146:4-a=57.02146:9-a=57.02146	GST-16E6:340:x:His-E6AP:860	153921	894.893	891.206	200883	1122.38	1118.32	52155	436.543	432.028	52155	436.543	432.028	2
634	T2	2	2	CINCQKPLCPEEK-LLKAITYAK-a6-b3::4::xlink::1-a=57.02146:4-a=57.02146:9-a=57.02146	GST-16E6:340:x:His-E6AP:860	1.61216e+07	1318.8	1315.38	2.03145e+07	2623.51	2619.4	1.99066e+07	1322.58	1317.99	2.71554e+07	2838.51	2832.97	0
630	T1	2	2	CINCQKPLCPEEK-LCDPHPSKK-a6-b8::4::xlink::1-a=57.02146:4-a=57.02146:9-a=57.02146:2-b=57.02146	GST-16E6:340:x:His-E6AP:85	10107.7	165.177	163.545	10107.7	165.177	163.545	0	0	0	0	0	0	2
631	T2	2	2	CINCQKPLCPEEK-LCDPHPSKK-a6-b8::4::xlink::1-a=57.02146:4-a=57.02146:9-a=57.02146:2-b=57.02146	GST-16E6:340:x:His-E6AP:85	2.52893e+06	636.365	632.518	2.70645e+06	1110.9	1107	1.01921e+07	954.176	953.456	1.03329e+07	1430.06	1428.57	2
597	T1	2	2	CINCQKPLCPEEK-ALELYKINAK-a6-b6::4::xlink::1-a=57.02146:4-a=57.02146:9-a=57.02146	GST-16E6:340:x:His-E6AP:73	0	0	0	0	0	0	0	0	0	0	0	0	0
599	T2	2	2	CINCQKPLCPEEK-ALELYKINAK-a6-b6::4::xlink::1-a=57.02146:4-a=57.02146:9-a=57.02146	GST-16E6:340:x:His-E6AP:73	2.28702e+07	1410.46	1404.99	2.66838e+07	2105.57	2100.48	2.66131e+07	1414.58	1409.12	3.78613e+07	2569.68	2566.03	0
595	T1	2	2	CINCQKPLCPEEK-AAAKHLIER-a6-b4::4::xlink::1-a=57.02146:4-a=57.02146:9-a=57.02146	GST-16E6:340:x:His-E6AP:26	187268	728.597	726.721	196530	900.645	898.071	0	0	0	0	0	0	2
596	T2	2	2	CINCQKPLCPEEK-AAAKHLIER-a6-b4::4::xlink::1-a=57.02146:4-a=57.02146:9-a=57.02146	GST-16E6:340:x:His-E6AP:26	1.27641e+08	1078.85	1073.94	1.7931e+08	2501.17	2494.87	1.51203e+08	1076.27	1072.56	2.0797e+08	2145.6	2140.43	0
593	T1	2	2	CINCQKPLCPEEK-AAAKHLIER-a6-b4::3::xlink::1-a=57.02146:4-a=57.02146:9-a=57.02146	GST-16E6:340:x:His-E6AP:26	0	0	0	0	0	0	0	0	0	0	0	0	0
594	T2	2	2	CINCQKPLCPEEK-AAAKHLIER-a6-b4::3::xlink::1-a=57.02146:4-a=57.02146:9-a=57.02146	GST-16E6:340:x:His-E6AP:26	1.73978e+07	1073.85	1069.04	1.93192e+07	2139.22	2134.06	2.11373e+07	1078.41	1074.15	2.24872e+07	2149.05	2143.91	0
710	T1	2	2	EKAACSAAAMEEDSEASSSR-CINCQKPLCPEEKQRHLDK-a2-b6::5::xlink::5-a=57.02146:1-b=57.02146:4-b=57.02146:9-b=57.02146	GST-16E6:340:x:His-E6AP:191	3.43116e+07	1190.36	1187.76	3.45841e+07	1585.85	1581.72	6.86365e+06	1193.59	1190.64	6.86365e+06	1193.59	1190.64	1
711	T2	2	2	EKAACSAAAMEEDSEASSSR-CINCQKPLCPEEKQRHLDK-a2-b6::5::xlink::5-a=57.02146:1-b=57.02146:4-b=57.02146:9-b=57.02146	GST-16E6:340:x:His-E6AP:191	8.6571e+07	1199.05	1193.71	8.86008e+07	2394.3	2380.13	2.43491e+07	1200.94	1194.09	2.45192e+07	1399.71	1391.57	1
542	T1	2	2	YIADKHNMLGGCPKER-CINCQKPLCPEEK-a14-b6::5::xlink::12-a=57.02146:1-b=57.02146:4-b=57.02146:9-b=57.02146	GST-16E6:340:x:GST-16E6:87	0	0	0	0	0	0	0	0	0	0	0	0	0
543	T2	2	2	YIADKHNMLGGCPKER-CINCQKPLCPEEK-a14-b6::5::xlink::12-a=57.02146:1-b=57.02146:4-b=57.02146:9-b=57.02146	GST-16E6:340:x:GST-16E6:87	4.83433e+08	1103.61	1099.37	7.18098e+08	3300.26	3287.56	5.63315e+08	1107.49	1103.27	8.42713e+08	3311.73	3299.03	0
539	T1	2	2	YIADKHNMLGGCPKER-CINCQKPLCPEEK-a14-b6::4::xlink::12-a=57.02146:1-b=57.02146:4-b=57.02146:9-b=57.02146	GST-16E6:340:x:GST-16E6:87	0	0	0	0	0	0	0	0	0	0	0	0	0
540	T2	2	2	YIADKHNMLGGCPKER-CINCQKPLCPEEK-a14-b6::4::xlink::12-a=57.02146:1-b=57.02146:4-b=57.02146:9-b=57.02146	GST-16E6:340:x:GST-16E6:87	1.76733e+08	1103.6	1099.23	2.58465e+08	2750.21	2742.64	2.04791e+08	1106.76	1102.56	3.07691e+08	2943.39	2933.29	0
620	T1	2	2	CINCQKPLCPEEK-HNMLGGCPKER-a6-b9::5::xlink::1-a=57.02146:4-a=57.02146:9-a=57.02146:7-b=57.02146	GST-16E6:340:x:GST-16E6:87	0	0	0	0	0	0	0	0	0	0	0	0	0
621	T2	2	2	CINCQKPLCPEEK-HNMLGGCPKER-a6-b9::5::xlink::1-a=57.02146:4-a=57.02146:9-a=57.02146:7-b=57.02146	GST-16E6:340:x:GST-16E6:87	4.53451e+07	1066.97	1062.54	6.31803e+07	2126.79	2121.59	5.18337e+07	1069.92	1065.77	6.90115e+07	2132.76	2127.58	0
618	T1	2	2	CINCQKPLCPEEK-HNMLGGCPKER-a6-b9::4::xlink::1-a=57.02146:4-a=57.02146:9-a=57.02146:7-b=57.02146	GST-16E6:340:x:GST-16E6:87	0	0	0	0	0	0	0	0	0	0	0	0	0
619	T2	2	2	CINCQKPLCPEEK-HNMLGGCPKER-a6-b9::4::xlink::1-a=57.02146:4-a=57.02146:9-a=57.02146:7-b=57.02146	GST-16E6:340:x:GST-16E6:87	1.83006e+08	1067.19	1062.77	2.55863e+08	2126.83	2121.64	1.97993e+08	1070.73	1066.51	2.82074e+08	2133.75	2128.57	0
616	T1	2	2	CINCQKPLCPEEK-HNMLGGCPKER-a6-b9::3::xlink::1-a=57.02146:4-a=57.02146:9-a=57.02146:7-b=57.02146	GST-16E6:340:x:GST-16E6:87	0	0	0	0	0	0	0	0	0	0	0	0	0
617	T2	2	2	CINCQKPLCPEEK-HNMLGGCPKER-a6-b9::3::xlink::1-a=57.02146:4-a=57.02146:9-a=57.02146:7-b=57.02146	GST-16E6:340:x:GST-16E6:87	2.13432e+07	1062.64	1062.34	2.15707e+07	1415.16	1414.89	2.56919e+07	1066.83	1065.14	2.64626e+07	1421.43	1420.38	0
612	T1	2	2	CINCQKPLCPEEK-HLDKKQR-a6-b5::5::xlink::1-a=57.02146:4-a=57.02146:9-a=57.02146	GST-16E6:340:x:GST-16E6:354	0	0	0	0	0	0	12669.4	233.688	235.126	12669.4	233.688	235.126	2
613	T2	2	2	CINCQKPLCPEEK-HLDKKQR-a6-b5::5::xlink::1-a=57.02146:4-a=57.02146:9-a=57.02146	GST-16E6:340:x:GST-16E6:354	1.08425e+08	800.521	794.995	1.24538e+08	1592.55	1586.23	1.14003e+08	804.531	798.823	1.32486e+08	1599.62	1593.31	0
610	T1	2	2	CINCQKPLCPEEK-HLDKKQR-a6-b5::4::xlink::1-a=57.02146:4-a=57.02146:9-a=57.02146	GST-16E6:340:x:GST-16E6:354	0	0	0	0	0	0	0	0	0	0	0	0	0
611	T2	2	2	CINCQKPLCPEEK-HLDKKQR-a6-b5::4::xlink::1-a=57.02146:4-a=57.02146:9-a=57.02146	GST-16E6:340:x:GST-16E6:354	6.80998e+07	800.54	795.16	7.82333e+07	1593.13	1586.8	7.74479e+07	804.56	798.681	8.88524e+07	1600.47	1594.16	0
608	T1	2	2	CINCQKPLCPEEK-HLDKKQR-a6-b5::3::xlink::1-a=57.02146:4-a=57.02146:9-a=57.02146	GST-16E6:340:x:GST-16E6:354	0	0	0	0	0	0	0	0	0	0	0	0	0
609	T2	2	2	CINCQKPLCPEEK-HLDKKQR-a6-b5::3::xlink::1-a=57.02146:4-a=57.02146:9-a=57.02146	GST-16E6:340:x:GST-16E6:354	7.68952e+06	791.521	793.346	7.68952e+06	791.521	793.346	8.00716e+06	795.868	797.69	8.00716e+06	795.868	797.69	0
606	T1	2	2	CINCQKPLCPEEK-HLDKKQR-a6-b4::4::xlink::1-a=57.02146:4-a=57.02146:9-a=57.02146	GST-16E6:340:x:GST-16E6:353	0	0	0	0	0	0	0	0	0	0	0	0	0
607	T2	2	2	CINCQKPLCPEEK-HLDKKQR-a6-b4::4::xlink::1-a=57.02146:4-a=57.02146:9-a=57.02146	GST-16E6:340:x:GST-16E6:353	6.80998e+07	800.54	795.16	7.82333e+07	1593.13	1586.8	7.74479e+07	804.56	798.681	8.88524e+07	1600.47	1594.16	0
957	T1	2	2	HYCYSLYGTTLEQQYNKPLCDLLIR-VDPLETELGVKTLDCR-a17-b11::5::xlink::3-a=57.02146:20-a=57.02146:15-b=57.02146	GST-16E6:326:x:His-E6AP:431	0	0	0	0	0	0	0	0	0	0	0	0	0
958	T2	2	2	HYCYSLYGTTLEQQYNKPLCDLLIR-VDPLETELGVKTLDCR-a17-b11::5::xlink::3-a=57.02146:20-a=57.02146:15-b=57.02146	GST-16E6:326:x:His-E6AP:431	4.75983e+07	2098.61	2094.11	5.37804e+07	4191.62	4180.64	3.72059e+07	2102.22	2098.05	4.38106e+07	4197.18	4186.22	0
952	T1	2	2	HYCYSLYGTTLEQQYNKPLCDLLIR-NKKGPR-a17-b3::4::xlink::3-a=57.02146:20-a=57.02146	GST-16E6:326:x:His-E6AP:417	0	0	0	0	0	0	1.30897e+08	1382.5	1383.83	1.38769e+08	1933.81	1936.52	2
953	T2	2	2	HYCYSLYGTTLEQQYNKPLCDLLIR-NKKGPR-a17-b3::4::xlink::3-a=57.02146:20-a=57.02146	GST-16E6:326:x:His-E6AP:417	3.82088e+07	1362.46	1357.5	3.82088e+07	1362.46	1357.5	8.29953e+07	1648.65	1642.63	9.25858e+07	2744.22	2737.5	2
955	T1	2	2	HYCYSLYGTTLEQQYNKPLCDLLIR-NLVNDDDAIVAASKCLK-a17-b14::5::xlink::3-a=57.02146:20-a=57.02146:15-b=57.02146	GST-16E6:326:x:His-E6AP:369	0	0	0	0	0	0	0	0	0	0	0	0	0
956	T2	2	2	HYCYSLYGTTLEQQYNKPLCDLLIR-NLVNDDDAIVAASKCLK-a17-b14::5::xlink::3-a=57.02146:20-a=57.02146:15-b=57.02146	GST-16E6:326:x:His-E6AP:369	4.19512e+07	2098.33	2094.53	4.80927e+07	3493.66	3489.96	5.57987e+07	2104.77	2097.17	6.79755e+07	4203.9	4190.81	0
271	T1	2	2	APVGGLGKLK-FYSKISEYR-a8-b4::3::xlink	GST-16E6:304:x:His-E6AP:818	26452	225.447	224.968	26452	225.447	224.968	939115	663.082	662.869	963225	883.753	884.315	2
273	T2	2	2	APVGGLGKLK-FYSKISEYR-a8-b4::3::xlink	GST-16E6:304:x:His-E6AP:818	1.53992e+08	1400.35	1394.84	1.71017e+08	2776.01	2772.23	1.64443e+08	1403.99	1398.49	1.86775e+08	3016.56	3012.04	0
680	T1	2	2	EFWEIVHSFTDEQKR-FYSKISEYR-a14-b4::4::xlink	GST-16E6:304:x:His-E6AP:798	182261	317.218	317.669	182261	317.218	317.669	0	0	0	0	0	0	2
681	T2	2	2	EFWEIVHSFTDEQKR-FYSKISEYR-a14-b4::4::xlink	GST-16E6:304:x:His-E6AP:798	9.17038e+07	1926.08	1919.85	1.22151e+08	4142.33	4135.14	1.06361e+08	1911.29	1907.94	1.61829e+08	4129.22	4126.9	0
1000	T2	2	2	ALELYKINAK-FYSKISEYR-a6-b4::3::xlink	GST-16E6:304:x:His-E6AP:73	3.70689e+07	1533.09	1532.94	3.97936e+07	3059.75	3055.48	3.61957e+06	1286.08	1282.02	4.09275e+06	1789.35	1786.24	2
998	T1	2	2	ALELYKINAK-FYSKISEYR-a6-b4::3::xlink	GST-16E6:304:x:His-E6AP:73	1.27347e+06	1251.52	1254.29	1.36174e+06	1501.78	1505.54	1.18351e+06	761.135	761.842	2.00477e+06	1510.68	1512.91	1
1293	T1	2	2	AAAKHLIER-FYSKISEYR-a4-b4::5::xlink	GST-16E6:304:x:His-E6AP:26	0	0	0	0	0	0	0	0	0	0	0	0	0
1294	T2	2	2	AAAKHLIER-FYSKISEYR-a4-b4::5::xlink	GST-16E6:304:x:His-E6AP:26	3.13717e+07	1192.95	1186.53	3.34175e+07	2373.5	2368.83	3.5911e+07	1196.15	1189.85	3.85257e+07	2380.5	2375.85	0
808	T1	2	2	AAAKHLIER-FYSKISEYR-a4-b4::4::xlink	GST-16E6:304:x:His-E6AP:26	61173.5	414.837	411.661	78927.1	618.502	614.789	260812	595.097	593.841	260812	595.097	593.841	2
815	T2	2	2	AAAKHLIER-FYSKISEYR-a4-b4::4::xlink	GST-16E6:304:x:His-E6AP:26	7.38126e+07	1214.22	1207.49	8.82532e+07	2793.37	2785.56	9.21304e+07	1196.49	1190.95	1.15113e+08	2183.34	2179.3	0
257	T1	2	2	AAAKHLIER-FYSKISEYR-a4-b4::3::xlink	GST-16E6:304:x:His-E6AP:26	0	0	0	0	0	0	159546	197.778	198.366	159546	197.778	198.366	2
262	T2	2	2	AAAKHLIER-FYSKISEYR-a4-b4::3::xlink	GST-16E6:304:x:His-E6AP:26	1.97218e+07	1197.72	1196.1	2.0097e+07	1591.5	1590.38	2.49281e+07	1188.88	1188.53	2.49577e+07	1386.28	1386.32	0
781	T1	2	2	FYSKISEYR-KVKQHTK-a4-b3::4::xlink	GST-16E6:304:x:His-E6AP:167	0	0	0	0	0	0	9385.36	137.929	137.845	9385.36	137.929	137.845	2
782	T2	2	2	FYSKISEYR-KVKQHTK-a4-b3::4::xlink	GST-16E6:304:x:His-E6AP:167	1.24221e+07	800.083	800.819	1.24717e+07	933.593	934.093	1.29776e+07	811.887	807.952	1.31539e+07	1481.44	1478.04	0
779	T1	2	2	FYSKISEYR-KVKQHTK-a4-b1::4::xlink	GST-16E6:304:x:His-E6AP:165	0	0	0	0	0	0	9385.36	137.929	137.845	9385.36	137.929	137.845	2
780	T2	2	2	FYSKISEYR-KVKQHTK-a4-b1::4::xlink	GST-16E6:304:x:His-E6AP:165	1.24221e+07	800.083	800.819	1.24717e+07	933.593	934.093	1.29776e+07	811.887	807.952	1.31539e+07	1481.44	1478.04	0
600	T1	2	2	CINCQKPLCPEEK-FYSKISEYR-a6-b4::4::xlink::1-a=57.02146:4-a=57.02146:9-a=57.02146	GST-16E6:304:x:GST-16E6:340	25941.7	228.295	228.26	25941.7	228.295	228.26	1.77733e+07	1304.16	1303.5	2.90049e+07	2386.2	2388.04	2
601	T2	2	2	CINCQKPLCPEEK-FYSKISEYR-a6-b4::4::xlink::1-a=57.02146:4-a=57.02146:9-a=57.02146	GST-16E6:304:x:GST-16E6:340	4.17582e+07	1342.23	1337.2	4.34814e+07	2451.43	2447.74	3.38704e+07	1342.5	1340.03	4.15603e+07	2669.22	2665.27	0
946	T1	2	2	HYCYSLYGTTLEQQYNKPLCDLLIR-FYSKISEYR-a17-b4::5::xlink::3-a=57.02146:20-a=57.02146	GST-16E6:304:x:GST-16E6:326	0	0	0	0	0	0	0	0	0	0	0	0	0
947	T2	2	2	HYCYSLYGTTLEQQYNKPLCDLLIR-FYSKISEYR-a17-b4::5::xlink::3-a=57.02146:20-a=57.02146	GST-16E6:304:x:GST-16E6:326	4.0038e+07	1932.43	1929.43	4.04152e+07	2253.24	2251	5.11176e+07	1938.38	1933.57	5.28397e+07	2902.89	2895.14	0
1387	T1	2	2	DGNPYAVCDKCLK-APVGGLGKLK-a10-b8::3::xlink::8-a=57.02146:11-a=57.02146	GST-16E6:297:x:His-E6AP:818	166085	212.348	213.378	166085	212.348	213.378	5.75908e+08	1396.99	1389.8	6.04451e+08	3967.52	3962.89	2
1388	T2	2	2	DGNPYAVCDKCLK-APVGGLGKLK-a10-b8::3::xlink::8-a=57.02146:11-a=57.02146	GST-16E6:297:x:His-E6AP:818	6.97532e+07	1376.25	1371.98	7.66042e+07	2738.27	2734.33	8.3489e+07	1384.16	1378.57	9.2824e+07	2750.02	2746.17	0
1365	T1	2	2	DGNPYAVCDKCLK-ALELYKINAK-a10-b6::3::xlink::8-a=57.02146:11-a=57.02146	GST-16E6:297:x:His-E6AP:73	1.5954e+06	1254.6	1255.65	1.92058e+06	2732.72	2730.83	542621	1018.95	1020.2	578661	1273.85	1275.18	2
1370	T2	2	2	DGNPYAVCDKCLK-ALELYKINAK-a10-b6::3::xlink::8-a=57.02146:11-a=57.02146	GST-16E6:297:x:His-E6AP:73	2.31627e+07	1520.84	1520.8	2.45209e+07	3011.62	3009.42	3.28946e+07	1531.2	1529.41	3.56517e+07	2542.76	2542.87	0
1319	T1	2	2	DGNPYAVCDKCLK-AAAKHLIER-a10-b4::4::xlink::8-a=57.02146:11-a=57.02146	GST-16E6:297:x:His-E6AP:26	1.13529e+06	578.767	577.741	1.13529e+06	578.767	577.741	0	0	0	0	0	0	2
1320	T2	2	2	DGNPYAVCDKCLK-AAAKHLIER-a10-b4::4::xlink::8-a=57.02146:11-a=57.02146	GST-16E6:297:x:His-E6AP:26	8.84746e+07	1195.04	1188.93	1.07133e+08	2762.71	2754.91	9.61472e+07	1186.44	1180.67	1.19051e+08	2556.36	2550.31	0
1317	T1	2	2	DGNPYAVCDKCLK-AAAKHLIER-a10-b4::3::xlink::8-a=57.02146:11-a=57.02146	GST-16E6:297:x:His-E6AP:26	0	0	0	0	0	0	0	0	0	0	0	0	0
1318	T2	2	2	DGNPYAVCDKCLK-AAAKHLIER-a10-b4::3::xlink::8-a=57.02146:11-a=57.02146	GST-16E6:297:x:His-E6AP:26	2.86031e+07	1178.63	1175.31	2.93249e+07	1959.57	1957.68	3.11859e+07	1184.65	1180	3.31309e+07	2164.08	2160.87	0
1409	T1	2	2	DGNPYAVCDKCLK-FYSKISEYR-a10-b4::4::xlink::8-a=57.02146:11-a=57.02146	GST-16E6:297:x:GST-16E6:304	82141.3	960.847	958.316	82141.3	960.847	958.316	122847	1171.74	1166.86	122847	1171.74	1166.86	1
1410	T2	2	2	DGNPYAVCDKCLK-FYSKISEYR-a10-b4::4::xlink::8-a=57.02146:11-a=57.02146	GST-16E6:297:x:GST-16E6:304	2.42073e+09	1480.32	1466.82	3.01529e+09	5855.77	5827.05	2.71855e+09	1484.72	1470.33	3.3715e+09	5868.49	5839.76	0
1399	T1	2	2	DGNPYAVCDKCLK-FYSKISEYR-a10-b4::3::xlink::8-a=57.02146:11-a=57.02146	GST-16E6:297:x:GST-16E6:304	105139	478.473	477.818	105139	478.473	477.818	106107	488.33	486.492	106107	488.33	486.492	1
1400	T2	2	2	DGNPYAVCDKCLK-FYSKISEYR-a10-b4::3::xlink::8-a=57.02146:11-a=57.02146	GST-16E6:297:x:GST-16E6:304	2.12691e+09	1481.13	1465.73	2.54458e+09	4876.95	4855.26	2.28323e+09	1485.39	1468.32	2.72432e+09	4891.12	4867.07	0
931	T1	2	2	GLVQPTRLLLEYLEEKYEEHLYER-EKAACSAAAMEEDSEASSSR-a16-b2::5::xlink::5-b=57.02146	GST-16E6:27:x:His-E6AP:191	3.04796e+06	410.667	409.791	3.04796e+06	410.667	409.791	2.58659e+07	1233.62	1231.04	2.59823e+07	1439.35	1434.43	2
932	T2	2	2	GLVQPTRLLLEYLEEKYEEHLYER-EKAACSAAAMEEDSEASSSR-a16-b2::5::xlink::5-b=57.02146	GST-16E6:27:x:His-E6AP:191	370591	206.792	205.446	370591	206.792	205.446	1.50973e+07	1088.42	1083	1.60084e+07	1710.68	1700.66	2
1385	T1	2	2	LLLEYLEEKYEEHLYER-YIADKHNMLGGCPK-a9-b5::6::xlink::12-b=57.02146	GST-16E6:27:x:GST-16E6:78	0	0	0	0	0	0	0	0	0	0	0	0	0
1386	T2	2	2	LLLEYLEEKYEEHLYER-YIADKHNMLGGCPK-a9-b5::6::xlink::12-b=57.02146	GST-16E6:27:x:GST-16E6:78	3.44894e+06	1654.89	1653.06	4.17016e+06	1984.76	1982.38	9.8602e+06	1989.15	1985.2	1.10522e+07	2980.36	2976.22	2
1382	T1	2	2	LLLEYLEEKYEEHLYER-YIADKHNMLGGCPK-a9-b5::5::xlink::12-b=57.02146	GST-16E6:27:x:GST-16E6:78	0	0	0	0	0	0	0	0	0	0	0	0	0
1383	T2	2	2	LLLEYLEEKYEEHLYER-YIADKHNMLGGCPK-a9-b5::5::xlink::12-b=57.02146	GST-16E6:27:x:GST-16E6:78	1.63704e+08	1989.43	1984.54	2.3369e+08	4628.75	4616.72	1.71186e+08	1992.25	1987.18	2.56099e+08	4634.94	4622.93	0
1380	T1	2	2	LLLEYLEEKYEEHLYER-YIADKHNMLGGCPK-a9-b5::4::xlink::12-b=57.02146	GST-16E6:27:x:GST-16E6:78	0	0	0	0	0	0	0	0	0	0	0	0	0
1381	T2	2	2	LLLEYLEEKYEEHLYER-YIADKHNMLGGCPK-a9-b5::4::xlink::12-b=57.02146	GST-16E6:27:x:GST-16E6:78	6.47774e+07	1988.14	1984.57	8.54134e+07	3640.64	3629.59	7.4282e+07	1992.44	1986.45	9.24374e+07	3976.43	3965.03	0
1363	T1	2	2	LLLEYLEEKYEEHLYER-DEGDKWR-a9-b5::5::xlink	GST-16E6:27:x:GST-16E6:40	0	0	0	0	0	0	0	0	0	0	0	0	0
1364	T2	2	2	LLLEYLEEKYEEHLYER-DEGDKWR-a9-b5::5::xlink	GST-16E6:27:x:GST-16E6:40	9.40795e+08	2079.76	2071.33	1.45078e+09	5483.06	5473.91	1.14419e+09	2080.18	2072.66	1.73927e+09	5517.84	5503.66	0
1361	T1	2	2	LLLEYLEEKYEEHLYER-DEGDKWR-a9-b5::4::xlink	GST-16E6:27:x:GST-16E6:40	92061.8	336.653	337.39	92061.8	336.653	337.39	0	0	0	0	0	0	2
1362	T2	2	2	LLLEYLEEKYEEHLYER-DEGDKWR-a9-b5::4::xlink	GST-16E6:27:x:GST-16E6:40	2.2165e+09	2033.26	2018.72	3.16322e+09	6721.6	6699	2.17625e+09	2086.37	2075.98	3.33201e+09	7248	7225.02	0
1359	T1	2	2	LLLEYLEEKYEEHLYER-DEGDKWR-a9-b5::3::xlink	GST-16E6:27:x:GST-16E6:40	0	0	0	0	0	0	185663	675.612	676.095	185663	675.612	676.095	2
1360	T2	2	2	LLLEYLEEKYEEHLYER-DEGDKWR-a9-b5::3::xlink	GST-16E6:27:x:GST-16E6:40	4.37093e+08	2016.19	2014.39	6.10162e+08	4019.99	4018.79	4.00252e+08	2072.98	2071.19	5.46773e+08	4118.29	4117.35	0
414	T1	2	2	SSKYIAWPLQGWQATFGGGDHPPK-MSPILGYWKIK-a3-b9::5::xlink	GST-16E6:197:x:GST-16E6:9	0	0	0	0	0	0	200467	354.243	355.159	200467	354.243	355.159	2
415	T2	2	2	SSKYIAWPLQGWQATFGGGDHPPK-MSPILGYWKIK-a3-b9::5::xlink	GST-16E6:197:x:GST-16E6:9	2.84152e+08	2140.43	2138.69	3.59835e+08	6052.6	6044.01	2.93384e+08	2140.97	2140.14	3.68667e+08	5700.69	5691.63	0
411	T1	2	2	SSKYIAWPLQGWQATFGGGDHPPK-MSPILGYWKIK-a3-b9::4::xlink	GST-16E6:197:x:GST-16E6:9	0	0	0	0	0	0	0	0	0	0	0	0	0
412	T2	2	2	SSKYIAWPLQGWQATFGGGDHPPK-MSPILGYWKIK-a3-b9::4::xlink	GST-16E6:197:x:GST-16E6:9	1.57077e+08	2137.49	2138.8	1.84299e+08	4270.1	4269.41	1.54478e+08	2139.52	2139.95	1.61143e+08	4628.65	4627.87	0
575	T1	2	2	YIADKHNMLGGCPKER-YLKSSK-a14-b3::5::xlink::12-a=57.02146	GST-16E6:194:x:GST-16E6:87	193479	172.417	171.722	193479	172.417	171.722	0	0	0	0	0	0	2
576	T2	2	2	YIADKHNMLGGCPKER-YLKSSK-a14-b3::5::xlink::12-a=57.02146	GST-16E6:194:x:GST-16E6:87	8.75527e+06	931.087	925.152	1.21094e+07	1699.75	1693.31	1.24776e+07	934.381	929.753	1.97376e+07	2005.14	1998.1	0
590	T1	2	2	YIAWPLQGWQATFGGGDHPPKSDLVPR-YLKSSK-a21-b3::5::xlink	GST-16E6:194:x:GST-16E6:218	0	0	0	0	0	0	0	0	0	0	0	0	0
591	T2	2	2	YIAWPLQGWQATFGGGDHPPKSDLVPR-YLKSSK-a21-b3::5::xlink	GST-16E6:194:x:GST-16E6:218	3.65886e+08	1900.05	1894.21	3.66245e+08	2848.13	2838.68	4.9982e+08	1905.78	1899.69	5.012e+08	3800.54	3790.97	0
573	T1	2	2	IEAIPQIDKYLK-LLKAITYAK-a9-b3::4::xlink	GST-16E6:191:x:His-E6AP:860	0	0	0	0	0	0	0	0	0	0	0	0	0
574	T2	2	2	IEAIPQIDKYLK-LLKAITYAK-a9-b3::4::xlink	GST-16E6:191:x:His-E6AP:860	1.09384e+07	1741.06	1737.03	1.73135e+07	3470.23	3467.87	2.37345e+07	1744.86	1741	3.38036e+07	3476.35	3474.01	0
508	T1	2	2	IEAIPQIDKYLK-AAAKHLIER-a9-b4::5::xlink	GST-16E6:191:x:His-E6AP:26	0	0	0	0	0	0	0	0	0	0	0	0	0
509	T2	2	2	IEAIPQIDKYLK-AAAKHLIER-a9-b4::5::xlink	GST-16E6:191:x:His-E6AP:26	2.68115e+06	1473.21	1468.02	2.68115e+06	1473.21	1468.02	5.91487e+06	1478.6	1473.44	5.98692e+06	1721.45	1716.29	1
833	T1	2	2	GAPNNSCSEIKMNKK-IEAIPQIDKYLK-a14-b9::5::xlink::7-a=57.02146	GST-16E6:191:x:His-E6AP:111	1.71835e+08	1171.18	1168.22	2.41907e+08	2332.28	2333.54	6.87007e+07	1175.46	1172.33	1.02383e+08	2339.9	2341.21	1
834	T2	2	2	GAPNNSCSEIKMNKK-IEAIPQIDKYLK-a14-b9::5::xlink::7-a=57.02146	GST-16E6:191:x:His-E6AP:111	1.52048e+08	1176.03	1169.91	2.0939e+08	2342.26	2337.52	6.47864e+07	1179.77	1173.85	8.85142e+07	2349.04	2344.31	1
831	T1	2	2	GAPNNSCSEIKMNKK-IEAIPQIDKYLK-a11-b9::5::xlink::7-a=57.02146	GST-16E6:191:x:His-E6AP:108	1.71835e+08	1171.18	1168.22	2.41907e+08	2332.28	2333.54	6.87007e+07	1175.46	1172.33	1.02383e+08	2339.9	2341.21	1
832	T2	2	2	GAPNNSCSEIKMNKK-IEAIPQIDKYLK-a11-b9::5::xlink::7-a=57.02146	GST-16E6:191:x:His-E6AP:108	1.52048e+08	1176.03	1169.91	2.0939e+08	2342.26	2337.52	6.47864e+07	1179.77	1173.85	8.85142e+07	2349.04	2344.31	1
1377	T1	2	2	LLLEYLEEKYEEHLYER-RIEAIPQIDKYLK-a9-b10::6::xlink	GST-16E6:191:x:GST-16E6:27	0	0	0	0	0	0	0	0	0	0	0	0	0
1378	T2	2	2	LLLEYLEEKYEEHLYER-RIEAIPQIDKYLK-a9-b10::6::xlink	GST-16E6:191:x:GST-16E6:27	5.23604e+07	2121.13	2116.31	8.5063e+07	4234.01	4223.09	5.99532e+07	2123.25	2119.65	9.69928e+07	4593.72	4582.79	0
1375	T1	2	2	LLLEYLEEKYEEHLYER-RIEAIPQIDKYLK-a9-b10::5::xlink	GST-16E6:191:x:GST-16E6:27	0	0	0	0	0	0	0	0	0	0	0	0	0
1376	T2	2	2	LLLEYLEEKYEEHLYER-RIEAIPQIDKYLK-a9-b10::5::xlink	GST-16E6:191:x:GST-16E6:27	6.62983e+08	2130.85	2124.32	1.2285e+09	7069.96	7054.26	7.11407e+08	2131.38	2124.12	1.33755e+09	6719.92	6707.45	0
1373	T1	2	2	LLLEYLEEKYEEHLYER-RIEAIPQIDKYLK-a9-b10::4::xlink	GST-16E6:191:x:GST-16E6:27	4.96528e+07	1031.04	1032.41	4.96775e+07	1379.05	1381.41	1.03999e+07	1744.91	1749.82	1.03999e+07	1744.91	1749.82	2
1374	T2	2	2	LLLEYLEEKYEEHLYER-RIEAIPQIDKYLK-a9-b10::4::xlink	GST-16E6:191:x:GST-16E6:27	5.04176e+08	2126.15	2122.47	9.61784e+08	6710.49	6698.15	5.43188e+08	2127.89	2122.89	1.0401e+09	6716.69	6704.07	0
1371	T1	2	2	LLLEYLEEKYEEHLYER-RIEAIPQIDKYLK-a9-b10::3::xlink	GST-16E6:191:x:GST-16E6:27	0	0	0	0	0	0	0	0	0	0	0	0	0
1372	T2	2	2	LLLEYLEEKYEEHLYER-RIEAIPQIDKYLK-a9-b10::3::xlink	GST-16E6:191:x:GST-16E6:27	1.27625e+07	1409.21	1409.01	1.30201e+07	1761.33	1760.45	1.04213e+07	1763.2	1763.45	1.07994e+07	2115.3	2116.65	1
1368	T1	2	2	LLLEYLEEKYEEHLYER-IEAIPQIDKYLK-a9-b9::5::xlink	GST-16E6:191:x:GST-16E6:27	0	0	0	0	0	0	0	0	0	0	0	0	0
1369	T2	2	2	LLLEYLEEKYEEHLYER-IEAIPQIDKYLK-a9-b9::5::xlink	GST-16E6:191:x:GST-16E6:27	2.98691e+09	2241.3	2227.56	5.90742e+09	8162.83	8137.85	3.14341e+09	2241.49	2229.13	6.23266e+09	8168.05	8143.09	0
1366	T1	2	2	LLLEYLEEKYEEHLYER-IEAIPQIDKYLK-a9-b9::3::xlink	GST-16E6:191:x:GST-16E6:27	0	0	0	0	0	0	0	0	0	0	0	0	0
1367	T2	2	2	LLLEYLEEKYEEHLYER-IEAIPQIDKYLK-a9-b9::3::xlink	GST-16E6:191:x:GST-16E6:27	7.31057e+08	2225.28	2226.88	1.38915e+09	6661.66	6652.69	7.63902e+08	2226.84	2228.45	1.46991e+09	6667.93	6658.96	0
417	T1	2	2	SSKYIAWPLQGWQATFGGGDHPPK-RIEAIPQIDKYLK-a3-b10::4::xlink	GST-16E6:191:x:GST-16E6:197	850782	657.713	659.783	850782	657.713	659.783	0	0	0	0	0	0	2
418	T2	2	2	SSKYIAWPLQGWQATFGGGDHPPK-RIEAIPQIDKYLK-a3-b10::4::xlink	GST-16E6:191:x:GST-16E6:197	5.56094e+08	1991.24	1988.11	5.79793e+08	4304.89	4302.04	2.96723e+07	1995.31	1989.23	3.00377e+07	2991.83	2981.61	1
404	T1	2	2	SSKYIAWPLQGWQATFGGGDHPPK-IEAIPQIDKYLK-a3-b9::5::xlink	GST-16E6:191:x:GST-16E6:197	0	0	0	0	0	0	0	0	0	0	0	0	0
405	T2	2	2	SSKYIAWPLQGWQATFGGGDHPPK-IEAIPQIDKYLK-a3-b9::5::xlink	GST-16E6:191:x:GST-16E6:197	1.97153e+09	2092.27	2090.28	2.69214e+09	6264.58	6255.19	2.10969e+09	2094.12	2092.31	2.85037e+09	6272.1	6262.69	0
402	T1	2	2	SSKYIAWPLQGWQATFGGGDHPPK-IEAIPQIDKYLK-a3-b9::4::xlink	GST-16E6:191:x:GST-16E6:197	0	0	0	0	0	0	0	0	0	0	0	0	0
403	T2	2	2	SSKYIAWPLQGWQATFGGGDHPPK-IEAIPQIDKYLK-a3-b9::4::xlink	GST-16E6:191:x:GST-16E6:197	7.52447e+08	2091.77	2090.14	8.17458e+08	5917.21	5907.39	8.26715e+08	2092.49	2090.87	9.56007e+08	6267.57	6258.14	0
627	T1	2	2	CINCQKPLCPEEK-KRIEAIPQIDK-a6-b1::4::xlink::1-a=57.02146:4-a=57.02146:9-a=57.02146	GST-16E6:181:x:GST-16E6:340	0	0	0	0	0	0	0	0	0	0	0	0	0
628	T2	2	2	CINCQKPLCPEEK-KRIEAIPQIDK-a6-b1::4::xlink::1-a=57.02146:4-a=57.02146:9-a=57.02146	GST-16E6:181:x:GST-16E6:340	7.25704e+06	1045.29	1039.64	7.25704e+06	1045.29	1039.64	9.43292e+06	1048.36	1042.7	9.43292e+06	1048.36	1042.7	1
371	T1	2	2	KRIEAIPQIDK-YLKSSK-a1-b3::5::xlink	GST-16E6:181:x:GST-16E6:194	0	0	0	0	0	0	0	0	0	0	0	0	0
376	T2	2	2	KRIEAIPQIDK-YLKSSK-a1-b3::5::xlink	GST-16E6:181:x:GST-16E6:194	1.24861e+08	1097.73	1092.88	1.3984e+08	2188.6	2183.54	1.41875e+08	1103.64	1097.73	1.57168e+08	2383.37	2374.18	0
348	T1	2	2	KRIEAIPQIDK-YLKSSK-a1-b3::4::xlink	GST-16E6:181:x:GST-16E6:194	0	0	0	0	0	0	33621.7	169.352	170.027	33621.7	169.352	170.027	2
361	T2	2	2	KRIEAIPQIDK-YLKSSK-a1-b3::4::xlink	GST-16E6:181:x:GST-16E6:194	7.11381e+08	1103.56	1095.2	8.1781e+08	2743.51	2729.9	7.1372e+08	1107.61	1100.38	8.07852e+08	2756.05	2744.28	0
334	T1	2	2	KRIEAIPQIDK-YLKSSK-a1-b3::3::xlink	GST-16E6:181:x:GST-16E6:194	0	0	0	0	0	0	0	0	0	0	0	0	0
339	T2	2	2	KRIEAIPQIDK-YLKSSK-a1-b3::3::xlink	GST-16E6:181:x:GST-16E6:194	2.60364e+08	1097.99	1093.23	2.80681e+08	2188.63	2183.58	2.68211e+08	1102.1	1097.94	2.92524e+08	2197.95	2192.91	0
1487	T1	2	2	LVCFKK-YLKSSK-a5-b3::4::xlink::3-a=57.02146	GST-16E6:180:x:GST-16E6:194	117245	327.521	329.497	117245	327.521	329.497	0	0	0	0	0	0	2
1488	T2	2	2	LVCFKK-YLKSSK-a5-b3::4::xlink::3-a=57.02146	GST-16E6:180:x:GST-16E6:194	4.02431e+06	1001.54	1003.32	4.02431e+06	1001.54	1003.32	9.39565e+06	1006.46	1008.24	9.39565e+06	1006.46	1008.24	1
218	T1	2	2	NKKFELGLEFPNLPYYIDGDVK-LPEMLKMFEDR-a3-b6::5::xlink	GST-16E6:131:x:GST-16E6:45	0	0	0	0	0	0	0	0	0	0	0	0	0
219	T2	2	2	NKKFELGLEFPNLPYYIDGDVK-LPEMLKMFEDR-a3-b6::5::xlink	GST-16E6:131:x:GST-16E6:45	1.53687e+08	2266.15	2267.75	1.71253e+08	5276.59	5274.54	1.47705e+08	2263.47	2264.46	1.66847e+08	4898.27	4894.63	0
215	T1	2	2	NKKFELGLEFPNLPYYIDGDVK-LPEMLKMFEDR-a3-b6::4::xlink	GST-16E6:131:x:GST-16E6:45	0	0	0	0	0	0	0	0	0	0	0	0	0
216	T2	2	2	NKKFELGLEFPNLPYYIDGDVK-LPEMLKMFEDR-a3-b6::4::xlink	GST-16E6:131:x:GST-16E6:45	1.75031e+08	2261.43	2264.44	1.95777e+08	4521.22	4520.14	1.87271e+08	2260.77	2262.91	2.07539e+08	4146.45	4142.3	0
1205	T1	2	2	KFELGLEFPNLPYYIDGDVK-LPEMLKMFEDR-a1-b6::4::xlink	GST-16E6:131:x:GST-16E6:45	262830	1200.03	1204.81	262830	1200.03	1204.81	230939	1200.86	1203.26	291891	1592.12	1594.83	1
1206	T2	2	2	KFELGLEFPNLPYYIDGDVK-LPEMLKMFEDR-a1-b6::4::xlink	GST-16E6:131:x:GST-16E6:45	7.73237e+08	2431.51	2433.08	1.01977e+09	6464.38	6465.19	8.74272e+08	2436.37	2434.82	1.15021e+09	6876.38	6869.59	0
1202	T1	2	2	KFELGLEFPNLPYYIDGDVK-LPEMLKMFEDR-a1-b6::3::xlink	GST-16E6:131:x:GST-16E6:45	0	0	0	0	0	0	169219	399.473	399.531	169219	399.473	399.531	2
1203	T2	2	2	KFELGLEFPNLPYYIDGDVK-LPEMLKMFEDR-a1-b6::3::xlink	GST-16E6:131:x:GST-16E6:45	3.76356e+08	2445.88	2448.93	3.77872e+08	3660.18	3658.66	1.2294e+08	2425.33	2428.75	1.32053e+08	4043.45	4042.15	1
213	T1	2	2	NKKFELGLEFPNLPYYIDGDVK-LPEMLKMFEDR-a2-b6::4::xlink	GST-16E6:131:x:GST-16E6:44	0	0	0	0	0	0	0	0	0	0	0	0	0
214	T2	2	2	NKKFELGLEFPNLPYYIDGDVK-LPEMLKMFEDR-a2-b6::4::xlink	GST-16E6:131:x:GST-16E6:44	1.73875e+08	2261.43	2264.44	1.94885e+08	4897.24	4894.9	1.73185e+08	2260.57	2262.91	1.94256e+08	4146.06	4141.91	0
233	T1	2	2	NKKFELGLEFPNLPYYIDGDVK-VDFLSKLPEMLK-a3-b6::5::xlink	GST-16E6:125:x:GST-16E6:45	0	0	0	0	0	0	0	0	0	0	0	0	0
234	T2	2	2	NKKFELGLEFPNLPYYIDGDVK-VDFLSKLPEMLK-a3-b6::5::xlink	GST-16E6:125:x:GST-16E6:45	1.05117e+09	2388.81	2389.37	1.4191e+09	7143.68	7135.25	1.10299e+09	2390.78	2391.67	1.48623e+09	7150.69	7142.26	0
230	T1	2	2	NKKFELGLEFPNLPYYIDGDVK-VDFLSKLPEMLK-a3-b6::4::xlink	GST-16E6:125:x:GST-16E6:45	0	0	0	0	0	0	0	0	0	0	0	0	0
231	T2	2	2	NKKFELGLEFPNLPYYIDGDVK-VDFLSKLPEMLK-a3-b6::4::xlink	GST-16E6:125:x:GST-16E6:45	1.16949e+09	2392.46	2390.06	1.56403e+09	7149.38	7140.8	1.24487e+09	2391.17	2391.69	1.70167e+09	7150.41	7141.98	0
228	T1	2	2	NKKFELGLEFPNLPYYIDGDVK-VDFLSKLPEMLK-a3-b6::3::xlink	GST-16E6:125:x:GST-16E6:45	0	0	0	0	0	0	0	0	0	0	0	0	0
229	T2	2	2	NKKFELGLEFPNLPYYIDGDVK-VDFLSKLPEMLK-a3-b6::3::xlink	GST-16E6:125:x:GST-16E6:45	1.82637e+08	2379.48	2381.66	1.93662e+08	3174.58	3172.27	1.9996e+08	2381.05	2383.23	2.07628e+08	3177.5	3175.19	0
201	T1	2	2	NKKFELGLEFPNLPYYIDGDVK-DFETLKVDFLSKLPEMLK-a3-b12::5::xlink	GST-16E6:125:x:GST-16E6:45	0	0	0	0	0	0	0	0	0	0	0	0	0
202	T2	2	2	NKKFELGLEFPNLPYYIDGDVK-DFETLKVDFLSKLPEMLK-a3-b12::5::xlink	GST-16E6:125:x:GST-16E6:45	4.51636e+08	2565.48	2567.03	5.84424e+08	6811.7	6813.62	879908	854.107	853.484	879908	854.107	853.484	2
199	T1	2	2	NKKFELGLEFPNLPYYIDGDVK-DFETLKVDFLSKLPEMLK-a3-b12::4::xlink	GST-16E6:125:x:GST-16E6:45	0	0	0	0	0	0	0	0	0	0	0	0	0
200	T2	2	2	NKKFELGLEFPNLPYYIDGDVK-DFETLKVDFLSKLPEMLK-a3-b12::4::xlink	GST-16E6:125:x:GST-16E6:45	6.59909e+07	2553	2553.85	6.63632e+07	2980.51	2980.06	4.98476e+07	2558.04	2561.05	5.52574e+07	3413.64	3411.92	0
1215	T1	2	2	KFELGLEFPNLPYYIDGDVK-VDFLSKLPEMLK-a1-b6::5::xlink	GST-16E6:125:x:GST-16E6:45	0	0	0	0	0	0	0	0	0	0	0	0	0
1216	T2	2	2	KFELGLEFPNLPYYIDGDVK-VDFLSKLPEMLK-a1-b6::5::xlink	GST-16E6:125:x:GST-16E6:45	1.23213e+08	2554.59	2558	1.30643e+08	5520.71	5515.24	1.27413e+08	2554.49	2557.34	1.37915e+08	4679.4	4680.32	0
1213	T1	2	2	KFELGLEFPNLPYYIDGDVK-VDFLSKLPEMLK-a1-b6::4::xlink	GST-16E6:125:x:GST-16E6:45	0	0	0	0	0	0	201892	1261.75	1264.72	201892	1261.75	1264.72	2
1214	T2	2	2	KFELGLEFPNLPYYIDGDVK-VDFLSKLPEMLK-a1-b6::4::xlink	GST-16E6:125:x:GST-16E6:45	6.49868e+09	2562.19	2559.42	8.70788e+09	8507.17	8488.68	7.37388e+09	2563.14	2561.09	9.82643e+09	8513.79	8495.29	0
1211	T1	2	2	KFELGLEFPNLPYYIDGDVK-VDFLSKLPEMLK-a1-b6::3::xlink	GST-16E6:125:x:GST-16E6:45	0	0	0	0	0	0	0	0	0	0	0	0	0
1212	T2	2	2	KFELGLEFPNLPYYIDGDVK-VDFLSKLPEMLK-a1-b6::3::xlink	GST-16E6:125:x:GST-16E6:45	1.30011e+09	2558.03	2559.59	1.6471e+09	6799.63	6801.52	1.44582e+09	2559.64	2561.17	1.84609e+09	6804.29	6806.2	0
226	T1	2	2	NKKFELGLEFPNLPYYIDGDVK-VDFLSKLPEMLK-a2-b6::5::xlink	GST-16E6:125:x:GST-16E6:44	4661.04	397.268	397.671	4661.04	397.268	397.671	0	0	0	0	0	0	2
227	T2	2	2	NKKFELGLEFPNLPYYIDGDVK-VDFLSKLPEMLK-a2-b6::5::xlink	GST-16E6:125:x:GST-16E6:44	1.0506e+09	2388.81	2389.37	1.41757e+09	7143.68	7135.25	1.10115e+09	2390.78	2391.67	1.4844e+09	7150.69	7142.26	0
224	T1	2	2	NKKFELGLEFPNLPYYIDGDVK-VDFLSKLPEMLK-a2-b6::4::xlink	GST-16E6:125:x:GST-16E6:44	0	0	0	0	0	0	0	0	0	0	0	0	0
225	T2	2	2	NKKFELGLEFPNLPYYIDGDVK-VDFLSKLPEMLK-a2-b6::4::xlink	GST-16E6:125:x:GST-16E6:44	1.16949e+09	2392.46	2390.06	1.56491e+09	7149.38	7140.8	1.24538e+09	2391.17	2391.69	1.70544e+09	7150.48	7142.05	0
426	T1	2	2	VDFLSKLPEMLK-DEGDKWR-a6-b5::4::xlink	GST-16E6:125:x:GST-16E6:40	52210.5	340.825	341.626	52210.5	340.825	341.626	82897.4	345.82	346.788	82897.4	345.82	346.788	1
427	T2	2	2	VDFLSKLPEMLK-DEGDKWR-a6-b5::4::xlink	GST-16E6:125:x:GST-16E6:40	1.16023e+07	2140.7	2141.91	1.24975e+07	3922.72	3921.84	1.9267e+07	2144.95	2144.7	2.28362e+07	5000.43	4988.71	0
588	T1	2	2	YIAWPLQGWQATFGGGDHPPKSDLVPR-VDFLSKLPEMLK-a21-b6::5::xlink	GST-16E6:125:x:GST-16E6:218	0	0	0	0	0	0	0	0	0	0	0	0	0
589	T2	2	2	YIAWPLQGWQATFGGGDHPPKSDLVPR-VDFLSKLPEMLK-a21-b6::5::xlink	GST-16E6:125:x:GST-16E6:218	9.39875e+08	2378.53	2378.28	1.13953e+09	7110.48	7102	1.03992e+09	2380.71	2382.29	1.29742e+09	7118.72	7110.21	0
581	T1	2	2	YIAWPLQGWQATFGGGDHPPKSDLVPR-DFETLKVDFLSK-a21-b6::5::xlink	GST-16E6:119:x:GST-16E6:218	0	0	0	0	0	0	0	0	0	0	0	0	0
582	T2	2	2	YIAWPLQGWQATFGGGDHPPKSDLVPR-DFETLKVDFLSK-a21-b6::5::xlink	GST-16E6:119:x:GST-16E6:218	1.95591e+09	2405.23	2406.23	2.51847e+09	7199.52	7191.14	1.89551e+09	2410.12	2410.79	2.59384e+09	7212.94	7204.52	0
994	T1	2	2	IAYSKDFETLK-LLKAITYAK-a5-b3::4::xlink	GST-16E6:113:x:His-E6AP:860	0	0	0	0	0	0	0	0	0	0	0	0	0
995	T2	2	2	IAYSKDFETLK-LLKAITYAK-a5-b3::4::xlink	GST-16E6:113:x:His-E6AP:860	1.85125e+06	1532.68	1527.74	1.87614e+06	1785.77	1780.83	7.05773e+06	1538.23	1533.32	9.11061e+06	2806.91	2801.54	1
963	T1	2	2	IAYSKDFETLK-AAAKHLIER-a5-b4::5::xlink	GST-16E6:113:x:His-E6AP:26	0	0	0	0	0	0	0	0	0	0	0	0	0
964	T2	2	2	IAYSKDFETLK-AAAKHLIER-a5-b4::5::xlink	GST-16E6:113:x:His-E6AP:26	7.0566e+06	1267.34	1262.04	8.41301e+06	1686.52	1681.11	1.00682e+07	1272.34	1267.07	1.13891e+07	2113.14	2108.44	0
961	T1	2	2	IAYSKDFETLK-AAAKHLIER-a5-b4::4::xlink	GST-16E6:113:x:His-E6AP:26	0	0	0	0	0	0	71881.7	194.618	195.656	71881.7	194.618	195.656	2
962	T2	2	2	IAYSKDFETLK-AAAKHLIER-a5-b4::4::xlink	GST-16E6:113:x:His-E6AP:26	2.44201e+07	1267.64	1262.36	3.54636e+07	2315.87	2311.46	4.2405e+07	1271.78	1266.51	6.50607e+07	2532.45	2528.13	0
549	T1	2	2	YIADKHNMLGGCPKER-IAYSKDFETLK-a14-b5::4::xlink::12-a=57.02146	GST-16E6:113:x:GST-16E6:87	0	0	0	0	0	0	0	0	0	0	0	0	0
550	T2	2	2	YIADKHNMLGGCPKER-IAYSKDFETLK-a14-b5::4::xlink::12-a=57.02146	GST-16E6:113:x:GST-16E6:87	7.4507e+06	1269.94	1263.85	7.4507e+06	1269.94	1263.85	1.45031e+07	1273.56	1267.49	1.45031e+07	1273.56	1267.49	0
969	T1	2	2	IAYSKDFETLK-DEGDKWR-a5-b5::4::xlink	GST-16E6:113:x:GST-16E6:40	0	0	0	0	0	0	173368	1271.86	1261.59	194949	2016.08	2005.91	2
971	T2	2	2	IAYSKDFETLK-DEGDKWR-a5-b5::4::xlink	GST-16E6:113:x:GST-16E6:40	5.97985e+06	1517.49	1511.06	7.07662e+06	2763.56	2757.77	8.61668e+07	1524.83	1518.42	8.81482e+07	4035.52	4024.14	1
975	T1	2	2	IAYSKDFETLK-FYSKISEYR-a5-b4::4::xlink	GST-16E6:113:x:GST-16E6:304	0	0	0	0	0	0	26468.7	246.097	245.549	26468.7	246.097	245.549	2
976	T2	2	2	IAYSKDFETLK-FYSKISEYR-a5-b4::4::xlink	GST-16E6:113:x:GST-16E6:304	7.34623e+07	1548.12	1543.25	9.6327e+07	3073.79	3070.63	7.93788e+07	1552.33	1547.47	1.05617e+08	3080.76	3077.61	0
973	T1	2	2	IAYSKDFETLK-FYSKISEYR-a5-b4::3::xlink	GST-16E6:113:x:GST-16E6:304	181465	731.54	729.583	181465	731.54	729.583	713786	1001.83	998.406	713786	1001.83	998.406	2
974	T2	2	2	IAYSKDFETLK-FYSKISEYR-a5-b4::3::xlink	GST-16E6:113:x:GST-16E6:304	2.96339e+07	1540.04	1538.3	3.20549e+07	2555.43	2555.6	3.26683e+07	1566.39	1561.61	3.46407e+07	4074.76	4067.09	0
1474	T1	2	2	DGNPYAVCDKCLK-IAYSKDFETLK-a10-b5::4::xlink::8-a=57.02146:11-a=57.02146	GST-16E6:113:x:GST-16E6:297	0	0	0	0	0	0	9.67219e+08	1567.35	1557.48	1.8101e+09	5428.66	5416.36	2
1475	T2	2	2	DGNPYAVCDKCLK-IAYSKDFETLK-a10-b5::4::xlink::8-a=57.02146:11-a=57.02146	GST-16E6:113:x:GST-16E6:297	7.20162e+07	1532.01	1527.07	9.82999e+07	3300.21	3296.23	3.09865e+08	1580.44	1562.49	3.41303e+08	5929.35	5901.07	1
1460	T1	2	2	DGNPYAVCDKCLK-IAYSKDFETLK-a10-b5::3::xlink::8-a=57.02146:11-a=57.02146	GST-16E6:113:x:GST-16E6:297	101312	261.755	261.738	101312	261.755	261.738	6.2509e+08	1566.07	1556.31	1.08117e+09	4638.79	4629.48	2
1466	T2	2	2	DGNPYAVCDKCLK-IAYSKDFETLK-a10-b5::3::xlink::8-a=57.02146:11-a=57.02146	GST-16E6:113:x:GST-16E6:297	4.23622e+07	1529.07	1525.46	5.1844e+07	2790.87	2788.97	1.74919e+08	1587.15	1570.2	2.27107e+08	4655.45	4634.27	1
1279	T1	2	2	KLPQLCTELQTTIHDIILECVYCK-IAYSKDFETLK-a1-b5::5::xlink::6-a=57.02146:20-a=57.02146:23-a=57.02146	GST-16E6:113:x:GST-16E6:243	0	0	0	0	0	0	0	0	0	0	0	0	0
1280	T2	2	2	KLPQLCTELQTTIHDIILECVYCK-IAYSKDFETLK-a1-b5::5::xlink::6-a=57.02146:20-a=57.02146:23-a=57.02146	GST-16E6:113:x:GST-16E6:243	3.69524e+07	1898.24	1898.73	4.23933e+07	3414.5	3413.45	1.62992e+08	2279.89	2280.61	1.70211e+08	4558.24	4554.25	2
583	T1	2	2	YIAWPLQGWQATFGGGDHPPKSDLVPR-IAYSKDFETLK-a21-b5::5::xlink	GST-16E6:113:x:GST-16E6:218	494823	339.523	340.134	494823	339.523	340.134	215652	340.687	340.713	215652	340.687	340.713	2
584	T2	2	2	YIAWPLQGWQATFGGGDHPPKSDLVPR-IAYSKDFETLK-a21-b5::5::xlink	GST-16E6:113:x:GST-16E6:218	2.37176e+09	2052.19	2049.87	3.1425e+09	6146.98	6137.42	2.5002e+09	2055.59	2052.46	3.35409e+09	6150.58	6141.07	0
433	T1	2	2	VDFLSKLPEMLK-IAYSKDFETLK-a6-b5::4::xlink	GST-16E6:113:x:GST-16E6:125	4.10884e+07	2095.78	2100.98	4.29423e+07	3488.84	3498.28	3.14736e+07	2093.07	2098.38	3.17476e+07	2442.52	2448.28	0
434	T2	2	2	VDFLSKLPEMLK-IAYSKDFETLK-a6-b5::4::xlink	GST-16E6:113:x:GST-16E6:125	7.86433e+08	2109.34	2107.11	1.51208e+09	6315.44	6306.11	8.70882e+08	2111.6	2109.74	1.69874e+09	6323.72	6314.4	0
431	T1	2	2	VDFLSKLPEMLK-IAYSKDFETLK-a6-b5::3::xlink	GST-16E6:113:x:GST-16E6:125	3.21785e+06	1764.69	1768.34	3.72808e+06	4160.06	4167.71	537786	2111.48	2113.29	732300	3504.98	3507.84	2
432	T2	2	2	VDFLSKLPEMLK-IAYSKDFETLK-a6-b5::3::xlink	GST-16E6:113:x:GST-16E6:125	5.42055e+08	2109.06	2107.87	1.00603e+09	6315.53	6306.17	6.56283e+08	2110.3	2110.38	1.1915e+09	6310.84	6301.45	0
28	T2	2	2	IAYSKDFETLKVDFLSK-IAYSKDFETLK-a11-b5::5::xlink	GST-16E6:113:x:GST-16E6:119	1.37768e+08	1905.3	1899.98	1.47595e+08	4430.75	4422.95	1.39181e+08	1910.82	1903.64	1.51795e+08	4124.42	4115.63	0
6	T1	2	2	IAYSKDFETLKVDFLSK-IAYSKDFETLK-a11-b5::5::xlink	GST-16E6:113:x:GST-16E6:119	0	0	0	0	0	0	0	0	0	0	0	0	0
1270	T1	2	2	DFETLKVDFLSK-IAYSKDFETLK-a6-b5::4::xlink	GST-16E6:113:x:GST-16E6:119	417797	1072.03	1075.78	455921	1403.31	1406.33	1671.21	359.165	357.065	1671.21	359.165	357.065	2
1273	T2	2	2	DFETLKVDFLSK-IAYSKDFETLK-a6-b5::4::xlink	GST-16E6:113:x:GST-16E6:119	3.78838e+07	2124.86	2125.67	5.47804e+07	4951.71	4943.47	5.05502e+07	2131.74	2131.25	7.77953e+07	4611.98	4609.66	0
1265	T1	2	2	DFETLKVDFLSK-IAYSKDFETLK-a6-b5::3::xlink	GST-16E6:113:x:GST-16E6:119	829584	1752.81	1754.54	972434	2103.24	2105.83	753847	2146.56	2151.68	1.25773e+06	4625.46	4634.88	1
1267	T2	2	2	DFETLKVDFLSK-IAYSKDFETLK-a6-b5::3::xlink	GST-16E6:113:x:GST-16E6:119	5.45276e+07	2140.28	2133.42	8.80886e+07	6029.68	6020.21	5.95172e+07	2133.96	2129.42	9.51106e+07	6365.98	6356.45	0
195	T1	2	2	IAYSKDFETLKVDFLSK-IAYSKDFETLK-a5-b5::5::xlink	GST-16E6:113:x:GST-16E6:113	0	0	0	0	0	0	0	0	0	0	0	0	0
196	T2	2	2	IAYSKDFETLKVDFLSK-IAYSKDFETLK-a5-b5::5::xlink	GST-16E6:113:x:GST-16E6:113	1.37273e+08	1906.96	1900.59	1.48548e+08	4749.04	4739.63	1.39181e+08	1907.78	1903.13	1.51778e+08	3802.82	3799.06	0
139	T1	2	2	IAYSKDFETLKVDFLSK-IAYSKDFETLK-a5-b5::4::xlink	GST-16E6:113:x:GST-16E6:113	1.86905e+06	633.547	635.403	1.86905e+06	633.547	635.403	0	0	0	0	0	0	2
144	T2	2	2	IAYSKDFETLKVDFLSK-IAYSKDFETLK-a5-b5::4::xlink	GST-16E6:113:x:GST-16E6:113	1.27283e+08	1905.72	1899.71	1.29142e+08	3801.38	3791.33	1.30672e+08	1906.59	1901.54	1.36618e+08	4438.85	4428.65	0
109	T2	2	2	IAYSKDFETLKVDFLSK-IAYSKDFETLK-a5-b5::3::xlink	GST-16E6:113:x:GST-16E6:113	2.16166e+07	1581.23	1579.22	2.16166e+07	1581.23	1579.22	1.96804e+07	1592.16	1591.14	2.00589e+07	1908.95	1907.37	1
90	T1	2	2	IAYSKDFETLKVDFLSK-IAYSKDFETLK-a5-b5::3::xlink	GST-16E6:113:x:GST-16E6:113	1.66102e+06	1589.45	1591.89	1.66102e+06	1589.45	1591.89	830422	328.093	328.704	830422	328.093	328.704	2
981	T1	2	2	IAYSKDFETLK-IAYSKDFETLK-a5-b5::4::xlink	GST-16E6:113:x:GST-16E6:113	332813	753.247	752.551	332813	753.247	752.551	574330	1005.05	1004.62	720635	1251.55	1252.09	2
982	T2	2	2	IAYSKDFETLK-IAYSKDFETLK-a5-b5::4::xlink	GST-16E6:113:x:GST-16E6:113	8.44586e+08	1625.93	1618.66	1.52833e+09	4834.68	4823.64	8.71518e+08	1636.45	1627.05	1.60058e+09	5406.24	5387.95	0
979	T1	2	2	IAYSKDFETLK-IAYSKDFETLK-a5-b5::3::xlink	GST-16E6:113:x:GST-16E6:113	430352	1082.37	1081.37	469993	1351.37	1350.6	131090	529.082	529.466	131090	529.082	529.466	2
980	T2	2	2	IAYSKDFETLK-IAYSKDFETLK-a5-b5::3::xlink	GST-16E6:113:x:GST-16E6:113	4.55217e+08	1634	1627.45	7.41519e+08	4036.17	4031.02	4.8641e+08	1624.93	1618.88	7.85066e+08	4025.37	4017.83	0
1156	T1	2	2	IKGLVQPTR-LKMIIAK-a2-b2::4::xlink	GST-16E6:11:x:His-E6AP:820	0	0	0	0	0	0	0	0	0	0	0	0	0
1157	T2	2	2	IKGLVQPTR-LKMIIAK-a2-b2::4::xlink	GST-16E6:11:x:His-E6AP:820	1.10784e+06	858.702	859.705	1.10784e+06	858.702	859.705	3.64694e+06	1293.67	1295.42	3.64694e+06	1293.67	1295.42	2
286	T1	2	2	APVGGLGKLK-IKGLVQPTR-a8-b2::3::xlink	GST-16E6:11:x:His-E6AP:818	0	0	0	0	0	0	0	0	0	0	0	0	0
287	T2	2	2	APVGGLGKLK-IKGLVQPTR-a8-b2::3::xlink	GST-16E6:11:x:His-E6AP:818	2.89681e+06	1051.47	1053.15	2.89681e+06	1051.47	1053.15	1.07216e+07	1267.14	1266.91	1.08346e+07	1477.49	1477.86	2
553	T1	2	2	YIADKHNMLGGCPKER-IKGLVQPTR-a14-b2::5::xlink::12-a=57.02146	GST-16E6:11:x:GST-16E6:87	0	0	0	0	0	0	6892.02	179.042	178.98	6892.02	179.042	178.98	2
554	T2	2	2	YIADKHNMLGGCPKER-IKGLVQPTR-a14-b2::5::xlink::12-a=57.02146	GST-16E6:11:x:GST-16E6:87	7.37798e+07	1107.17	1103.2	1.25664e+08	2930.24	2921.93	7.80389e+07	1103.34	1098.5	1.34956e+08	2930.64	2921.15	0
551	T1	2	2	YIADKHNMLGGCPKER-IKGLVQPTR-a14-b2::4::xlink::12-a=57.02146	GST-16E6:11:x:GST-16E6:87	0	0	0	0	0	0	0	0	0	0	0	0	0
552	T2	2	2	YIADKHNMLGGCPKER-IKGLVQPTR-a14-b2::4::xlink::12-a=57.02146	GST-16E6:11:x:GST-16E6:87	2.55179e+07	1097.83	1093.87	3.84698e+07	2188.82	2183.77	2.80352e+07	1101.62	1097.53	4.36846e+07	2380.8	2374.42	0
940	T1	2	2	HNMLGGCPKER-IKGLVQPTR-a9-b2::4::xlink::7-a=57.02146	GST-16E6:11:x:GST-16E6:87	98606.4	183.035	183.661	98606.4	183.035	183.661	9975.95	172.628	169.502	9975.95	172.628	169.502	2
941	T2	2	2	HNMLGGCPKER-IKGLVQPTR-a9-b2::4::xlink::7-a=57.02146	GST-16E6:11:x:GST-16E6:87	2.13624e+07	1054.52	1051.03	2.90571e+07	2103.4	2098.16	5.0129e+07	1059.38	1054.97	5.93197e+07	2111.41	2106.18	1
207	T1	2	2	NKKFELGLEFPNLPYYIDGDVK-IKGLVQPTR-a3-b2::5::xlink	GST-16E6:11:x:GST-16E6:45	0	0	0	0	0	0	0	0	0	0	0	0	0
208	T2	2	2	NKKFELGLEFPNLPYYIDGDVK-IKGLVQPTR-a3-b2::5::xlink	GST-16E6:11:x:GST-16E6:45	1.81048e+08	1970.86	1966.45	2.18316e+08	4589.24	4579.7	1.89548e+08	1974.01	1970.97	2.10728e+08	4595.8	4586.52	0
1198	T1	2	2	KFELGLEFPNLPYYIDGDVK-IKGLVQPTR-a1-b2::4::xlink	GST-16E6:11:x:GST-16E6:45	0	0	0	0	0	0	0	0	0	0	0	0	0
1199	T2	2	2	KFELGLEFPNLPYYIDGDVK-IKGLVQPTR-a1-b2::4::xlink	GST-16E6:11:x:GST-16E6:45	9.76285e+08	2114.24	2113.19	1.32163e+09	6332.43	6323.13	1.08869e+09	2115.78	2115.78	1.58949e+09	6339.92	6330.61	0
1196	T1	2	2	KFELGLEFPNLPYYIDGDVK-IKGLVQPTR-a1-b2::3::xlink	GST-16E6:11:x:GST-16E6:45	0	0	0	0	0	0	0	0	0	0	0	0	0
1197	T2	2	2	KFELGLEFPNLPYYIDGDVK-IKGLVQPTR-a1-b2::3::xlink	GST-16E6:11:x:GST-16E6:45	1.50289e+08	2109.93	2111.13	1.52083e+08	3166.53	3163.79	1.7093e+08	2112.28	2113.73	1.77988e+08	3521.43	3519.13	0
205	T1	2	2	NKKFELGLEFPNLPYYIDGDVK-IKGLVQPTR-a2-b2::5::xlink	GST-16E6:11:x:GST-16E6:44	0	0	0	0	0	0	955535	980.278	982.664	955535	980.278	982.664	2
206	T2	2	2	NKKFELGLEFPNLPYYIDGDVK-IKGLVQPTR-a2-b2::5::xlink	GST-16E6:11:x:GST-16E6:44	1.81048e+08	1970.86	1966.45	2.18321e+08	4589.24	4579.7	1.90839e+08	1974.01	1970.97	2.11699e+08	4595.8	4586.52	0
506	T1	2	2	YEEHLYERDEGDKWR-IKGLVQPTR-a13-b2::5::xlink	GST-16E6:11:x:GST-16E6:40	18171.3	206.668	204.049	18171.3	206.668	204.049	11844.1	206.388	204.061	11844.1	206.388	204.061	1
507	T2	2	2	YEEHLYERDEGDKWR-IKGLVQPTR-a13-b2::5::xlink	GST-16E6:11:x:GST-16E6:40	1.89909e+07	1246.47	1240.27	1.90042e+07	1453.01	1445.13	2.22753e+07	1252.39	1246.23	2.23025e+07	1459.52	1453.36	0
504	T1	2	2	YEEHLYERDEGDKWR-IKGLVQPTR-a13-b2::4::xlink	GST-16E6:11:x:GST-16E6:40	75101.8	630.072	625.687	75101.8	630.072	625.687	29955.1	205.122	204.77	29955.1	205.122	204.77	2
505	T2	2	2	YEEHLYERDEGDKWR-IKGLVQPTR-a13-b2::4::xlink	GST-16E6:11:x:GST-16E6:40	5.63113e+06	1247.45	1241.28	5.63113e+06	1247.45	1241.28	9.57637e+06	1248.69	1242.53	1.05509e+07	1455.71	1450.16	0
1152	T1	2	2	IKGLVQPTR-DEGDKWR-a2-b5::4::xlink	GST-16E6:11:x:GST-16E6:40	49956.5	194.025	194.797	49956.5	194.025	194.797	0	0	0	0	0	0	2
1153	T2	2	2	IKGLVQPTR-DEGDKWR-a2-b5::4::xlink	GST-16E6:11:x:GST-16E6:40	4.5696e+07	1282.61	1276.55	6.79798e+07	3197.03	3186.61	5.12156e+07	1303.65	1292.45	7.6698e+07	3437.74	3422.08	0
1150	T1	2	2	IKGLVQPTR-DEGDKWR-a2-b5::3::xlink	GST-16E6:11:x:GST-16E6:40	113873	428.697	427.896	113873	428.697	427.896	18650.6	216.178	213.991	18650.6	216.178	213.991	2
1151	T2	2	2	IKGLVQPTR-DEGDKWR-a2-b5::3::xlink	GST-16E6:11:x:GST-16E6:40	2.6182e+07	1281.37	1276.34	3.99862e+07	2981.94	2972.89	2.54106e+07	1287.26	1280.96	4.16414e+07	2993.15	2984.34	0
625	T1	2	2	CINCQKPLCPEEK-IKGLVQPTR-a6-b2::4::xlink::1-a=57.02146:4-a=57.02146:9-a=57.02146	GST-16E6:11:x:GST-16E6:340	1.92145e+07	989.842	988.413	1.92145e+07	989.842	988.413	301535	1200.88	1192.05	343339	1398.21	1388.18	2
626	T2	2	2	CINCQKPLCPEEK-IKGLVQPTR-a6-b2::4::xlink::1-a=57.02146:4-a=57.02146:9-a=57.02146	GST-16E6:11:x:GST-16E6:340	4.20957e+07	1218.1	1211.89	5.03866e+07	2617.36	2611.02	3.03754e+07	1222.86	1216.65	3.60587e+07	3035.68	3027.08	0
775	T1	2	2	FYSKISEYR-IKGLVQPTR-a4-b2::4::xlink	GST-16E6:11:x:GST-16E6:304	0	0	0	0	0	0	1.02252e+06	877.077	879.696	1.05315e+06	1089.56	1091.46	2
776	T2	2	2	FYSKISEYR-IKGLVQPTR-a4-b2::4::xlink	GST-16E6:11:x:GST-16E6:304	5.16602e+07	1356.54	1351.55	5.38791e+07	2698.81	2694.82	7.4812e+07	1361.76	1356.56	7.9358e+07	2707.94	2703.99	0
771	T1	2	2	FYSKISEYR-IKGLVQPTR-a4-b2::3::xlink	GST-16E6:11:x:GST-16E6:304	19350.2	223.858	221.495	19350.2	223.858	221.495	371366	916.387	915.231	429455	1366.91	1364.65	2
772	T2	2	2	FYSKISEYR-IKGLVQPTR-a4-b2::3::xlink	GST-16E6:11:x:GST-16E6:304	1.37682e+07	1346.85	1346.3	1.38394e+07	1571.68	1571.12	1.77239e+07	1378.78	1377.41	1.80664e+07	2274.72	2274.01	0
1482	T1	2	2	DGNPYAVCDKCLK-IKGLVQPTR-a10-b2::3::xlink::8-a=57.02146:11-a=57.02146	GST-16E6:11:x:GST-16E6:297	0	0	0	0	0	0	0	0	0	0	0	0	0
1484	T2	2	2	DGNPYAVCDKCLK-IKGLVQPTR-a10-b2::3::xlink::8-a=57.02146:11-a=57.02146	GST-16E6:11:x:GST-16E6:297	7.63802e+07	1342.62	1337.68	8.27625e+07	2673.51	2669.47	1.02495e+08	1347.5	1342.49	1.0555e+08	2682.82	2678.8	0
585	T1	2	2	YIAWPLQGWQATFGGGDHPPKSDLVPR-IKGLVQPTR-a21-b2::5::xlink	GST-16E6:11:x:GST-16E6:218	0	0	0	0	0	0	0	0	0	0	0	0	0
586	T2	2	2	YIAWPLQGWQATFGGGDHPPKSDLVPR-IKGLVQPTR-a21-b2::5::xlink	GST-16E6:11:x:GST-16E6:218	2.50612e+09	1978.05	1973.42	3.34974e+09	5906.52	5896.78	2.71189e+09	1978.15	1974.58	3.52375e+09	5910.51	5900.76	0
409	T1	2	2	SSKYIAWPLQGWQATFGGGDHPPK-IKGLVQPTR-a3-b2::5::xlink	GST-16E6:11:x:GST-16E6:197	0	0	0	0	0	0	0	0	0	0	0	0	0
410	T2	2	2	SSKYIAWPLQGWQATFGGGDHPPK-IKGLVQPTR-a3-b2::5::xlink	GST-16E6:11:x:GST-16E6:197	3.68651e+08	1872.43	1867.22	4.53491e+08	4963.86	4956.05	3.94877e+08	1875.63	1869.93	4.41184e+08	4969.24	4961.41	0
406	T1	2	2	SSKYIAWPLQGWQATFGGGDHPPK-IKGLVQPTR-a3-b2::4::xlink	GST-16E6:11:x:GST-16E6:197	0	0	0	0	0	0	0	0	0	0	0	0	0
407	T2	2	2	SSKYIAWPLQGWQATFGGGDHPPK-IKGLVQPTR-a3-b2::4::xlink	GST-16E6:11:x:GST-16E6:197	4.89543e+07	1867.33	1863.87	4.89543e+07	1867.33	1863.87	9.37471e+07	1868.59	1865.13	9.43433e+07	2176.06	2173.01	0
1164	T1	2	2	IKGLVQPTR-YLKSSK-a2-b3::4::xlink	GST-16E6:11:x:GST-16E6:194	0	0	0	0	0	0	207339	178.677	179.389	207339	178.677	179.389	2
1165	T2	2	2	IKGLVQPTR-YLKSSK-a2-b3::4::xlink	GST-16E6:11:x:GST-16E6:194	4.01698e+07	1017.33	1016.79	4.01874e+07	1185.53	1185.63	4.72387e+07	1018.11	1019.89	4.72387e+07	1018.11	1019.89	0
1162	T1	2	2	IKGLVQPTR-YLKSSK-a2-b3::3::xlink	GST-16E6:11:x:GST-16E6:194	0	0	0	0	0	0	99243.2	179.308	179.665	99243.2	179.308	179.665	2
1163	T2	2	2	IKGLVQPTR-YLKSSK-a2-b3::3::xlink	GST-16E6:11:x:GST-16E6:194	2.33269e+07	1014.34	1016.11	2.33269e+07	1014.34	1016.11	2.42345e+07	1018.14	1019.91	2.42345e+07	1018.14	1019.91	0
535	T1	2	2	IEAIPQIDKYLK-IKGLVQPTR-a9-b2::4::xlink	GST-16E6:11:x:GST-16E6:191	0	0	0	0	0	0	0	0	0	0	0	0	0
536	T2	2	2	IEAIPQIDKYLK-IKGLVQPTR-a9-b2::4::xlink	GST-16E6:11:x:GST-16E6:191	2.04506e+07	1670.2	1666.15	2.69693e+07	3600.05	3593.85	3.0993e+07	1671.42	1666.93	4.21275e+07	3333.34	3330.69	0
1158	T1	2	2	IKGLVQPTR-LVCFKK-a2-b5::4::xlink::3-b=57.02146	GST-16E6:11:x:GST-16E6:180	0	0	0	0	0	0	755973	828.103	825.377	833952	1032.15	1029.07	2
1159	T2	2	2	IKGLVQPTR-LVCFKK-a2-b5::4::xlink::3-b=57.02146	GST-16E6:11:x:GST-16E6:180	1.53795e+07	1209.03	1210.79	1.53795e+07	1209.03	1210.79	1.38761e+07	1211.76	1213.51	1.38761e+07	1211.76	1213.51	0
437	T1	2	2	VDFLSKLPEMLK-IKGLVQPTR-a6-b2::4::xlink	GST-16E6:11:x:GST-16E6:125	0	0	0	0	0	0	0	0	0	0	0	0	0
439	T2	2	2	VDFLSKLPEMLK-IKGLVQPTR-a6-b2::4::xlink	GST-16E6:11:x:GST-16E6:125	1.61777e+09	2022.11	2012.37	2.84568e+09	6704.48	6686.13	1.78255e+09	2020.97	2013.87	3.17883e+09	6372.97	6359.01	0
435	T1	2	2	VDFLSKLPEMLK-IKGLVQPTR-a6-b2::3::xlink	GST-16E6:11:x:GST-16E6:125	0	0	0	0	0	0	38997	317.332	317.345	38997	317.332	317.345	2
436	T2	2	2	VDFLSKLPEMLK-IKGLVQPTR-a6-b2::3::xlink	GST-16E6:11:x:GST-16E6:125	7.69028e+08	2014.58	2009.15	1.33054e+09	5355.38	5345.37	8.21669e+08	2015.71	2012.14	1.44432e+09	5678.84	5667.97	0
451	T1	2	2	DFETLKVDFLSKLPEMLK-IKGLVQPTR-a12-b2::5::xlink	GST-16E6:11:x:GST-16E6:125	0	0	0	0	0	0	0	0	0	0	0	0	0
496	T2	2	2	DFETLKVDFLSKLPEMLK-IKGLVQPTR-a12-b2::5::xlink	GST-16E6:11:x:GST-16E6:125	3.9166e+08	2272.74	2272.09	5.60498e+08	6804.59	6795.73	4.38321e+08	2275.77	2274.34	6.2816e+08	6812.49	6803.65	0
401	T1	2	2	DFETLKVDFLSKLPEMLK-IKGLVQPTR-a12-b2::4::xlink	GST-16E6:11:x:GST-16E6:125	0	0	0	0	0	0	0	0	0	0	0	0	0
408	T2	2	2	DFETLKVDFLSKLPEMLK-IKGLVQPTR-a12-b2::4::xlink	GST-16E6:11:x:GST-16E6:125	8.35749e+08	2272.45	2271.62	1.23181e+09	6805.09	6796.26	9.22645e+08	2274.95	2274.03	1.3503e+09	6813.61	6804.78	0
331	T1	2	2	DFETLKVDFLSKLPEMLK-IKGLVQPTR-a12-b2::3::xlink	GST-16E6:11:x:GST-16E6:125	0	0	0	0	0	0	83893.3	377.372	377.418	83893.3	377.372	377.418	2
355	T2	2	2	DFETLKVDFLSKLPEMLK-IKGLVQPTR-a12-b2::3::xlink	GST-16E6:11:x:GST-16E6:125	1.27837e+08	2277.77	2273.14	1.78721e+08	5299.28	5292.37	1.40869e+08	2278.78	2274.9	1.883e+08	4927.51	4920.5	0
703	T1	2	2	IAYSKDFETLKVDFLSK-IKGLVQPTR-a11-b2::5::xlink	GST-16E6:11:x:GST-16E6:119	0	0	0	0	0	0	1.25186e+07	1534.25	1536.19	1.25186e+07	1534.25	1536.19	2
715	T2	2	2	IAYSKDFETLKVDFLSK-IKGLVQPTR-a11-b2::5::xlink	GST-16E6:11:x:GST-16E6:119	8.89642e+07	1870.3	1865.87	9.48465e+07	4825.93	4821.58	1.08786e+08	1853.72	1847.33	1.60883e+08	4822.35	4811.83	0
637	T1	2	2	IAYSKDFETLKVDFLSK-IKGLVQPTR-a11-b2::4::xlink	GST-16E6:11:x:GST-16E6:119	0	0	0	0	0	0	435899	306.462	307.716	435899	306.462	307.716	2
652	T2	2	2	IAYSKDFETLKVDFLSK-IKGLVQPTR-a11-b2::4::xlink	GST-16E6:11:x:GST-16E6:119	1.71385e+08	1911.71	1904.99	1.91744e+08	4758.93	4746.35	2.07791e+08	1910.85	1906.97	2.78662e+08	4130.67	4124.04	0
1	T2	2	2	DFETLKVDFLSK-IKGLVQPTR-a6-b2::3::xlink	GST-16E6:11:x:GST-16E6:119	7.61349e+08	2028.96	2016.21	1.1792e+09	5712.82	5695.2	8.35582e+08	2035.71	2021.44	1.34159e+09	6398.1	6375.59	0
838	T1	2	2	DFETLKVDFLSK-IKGLVQPTR-a6-b2::3::xlink	GST-16E6:11:x:GST-16E6:119	7.06273e+06	1965.68	1970.06	7.38602e+06	2611.84	2617.37	6.65244e+06	1963.83	1969.63	6.95261e+06	3581.17	3588.68	0
759	T1	2	2	IAYSKDFETLKVDFLSK-IKGLVQPTR-a5-b2::5::xlink	GST-16E6:11:x:GST-16E6:113	0	0	0	0	0	0	7.44846e+06	920.35	921.54	7.44846e+06	920.35	921.54	2
769	T2	2	2	IAYSKDFETLKVDFLSK-IKGLVQPTR-a5-b2::5::xlink	GST-16E6:11:x:GST-16E6:113	8.49318e+07	1788.63	1783.06	8.9606e+07	4448.47	4443.38	1.16938e+08	1795.71	1787.34	1.63131e+08	4467.47	4456.45	0
989	T1	2	2	IAYSKDFETLK-IKGLVQPTR-a5-b2::5::xlink	GST-16E6:11:x:GST-16E6:113	0	0	0	0	0	0	0	0	0	0	0	0	0
990	T2	2	2	IAYSKDFETLK-IKGLVQPTR-a5-b2::5::xlink	GST-16E6:11:x:GST-16E6:113	3.09067e+06	1430.86	1425.48	3.09067e+06	1430.86	1425.48	3.33193e+06	1433.86	1428.5	3.33193e+06	1433.86	1428.5	0
987	T1	2	2	IAYSKDFETLK-IKGLVQPTR-a5-b2::4::xlink	GST-16E6:11:x:GST-16E6:113	118123	441.013	441.265	118123	441.013	441.265	0	0	0	0	0	0	2
988	T2	2	2	IAYSKDFETLK-IKGLVQPTR-a5-b2::4::xlink	GST-16E6:11:x:GST-16E6:113	1.10909e+09	1442.22	1435.34	1.55592e+09	4038.59	4027.1	1.09438e+09	1445.68	1437.28	1.57664e+09	4044.83	4032.97	0
985	T1	2	2	IAYSKDFETLK-IKGLVQPTR-a5-b2::3::xlink	GST-16E6:11:x:GST-16E6:113	0	0	0	0	0	0	0	0	0	0	0	0	0
986	T2	2	2	IAYSKDFETLK-IKGLVQPTR-a5-b2::3::xlink	GST-16E6:11:x:GST-16E6:113	3.74307e+08	1434	1427.98	5.17862e+08	3074.04	3067.75	3.7314e+08	1440.32	1431.99	5.27148e+08	3320.74	3310.82	0

## Sheet: legend
Legend explaining column headers of Supplementary Data 13
Column header	Description
a_dbID	Identifier of the bagcontainerarray in database.
a_experimentname	Experiment name is set during xTract analysis by the user in the experiment definition file. Here T1 = reference experiment.
a_nbags	Number of bags
a_nlabes	Number of labels
a_uID	Crosslink identifier: uID is defined by the sequence of the crosslinked peptides a and b, the position of the crosslinked lysine residues in peptide a and peptide b, the charge state of the crosslink, the type of the crosslink and the position and mass of a modification (if present).
a_uxID	Crosslink identifier: uxID is defined by the absolute positions of the crosslinked lysine residues in the respective protein sequence.
b_heavy_mmax_area_sum_isotopes	Mean of the maximum values of an isotope peak group for the heavy crosslink
b_heavy_mmax_pg_tr_max	Maximum retention time
b_heavy_mmax_vTR	Transformed retention time
b_heavy_msum_area_sum_isotopes	Mean of the summed areas of an isotope peak group for the heavy crosslink
b_heavy_msum_pg_tr_max	Maximum retention time
b_heavy_msum_vTR	Transformed retention time
b_light_mmax_area_sum_isotopes	Mean of the maximum values of an isotope peak group for the light crosslink
b_light_mmax_pg_tr_max	Maximum retention time
b_light_mmax_vTR	Transformed retention time
b_light_msum_area_sum_isotopes	Mean of the summed areas of an isotope peak group for the light crosslink
b_light_msum_pg_tr_max	Maximum retention time
b_light_msum_vTR	Transformed retention time
c_violations	Number of a violations recorded
