# Supplementary material for: Structural dynamics of the E6AP/UBE3A-E6-p53 enzyme-substrate complex
Source: Nat Commun. 2018 Oct 25;9:4441. doi: 10.1038/s41467-018-06953-0 (PMC6202321; doi:10.1038/s41467-018-06953-0)
Supplement: Supplementary file 17 — Supplementary Data 14 [file 41467_2018_6953_MOESM17_ESM.xlsx]

## Sheet: Supplementary Data 14
Supplementary Data 14. Data referring to Supplementary Data 5. Bagcontainer.details.stats results of xTract quantitative XL-MS analysis of E6AP ± E6.
Raw data analysis was performed on protein sequences including affinity tags: sequence offset to supplementary tables 1-6 and 9-11: E6AP + 19 aa, E6 + 232 aa
a_bag_container_compare_labels_log2ratio	a_bag_container_db_index	a_bag_container_violations	a_bag_db_index	a_bag_n_violations	a_peptide_db_index	b_peptide_decoy	b_peptide_fdr	b_peptide_idx	b_peptide_mod	b_peptide_ms2evidence	b_peptide_msrunbase	b_peptide_mz	b_peptide_nIDs	b_peptide_npgs	b_peptide_preINT	b_peptide_prot	b_peptide_scan	b_peptide_score	b_peptide_seq	b_peptide_tr	b_peptide_transition_group_id	b_peptide_type	b_peptide_uID	b_peptide_uxID	b_peptide_var_valid	b_peptide_z	c_pg_LD1	c_pg_area_sum_isotopes	c_pg_area_sum_isotopes_org	c_pg_c_pg_pgid	c_pg_d_score	c_pg_decoy	c_pg_deltatr_sec	c_pg_dynamicrangefilter	c_pg_idx	c_pg_m_score	c_pg_main_var_sumscore	c_pg_max_int_first_iso	c_pg_max_int_first_iso_org	c_pg_max_int_iso	c_pg_mean_delta_TR_all_IDs	c_pg_ms2evidence	c_pg_msrunbase	c_pg_nIDs	c_pg_nMS2	c_pg_nMS2e	c_pg_npgs	c_pg_peak_group_rank	c_pg_pg_tr_max
-0.699097	901	1	3142	0	381277	0	0.074	1725	18-a=57.02146	0	F1711_sailerc_016	861.195	11	0	2.84696e+06	His-E6AP:His-E6AP	F1711_sailerc_053.14030.14030.4	28.13	GASSAYLENSKGAPNNSCSEIK-LLKAITYAK-a11-b3	1319.33	2532_F1711_sailerc_016	xlink:light	GASSAYLENSKGAPNNSCSEIK-LLKAITYAK-a11-b3::4::xlink:light::18-a=57.02146	His-E6AP:860:x:His-E6AP:97	0	4	-	-	-	-	-	-	-	-	-	-	-	-	-	-	-	-	-	-	-	-	-	-	-
-0.699097	901	1	3142	0	381279	0	0.074	1725	18-a=57.02146	0	F1711_sailerc_017	861.195	11	0	2.84696e+06	His-E6AP:His-E6AP	F1711_sailerc_053.14030.14030.4	28.13	GASSAYLENSKGAPNNSCSEIK-LLKAITYAK-a11-b3	1317	2532_F1711_sailerc_017	xlink:light	GASSAYLENSKGAPNNSCSEIK-LLKAITYAK-a11-b3::4::xlink:light::18-a=57.02146	His-E6AP:860:x:His-E6AP:97	0	4	-	-	-	-	-	-	-	-	-	-	-	-	-	-	-	-	-	-	-	-	-	-	-
-0.699097	901	1	3142	0	381280	0	0.074	1725	18-a=57.02146	0	F1711_sailerc_018	861.195	11	0	2.84696e+06	His-E6AP:His-E6AP	F1711_sailerc_053.14030.14030.4	28.13	GASSAYLENSKGAPNNSCSEIK-LLKAITYAK-a11-b3	1321.05	2532_F1711_sailerc_018	xlink:light	GASSAYLENSKGAPNNSCSEIK-LLKAITYAK-a11-b3::4::xlink:light::18-a=57.02146	His-E6AP:860:x:His-E6AP:97	0	4	-	-	-	-	-	-	-	-	-	-	-	-	-	-	-	-	-	-	-	-	-	-	-
-0.699097	901	1	3142	0	381281	0	0.074	1725	18-a=57.02146	0	F1711_sailerc_019	861.195	11	0	2.84696e+06	His-E6AP:His-E6AP	F1711_sailerc_053.14030.14030.4	28.13	GASSAYLENSKGAPNNSCSEIK-LLKAITYAK-a11-b3	1325.43	2532_F1711_sailerc_019	xlink:light	GASSAYLENSKGAPNNSCSEIK-LLKAITYAK-a11-b3::4::xlink:light::18-a=57.02146	His-E6AP:860:x:His-E6AP:97	0	4	-	-	-	-	-	-	-	-	-	-	-	-	-	-	-	-	-	-	-	-	-	-	-
-0.699097	901	1	3142	0	381282	0	0.074	1725	18-a=57.02146	0	F1711_sailerc_020	861.195	11	0	2.84696e+06	His-E6AP:His-E6AP	F1711_sailerc_053.14030.14030.4	28.13	GASSAYLENSKGAPNNSCSEIK-LLKAITYAK-a11-b3	1321.7	2532_F1711_sailerc_020	xlink:light	GASSAYLENSKGAPNNSCSEIK-LLKAITYAK-a11-b3::4::xlink:light::18-a=57.02146	His-E6AP:860:x:His-E6AP:97	0	4	-	-	-	-	-	-	-	-	-	-	-	-	-	-	-	-	-	-	-	-	-	-	-
-0.699097	901	1	3142	0	381283	0	0.074	1725	18-a=57.02146	0	F1711_sailerc_021	861.195	11	0	2.84696e+06	His-E6AP:His-E6AP	F1711_sailerc_053.14030.14030.4	28.13	GASSAYLENSKGAPNNSCSEIK-LLKAITYAK-a11-b3	1319.05	2532_F1711_sailerc_021	xlink:light	GASSAYLENSKGAPNNSCSEIK-LLKAITYAK-a11-b3::4::xlink:light::18-a=57.02146	His-E6AP:860:x:His-E6AP:97	0	4	-	-	-	-	-	-	-	-	-	-	-	-	-	-	-	-	-	-	-	-	-	-	-
-0.699097	901	1	3142	0	381284	0	0.074	1725	18-a=57.02146	0	F1711_sailerc_022	861.195	11	0	2.84696e+06	His-E6AP:His-E6AP	F1711_sailerc_053.14030.14030.4	28.13	GASSAYLENSKGAPNNSCSEIK-LLKAITYAK-a11-b3	1314.47	2532_F1711_sailerc_022	xlink:light	GASSAYLENSKGAPNNSCSEIK-LLKAITYAK-a11-b3::4::xlink:light::18-a=57.02146	His-E6AP:860:x:His-E6AP:97	0	4	-	-	-	-	-	-	-	-	-	-	-	-	-	-	-	-	-	-	-	-	-	-	-
-0.699097	901	1	3142	0	381285	0	0.074	1725	18-a=57.02146	0	F1711_sailerc_023	861.195	11	0	2.84696e+06	His-E6AP:His-E6AP	F1711_sailerc_053.14030.14030.4	28.13	GASSAYLENSKGAPNNSCSEIK-LLKAITYAK-a11-b3	1317.01	2532_F1711_sailerc_023	xlink:light	GASSAYLENSKGAPNNSCSEIK-LLKAITYAK-a11-b3::4::xlink:light::18-a=57.02146	His-E6AP:860:x:His-E6AP:97	0	4	-	-	-	-	-	-	-	-	-	-	-	-	-	-	-	-	-	-	-	-	-	-	-
-0.699097	901	1	3142	0	381286	0	0.074	1725	18-a=57.02146	0	F1711_sailerc_026	861.195	11	0	2.84696e+06	His-E6AP:His-E6AP	F1711_sailerc_053.14030.14030.4	28.13	GASSAYLENSKGAPNNSCSEIK-LLKAITYAK-a11-b3	1352.4	2532_F1711_sailerc_026	xlink:light	GASSAYLENSKGAPNNSCSEIK-LLKAITYAK-a11-b3::4::xlink:light::18-a=57.02146	His-E6AP:860:x:His-E6AP:97	0	4	-	-	-	-	-	-	-	-	-	-	-	-	-	-	-	-	-	-	-	-	-	-	-
-0.699097	901	1	3142	0	381287	0	0.074	1725	18-a=57.02146	0	F1711_sailerc_027	861.195	11	0	2.84696e+06	His-E6AP:His-E6AP	F1711_sailerc_053.14030.14030.4	28.13	GASSAYLENSKGAPNNSCSEIK-LLKAITYAK-a11-b3	1340.88	2532_F1711_sailerc_027	xlink:light	GASSAYLENSKGAPNNSCSEIK-LLKAITYAK-a11-b3::4::xlink:light::18-a=57.02146	His-E6AP:860:x:His-E6AP:97	0	4	-	-	-	-	-	-	-	-	-	-	-	-	-	-	-	-	-	-	-	-	-	-	-
-0.699097	901	1	3142	0	381288	0	0.074	1725	18-a=57.02146	0	F1711_sailerc_028	861.195	11	0	2.84696e+06	His-E6AP:His-E6AP	F1711_sailerc_053.14030.14030.4	28.13	GASSAYLENSKGAPNNSCSEIK-LLKAITYAK-a11-b3	1332.61	2532_F1711_sailerc_028	xlink:light	GASSAYLENSKGAPNNSCSEIK-LLKAITYAK-a11-b3::4::xlink:light::18-a=57.02146	His-E6AP:860:x:His-E6AP:97	0	4	-	-	-	-	-	-	-	-	-	-	-	-	-	-	-	-	-	-	-	-	-	-	-
-0.699097	901	1	3142	0	381290	0	0.074	1725	18-a=57.02146	0	F1711_sailerc_029	861.195	11	0	2.84696e+06	His-E6AP:His-E6AP	F1711_sailerc_053.14030.14030.4	28.13	GASSAYLENSKGAPNNSCSEIK-LLKAITYAK-a11-b3	1334.55	2532_F1711_sailerc_029	xlink:light	GASSAYLENSKGAPNNSCSEIK-LLKAITYAK-a11-b3::4::xlink:light::18-a=57.02146	His-E6AP:860:x:His-E6AP:97	0	4	-	-	-	-	-	-	-	-	-	-	-	-	-	-	-	-	-	-	-	-	-	-	-
-0.699097	901	1	3142	0	381291	0	0.074	1725	18-a=57.02146	0	F1711_sailerc_030	861.195	11	1	2.84696e+06	His-E6AP:His-E6AP	F1711_sailerc_053.14030.14030.4	28.13	GASSAYLENSKGAPNNSCSEIK-LLKAITYAK-a11-b3	1323.72	2532_F1711_sailerc_030	xlink:light	GASSAYLENSKGAPNNSCSEIK-LLKAITYAK-a11-b3::4::xlink:light::18-a=57.02146	His-E6AP:860:x:His-E6AP:97	1	4	0.882078	1.12953e+06	1.12953e+06	1	1.44353	FALSE	-4.02966	0	1725	0.0240628	3.65658	621535	621535	621535	-7.24663	0	F1711_sailerc_030	11	11	0	2	1	1319.69
-0.699097	901	1	3142	0	381292	0	0.074	1725	18-a=57.02146	0	F1711_sailerc_031	861.195	11	1	2.84696e+06	His-E6AP:His-E6AP	F1711_sailerc_053.14030.14030.4	28.13	GASSAYLENSKGAPNNSCSEIK-LLKAITYAK-a11-b3	1321.8	2532_F1711_sailerc_031	xlink:light	GASSAYLENSKGAPNNSCSEIK-LLKAITYAK-a11-b3::4::xlink:light::18-a=57.02146	His-E6AP:860:x:His-E6AP:97	1	4	2.06292	4.02019e+06	4.02019e+06	1	2.41942	FALSE	0.0351204	0	1725	0.0100061	4.87748	477225	477225	963700	-3.19313	0	F1711_sailerc_031	11	11	0	1	1	1321.84
-0.699097	901	1	3142	0	381293	0	0.074	1725	18-a=57.02146	0	F1711_sailerc_032	861.195	11	0	2.84696e+06	His-E6AP:His-E6AP	F1711_sailerc_053.14030.14030.4	28.13	GASSAYLENSKGAPNNSCSEIK-LLKAITYAK-a11-b3	1315.14	2532_F1711_sailerc_032	xlink:light	GASSAYLENSKGAPNNSCSEIK-LLKAITYAK-a11-b3::4::xlink:light::18-a=57.02146	His-E6AP:860:x:His-E6AP:97	0	4	-	-	-	-	-	-	-	-	-	-	-	-	-	-	-	-	-	-	-	-	-	-	-
-0.699097	901	1	3142	0	381294	0	0.074	1725	18-a=57.02146	0	F1711_sailerc_033	861.195	11	0	2.84696e+06	His-E6AP:His-E6AP	F1711_sailerc_053.14030.14030.4	28.13	GASSAYLENSKGAPNNSCSEIK-LLKAITYAK-a11-b3	1313.69	2532_F1711_sailerc_033	xlink:light	GASSAYLENSKGAPNNSCSEIK-LLKAITYAK-a11-b3::4::xlink:light::18-a=57.02146	His-E6AP:860:x:His-E6AP:97	0	4	-	-	-	-	-	-	-	-	-	-	-	-	-	-	-	-	-	-	-	-	-	-	-
-0.699097	901	1	3142	0	381295	0	0.074	1725	18-a=57.02146	0	F1711_sailerc_036	861.195	11	0	2.84696e+06	His-E6AP:His-E6AP	F1711_sailerc_053.14030.14030.4	28.13	GASSAYLENSKGAPNNSCSEIK-LLKAITYAK-a11-b3	1348.51	2532_F1711_sailerc_036	xlink:light	GASSAYLENSKGAPNNSCSEIK-LLKAITYAK-a11-b3::4::xlink:light::18-a=57.02146	His-E6AP:860:x:His-E6AP:97	0	4	-	-	-	-	-	-	-	-	-	-	-	-	-	-	-	-	-	-	-	-	-	-	-
-0.699097	901	1	3142	0	381296	0	0.074	1725	18-a=57.02146	0	F1711_sailerc_037	861.195	11	0	2.84696e+06	His-E6AP:His-E6AP	F1711_sailerc_053.14030.14030.4	28.13	GASSAYLENSKGAPNNSCSEIK-LLKAITYAK-a11-b3	1325.18	2532_F1711_sailerc_037	xlink:light	GASSAYLENSKGAPNNSCSEIK-LLKAITYAK-a11-b3::4::xlink:light::18-a=57.02146	His-E6AP:860:x:His-E6AP:97	0	4	-	-	-	-	-	-	-	-	-	-	-	-	-	-	-	-	-	-	-	-	-	-	-
-0.699097	901	1	3142	0	381297	0	0.074	1725	18-a=57.02146	0	F1711_sailerc_038	861.195	11	0	2.84696e+06	His-E6AP:His-E6AP	F1711_sailerc_053.14030.14030.4	28.13	GASSAYLENSKGAPNNSCSEIK-LLKAITYAK-a11-b3	1323.33	2532_F1711_sailerc_038	xlink:light	GASSAYLENSKGAPNNSCSEIK-LLKAITYAK-a11-b3::4::xlink:light::18-a=57.02146	His-E6AP:860:x:His-E6AP:97	0	4	-	-	-	-	-	-	-	-	-	-	-	-	-	-	-	-	-	-	-	-	-	-	-
-0.699097	901	1	3142	0	381298	0	0.074	1725	18-a=57.02146	0	F1711_sailerc_039	861.195	11	0	2.84696e+06	His-E6AP:His-E6AP	F1711_sailerc_053.14030.14030.4	28.13	GASSAYLENSKGAPNNSCSEIK-LLKAITYAK-a11-b3	1332.76	2532_F1711_sailerc_039	xlink:light	GASSAYLENSKGAPNNSCSEIK-LLKAITYAK-a11-b3::4::xlink:light::18-a=57.02146	His-E6AP:860:x:His-E6AP:97	0	4	-	-	-	-	-	-	-	-	-	-	-	-	-	-	-	-	-	-	-	-	-	-	-
-0.699097	901	1	3142	0	381299	0	0.074	1725	18-a=57.02146	0	F1711_sailerc_040	861.195	11	0	2.84696e+06	His-E6AP:His-E6AP	F1711_sailerc_053.14030.14030.4	28.13	GASSAYLENSKGAPNNSCSEIK-LLKAITYAK-a11-b3	1322.95	2532_F1711_sailerc_040	xlink:light	GASSAYLENSKGAPNNSCSEIK-LLKAITYAK-a11-b3::4::xlink:light::18-a=57.02146	His-E6AP:860:x:His-E6AP:97	0	4	-	-	-	-	-	-	-	-	-	-	-	-	-	-	-	-	-	-	-	-	-	-	-
-0.699097	901	1	3142	0	381301	0	0.074	1725	18-a=57.02146	0	F1711_sailerc_041	861.195	11	0	2.84696e+06	His-E6AP:His-E6AP	F1711_sailerc_053.14030.14030.4	28.13	GASSAYLENSKGAPNNSCSEIK-LLKAITYAK-a11-b3	1323.22	2532_F1711_sailerc_041	xlink:light	GASSAYLENSKGAPNNSCSEIK-LLKAITYAK-a11-b3::4::xlink:light::18-a=57.02146	His-E6AP:860:x:His-E6AP:97	0	4	-	-	-	-	-	-	-	-	-	-	-	-	-	-	-	-	-	-	-	-	-	-	-
-0.699097	901	1	3142	0	381302	0	0.074	1725	18-a=57.02146	0	F1711_sailerc_042	861.195	11	0	2.84696e+06	His-E6AP:His-E6AP	F1711_sailerc_053.14030.14030.4	28.13	GASSAYLENSKGAPNNSCSEIK-LLKAITYAK-a11-b3	1314.72	2532_F1711_sailerc_042	xlink:light	GASSAYLENSKGAPNNSCSEIK-LLKAITYAK-a11-b3::4::xlink:light::18-a=57.02146	His-E6AP:860:x:His-E6AP:97	0	4	-	-	-	-	-	-	-	-	-	-	-	-	-	-	-	-	-	-	-	-	-	-	-
-0.699097	901	1	3142	0	381303	0	0.074	1725	18-a=57.02146	0	F1711_sailerc_043	861.195	11	0	2.84696e+06	His-E6AP:His-E6AP	F1711_sailerc_053.14030.14030.4	28.13	GASSAYLENSKGAPNNSCSEIK-LLKAITYAK-a11-b3	1316.75	2532_F1711_sailerc_043	xlink:light	GASSAYLENSKGAPNNSCSEIK-LLKAITYAK-a11-b3::4::xlink:light::18-a=57.02146	His-E6AP:860:x:His-E6AP:97	0	4	-	-	-	-	-	-	-	-	-	-	-	-	-	-	-	-	-	-	-	-	-	-	-
-0.175814	902	0	3143	0	381304	0	0.074	1725	18-a=57.02146	0	F1711_sailerc_046	861.195	11	0	2.84696e+06	His-E6AP:His-E6AP	F1711_sailerc_053.14030.14030.4	28.13	GASSAYLENSKGAPNNSCSEIK-LLKAITYAK-a11-b3	1340.76	2532_F1711_sailerc_046	xlink:light	GASSAYLENSKGAPNNSCSEIK-LLKAITYAK-a11-b3::4::xlink:light::18-a=57.02146	His-E6AP:860:x:His-E6AP:97	0	4	-	-	-	-	-	-	-	-	-	-	-	-	-	-	-	-	-	-	-	-	-	-	-
-0.175814	902	0	3143	0	381305	0	0.074	1725	18-a=57.02146	0	F1711_sailerc_047	861.195	11	0	2.84696e+06	His-E6AP:His-E6AP	F1711_sailerc_053.14030.14030.4	28.13	GASSAYLENSKGAPNNSCSEIK-LLKAITYAK-a11-b3	1330.15	2532_F1711_sailerc_047	xlink:light	GASSAYLENSKGAPNNSCSEIK-LLKAITYAK-a11-b3::4::xlink:light::18-a=57.02146	His-E6AP:860:x:His-E6AP:97	0	4	-	-	-	-	-	-	-	-	-	-	-	-	-	-	-	-	-	-	-	-	-	-	-
-0.175814	902	0	3143	0	381306	0	0.074	1725	18-a=57.02146	0	F1711_sailerc_048	861.195	11	0	2.84696e+06	His-E6AP:His-E6AP	F1711_sailerc_053.14030.14030.4	28.13	GASSAYLENSKGAPNNSCSEIK-LLKAITYAK-a11-b3	1319.04	2532_F1711_sailerc_048	xlink:light	GASSAYLENSKGAPNNSCSEIK-LLKAITYAK-a11-b3::4::xlink:light::18-a=57.02146	His-E6AP:860:x:His-E6AP:97	0	4	-	-	-	-	-	-	-	-	-	-	-	-	-	-	-	-	-	-	-	-	-	-	-
-0.175814	902	0	3143	0	381307	0	0.074	1725	18-a=57.02146	0	F1711_sailerc_049	861.195	11	0	2.84696e+06	His-E6AP:His-E6AP	F1711_sailerc_053.14030.14030.4	28.13	GASSAYLENSKGAPNNSCSEIK-LLKAITYAK-a11-b3	1329.96	2532_F1711_sailerc_049	xlink:light	GASSAYLENSKGAPNNSCSEIK-LLKAITYAK-a11-b3::4::xlink:light::18-a=57.02146	His-E6AP:860:x:His-E6AP:97	0	4	-	-	-	-	-	-	-	-	-	-	-	-	-	-	-	-	-	-	-	-	-	-	-
-0.175814	902	0	3143	0	381308	0	0.119	1737	18-a=57.02146	1	F1711_sailerc_050	861.193	11	1	2.41413e+06	His-E6AP:His-E6AP	F1711_sailerc_050.12964.12964.4	25.26	GASSAYLENSKGAPNNSCSEIK-LLKAITYAK-a11-b3	1321	2532_F1711_sailerc_050	xlink:light	GASSAYLENSKGAPNNSCSEIK-LLKAITYAK-a11-b3::4::xlink:light::18-a=57.02146	His-E6AP:860:x:His-E6AP:97	1	4	2.08482	2.93815e+07	2.28012e+07	1	2.43753	FALSE	0.76	0	1737	0.0100061	4.8702	2.52321e+06	1.95811e+06	2377719	-3.7048	1	F1711_sailerc_050	11	11	1	1	1	1321.76
-0.175814	902	0	3143	0	381309	0	0.089	1733	18-a=57.02146	1	F1711_sailerc_051	861.194	11	1	1.52289e+06	His-E6AP:His-E6AP	F1711_sailerc_051.13140.13140.4	27.45	GASSAYLENSKGAPNNSCSEIK-LLKAITYAK-a11-b3	1323	2532_F1711_sailerc_051	xlink:light	GASSAYLENSKGAPNNSCSEIK-LLKAITYAK-a11-b3::4::xlink:light::18-a=57.02146	His-E6AP:860:x:His-E6AP:97	1	4	2.03821	3.84052e+07	2.9804e+07	1	2.39901	FALSE	0.99	0	1733	0.0100061	4.93329	1.69744e+06	1.31728e+06	1746391	0.0178712	1	F1711_sailerc_051	11	11	1	1	1	1323.99
-0.175814	902	0	3143	0	381310	0	0.079	1729	18-a=57.02146	1	F1711_sailerc_052	861.195	11	1	1.57975e+06	His-E6AP:His-E6AP	F1711_sailerc_052.13896.13896.4	28.01	GASSAYLENSKGAPNNSCSEIK-LLKAITYAK-a11-b3	1323	2532_F1711_sailerc_052	xlink:light	GASSAYLENSKGAPNNSCSEIK-LLKAITYAK-a11-b3::4::xlink:light::18-a=57.02146	His-E6AP:860:x:His-E6AP:97	1	4	1.81547	1.48776e+07	1.15456e+07	1	2.21492	FALSE	0.95	0	1729	0.0100061	4.7224	1.5605e+06	1.21101e+06	2100220	3.46192	1	F1711_sailerc_052	11	11	1	1	1	1323.95
-0.175814	902	0	3143	0	381312	0	0.074	1725	18-a=57.02146	1	F1711_sailerc_053	861.195	11	1	2.84696e+06	His-E6AP:His-E6AP	F1711_sailerc_053.14030.14030.4	28.13	GASSAYLENSKGAPNNSCSEIK-LLKAITYAK-a11-b3	1317	2532_F1711_sailerc_053	xlink:light	GASSAYLENSKGAPNNSCSEIK-LLKAITYAK-a11-b3::4::xlink:light::18-a=57.02146	His-E6AP:860:x:His-E6AP:97	1	4	1.93819	2.39717e+07	1.8603e+07	1	2.31634	FALSE	0.63	0	1725	0.0100061	4.80507	1.85434e+06	1.43904e+06	2280011	-2.98957	1	F1711_sailerc_053	11	11	1	1	1	1317.63
-0.175814	902	0	3143	0	381313	0	0.074	1725	18-a=57.02146	0	F1711_sailerc_056	861.195	11	0	2.84696e+06	His-E6AP:His-E6AP	F1711_sailerc_053.14030.14030.4	28.13	GASSAYLENSKGAPNNSCSEIK-LLKAITYAK-a11-b3	1330.79	2532_F1711_sailerc_056	xlink:light	GASSAYLENSKGAPNNSCSEIK-LLKAITYAK-a11-b3::4::xlink:light::18-a=57.02146	His-E6AP:860:x:His-E6AP:97	0	4	-	-	-	-	-	-	-	-	-	-	-	-	-	-	-	-	-	-	-	-	-	-	-
-0.175814	902	0	3143	0	381314	0	0.074	1725	18-a=57.02146	0	F1711_sailerc_057	861.195	11	0	2.84696e+06	His-E6AP:His-E6AP	F1711_sailerc_053.14030.14030.4	28.13	GASSAYLENSKGAPNNSCSEIK-LLKAITYAK-a11-b3	1340.13	2532_F1711_sailerc_057	xlink:light	GASSAYLENSKGAPNNSCSEIK-LLKAITYAK-a11-b3::4::xlink:light::18-a=57.02146	His-E6AP:860:x:His-E6AP:97	0	4	-	-	-	-	-	-	-	-	-	-	-	-	-	-	-	-	-	-	-	-	-	-	-
-0.175814	902	0	3143	0	381315	0	0.074	1725	18-a=57.02146	0	F1711_sailerc_058	861.195	11	0	2.84696e+06	His-E6AP:His-E6AP	F1711_sailerc_053.14030.14030.4	28.13	GASSAYLENSKGAPNNSCSEIK-LLKAITYAK-a11-b3	1333.15	2532_F1711_sailerc_058	xlink:light	GASSAYLENSKGAPNNSCSEIK-LLKAITYAK-a11-b3::4::xlink:light::18-a=57.02146	His-E6AP:860:x:His-E6AP:97	0	4	-	-	-	-	-	-	-	-	-	-	-	-	-	-	-	-	-	-	-	-	-	-	-
-0.175814	902	0	3143	0	381316	0	0.074	1725	18-a=57.02146	0	F1711_sailerc_059	861.195	11	0	2.84696e+06	His-E6AP:His-E6AP	F1711_sailerc_053.14030.14030.4	28.13	GASSAYLENSKGAPNNSCSEIK-LLKAITYAK-a11-b3	1324.7	2532_F1711_sailerc_059	xlink:light	GASSAYLENSKGAPNNSCSEIK-LLKAITYAK-a11-b3::4::xlink:light::18-a=57.02146	His-E6AP:860:x:His-E6AP:97	0	4	-	-	-	-	-	-	-	-	-	-	-	-	-	-	-	-	-	-	-	-	-	-	-
-0.175814	902	0	3143	0	381317	0	0.133	37081	18-a=57.02146	1	F1711_sailerc_060	861.195	11	1	2.00174e+06	His-E6AP:His-E6AP	F1711_sailerc_060.12888.12888.4	22.04	GASSAYLENSKGAPNNSCSEIK-LLKAITYAK-a11-b3	1328	2532_F1711_sailerc_060	xlink:light	GASSAYLENSKGAPNNSCSEIK-LLKAITYAK-a11-b3::4::xlink:light::18-a=57.02146	His-E6AP:860:x:His-E6AP:97	1	4	2.05414	3.5933e+07	2.78854e+07	1	2.41217	FALSE	2.2	0	37081	0.0100061	4.90152	1.92112e+06	1.49086e+06	2308781	0.881054	1	F1711_sailerc_060	11	11	1	1	1	1330.2
-0.175814	902	0	3143	0	381318	0	0.138	37085	18-a=57.02146	1	F1711_sailerc_061	861.196	11	1	1.41457e+06	His-E6AP:His-E6AP	F1711_sailerc_061.13210.13210.4	20.86	GASSAYLENSKGAPNNSCSEIK-LLKAITYAK-a11-b3	1331	2532_F1711_sailerc_061	xlink:light	GASSAYLENSKGAPNNSCSEIK-LLKAITYAK-a11-b3::4::xlink:light::18-a=57.02146	His-E6AP:860:x:His-E6AP:97	1	4	2.03094	4.03869e+07	3.13418e+07	1	2.393	FALSE	4.49	0	37085	0.0100061	4.83456	1.18937e+06	922997	1.78764e+06	4.30531	1	F1711_sailerc_061	11	11	1	1	1	1335.49
-0.175814	902	0	3143	0	381319	0	0.083	37073	18-a=57.02146	1	F1711_sailerc_062	861.194	11	1	2.2906e+06	His-E6AP:His-E6AP	F1711_sailerc_062.13755.13755.4	27.81	GASSAYLENSKGAPNNSCSEIK-LLKAITYAK-a11-b3	1318	2532_F1711_sailerc_062	xlink:light	GASSAYLENSKGAPNNSCSEIK-LLKAITYAK-a11-b3::4::xlink:light::18-a=57.02146	His-E6AP:860:x:His-E6AP:97	1	4	1.3287	3.04563e+07	2.36353e+07	1	1.81264	FALSE	-2.18	0	37073	0.0135793	4.47771	2.01475e+06	1.56352e+06	2.85607e+06	-4.86937	1	F1711_sailerc_062	11	11	1	1	1	1315.82
-0.175814	902	0	3143	0	381320	0	0.091	37077	18-a=57.02146	1	F1711_sailerc_063	861.195	11	1	1.3668e+06	His-E6AP:His-E6AP	F1711_sailerc_063.13775.13775.4	26.53	GASSAYLENSKGAPNNSCSEIK-LLKAITYAK-a11-b3	1316	2532_F1711_sailerc_063	xlink:light	GASSAYLENSKGAPNNSCSEIK-LLKAITYAK-a11-b3::4::xlink:light::18-a=57.02146	His-E6AP:860:x:His-E6AP:97	1	4	1.96019	1.70626e+07	1.32412e+07	1	2.33452	FALSE	-2	0	37077	0.0100061	4.8114	2.09099e+06	1.62269e+06	3.19529e+06	-5.39534	1	F1711_sailerc_063	11	11	1	1	1	1314
-0.175814	902	0	3143	0	381321	0	0.074	1725	18-a=57.02146	0	F1711_sailerc_066	861.195	11	0	2.84696e+06	His-E6AP:His-E6AP	F1711_sailerc_053.14030.14030.4	28.13	GASSAYLENSKGAPNNSCSEIK-LLKAITYAK-a11-b3	1346.12	2532_F1711_sailerc_066	xlink:light	GASSAYLENSKGAPNNSCSEIK-LLKAITYAK-a11-b3::4::xlink:light::18-a=57.02146	His-E6AP:860:x:His-E6AP:97	0	4	-	-	-	-	-	-	-	-	-	-	-	-	-	-	-	-	-	-	-	-	-	-	-
-0.175814	902	0	3143	0	381323	0	0.074	1725	18-a=57.02146	0	F1711_sailerc_067	861.195	11	0	2.84696e+06	His-E6AP:His-E6AP	F1711_sailerc_053.14030.14030.4	28.13	GASSAYLENSKGAPNNSCSEIK-LLKAITYAK-a11-b3	1332.27	2532_F1711_sailerc_067	xlink:light	GASSAYLENSKGAPNNSCSEIK-LLKAITYAK-a11-b3::4::xlink:light::18-a=57.02146	His-E6AP:860:x:His-E6AP:97	0	4	-	-	-	-	-	-	-	-	-	-	-	-	-	-	-	-	-	-	-	-	-	-	-
-0.175814	902	0	3143	0	381324	0	0.074	1725	18-a=57.02146	0	F1711_sailerc_068	861.195	11	0	2.84696e+06	His-E6AP:His-E6AP	F1711_sailerc_053.14030.14030.4	28.13	GASSAYLENSKGAPNNSCSEIK-LLKAITYAK-a11-b3	1328.26	2532_F1711_sailerc_068	xlink:light	GASSAYLENSKGAPNNSCSEIK-LLKAITYAK-a11-b3::4::xlink:light::18-a=57.02146	His-E6AP:860:x:His-E6AP:97	0	4	-	-	-	-	-	-	-	-	-	-	-	-	-	-	-	-	-	-	-	-	-	-	-
-0.175814	902	0	3143	0	381325	0	0.074	1725	18-a=57.02146	0	F1711_sailerc_069	861.195	11	0	2.84696e+06	His-E6AP:His-E6AP	F1711_sailerc_053.14030.14030.4	28.13	GASSAYLENSKGAPNNSCSEIK-LLKAITYAK-a11-b3	1331.1	2532_F1711_sailerc_069	xlink:light	GASSAYLENSKGAPNNSCSEIK-LLKAITYAK-a11-b3::4::xlink:light::18-a=57.02146	His-E6AP:860:x:His-E6AP:97	0	4	-	-	-	-	-	-	-	-	-	-	-	-	-	-	-	-	-	-	-	-	-	-	-
-0.175814	902	0	3143	0	381326	0	0.161	24345	18-a=57.02146	1	F1711_sailerc_070	861.197	11	1	1.40633e+06	His-E6AP:His-E6AP	F1711_sailerc_070.13142.13142.4	20.64	GASSAYLENSKGAPNNSCSEIK-LLKAITYAK-a11-b3	1335	2532_F1711_sailerc_070	xlink:light	GASSAYLENSKGAPNNSCSEIK-LLKAITYAK-a11-b3::4::xlink:light::18-a=57.02146	His-E6AP:860:x:His-E6AP:97	1	4	2.07302	4.2603e+07	3.30616e+07	1	2.42777	FALSE	2.03	0	24345	0.0100061	4.83617	2.03076e+06	1575949	2.70654e+06	5.86911	1	F1711_sailerc_070	11	11	1	1	1	1337.03
-0.175814	902	0	3143	0	381327	0	0.161	24353	18-a=57.02146	1	F1711_sailerc_071	861.197	11	1	1.8009e+06	His-E6AP:His-E6AP	F1711_sailerc_071.13079.13079.4	20.15	GASSAYLENSKGAPNNSCSEIK-LLKAITYAK-a11-b3	1336	2532_F1711_sailerc_071	xlink:light	GASSAYLENSKGAPNNSCSEIK-LLKAITYAK-a11-b3::4::xlink:light::18-a=57.02146	His-E6AP:860:x:His-E6AP:97	1	4	2.06579	4.17962e+07	3.24355e+07	1	2.4218	FALSE	0.2	0	24353	0.0100061	4.89031	1.74887e+06	1.35719e+06	2.49514e+06	2.61276	1	F1711_sailerc_071	11	11	1	1	1	1336.2
-0.175814	902	0	3143	0	381328	0	0.074	1725	18-a=57.02146	0	F1711_sailerc_072	861.195	11	1	2.84696e+06	His-E6AP:His-E6AP	F1711_sailerc_053.14030.14030.4	28.13	GASSAYLENSKGAPNNSCSEIK-LLKAITYAK-a11-b3	1319.33	2532_F1711_sailerc_072	xlink:light	GASSAYLENSKGAPNNSCSEIK-LLKAITYAK-a11-b3::4::xlink:light::18-a=57.02146	His-E6AP:860:x:His-E6AP:97	1	4	1.94116	2.45472e+07	1.90496e+07	1	2.3188	FALSE	0.053438	0	1725	0.0100061	4.82051	1.50094e+06	1.16479e+06	3054268	-3.20637	0	F1711_sailerc_072	11	11	0	1	1	1319.38
-0.175814	902	0	3143	0	381329	0	0.145	24341	18-a=57.02146	1	F1711_sailerc_073	861.196	11	1	1.33196e+06	His-E6AP:His-E6AP	F1711_sailerc_073.13845.13845.4	25.42	GASSAYLENSKGAPNNSCSEIK-LLKAITYAK-a11-b3	1325	2532_F1711_sailerc_073	xlink:light	GASSAYLENSKGAPNNSCSEIK-LLKAITYAK-a11-b3::4::xlink:light::18-a=57.02146	His-E6AP:860:x:His-E6AP:97	1	4	1.9667	3.85526e+07	2.99183e+07	1	2.33991	FALSE	0.06	0	24341	0.0100061	4.85048	1.6716e+06	1.29723e+06	2.24419e+06	2.18826	1	F1711_sailerc_073	11	11	1	1	1	1325.06
-0.699097	901	1	3140	0	381225	0	0.119	1753	18-a=57.02146	0	F1711_sailerc_016	864.213	11	0	2.48961e+06	His-E6AP:His-E6AP	F1711_sailerc_050.12930.12930.4	25.26	GASSAYLENSKGAPNNSCSEIK-LLKAITYAK-a11-b3	1316.77	2531_F1711_sailerc_016	xlink:heavy	GASSAYLENSKGAPNNSCSEIK-LLKAITYAK-a11-b3::4::xlink:heavy::18-a=57.02146	His-E6AP:860:x:His-E6AP:97	0	4	-	-	-	-	-	-	-	-	-	-	-	-	-	-	-	-	-	-	-	-	-	-	-
-0.699097	901	1	3140	0	381226	0	0.119	1753	18-a=57.02146	0	F1711_sailerc_017	864.213	11	0	2.48961e+06	His-E6AP:His-E6AP	F1711_sailerc_050.12930.12930.4	25.26	GASSAYLENSKGAPNNSCSEIK-LLKAITYAK-a11-b3	1319	2531_F1711_sailerc_017	xlink:heavy	GASSAYLENSKGAPNNSCSEIK-LLKAITYAK-a11-b3::4::xlink:heavy::18-a=57.02146	His-E6AP:860:x:His-E6AP:97	0	4	-	-	-	-	-	-	-	-	-	-	-	-	-	-	-	-	-	-	-	-	-	-	-
-0.699097	901	1	3140	0	381227	0	0.119	1753	18-a=57.02146	0	F1711_sailerc_018	864.213	11	0	2.48961e+06	His-E6AP:His-E6AP	F1711_sailerc_050.12930.12930.4	25.26	GASSAYLENSKGAPNNSCSEIK-LLKAITYAK-a11-b3	1318.5	2531_F1711_sailerc_018	xlink:heavy	GASSAYLENSKGAPNNSCSEIK-LLKAITYAK-a11-b3::4::xlink:heavy::18-a=57.02146	His-E6AP:860:x:His-E6AP:97	0	4	-	-	-	-	-	-	-	-	-	-	-	-	-	-	-	-	-	-	-	-	-	-	-
-0.699097	901	1	3140	0	381228	0	0.119	1753	18-a=57.02146	0	F1711_sailerc_019	864.213	11	0	2.48961e+06	His-E6AP:His-E6AP	F1711_sailerc_050.12930.12930.4	25.26	GASSAYLENSKGAPNNSCSEIK-LLKAITYAK-a11-b3	1322.92	2531_F1711_sailerc_019	xlink:heavy	GASSAYLENSKGAPNNSCSEIK-LLKAITYAK-a11-b3::4::xlink:heavy::18-a=57.02146	His-E6AP:860:x:His-E6AP:97	0	4	-	-	-	-	-	-	-	-	-	-	-	-	-	-	-	-	-	-	-	-	-	-	-
-0.699097	901	1	3140	0	381229	0	0.119	1753	18-a=57.02146	0	F1711_sailerc_020	864.213	11	1	2.48961e+06	His-E6AP:His-E6AP	F1711_sailerc_050.12930.12930.4	25.26	GASSAYLENSKGAPNNSCSEIK-LLKAITYAK-a11-b3	1319.17	2531_F1711_sailerc_020	xlink:heavy	GASSAYLENSKGAPNNSCSEIK-LLKAITYAK-a11-b3::4::xlink:heavy::18-a=57.02146	His-E6AP:860:x:His-E6AP:97	1	4	-0.0694621	1.10758e+06	1.10758e+06	1	0.657145	FALSE	0.465705	0	1753	0.0683054	2.9149	739782	739782	739782	-1.05496	0	F1711_sailerc_020	11	11	0	1	1	1319.64
-0.699097	901	1	3140	0	381230	0	0.119	1753	18-a=57.02146	0	F1711_sailerc_021	864.213	11	1	2.48961e+06	His-E6AP:His-E6AP	F1711_sailerc_050.12930.12930.4	25.26	GASSAYLENSKGAPNNSCSEIK-LLKAITYAK-a11-b3	1316.53	2531_F1711_sailerc_021	xlink:heavy	GASSAYLENSKGAPNNSCSEIK-LLKAITYAK-a11-b3::4::xlink:heavy::18-a=57.02146	His-E6AP:860:x:His-E6AP:97	1	4	0.953646	166278	166278	1	1.50268	FALSE	2.69845	0	1753	0.0219368	4.06165	150453	150453	164052	1.18148	0	F1711_sailerc_021	11	11	0	1	1	1319.23
-0.699097	901	1	3140	0	381231	0	0.119	1753	18-a=57.02146	0	F1711_sailerc_022	864.213	11	0	2.48961e+06	His-E6AP:His-E6AP	F1711_sailerc_050.12930.12930.4	25.26	GASSAYLENSKGAPNNSCSEIK-LLKAITYAK-a11-b3	1311.94	2531_F1711_sailerc_022	xlink:heavy	GASSAYLENSKGAPNNSCSEIK-LLKAITYAK-a11-b3::4::xlink:heavy::18-a=57.02146	His-E6AP:860:x:His-E6AP:97	0	4	-	-	-	-	-	-	-	-	-	-	-	-	-	-	-	-	-	-	-	-	-	-	-
-0.699097	901	1	3140	0	381232	0	0.119	1753	18-a=57.02146	0	F1711_sailerc_023	864.213	11	0	2.48961e+06	His-E6AP:His-E6AP	F1711_sailerc_050.12930.12930.4	25.26	GASSAYLENSKGAPNNSCSEIK-LLKAITYAK-a11-b3	1314.47	2531_F1711_sailerc_023	xlink:heavy	GASSAYLENSKGAPNNSCSEIK-LLKAITYAK-a11-b3::4::xlink:heavy::18-a=57.02146	His-E6AP:860:x:His-E6AP:97	0	4	-	-	-	-	-	-	-	-	-	-	-	-	-	-	-	-	-	-	-	-	-	-	-
-0.699097	901	1	3140	0	381233	0	0.119	1753	18-a=57.02146	0	F1711_sailerc_026	864.213	11	0	2.48961e+06	His-E6AP:His-E6AP	F1711_sailerc_050.12930.12930.4	25.26	GASSAYLENSKGAPNNSCSEIK-LLKAITYAK-a11-b3	1349.91	2531_F1711_sailerc_026	xlink:heavy	GASSAYLENSKGAPNNSCSEIK-LLKAITYAK-a11-b3::4::xlink:heavy::18-a=57.02146	His-E6AP:860:x:His-E6AP:97	0	4	-	-	-	-	-	-	-	-	-	-	-	-	-	-	-	-	-	-	-	-	-	-	-
-0.699097	901	1	3140	0	381235	0	0.119	1753	18-a=57.02146	0	F1711_sailerc_027	864.213	11	0	2.48961e+06	His-E6AP:His-E6AP	F1711_sailerc_050.12930.12930.4	25.26	GASSAYLENSKGAPNNSCSEIK-LLKAITYAK-a11-b3	1338.32	2531_F1711_sailerc_027	xlink:heavy	GASSAYLENSKGAPNNSCSEIK-LLKAITYAK-a11-b3::4::xlink:heavy::18-a=57.02146	His-E6AP:860:x:His-E6AP:97	0	4	-	-	-	-	-	-	-	-	-	-	-	-	-	-	-	-	-	-	-	-	-	-	-
-0.699097	901	1	3140	0	381236	0	0.119	1753	18-a=57.02146	0	F1711_sailerc_028	864.213	11	0	2.48961e+06	His-E6AP:His-E6AP	F1711_sailerc_050.12930.12930.4	25.26	GASSAYLENSKGAPNNSCSEIK-LLKAITYAK-a11-b3	1330.09	2531_F1711_sailerc_028	xlink:heavy	GASSAYLENSKGAPNNSCSEIK-LLKAITYAK-a11-b3::4::xlink:heavy::18-a=57.02146	His-E6AP:860:x:His-E6AP:97	0	4	-	-	-	-	-	-	-	-	-	-	-	-	-	-	-	-	-	-	-	-	-	-	-
-0.699097	901	1	3140	0	381237	0	0.119	1753	18-a=57.02146	0	F1711_sailerc_029	864.213	11	0	2.48961e+06	His-E6AP:His-E6AP	F1711_sailerc_050.12930.12930.4	25.26	GASSAYLENSKGAPNNSCSEIK-LLKAITYAK-a11-b3	1332.04	2531_F1711_sailerc_029	xlink:heavy	GASSAYLENSKGAPNNSCSEIK-LLKAITYAK-a11-b3::4::xlink:heavy::18-a=57.02146	His-E6AP:860:x:His-E6AP:97	0	4	-	-	-	-	-	-	-	-	-	-	-	-	-	-	-	-	-	-	-	-	-	-	-
-0.699097	901	1	3140	0	381238	0	0.119	1753	18-a=57.02146	0	F1711_sailerc_030	864.213	11	1	2.48961e+06	His-E6AP:His-E6AP	F1711_sailerc_050.12930.12930.4	25.26	GASSAYLENSKGAPNNSCSEIK-LLKAITYAK-a11-b3	1321.2	2531_F1711_sailerc_030	xlink:heavy	GASSAYLENSKGAPNNSCSEIK-LLKAITYAK-a11-b3::4::xlink:heavy::18-a=57.02146	His-E6AP:860:x:His-E6AP:97	1	4	1.48361	1.0109e+06	1.0109e+06	1	1.94066	FALSE	-5.80012	0	1753	0.011473	4.43992	549323	549323	756511	-7.31894	0	F1711_sailerc_030	11	11	0	1	1	1315.4
-0.699097	901	1	3140	0	381239	0	0.119	1753	18-a=57.02146	0	F1711_sailerc_031	864.213	11	1	2.48961e+06	His-E6AP:His-E6AP	F1711_sailerc_050.12930.12930.4	25.26	GASSAYLENSKGAPNNSCSEIK-LLKAITYAK-a11-b3	1319.28	2531_F1711_sailerc_031	xlink:heavy	GASSAYLENSKGAPNNSCSEIK-LLKAITYAK-a11-b3::4::xlink:heavy::18-a=57.02146	His-E6AP:860:x:His-E6AP:97	1	4	1.83064	887245	887245	1	2.22746	FALSE	-0.666505	0	1753	0.0100061	4.81001	392032	392032	1.01658e+06	-2.19065	0	F1711_sailerc_031	11	11	0	1	1	1318.61
-0.699097	901	1	3140	0	381240	0	0.119	1753	18-a=57.02146	0	F1711_sailerc_032	864.213	11	0	2.48961e+06	His-E6AP:His-E6AP	F1711_sailerc_050.12930.12930.4	25.26	GASSAYLENSKGAPNNSCSEIK-LLKAITYAK-a11-b3	1312.59	2531_F1711_sailerc_032	xlink:heavy	GASSAYLENSKGAPNNSCSEIK-LLKAITYAK-a11-b3::4::xlink:heavy::18-a=57.02146	His-E6AP:860:x:His-E6AP:97	0	4	-	-	-	-	-	-	-	-	-	-	-	-	-	-	-	-	-	-	-	-	-	-	-
-0.699097	901	1	3140	0	381241	0	0.119	1753	18-a=57.02146	0	F1711_sailerc_033	864.213	11	0	2.48961e+06	His-E6AP:His-E6AP	F1711_sailerc_050.12930.12930.4	25.26	GASSAYLENSKGAPNNSCSEIK-LLKAITYAK-a11-b3	1311.14	2531_F1711_sailerc_033	xlink:heavy	GASSAYLENSKGAPNNSCSEIK-LLKAITYAK-a11-b3::4::xlink:heavy::18-a=57.02146	His-E6AP:860:x:His-E6AP:97	0	4	-	-	-	-	-	-	-	-	-	-	-	-	-	-	-	-	-	-	-	-	-	-	-
-0.699097	901	1	3140	0	381242	0	0.119	1753	18-a=57.02146	0	F1711_sailerc_036	864.213	11	0	2.48961e+06	His-E6AP:His-E6AP	F1711_sailerc_050.12930.12930.4	25.26	GASSAYLENSKGAPNNSCSEIK-LLKAITYAK-a11-b3	1346.01	2531_F1711_sailerc_036	xlink:heavy	GASSAYLENSKGAPNNSCSEIK-LLKAITYAK-a11-b3::4::xlink:heavy::18-a=57.02146	His-E6AP:860:x:His-E6AP:97	0	4	-	-	-	-	-	-	-	-	-	-	-	-	-	-	-	-	-	-	-	-	-	-	-
-0.699097	901	1	3140	0	381243	0	0.119	1753	18-a=57.02146	0	F1711_sailerc_037	864.213	11	0	2.48961e+06	His-E6AP:His-E6AP	F1711_sailerc_050.12930.12930.4	25.26	GASSAYLENSKGAPNNSCSEIK-LLKAITYAK-a11-b3	1322.63	2531_F1711_sailerc_037	xlink:heavy	GASSAYLENSKGAPNNSCSEIK-LLKAITYAK-a11-b3::4::xlink:heavy::18-a=57.02146	His-E6AP:860:x:His-E6AP:97	0	4	-	-	-	-	-	-	-	-	-	-	-	-	-	-	-	-	-	-	-	-	-	-	-
-0.699097	901	1	3140	0	381244	0	0.119	1753	18-a=57.02146	0	F1711_sailerc_038	864.213	11	0	2.48961e+06	His-E6AP:His-E6AP	F1711_sailerc_050.12930.12930.4	25.26	GASSAYLENSKGAPNNSCSEIK-LLKAITYAK-a11-b3	1320.83	2531_F1711_sailerc_038	xlink:heavy	GASSAYLENSKGAPNNSCSEIK-LLKAITYAK-a11-b3::4::xlink:heavy::18-a=57.02146	His-E6AP:860:x:His-E6AP:97	0	4	-	-	-	-	-	-	-	-	-	-	-	-	-	-	-	-	-	-	-	-	-	-	-
-0.699097	901	1	3140	0	381246	0	0.119	1753	18-a=57.02146	0	F1711_sailerc_039	864.213	11	0	2.48961e+06	His-E6AP:His-E6AP	F1711_sailerc_050.12930.12930.4	25.26	GASSAYLENSKGAPNNSCSEIK-LLKAITYAK-a11-b3	1330.25	2531_F1711_sailerc_039	xlink:heavy	GASSAYLENSKGAPNNSCSEIK-LLKAITYAK-a11-b3::4::xlink:heavy::18-a=57.02146	His-E6AP:860:x:His-E6AP:97	0	4	-	-	-	-	-	-	-	-	-	-	-	-	-	-	-	-	-	-	-	-	-	-	-
-0.699097	901	1	3140	0	381247	0	0.119	1753	18-a=57.02146	0	F1711_sailerc_040	864.213	11	0	2.48961e+06	His-E6AP:His-E6AP	F1711_sailerc_050.12930.12930.4	25.26	GASSAYLENSKGAPNNSCSEIK-LLKAITYAK-a11-b3	1320.43	2531_F1711_sailerc_040	xlink:heavy	GASSAYLENSKGAPNNSCSEIK-LLKAITYAK-a11-b3::4::xlink:heavy::18-a=57.02146	His-E6AP:860:x:His-E6AP:97	0	4	-	-	-	-	-	-	-	-	-	-	-	-	-	-	-	-	-	-	-	-	-	-	-
-0.699097	901	1	3140	0	381248	0	0.119	1753	18-a=57.02146	0	F1711_sailerc_041	864.213	11	0	2.48961e+06	His-E6AP:His-E6AP	F1711_sailerc_050.12930.12930.4	25.26	GASSAYLENSKGAPNNSCSEIK-LLKAITYAK-a11-b3	1320.7	2531_F1711_sailerc_041	xlink:heavy	GASSAYLENSKGAPNNSCSEIK-LLKAITYAK-a11-b3::4::xlink:heavy::18-a=57.02146	His-E6AP:860:x:His-E6AP:97	0	4	-	-	-	-	-	-	-	-	-	-	-	-	-	-	-	-	-	-	-	-	-	-	-
-0.699097	901	1	3140	0	381249	0	0.119	1753	18-a=57.02146	0	F1711_sailerc_042	864.213	11	0	2.48961e+06	His-E6AP:His-E6AP	F1711_sailerc_050.12930.12930.4	25.26	GASSAYLENSKGAPNNSCSEIK-LLKAITYAK-a11-b3	1312.17	2531_F1711_sailerc_042	xlink:heavy	GASSAYLENSKGAPNNSCSEIK-LLKAITYAK-a11-b3::4::xlink:heavy::18-a=57.02146	His-E6AP:860:x:His-E6AP:97	0	4	-	-	-	-	-	-	-	-	-	-	-	-	-	-	-	-	-	-	-	-	-	-	-
-0.699097	901	1	3140	0	381250	0	0.119	1753	18-a=57.02146	0	F1711_sailerc_043	864.213	11	0	2.48961e+06	His-E6AP:His-E6AP	F1711_sailerc_050.12930.12930.4	25.26	GASSAYLENSKGAPNNSCSEIK-LLKAITYAK-a11-b3	1314.2	2531_F1711_sailerc_043	xlink:heavy	GASSAYLENSKGAPNNSCSEIK-LLKAITYAK-a11-b3::4::xlink:heavy::18-a=57.02146	His-E6AP:860:x:His-E6AP:97	0	4	-	-	-	-	-	-	-	-	-	-	-	-	-	-	-	-	-	-	-	-	-	-	-
-0.175814	902	0	3141	0	381251	0	0.119	1753	18-a=57.02146	0	F1711_sailerc_046	864.213	11	0	2.48961e+06	His-E6AP:His-E6AP	F1711_sailerc_050.12930.12930.4	25.26	GASSAYLENSKGAPNNSCSEIK-LLKAITYAK-a11-b3	1338.21	2531_F1711_sailerc_046	xlink:heavy	GASSAYLENSKGAPNNSCSEIK-LLKAITYAK-a11-b3::4::xlink:heavy::18-a=57.02146	His-E6AP:860:x:His-E6AP:97	0	4	-	-	-	-	-	-	-	-	-	-	-	-	-	-	-	-	-	-	-	-	-	-	-
-0.175814	902	0	3141	0	381252	0	0.119	1753	18-a=57.02146	0	F1711_sailerc_047	864.213	11	0	2.48961e+06	His-E6AP:His-E6AP	F1711_sailerc_050.12930.12930.4	25.26	GASSAYLENSKGAPNNSCSEIK-LLKAITYAK-a11-b3	1327.58	2531_F1711_sailerc_047	xlink:heavy	GASSAYLENSKGAPNNSCSEIK-LLKAITYAK-a11-b3::4::xlink:heavy::18-a=57.02146	His-E6AP:860:x:His-E6AP:97	0	4	-	-	-	-	-	-	-	-	-	-	-	-	-	-	-	-	-	-	-	-	-	-	-
-0.175814	902	0	3141	0	381253	0	0.119	1753	18-a=57.02146	0	F1711_sailerc_048	864.213	11	0	2.48961e+06	His-E6AP:His-E6AP	F1711_sailerc_050.12930.12930.4	25.26	GASSAYLENSKGAPNNSCSEIK-LLKAITYAK-a11-b3	1316.51	2531_F1711_sailerc_048	xlink:heavy	GASSAYLENSKGAPNNSCSEIK-LLKAITYAK-a11-b3::4::xlink:heavy::18-a=57.02146	His-E6AP:860:x:His-E6AP:97	0	4	-	-	-	-	-	-	-	-	-	-	-	-	-	-	-	-	-	-	-	-	-	-	-
-0.175814	902	0	3141	0	381254	0	0.119	1753	18-a=57.02146	0	F1711_sailerc_049	864.213	11	0	2.48961e+06	His-E6AP:His-E6AP	F1711_sailerc_050.12930.12930.4	25.26	GASSAYLENSKGAPNNSCSEIK-LLKAITYAK-a11-b3	1327.45	2531_F1711_sailerc_049	xlink:heavy	GASSAYLENSKGAPNNSCSEIK-LLKAITYAK-a11-b3::4::xlink:heavy::18-a=57.02146	His-E6AP:860:x:His-E6AP:97	0	4	-	-	-	-	-	-	-	-	-	-	-	-	-	-	-	-	-	-	-	-	-	-	-
-0.175814	902	0	3141	0	381255	0	0.119	1753	18-a=57.02146	1	F1711_sailerc_050	864.213	11	1	2.48961e+06	His-E6AP:His-E6AP	F1711_sailerc_050.12930.12930.4	25.26	GASSAYLENSKGAPNNSCSEIK-LLKAITYAK-a11-b3	1319	2531_F1711_sailerc_050	xlink:heavy	GASSAYLENSKGAPNNSCSEIK-LLKAITYAK-a11-b3::4::xlink:heavy::18-a=57.02146	His-E6AP:860:x:His-E6AP:97	1	4	1.85471	2.55203e+07	1.98047e+07	1	2.24735	FALSE	-0.66	0	1753	0.0100061	4.75141	1.71839e+06	1.33354e+06	2.38481e+06	-2.90877	1	F1711_sailerc_050	11	11	1	1	1	1318.34
-0.175814	902	0	3141	0	381257	0	0.089	1749	18-a=57.02146	1	F1711_sailerc_051	864.212	11	1	2.19905e+06	His-E6AP:His-E6AP	F1711_sailerc_051.13102.13102.4	27.45	GASSAYLENSKGAPNNSCSEIK-LLKAITYAK-a11-b3	1321	2531_F1711_sailerc_051	xlink:heavy	GASSAYLENSKGAPNNSCSEIK-LLKAITYAK-a11-b3::4::xlink:heavy::18-a=57.02146	His-E6AP:860:x:His-E6AP:97	1	4	1.80243	3.05649e+07	2.37196e+07	2	2.20415	FALSE	-0.03	0	1749	0.0100061	4.73678	2.82353e+06	2.19117e+06	2.19117e+06	1.21266	1	F1711_sailerc_051	11	11	1	2	1	1320.97
-0.175814	902	0	3141	0	381258	0	0.079	1745	18-a=57.02146	1	F1711_sailerc_052	864.212	11	1	1.66535e+06	His-E6AP:His-E6AP	F1711_sailerc_052.13810.13810.4	28.01	GASSAYLENSKGAPNNSCSEIK-LLKAITYAK-a11-b3	1318	2531_F1711_sailerc_052	xlink:heavy	GASSAYLENSKGAPNNSCSEIK-LLKAITYAK-a11-b3::4::xlink:heavy::18-a=57.02146	His-E6AP:860:x:His-E6AP:97	1	4	1.97848	2.47812e+07	1.92312e+07	1	2.34964	FALSE	3.03	0	1745	0.0100061	4.80201	1.34313e+06	1.04232e+06	2.05003e+06	4.78293	1	F1711_sailerc_052	11	11	1	1	1	1321.03
-0.175814	902	0	3141	0	381259	0	0.074	1741	18-a=57.02146	1	F1711_sailerc_053	864.214	11	1	1.55871e+06	His-E6AP:His-E6AP	F1711_sailerc_053.13986.13986.4	28.13	GASSAYLENSKGAPNNSCSEIK-LLKAITYAK-a11-b3	1314	2531_F1711_sailerc_053	xlink:heavy	GASSAYLENSKGAPNNSCSEIK-LLKAITYAK-a11-b3::4::xlink:heavy::18-a=57.02146	His-E6AP:860:x:His-E6AP:97	1	4	1.51878	1.51679e+07	1.17708e+07	1	1.96973	FALSE	2.32	0	1741	0.0111202	4.54451	1.94234e+06	1.50734e+06	2.33954e+06	-0.0336978	1	F1711_sailerc_053	11	11	1	1	1	1316.32
-0.175814	902	0	3141	0	381260	0	0.119	1753	18-a=57.02146	0	F1711_sailerc_056	864.213	11	0	2.48961e+06	His-E6AP:His-E6AP	F1711_sailerc_050.12930.12930.4	25.26	GASSAYLENSKGAPNNSCSEIK-LLKAITYAK-a11-b3	1328.21	2531_F1711_sailerc_056	xlink:heavy	GASSAYLENSKGAPNNSCSEIK-LLKAITYAK-a11-b3::4::xlink:heavy::18-a=57.02146	His-E6AP:860:x:His-E6AP:97	0	4	-	-	-	-	-	-	-	-	-	-	-	-	-	-	-	-	-	-	-	-	-	-	-
-0.175814	902	0	3141	0	381261	0	0.119	1753	18-a=57.02146	0	F1711_sailerc_057	864.213	11	0	2.48961e+06	His-E6AP:His-E6AP	F1711_sailerc_050.12930.12930.4	25.26	GASSAYLENSKGAPNNSCSEIK-LLKAITYAK-a11-b3	1337.59	2531_F1711_sailerc_057	xlink:heavy	GASSAYLENSKGAPNNSCSEIK-LLKAITYAK-a11-b3::4::xlink:heavy::18-a=57.02146	His-E6AP:860:x:His-E6AP:97	0	4	-	-	-	-	-	-	-	-	-	-	-	-	-	-	-	-	-	-	-	-	-	-	-
-0.175814	902	0	3141	0	381262	0	0.119	1753	18-a=57.02146	0	F1711_sailerc_058	864.213	11	0	2.48961e+06	His-E6AP:His-E6AP	F1711_sailerc_050.12930.12930.4	25.26	GASSAYLENSKGAPNNSCSEIK-LLKAITYAK-a11-b3	1330.62	2531_F1711_sailerc_058	xlink:heavy	GASSAYLENSKGAPNNSCSEIK-LLKAITYAK-a11-b3::4::xlink:heavy::18-a=57.02146	His-E6AP:860:x:His-E6AP:97	0	4	-	-	-	-	-	-	-	-	-	-	-	-	-	-	-	-	-	-	-	-	-	-	-
-0.175814	902	0	3141	0	381263	0	0.119	1753	18-a=57.02146	0	F1711_sailerc_059	864.213	11	0	2.48961e+06	His-E6AP:His-E6AP	F1711_sailerc_050.12930.12930.4	25.26	GASSAYLENSKGAPNNSCSEIK-LLKAITYAK-a11-b3	1322.16	2531_F1711_sailerc_059	xlink:heavy	GASSAYLENSKGAPNNSCSEIK-LLKAITYAK-a11-b3::4::xlink:heavy::18-a=57.02146	His-E6AP:860:x:His-E6AP:97	0	4	-	-	-	-	-	-	-	-	-	-	-	-	-	-	-	-	-	-	-	-	-	-	-
-0.175814	902	0	3141	0	381264	0	0.133	37097	18-a=57.02146	1	F1711_sailerc_060	864.214	11	1	831749	His-E6AP:His-E6AP	F1711_sailerc_060.12824.12824.4	22.04	GASSAYLENSKGAPNNSCSEIK-LLKAITYAK-a11-b3	1324	2531_F1711_sailerc_060	xlink:heavy	GASSAYLENSKGAPNNSCSEIK-LLKAITYAK-a11-b3::4::xlink:heavy::18-a=57.02146	His-E6AP:860:x:His-E6AP:97	1	4	2.00292	3.21335e+07	2.49369e+07	1	2.36984	FALSE	2.09	0	37097	0.0100061	4.88835	2.02499e+06	1.57148e+06	2.10496e+06	1.01498	1	F1711_sailerc_060	11	11	1	1	1	1326.09
-0.175814	902	0	3141	0	381265	0	0.138	37101	18-a=57.02146	1	F1711_sailerc_061	864.213	11	1	1.91432e+06	His-E6AP:His-E6AP	F1711_sailerc_061.13192.13192.4	20.86	GASSAYLENSKGAPNNSCSEIK-LLKAITYAK-a11-b3	1330	2531_F1711_sailerc_061	xlink:heavy	GASSAYLENSKGAPNNSCSEIK-LLKAITYAK-a11-b3::4::xlink:heavy::18-a=57.02146	His-E6AP:860:x:His-E6AP:97	1	4	1.60475	3.26278e+07	2.53204e+07	1	2.04078	FALSE	2.75	0	37101	0.0103943	4.54395	2.15502e+06	1.67238e+06	1864879	5.79952	1	F1711_sailerc_061	11	11	1	1	1	1332.75
-0.175814	902	0	3141	0	381266	0	0.083	37089	18-a=57.02146	1	F1711_sailerc_062	864.213	11	1	1.96765e+06	His-E6AP:His-E6AP	F1711_sailerc_062.13625.13625.4	27.81	GASSAYLENSKGAPNNSCSEIK-LLKAITYAK-a11-b3	1311	2531_F1711_sailerc_062	xlink:heavy	GASSAYLENSKGAPNNSCSEIK-LLKAITYAK-a11-b3::4::xlink:heavy::18-a=57.02146	His-E6AP:860:x:His-E6AP:97	1	4	1.2108	2.94049e+07	2.28194e+07	1	1.71521	FALSE	2.47	0	37089	0.0157571	4.14938	2.55319e+06	1.98138e+06	2.35577e+06	-2.95349	1	F1711_sailerc_062	11	11	1	1	1	1313.47
-0.175814	902	0	3141	0	381268	0	0.091	37093	18-a=57.02146	1	F1711_sailerc_063	864.215	11	1	1.54095e+06	His-E6AP:His-E6AP	F1711_sailerc_063.13658.13658.4	26.53	GASSAYLENSKGAPNNSCSEIK-LLKAITYAK-a11-b3	1309	2531_F1711_sailerc_063	xlink:heavy	GASSAYLENSKGAPNNSCSEIK-LLKAITYAK-a11-b3::4::xlink:heavy::18-a=57.02146	His-E6AP:860:x:His-E6AP:97	1	4	0.940558	9.50853e+06	7.379e+06	1	1.49186	FALSE	2.02	0	37093	0.0223242	3.71669	1.98487e+06	1.54034e+06	2.47048e+06	-4.10373	1	F1711_sailerc_063	11	11	1	1	1	1311.02
-0.175814	902	0	3141	0	381269	0	0.119	1753	18-a=57.02146	0	F1711_sailerc_066	864.213	11	0	2.48961e+06	His-E6AP:His-E6AP	F1711_sailerc_050.12930.12930.4	25.26	GASSAYLENSKGAPNNSCSEIK-LLKAITYAK-a11-b3	1343.57	2531_F1711_sailerc_066	xlink:heavy	GASSAYLENSKGAPNNSCSEIK-LLKAITYAK-a11-b3::4::xlink:heavy::18-a=57.02146	His-E6AP:860:x:His-E6AP:97	0	4	-	-	-	-	-	-	-	-	-	-	-	-	-	-	-	-	-	-	-	-	-	-	-
-0.175814	902	0	3141	0	381270	0	0.119	1753	18-a=57.02146	0	F1711_sailerc_067	864.213	11	0	2.48961e+06	His-E6AP:His-E6AP	F1711_sailerc_050.12930.12930.4	25.26	GASSAYLENSKGAPNNSCSEIK-LLKAITYAK-a11-b3	1329.68	2531_F1711_sailerc_067	xlink:heavy	GASSAYLENSKGAPNNSCSEIK-LLKAITYAK-a11-b3::4::xlink:heavy::18-a=57.02146	His-E6AP:860:x:His-E6AP:97	0	4	-	-	-	-	-	-	-	-	-	-	-	-	-	-	-	-	-	-	-	-	-	-	-
-0.175814	902	0	3141	0	381271	0	0.119	1753	18-a=57.02146	0	F1711_sailerc_068	864.213	11	0	2.48961e+06	His-E6AP:His-E6AP	F1711_sailerc_050.12930.12930.4	25.26	GASSAYLENSKGAPNNSCSEIK-LLKAITYAK-a11-b3	1325.71	2531_F1711_sailerc_068	xlink:heavy	GASSAYLENSKGAPNNSCSEIK-LLKAITYAK-a11-b3::4::xlink:heavy::18-a=57.02146	His-E6AP:860:x:His-E6AP:97	0	4	-	-	-	-	-	-	-	-	-	-	-	-	-	-	-	-	-	-	-	-	-	-	-
-0.175814	902	0	3141	0	381272	0	0.119	1753	18-a=57.02146	0	F1711_sailerc_069	864.213	11	0	2.48961e+06	His-E6AP:His-E6AP	F1711_sailerc_050.12930.12930.4	25.26	GASSAYLENSKGAPNNSCSEIK-LLKAITYAK-a11-b3	1328.49	2531_F1711_sailerc_069	xlink:heavy	GASSAYLENSKGAPNNSCSEIK-LLKAITYAK-a11-b3::4::xlink:heavy::18-a=57.02146	His-E6AP:860:x:His-E6AP:97	0	4	-	-	-	-	-	-	-	-	-	-	-	-	-	-	-	-	-	-	-	-	-	-	-
-0.175814	902	0	3141	0	381273	0	0.161	24365	18-a=57.02146	1	F1711_sailerc_070	864.214	11	1	1.52548e+06	His-E6AP:His-E6AP	F1711_sailerc_070.13080.13080.4	20.64	GASSAYLENSKGAPNNSCSEIK-LLKAITYAK-a11-b3	1331	2531_F1711_sailerc_070	xlink:heavy	GASSAYLENSKGAPNNSCSEIK-LLKAITYAK-a11-b3::4::xlink:heavy::18-a=57.02146	His-E6AP:860:x:His-E6AP:97	1	4	1.69259	4.42907e+07	3.43713e+07	1	2.11337	FALSE	1.35	0	24365	0.0100263	4.59317	1.95886e+06	1.52015e+06	2.15979e+06	5.45327	1	F1711_sailerc_070	11	11	1	1	1	1332.35
-0.175814	902	0	3141	0	381274	0	0.161	24373	18-a=57.02146	1	F1711_sailerc_071	864.213	11	1	1.76685e+06	His-E6AP:His-E6AP	F1711_sailerc_071.12998.12998.4	20.15	GASSAYLENSKGAPNNSCSEIK-LLKAITYAK-a11-b3	1331	2531_F1711_sailerc_071	xlink:heavy	GASSAYLENSKGAPNNSCSEIK-LLKAITYAK-a11-b3::4::xlink:heavy::18-a=57.02146	His-E6AP:860:x:His-E6AP:97	1	4	1.95177	3.76471e+07	2.92156e+07	1	2.32756	FALSE	0.92	0	24373	0.0100061	4.81508	2.44701e+06	1.89897e+06	2.80182e+06	2.62736	1	F1711_sailerc_071	11	11	1	1	1	1331.92
-0.175814	902	0	3141	0	381275	0	0.119	1753	18-a=57.02146	0	F1711_sailerc_072	864.213	11	1	2.48961e+06	His-E6AP:His-E6AP	F1711_sailerc_050.12930.12930.4	25.26	GASSAYLENSKGAPNNSCSEIK-LLKAITYAK-a11-b3	1316.77	2531_F1711_sailerc_072	xlink:heavy	GASSAYLENSKGAPNNSCSEIK-LLKAITYAK-a11-b3::4::xlink:heavy::18-a=57.02146	His-E6AP:860:x:His-E6AP:97	1	4	1.595	3.96938e+07	3.0804e+07	1	2.03272	FALSE	0.446529	0	1753	0.0104602	4.59878	1.8302e+06	1.42031e+06	2.37281e+06	-1.09252	0	F1711_sailerc_072	11	11	0	1	1	1317.22
-0.175814	902	0	3141	0	381276	0	0.145	24361	18-a=57.02146	1	F1711_sailerc_073	864.213	11	1	1307070	His-E6AP:His-E6AP	F1711_sailerc_073.13720.13720.4	25.42	GASSAYLENSKGAPNNSCSEIK-LLKAITYAK-a11-b3	1318	2531_F1711_sailerc_073	xlink:heavy	GASSAYLENSKGAPNNSCSEIK-LLKAITYAK-a11-b3::4::xlink:heavy::18-a=57.02146	His-E6AP:860:x:His-E6AP:97	1	4	1.45912	1.32674e+07	1.0296e+07	1	1.92042	FALSE	2.12	0	24361	0.0117397	4.56896	1.37388e+06	1.06619e+06	1.8671e+06	1.54219	1	F1711_sailerc_073	11	11	1	1	1	1320.12
-	898	2	3138	0	381171	0	0.102	24337	18-a=57.02146	0	F1711_sailerc_016	1147.92	2	0	611082	His-E6AP:His-E6AP	F1711_sailerc_073.13812.13812.3	28.9	GASSAYLENSKGAPNNSCSEIK-LLKAITYAK-a11-b3	1324.05	2530_F1711_sailerc_016	xlink:light	GASSAYLENSKGAPNNSCSEIK-LLKAITYAK-a11-b3::3::xlink:light::18-a=57.02146	His-E6AP:860:x:His-E6AP:97	0	3	-	-	-	-	-	-	-	-	-	-	-	-	-	-	-	-	-	-	-	-	-	-	-
-	898	2	3138	0	381172	0	0.102	24337	18-a=57.02146	0	F1711_sailerc_017	1147.92	2	0	611082	His-E6AP:His-E6AP	F1711_sailerc_073.13812.13812.3	28.9	GASSAYLENSKGAPNNSCSEIK-LLKAITYAK-a11-b3	1324	2530_F1711_sailerc_017	xlink:light	GASSAYLENSKGAPNNSCSEIK-LLKAITYAK-a11-b3::3::xlink:light::18-a=57.02146	His-E6AP:860:x:His-E6AP:97	0	3	-	-	-	-	-	-	-	-	-	-	-	-	-	-	-	-	-	-	-	-	-	-	-
-	898	2	3138	0	381173	0	0.102	24337	18-a=57.02146	0	F1711_sailerc_018	1147.92	2	0	611082	His-E6AP:His-E6AP	F1711_sailerc_073.13812.13812.3	28.9	GASSAYLENSKGAPNNSCSEIK-LLKAITYAK-a11-b3	1325.75	2530_F1711_sailerc_018	xlink:light	GASSAYLENSKGAPNNSCSEIK-LLKAITYAK-a11-b3::3::xlink:light::18-a=57.02146	His-E6AP:860:x:His-E6AP:97	0	3	-	-	-	-	-	-	-	-	-	-	-	-	-	-	-	-	-	-	-	-	-	-	-
-	898	2	3138	0	381174	0	0.102	24337	18-a=57.02146	0	F1711_sailerc_019	1147.92	2	0	611082	His-E6AP:His-E6AP	F1711_sailerc_073.13812.13812.3	28.9	GASSAYLENSKGAPNNSCSEIK-LLKAITYAK-a11-b3	1330.08	2530_F1711_sailerc_019	xlink:light	GASSAYLENSKGAPNNSCSEIK-LLKAITYAK-a11-b3::3::xlink:light::18-a=57.02146	His-E6AP:860:x:His-E6AP:97	0	3	-	-	-	-	-	-	-	-	-	-	-	-	-	-	-	-	-	-	-	-	-	-	-
-	898	2	3138	0	381175	0	0.102	24337	18-a=57.02146	0	F1711_sailerc_020	1147.92	2	0	611082	His-E6AP:His-E6AP	F1711_sailerc_073.13812.13812.3	28.9	GASSAYLENSKGAPNNSCSEIK-LLKAITYAK-a11-b3	1326.37	2530_F1711_sailerc_020	xlink:light	GASSAYLENSKGAPNNSCSEIK-LLKAITYAK-a11-b3::3::xlink:light::18-a=57.02146	His-E6AP:860:x:His-E6AP:97	0	3	-	-	-	-	-	-	-	-	-	-	-	-	-	-	-	-	-	-	-	-	-	-	-
-	898	2	3138	0	381176	0	0.102	24337	18-a=57.02146	0	F1711_sailerc_021	1147.92	2	0	611082	His-E6AP:His-E6AP	F1711_sailerc_073.13812.13812.3	28.9	GASSAYLENSKGAPNNSCSEIK-LLKAITYAK-a11-b3	1323.7	2530_F1711_sailerc_021	xlink:light	GASSAYLENSKGAPNNSCSEIK-LLKAITYAK-a11-b3::3::xlink:light::18-a=57.02146	His-E6AP:860:x:His-E6AP:97	0	3	-	-	-	-	-	-	-	-	-	-	-	-	-	-	-	-	-	-	-	-	-	-	-
-	898	2	3138	0	381177	0	0.102	24337	18-a=57.02146	0	F1711_sailerc_022	1147.92	2	0	611082	His-E6AP:His-E6AP	F1711_sailerc_073.13812.13812.3	28.9	GASSAYLENSKGAPNNSCSEIK-LLKAITYAK-a11-b3	1319.17	2530_F1711_sailerc_022	xlink:light	GASSAYLENSKGAPNNSCSEIK-LLKAITYAK-a11-b3::3::xlink:light::18-a=57.02146	His-E6AP:860:x:His-E6AP:97	0	3	-	-	-	-	-	-	-	-	-	-	-	-	-	-	-	-	-	-	-	-	-	-	-
-	898	2	3138	0	381179	0	0.102	24337	18-a=57.02146	0	F1711_sailerc_023	1147.92	2	0	611082	His-E6AP:His-E6AP	F1711_sailerc_073.13812.13812.3	28.9	GASSAYLENSKGAPNNSCSEIK-LLKAITYAK-a11-b3	1321.71	2530_F1711_sailerc_023	xlink:light	GASSAYLENSKGAPNNSCSEIK-LLKAITYAK-a11-b3::3::xlink:light::18-a=57.02146	His-E6AP:860:x:His-E6AP:97	0	3	-	-	-	-	-	-	-	-	-	-	-	-	-	-	-	-	-	-	-	-	-	-	-
-	898	2	3138	0	381180	0	0.102	24337	18-a=57.02146	0	F1711_sailerc_026	1147.92	2	0	611082	His-E6AP:His-E6AP	F1711_sailerc_073.13812.13812.3	28.9	GASSAYLENSKGAPNNSCSEIK-LLKAITYAK-a11-b3	1357.01	2530_F1711_sailerc_026	xlink:light	GASSAYLENSKGAPNNSCSEIK-LLKAITYAK-a11-b3::3::xlink:light::18-a=57.02146	His-E6AP:860:x:His-E6AP:97	0	3	-	-	-	-	-	-	-	-	-	-	-	-	-	-	-	-	-	-	-	-	-	-	-
-	898	2	3138	0	381181	0	0.102	24337	18-a=57.02146	0	F1711_sailerc_027	1147.92	2	0	611082	His-E6AP:His-E6AP	F1711_sailerc_073.13812.13812.3	28.9	GASSAYLENSKGAPNNSCSEIK-LLKAITYAK-a11-b3	1345.61	2530_F1711_sailerc_027	xlink:light	GASSAYLENSKGAPNNSCSEIK-LLKAITYAK-a11-b3::3::xlink:light::18-a=57.02146	His-E6AP:860:x:His-E6AP:97	0	3	-	-	-	-	-	-	-	-	-	-	-	-	-	-	-	-	-	-	-	-	-	-	-
-	898	2	3138	0	381182	0	0.102	24337	18-a=57.02146	0	F1711_sailerc_028	1147.92	2	0	611082	His-E6AP:His-E6AP	F1711_sailerc_073.13812.13812.3	28.9	GASSAYLENSKGAPNNSCSEIK-LLKAITYAK-a11-b3	1337.26	2530_F1711_sailerc_028	xlink:light	GASSAYLENSKGAPNNSCSEIK-LLKAITYAK-a11-b3::3::xlink:light::18-a=57.02146	His-E6AP:860:x:His-E6AP:97	0	3	-	-	-	-	-	-	-	-	-	-	-	-	-	-	-	-	-	-	-	-	-	-	-
-	898	2	3138	0	381183	0	0.102	24337	18-a=57.02146	0	F1711_sailerc_029	1147.92	2	0	611082	His-E6AP:His-E6AP	F1711_sailerc_073.13812.13812.3	28.9	GASSAYLENSKGAPNNSCSEIK-LLKAITYAK-a11-b3	1339.18	2530_F1711_sailerc_029	xlink:light	GASSAYLENSKGAPNNSCSEIK-LLKAITYAK-a11-b3::3::xlink:light::18-a=57.02146	His-E6AP:860:x:His-E6AP:97	0	3	-	-	-	-	-	-	-	-	-	-	-	-	-	-	-	-	-	-	-	-	-	-	-
-	898	2	3138	0	381184	0	0.102	24337	18-a=57.02146	0	F1711_sailerc_030	1147.92	2	0	611082	His-E6AP:His-E6AP	F1711_sailerc_073.13812.13812.3	28.9	GASSAYLENSKGAPNNSCSEIK-LLKAITYAK-a11-b3	1328.38	2530_F1711_sailerc_030	xlink:light	GASSAYLENSKGAPNNSCSEIK-LLKAITYAK-a11-b3::3::xlink:light::18-a=57.02146	His-E6AP:860:x:His-E6AP:97	0	3	-	-	-	-	-	-	-	-	-	-	-	-	-	-	-	-	-	-	-	-	-	-	-
-	898	2	3138	0	381185	0	0.102	24337	18-a=57.02146	0	F1711_sailerc_031	1147.92	2	0	611082	His-E6AP:His-E6AP	F1711_sailerc_073.13812.13812.3	28.9	GASSAYLENSKGAPNNSCSEIK-LLKAITYAK-a11-b3	1326.48	2530_F1711_sailerc_031	xlink:light	GASSAYLENSKGAPNNSCSEIK-LLKAITYAK-a11-b3::3::xlink:light::18-a=57.02146	His-E6AP:860:x:His-E6AP:97	0	3	-	-	-	-	-	-	-	-	-	-	-	-	-	-	-	-	-	-	-	-	-	-	-
-	898	2	3138	0	381186	0	0.102	24337	18-a=57.02146	0	F1711_sailerc_032	1147.92	2	0	611082	His-E6AP:His-E6AP	F1711_sailerc_073.13812.13812.3	28.9	GASSAYLENSKGAPNNSCSEIK-LLKAITYAK-a11-b3	1319.85	2530_F1711_sailerc_032	xlink:light	GASSAYLENSKGAPNNSCSEIK-LLKAITYAK-a11-b3::3::xlink:light::18-a=57.02146	His-E6AP:860:x:His-E6AP:97	0	3	-	-	-	-	-	-	-	-	-	-	-	-	-	-	-	-	-	-	-	-	-	-	-
-	898	2	3138	0	381187	0	0.102	24337	18-a=57.02146	0	F1711_sailerc_033	1147.92	2	0	611082	His-E6AP:His-E6AP	F1711_sailerc_073.13812.13812.3	28.9	GASSAYLENSKGAPNNSCSEIK-LLKAITYAK-a11-b3	1318.4	2530_F1711_sailerc_033	xlink:light	GASSAYLENSKGAPNNSCSEIK-LLKAITYAK-a11-b3::3::xlink:light::18-a=57.02146	His-E6AP:860:x:His-E6AP:97	0	3	-	-	-	-	-	-	-	-	-	-	-	-	-	-	-	-	-	-	-	-	-	-	-
-	898	2	3138	0	381188	0	0.102	24337	18-a=57.02146	0	F1711_sailerc_036	1147.92	2	0	611082	His-E6AP:His-E6AP	F1711_sailerc_073.13812.13812.3	28.9	GASSAYLENSKGAPNNSCSEIK-LLKAITYAK-a11-b3	1353.14	2530_F1711_sailerc_036	xlink:light	GASSAYLENSKGAPNNSCSEIK-LLKAITYAK-a11-b3::3::xlink:light::18-a=57.02146	His-E6AP:860:x:His-E6AP:97	0	3	-	-	-	-	-	-	-	-	-	-	-	-	-	-	-	-	-	-	-	-	-	-	-
-	898	2	3138	0	381190	0	0.102	24337	18-a=57.02146	0	F1711_sailerc_037	1147.92	2	0	611082	His-E6AP:His-E6AP	F1711_sailerc_073.13812.13812.3	28.9	GASSAYLENSKGAPNNSCSEIK-LLKAITYAK-a11-b3	1329.89	2530_F1711_sailerc_037	xlink:light	GASSAYLENSKGAPNNSCSEIK-LLKAITYAK-a11-b3::3::xlink:light::18-a=57.02146	His-E6AP:860:x:His-E6AP:97	0	3	-	-	-	-	-	-	-	-	-	-	-	-	-	-	-	-	-	-	-	-	-	-	-
-	898	2	3138	0	381191	0	0.102	24337	18-a=57.02146	0	F1711_sailerc_038	1147.92	2	0	611082	His-E6AP:His-E6AP	F1711_sailerc_073.13812.13812.3	28.9	GASSAYLENSKGAPNNSCSEIK-LLKAITYAK-a11-b3	1327.95	2530_F1711_sailerc_038	xlink:light	GASSAYLENSKGAPNNSCSEIK-LLKAITYAK-a11-b3::3::xlink:light::18-a=57.02146	His-E6AP:860:x:His-E6AP:97	0	3	-	-	-	-	-	-	-	-	-	-	-	-	-	-	-	-	-	-	-	-	-	-	-
-	898	2	3138	0	381192	0	0.102	24337	18-a=57.02146	0	F1711_sailerc_039	1147.92	2	0	611082	His-E6AP:His-E6AP	F1711_sailerc_073.13812.13812.3	28.9	GASSAYLENSKGAPNNSCSEIK-LLKAITYAK-a11-b3	1337.39	2530_F1711_sailerc_039	xlink:light	GASSAYLENSKGAPNNSCSEIK-LLKAITYAK-a11-b3::3::xlink:light::18-a=57.02146	His-E6AP:860:x:His-E6AP:97	0	3	-	-	-	-	-	-	-	-	-	-	-	-	-	-	-	-	-	-	-	-	-	-	-
-	898	2	3138	0	381193	0	0.102	24337	18-a=57.02146	0	F1711_sailerc_040	1147.92	2	0	611082	His-E6AP:His-E6AP	F1711_sailerc_073.13812.13812.3	28.9	GASSAYLENSKGAPNNSCSEIK-LLKAITYAK-a11-b3	1327.62	2530_F1711_sailerc_040	xlink:light	GASSAYLENSKGAPNNSCSEIK-LLKAITYAK-a11-b3::3::xlink:light::18-a=57.02146	His-E6AP:860:x:His-E6AP:97	0	3	-	-	-	-	-	-	-	-	-	-	-	-	-	-	-	-	-	-	-	-	-	-	-
-	898	2	3138	0	381194	0	0.102	24337	18-a=57.02146	0	F1711_sailerc_041	1147.92	2	0	611082	His-E6AP:His-E6AP	F1711_sailerc_073.13812.13812.3	28.9	GASSAYLENSKGAPNNSCSEIK-LLKAITYAK-a11-b3	1327.9	2530_F1711_sailerc_041	xlink:light	GASSAYLENSKGAPNNSCSEIK-LLKAITYAK-a11-b3::3::xlink:light::18-a=57.02146	His-E6AP:860:x:His-E6AP:97	0	3	-	-	-	-	-	-	-	-	-	-	-	-	-	-	-	-	-	-	-	-	-	-	-
-	898	2	3138	0	381195	0	0.102	24337	18-a=57.02146	0	F1711_sailerc_042	1147.92	2	0	611082	His-E6AP:His-E6AP	F1711_sailerc_073.13812.13812.3	28.9	GASSAYLENSKGAPNNSCSEIK-LLKAITYAK-a11-b3	1319.44	2530_F1711_sailerc_042	xlink:light	GASSAYLENSKGAPNNSCSEIK-LLKAITYAK-a11-b3::3::xlink:light::18-a=57.02146	His-E6AP:860:x:His-E6AP:97	0	3	-	-	-	-	-	-	-	-	-	-	-	-	-	-	-	-	-	-	-	-	-	-	-
-	898	2	3138	0	381196	0	0.102	24337	18-a=57.02146	0	F1711_sailerc_043	1147.92	2	0	611082	His-E6AP:His-E6AP	F1711_sailerc_073.13812.13812.3	28.9	GASSAYLENSKGAPNNSCSEIK-LLKAITYAK-a11-b3	1321.48	2530_F1711_sailerc_043	xlink:light	GASSAYLENSKGAPNNSCSEIK-LLKAITYAK-a11-b3::3::xlink:light::18-a=57.02146	His-E6AP:860:x:His-E6AP:97	0	3	-	-	-	-	-	-	-	-	-	-	-	-	-	-	-	-	-	-	-	-	-	-	-
0.301649	899	1	3139	0	381197	0	0.102	24337	18-a=57.02146	0	F1711_sailerc_046	1147.92	2	0	611082	His-E6AP:His-E6AP	F1711_sailerc_073.13812.13812.3	28.9	GASSAYLENSKGAPNNSCSEIK-LLKAITYAK-a11-b3	1345.48	2530_F1711_sailerc_046	xlink:light	GASSAYLENSKGAPNNSCSEIK-LLKAITYAK-a11-b3::3::xlink:light::18-a=57.02146	His-E6AP:860:x:His-E6AP:97	0	3	-	-	-	-	-	-	-	-	-	-	-	-	-	-	-	-	-	-	-	-	-	-	-
0.301649	899	1	3139	0	381198	0	0.102	24337	18-a=57.02146	0	F1711_sailerc_047	1147.92	2	0	611082	His-E6AP:His-E6AP	F1711_sailerc_073.13812.13812.3	28.9	GASSAYLENSKGAPNNSCSEIK-LLKAITYAK-a11-b3	1334.92	2530_F1711_sailerc_047	xlink:light	GASSAYLENSKGAPNNSCSEIK-LLKAITYAK-a11-b3::3::xlink:light::18-a=57.02146	His-E6AP:860:x:His-E6AP:97	0	3	-	-	-	-	-	-	-	-	-	-	-	-	-	-	-	-	-	-	-	-	-	-	-
0.301649	899	1	3139	0	381199	0	0.102	24337	18-a=57.02146	0	F1711_sailerc_048	1147.92	2	0	611082	His-E6AP:His-E6AP	F1711_sailerc_073.13812.13812.3	28.9	GASSAYLENSKGAPNNSCSEIK-LLKAITYAK-a11-b3	1323.72	2530_F1711_sailerc_048	xlink:light	GASSAYLENSKGAPNNSCSEIK-LLKAITYAK-a11-b3::3::xlink:light::18-a=57.02146	His-E6AP:860:x:His-E6AP:97	0	3	-	-	-	-	-	-	-	-	-	-	-	-	-	-	-	-	-	-	-	-	-	-	-
0.301649	899	1	3139	0	381201	0	0.102	24337	18-a=57.02146	0	F1711_sailerc_049	1147.92	2	0	611082	His-E6AP:His-E6AP	F1711_sailerc_073.13812.13812.3	28.9	GASSAYLENSKGAPNNSCSEIK-LLKAITYAK-a11-b3	1334.62	2530_F1711_sailerc_049	xlink:light	GASSAYLENSKGAPNNSCSEIK-LLKAITYAK-a11-b3::3::xlink:light::18-a=57.02146	His-E6AP:860:x:His-E6AP:97	0	3	-	-	-	-	-	-	-	-	-	-	-	-	-	-	-	-	-	-	-	-	-	-	-
0.301649	899	1	3139	0	381202	0	0.102	24337	18-a=57.02146	0	F1711_sailerc_050	1147.92	2	0	611082	His-E6AP:His-E6AP	F1711_sailerc_073.13812.13812.3	28.9	GASSAYLENSKGAPNNSCSEIK-LLKAITYAK-a11-b3	1326.98	2530_F1711_sailerc_050	xlink:light	GASSAYLENSKGAPNNSCSEIK-LLKAITYAK-a11-b3::3::xlink:light::18-a=57.02146	His-E6AP:860:x:His-E6AP:97	0	3	-	-	-	-	-	-	-	-	-	-	-	-	-	-	-	-	-	-	-	-	-	-	-
0.301649	899	1	3139	0	381203	0	0.102	24337	18-a=57.02146	0	F1711_sailerc_051	1147.92	2	0	611082	His-E6AP:His-E6AP	F1711_sailerc_073.13812.13812.3	28.9	GASSAYLENSKGAPNNSCSEIK-LLKAITYAK-a11-b3	1325.48	2530_F1711_sailerc_051	xlink:light	GASSAYLENSKGAPNNSCSEIK-LLKAITYAK-a11-b3::3::xlink:light::18-a=57.02146	His-E6AP:860:x:His-E6AP:97	0	3	-	-	-	-	-	-	-	-	-	-	-	-	-	-	-	-	-	-	-	-	-	-	-
0.301649	899	1	3139	0	381204	0	0.102	24337	18-a=57.02146	0	F1711_sailerc_052	1147.92	2	0	611082	His-E6AP:His-E6AP	F1711_sailerc_073.13812.13812.3	28.9	GASSAYLENSKGAPNNSCSEIK-LLKAITYAK-a11-b3	1321.96	2530_F1711_sailerc_052	xlink:light	GASSAYLENSKGAPNNSCSEIK-LLKAITYAK-a11-b3::3::xlink:light::18-a=57.02146	His-E6AP:860:x:His-E6AP:97	0	3	-	-	-	-	-	-	-	-	-	-	-	-	-	-	-	-	-	-	-	-	-	-	-
0.301649	899	1	3139	0	381205	0	0.102	24337	18-a=57.02146	0	F1711_sailerc_053	1147.92	2	0	611082	His-E6AP:His-E6AP	F1711_sailerc_073.13812.13812.3	28.9	GASSAYLENSKGAPNNSCSEIK-LLKAITYAK-a11-b3	1322.12	2530_F1711_sailerc_053	xlink:light	GASSAYLENSKGAPNNSCSEIK-LLKAITYAK-a11-b3::3::xlink:light::18-a=57.02146	His-E6AP:860:x:His-E6AP:97	0	3	-	-	-	-	-	-	-	-	-	-	-	-	-	-	-	-	-	-	-	-	-	-	-
0.301649	899	1	3139	0	381206	0	0.102	24337	18-a=57.02146	0	F1711_sailerc_056	1147.92	2	0	611082	His-E6AP:His-E6AP	F1711_sailerc_073.13812.13812.3	28.9	GASSAYLENSKGAPNNSCSEIK-LLKAITYAK-a11-b3	1335.55	2530_F1711_sailerc_056	xlink:light	GASSAYLENSKGAPNNSCSEIK-LLKAITYAK-a11-b3::3::xlink:light::18-a=57.02146	His-E6AP:860:x:His-E6AP:97	0	3	-	-	-	-	-	-	-	-	-	-	-	-	-	-	-	-	-	-	-	-	-	-	-
0.301649	899	1	3139	0	381207	0	0.102	24337	18-a=57.02146	0	F1711_sailerc_057	1147.92	2	0	611082	His-E6AP:His-E6AP	F1711_sailerc_073.13812.13812.3	28.9	GASSAYLENSKGAPNNSCSEIK-LLKAITYAK-a11-b3	1344.84	2530_F1711_sailerc_057	xlink:light	GASSAYLENSKGAPNNSCSEIK-LLKAITYAK-a11-b3::3::xlink:light::18-a=57.02146	His-E6AP:860:x:His-E6AP:97	0	3	-	-	-	-	-	-	-	-	-	-	-	-	-	-	-	-	-	-	-	-	-	-	-
0.301649	899	1	3139	0	381208	0	0.102	24337	18-a=57.02146	0	F1711_sailerc_058	1147.92	2	0	611082	His-E6AP:His-E6AP	F1711_sailerc_073.13812.13812.3	28.9	GASSAYLENSKGAPNNSCSEIK-LLKAITYAK-a11-b3	1337.84	2530_F1711_sailerc_058	xlink:light	GASSAYLENSKGAPNNSCSEIK-LLKAITYAK-a11-b3::3::xlink:light::18-a=57.02146	His-E6AP:860:x:His-E6AP:97	0	3	-	-	-	-	-	-	-	-	-	-	-	-	-	-	-	-	-	-	-	-	-	-	-
0.301649	899	1	3139	0	381209	0	0.102	24337	18-a=57.02146	0	F1711_sailerc_059	1147.92	2	0	611082	His-E6AP:His-E6AP	F1711_sailerc_073.13812.13812.3	28.9	GASSAYLENSKGAPNNSCSEIK-LLKAITYAK-a11-b3	1329.41	2530_F1711_sailerc_059	xlink:light	GASSAYLENSKGAPNNSCSEIK-LLKAITYAK-a11-b3::3::xlink:light::18-a=57.02146	His-E6AP:860:x:His-E6AP:97	0	3	-	-	-	-	-	-	-	-	-	-	-	-	-	-	-	-	-	-	-	-	-	-	-
0.301649	899	1	3139	0	381210	0	0.102	24337	18-a=57.02146	0	F1711_sailerc_060	1147.92	2	0	611082	His-E6AP:His-E6AP	F1711_sailerc_073.13812.13812.3	28.9	GASSAYLENSKGAPNNSCSEIK-LLKAITYAK-a11-b3	1330.85	2530_F1711_sailerc_060	xlink:light	GASSAYLENSKGAPNNSCSEIK-LLKAITYAK-a11-b3::3::xlink:light::18-a=57.02146	His-E6AP:860:x:His-E6AP:97	0	3	-	-	-	-	-	-	-	-	-	-	-	-	-	-	-	-	-	-	-	-	-	-	-
0.301649	899	1	3139	0	381212	0	0.102	24337	18-a=57.02146	0	F1711_sailerc_061	1147.92	2	0	611082	His-E6AP:His-E6AP	F1711_sailerc_073.13812.13812.3	28.9	GASSAYLENSKGAPNNSCSEIK-LLKAITYAK-a11-b3	1332.71	2530_F1711_sailerc_061	xlink:light	GASSAYLENSKGAPNNSCSEIK-LLKAITYAK-a11-b3::3::xlink:light::18-a=57.02146	His-E6AP:860:x:His-E6AP:97	0	3	-	-	-	-	-	-	-	-	-	-	-	-	-	-	-	-	-	-	-	-	-	-	-
0.301649	899	1	3139	0	381213	0	0.102	24337	18-a=57.02146	0	F1711_sailerc_062	1147.92	2	0	611082	His-E6AP:His-E6AP	F1711_sailerc_073.13812.13812.3	28.9	GASSAYLENSKGAPNNSCSEIK-LLKAITYAK-a11-b3	1322.18	2530_F1711_sailerc_062	xlink:light	GASSAYLENSKGAPNNSCSEIK-LLKAITYAK-a11-b3::3::xlink:light::18-a=57.02146	His-E6AP:860:x:His-E6AP:97	0	3	-	-	-	-	-	-	-	-	-	-	-	-	-	-	-	-	-	-	-	-	-	-	-
0.301649	899	1	3139	0	381214	0	0.102	24337	18-a=57.02146	0	F1711_sailerc_063	1147.92	2	0	611082	His-E6AP:His-E6AP	F1711_sailerc_073.13812.13812.3	28.9	GASSAYLENSKGAPNNSCSEIK-LLKAITYAK-a11-b3	1320.9	2530_F1711_sailerc_063	xlink:light	GASSAYLENSKGAPNNSCSEIK-LLKAITYAK-a11-b3::3::xlink:light::18-a=57.02146	His-E6AP:860:x:His-E6AP:97	0	3	-	-	-	-	-	-	-	-	-	-	-	-	-	-	-	-	-	-	-	-	-	-	-
0.301649	899	1	3139	0	381215	0	0.102	24337	18-a=57.02146	0	F1711_sailerc_066	1147.92	2	0	611082	His-E6AP:His-E6AP	F1711_sailerc_073.13812.13812.3	28.9	GASSAYLENSKGAPNNSCSEIK-LLKAITYAK-a11-b3	1350.83	2530_F1711_sailerc_066	xlink:light	GASSAYLENSKGAPNNSCSEIK-LLKAITYAK-a11-b3::3::xlink:light::18-a=57.02146	His-E6AP:860:x:His-E6AP:97	0	3	-	-	-	-	-	-	-	-	-	-	-	-	-	-	-	-	-	-	-	-	-	-	-
0.301649	899	1	3139	0	381216	0	0.102	24337	18-a=57.02146	0	F1711_sailerc_067	1147.92	2	0	611082	His-E6AP:His-E6AP	F1711_sailerc_073.13812.13812.3	28.9	GASSAYLENSKGAPNNSCSEIK-LLKAITYAK-a11-b3	1337.08	2530_F1711_sailerc_067	xlink:light	GASSAYLENSKGAPNNSCSEIK-LLKAITYAK-a11-b3::3::xlink:light::18-a=57.02146	His-E6AP:860:x:His-E6AP:97	0	3	-	-	-	-	-	-	-	-	-	-	-	-	-	-	-	-	-	-	-	-	-	-	-
0.301649	899	1	3139	0	381217	0	0.102	24337	18-a=57.02146	0	F1711_sailerc_068	1147.92	2	0	611082	His-E6AP:His-E6AP	F1711_sailerc_073.13812.13812.3	28.9	GASSAYLENSKGAPNNSCSEIK-LLKAITYAK-a11-b3	1332.98	2530_F1711_sailerc_068	xlink:light	GASSAYLENSKGAPNNSCSEIK-LLKAITYAK-a11-b3::3::xlink:light::18-a=57.02146	His-E6AP:860:x:His-E6AP:97	0	3	-	-	-	-	-	-	-	-	-	-	-	-	-	-	-	-	-	-	-	-	-	-	-
0.301649	899	1	3139	0	381218	0	0.102	24337	18-a=57.02146	0	F1711_sailerc_069	1147.92	2	0	611082	His-E6AP:His-E6AP	F1711_sailerc_073.13812.13812.3	28.9	GASSAYLENSKGAPNNSCSEIK-LLKAITYAK-a11-b3	1335.93	2530_F1711_sailerc_069	xlink:light	GASSAYLENSKGAPNNSCSEIK-LLKAITYAK-a11-b3::3::xlink:light::18-a=57.02146	His-E6AP:860:x:His-E6AP:97	0	3	-	-	-	-	-	-	-	-	-	-	-	-	-	-	-	-	-	-	-	-	-	-	-
0.301649	899	1	3139	0	381219	0	0.161	24349	18-a=57.02146	1	F1711_sailerc_070	1147.93	2	1	539786	His-E6AP:His-E6AP	F1711_sailerc_070.13166.13166.3	20.3	GASSAYLENSKGAPNNSCSEIK-LLKAITYAK-a11-b3	1337	2530_F1711_sailerc_070	xlink:light	GASSAYLENSKGAPNNSCSEIK-LLKAITYAK-a11-b3::3::xlink:light::18-a=57.02146	His-E6AP:860:x:His-E6AP:97	1	3	1.51201	834650	647722	1	1.96413	FALSE	-0.35	0	24349	0.0111923	4.53887	435190	337725	393120	1.81352	1	F1711_sailerc_070	2	2	1	1	1	1336.65
0.301649	899	1	3139	0	381220	0	0.102	24337	18-a=57.02146	0	F1711_sailerc_071	1147.92	2	1	611082	His-E6AP:His-E6AP	F1711_sailerc_073.13812.13812.3	28.9	GASSAYLENSKGAPNNSCSEIK-LLKAITYAK-a11-b3	1335.15	2530_F1711_sailerc_071	xlink:light	GASSAYLENSKGAPNNSCSEIK-LLKAITYAK-a11-b3::3::xlink:light::18-a=57.02146	His-E6AP:860:x:His-E6AP:97	1	3	0.639958	1.48075e+06	1.14912e+06	1	1.24344	FALSE	1.71176	0	24337	0.0323379	3.15699	719014	557983	587382	-0.745743	0	F1711_sailerc_071	2	2	0	1	1	1336.86
0.301649	899	1	3139	0	381221	0	0.102	24337	18-a=57.02146	0	F1711_sailerc_072	1147.92	2	0	611082	His-E6AP:His-E6AP	F1711_sailerc_073.13812.13812.3	28.9	GASSAYLENSKGAPNNSCSEIK-LLKAITYAK-a11-b3	1324.05	2530_F1711_sailerc_072	xlink:light	GASSAYLENSKGAPNNSCSEIK-LLKAITYAK-a11-b3::3::xlink:light::18-a=57.02146	His-E6AP:860:x:His-E6AP:97	0	3	-	-	-	-	-	-	-	-	-	-	-	-	-	-	-	-	-	-	-	-	-	-	-
0.301649	899	1	3139	0	381224	0	0.102	24337	18-a=57.02146	1	F1711_sailerc_073	1147.92	2	0	611082	His-E6AP:His-E6AP	F1711_sailerc_073.13812.13812.3	28.9	GASSAYLENSKGAPNNSCSEIK-LLKAITYAK-a11-b3	1324	2530_F1711_sailerc_073	xlink:light	GASSAYLENSKGAPNNSCSEIK-LLKAITYAK-a11-b3::3::xlink:light::18-a=57.02146	His-E6AP:860:x:His-E6AP:97	0	3	-	-	-	-	-	-	-	-	-	-	-	-	-	-	-	-	-	-	-	-	-	-	-
-	898	2	3134	0	381064	0	0.102	24357	18-a=57.02146	0	F1711_sailerc_016	1151.95	2	0	1.19202e+06	His-E6AP:His-E6AP	F1711_sailerc_073.13759.13759.3	28.9	GASSAYLENSKGAPNNSCSEIK-LLKAITYAK-a11-b3	1320.08	2529_F1711_sailerc_016	xlink:heavy	GASSAYLENSKGAPNNSCSEIK-LLKAITYAK-a11-b3::3::xlink:heavy::18-a=57.02146	His-E6AP:860:x:His-E6AP:97	0	3	-	-	-	-	-	-	-	-	-	-	-	-	-	-	-	-	-	-	-	-	-	-	-
-	898	2	3134	0	381065	0	0.102	24357	18-a=57.02146	0	F1711_sailerc_017	1151.95	2	0	1.19202e+06	His-E6AP:His-E6AP	F1711_sailerc_073.13759.13759.3	28.9	GASSAYLENSKGAPNNSCSEIK-LLKAITYAK-a11-b3	1320	2529_F1711_sailerc_017	xlink:heavy	GASSAYLENSKGAPNNSCSEIK-LLKAITYAK-a11-b3::3::xlink:heavy::18-a=57.02146	His-E6AP:860:x:His-E6AP:97	0	3	-	-	-	-	-	-	-	-	-	-	-	-	-	-	-	-	-	-	-	-	-	-	-
-	898	2	3134	0	381066	0	0.102	24357	18-a=57.02146	0	F1711_sailerc_018	1151.95	2	0	1.19202e+06	His-E6AP:His-E6AP	F1711_sailerc_073.13759.13759.3	28.9	GASSAYLENSKGAPNNSCSEIK-LLKAITYAK-a11-b3	1321.79	2529_F1711_sailerc_018	xlink:heavy	GASSAYLENSKGAPNNSCSEIK-LLKAITYAK-a11-b3::3::xlink:heavy::18-a=57.02146	His-E6AP:860:x:His-E6AP:97	0	3	-	-	-	-	-	-	-	-	-	-	-	-	-	-	-	-	-	-	-	-	-	-	-
-	898	2	3134	0	381068	0	0.102	24357	18-a=57.02146	0	F1711_sailerc_019	1151.95	2	0	1.19202e+06	His-E6AP:His-E6AP	F1711_sailerc_073.13759.13759.3	28.9	GASSAYLENSKGAPNNSCSEIK-LLKAITYAK-a11-b3	1326.17	2529_F1711_sailerc_019	xlink:heavy	GASSAYLENSKGAPNNSCSEIK-LLKAITYAK-a11-b3::3::xlink:heavy::18-a=57.02146	His-E6AP:860:x:His-E6AP:97	0	3	-	-	-	-	-	-	-	-	-	-	-	-	-	-	-	-	-	-	-	-	-	-	-
-	898	2	3134	0	381069	0	0.102	24357	18-a=57.02146	0	F1711_sailerc_020	1151.95	2	0	1.19202e+06	His-E6AP:His-E6AP	F1711_sailerc_073.13759.13759.3	28.9	GASSAYLENSKGAPNNSCSEIK-LLKAITYAK-a11-b3	1322.44	2529_F1711_sailerc_020	xlink:heavy	GASSAYLENSKGAPNNSCSEIK-LLKAITYAK-a11-b3::3::xlink:heavy::18-a=57.02146	His-E6AP:860:x:His-E6AP:97	0	3	-	-	-	-	-	-	-	-	-	-	-	-	-	-	-	-	-	-	-	-	-	-	-
-	898	2	3134	0	381070	0	0.102	24357	18-a=57.02146	0	F1711_sailerc_021	1151.95	2	1	1.19202e+06	His-E6AP:His-E6AP	F1711_sailerc_073.13759.13759.3	28.9	GASSAYLENSKGAPNNSCSEIK-LLKAITYAK-a11-b3	1319.79	2529_F1711_sailerc_021	xlink:heavy	GASSAYLENSKGAPNNSCSEIK-LLKAITYAK-a11-b3::3::xlink:heavy::18-a=57.02146	His-E6AP:860:x:His-E6AP:97	1	3	0.477227	25489.1	25489.1	1	1.10895	FALSE	-1.11644	0	24357	0.0392303	3.72057	18853.1	18853.1	18853.1	-4.50142	0	F1711_sailerc_021	2	2	0	1	1	1318.67
-	898	2	3134	0	381071	0	0.102	24357	18-a=57.02146	0	F1711_sailerc_022	1151.95	2	0	1.19202e+06	His-E6AP:His-E6AP	F1711_sailerc_073.13759.13759.3	28.9	GASSAYLENSKGAPNNSCSEIK-LLKAITYAK-a11-b3	1315.22	2529_F1711_sailerc_022	xlink:heavy	GASSAYLENSKGAPNNSCSEIK-LLKAITYAK-a11-b3::3::xlink:heavy::18-a=57.02146	His-E6AP:860:x:His-E6AP:97	0	3	-	-	-	-	-	-	-	-	-	-	-	-	-	-	-	-	-	-	-	-	-	-	-
-	898	2	3134	0	381072	0	0.102	24357	18-a=57.02146	0	F1711_sailerc_023	1151.95	2	0	1.19202e+06	His-E6AP:His-E6AP	F1711_sailerc_073.13759.13759.3	28.9	GASSAYLENSKGAPNNSCSEIK-LLKAITYAK-a11-b3	1317.75	2529_F1711_sailerc_023	xlink:heavy	GASSAYLENSKGAPNNSCSEIK-LLKAITYAK-a11-b3::3::xlink:heavy::18-a=57.02146	His-E6AP:860:x:His-E6AP:97	0	3	-	-	-	-	-	-	-	-	-	-	-	-	-	-	-	-	-	-	-	-	-	-	-
-	898	2	3134	0	381073	0	0.102	24357	18-a=57.02146	0	F1711_sailerc_026	1151.95	2	0	1.19202e+06	His-E6AP:His-E6AP	F1711_sailerc_073.13759.13759.3	28.9	GASSAYLENSKGAPNNSCSEIK-LLKAITYAK-a11-b3	1353.13	2529_F1711_sailerc_026	xlink:heavy	GASSAYLENSKGAPNNSCSEIK-LLKAITYAK-a11-b3::3::xlink:heavy::18-a=57.02146	His-E6AP:860:x:His-E6AP:97	0	3	-	-	-	-	-	-	-	-	-	-	-	-	-	-	-	-	-	-	-	-	-	-	-
-	898	2	3134	0	381074	0	0.102	24357	18-a=57.02146	0	F1711_sailerc_027	1151.95	2	0	1.19202e+06	His-E6AP:His-E6AP	F1711_sailerc_073.13759.13759.3	28.9	GASSAYLENSKGAPNNSCSEIK-LLKAITYAK-a11-b3	1341.63	2529_F1711_sailerc_027	xlink:heavy	GASSAYLENSKGAPNNSCSEIK-LLKAITYAK-a11-b3::3::xlink:heavy::18-a=57.02146	His-E6AP:860:x:His-E6AP:97	0	3	-	-	-	-	-	-	-	-	-	-	-	-	-	-	-	-	-	-	-	-	-	-	-
-	898	2	3134	0	381075	0	0.102	24357	18-a=57.02146	0	F1711_sailerc_028	1151.95	2	0	1.19202e+06	His-E6AP:His-E6AP	F1711_sailerc_073.13759.13759.3	28.9	GASSAYLENSKGAPNNSCSEIK-LLKAITYAK-a11-b3	1333.35	2529_F1711_sailerc_028	xlink:heavy	GASSAYLENSKGAPNNSCSEIK-LLKAITYAK-a11-b3::3::xlink:heavy::18-a=57.02146	His-E6AP:860:x:His-E6AP:97	0	3	-	-	-	-	-	-	-	-	-	-	-	-	-	-	-	-	-	-	-	-	-	-	-
-	898	2	3134	0	381076	0	0.102	24357	18-a=57.02146	0	F1711_sailerc_029	1151.95	2	0	1.19202e+06	His-E6AP:His-E6AP	F1711_sailerc_073.13759.13759.3	28.9	GASSAYLENSKGAPNNSCSEIK-LLKAITYAK-a11-b3	1335.28	2529_F1711_sailerc_029	xlink:heavy	GASSAYLENSKGAPNNSCSEIK-LLKAITYAK-a11-b3::3::xlink:heavy::18-a=57.02146	His-E6AP:860:x:His-E6AP:97	0	3	-	-	-	-	-	-	-	-	-	-	-	-	-	-	-	-	-	-	-	-	-	-	-
-	898	2	3134	0	381077	0	0.102	24357	18-a=57.02146	0	F1711_sailerc_030	1151.95	2	0	1.19202e+06	His-E6AP:His-E6AP	F1711_sailerc_073.13759.13759.3	28.9	GASSAYLENSKGAPNNSCSEIK-LLKAITYAK-a11-b3	1324.46	2529_F1711_sailerc_030	xlink:heavy	GASSAYLENSKGAPNNSCSEIK-LLKAITYAK-a11-b3::3::xlink:heavy::18-a=57.02146	His-E6AP:860:x:His-E6AP:97	0	3	-	-	-	-	-	-	-	-	-	-	-	-	-	-	-	-	-	-	-	-	-	-	-
-	898	2	3134	0	381079	0	0.102	24357	18-a=57.02146	0	F1711_sailerc_031	1151.95	2	0	1.19202e+06	His-E6AP:His-E6AP	F1711_sailerc_073.13759.13759.3	28.9	GASSAYLENSKGAPNNSCSEIK-LLKAITYAK-a11-b3	1322.55	2529_F1711_sailerc_031	xlink:heavy	GASSAYLENSKGAPNNSCSEIK-LLKAITYAK-a11-b3::3::xlink:heavy::18-a=57.02146	His-E6AP:860:x:His-E6AP:97	0	3	-	-	-	-	-	-	-	-	-	-	-	-	-	-	-	-	-	-	-	-	-	-	-
-	898	2	3134	0	381080	0	0.102	24357	18-a=57.02146	0	F1711_sailerc_032	1151.95	2	0	1.19202e+06	His-E6AP:His-E6AP	F1711_sailerc_073.13759.13759.3	28.9	GASSAYLENSKGAPNNSCSEIK-LLKAITYAK-a11-b3	1315.88	2529_F1711_sailerc_032	xlink:heavy	GASSAYLENSKGAPNNSCSEIK-LLKAITYAK-a11-b3::3::xlink:heavy::18-a=57.02146	His-E6AP:860:x:His-E6AP:97	0	3	-	-	-	-	-	-	-	-	-	-	-	-	-	-	-	-	-	-	-	-	-	-	-
-	898	2	3134	0	381081	0	0.102	24357	18-a=57.02146	0	F1711_sailerc_033	1151.95	2	0	1.19202e+06	His-E6AP:His-E6AP	F1711_sailerc_073.13759.13759.3	28.9	GASSAYLENSKGAPNNSCSEIK-LLKAITYAK-a11-b3	1314.43	2529_F1711_sailerc_033	xlink:heavy	GASSAYLENSKGAPNNSCSEIK-LLKAITYAK-a11-b3::3::xlink:heavy::18-a=57.02146	His-E6AP:860:x:His-E6AP:97	0	3	-	-	-	-	-	-	-	-	-	-	-	-	-	-	-	-	-	-	-	-	-	-	-
-	898	2	3134	0	381082	0	0.102	24357	18-a=57.02146	0	F1711_sailerc_036	1151.95	2	0	1.19202e+06	His-E6AP:His-E6AP	F1711_sailerc_073.13759.13759.3	28.9	GASSAYLENSKGAPNNSCSEIK-LLKAITYAK-a11-b3	1349.24	2529_F1711_sailerc_036	xlink:heavy	GASSAYLENSKGAPNNSCSEIK-LLKAITYAK-a11-b3::3::xlink:heavy::18-a=57.02146	His-E6AP:860:x:His-E6AP:97	0	3	-	-	-	-	-	-	-	-	-	-	-	-	-	-	-	-	-	-	-	-	-	-	-
-	898	2	3134	0	381083	0	0.102	24357	18-a=57.02146	0	F1711_sailerc_037	1151.95	2	0	1.19202e+06	His-E6AP:His-E6AP	F1711_sailerc_073.13759.13759.3	28.9	GASSAYLENSKGAPNNSCSEIK-LLKAITYAK-a11-b3	1325.93	2529_F1711_sailerc_037	xlink:heavy	GASSAYLENSKGAPNNSCSEIK-LLKAITYAK-a11-b3::3::xlink:heavy::18-a=57.02146	His-E6AP:860:x:His-E6AP:97	0	3	-	-	-	-	-	-	-	-	-	-	-	-	-	-	-	-	-	-	-	-	-	-	-
-	898	2	3134	0	381084	0	0.102	24357	18-a=57.02146	0	F1711_sailerc_038	1151.95	2	0	1.19202e+06	His-E6AP:His-E6AP	F1711_sailerc_073.13759.13759.3	28.9	GASSAYLENSKGAPNNSCSEIK-LLKAITYAK-a11-b3	1324.06	2529_F1711_sailerc_038	xlink:heavy	GASSAYLENSKGAPNNSCSEIK-LLKAITYAK-a11-b3::3::xlink:heavy::18-a=57.02146	His-E6AP:860:x:His-E6AP:97	0	3	-	-	-	-	-	-	-	-	-	-	-	-	-	-	-	-	-	-	-	-	-	-	-
-	898	2	3134	0	381085	0	0.102	24357	18-a=57.02146	0	F1711_sailerc_039	1151.95	2	0	1.19202e+06	His-E6AP:His-E6AP	F1711_sailerc_073.13759.13759.3	28.9	GASSAYLENSKGAPNNSCSEIK-LLKAITYAK-a11-b3	1333.49	2529_F1711_sailerc_039	xlink:heavy	GASSAYLENSKGAPNNSCSEIK-LLKAITYAK-a11-b3::3::xlink:heavy::18-a=57.02146	His-E6AP:860:x:His-E6AP:97	0	3	-	-	-	-	-	-	-	-	-	-	-	-	-	-	-	-	-	-	-	-	-	-	-
-	898	2	3134	0	381086	0	0.102	24357	18-a=57.02146	0	F1711_sailerc_040	1151.95	2	0	1.19202e+06	His-E6AP:His-E6AP	F1711_sailerc_073.13759.13759.3	28.9	GASSAYLENSKGAPNNSCSEIK-LLKAITYAK-a11-b3	1323.69	2529_F1711_sailerc_040	xlink:heavy	GASSAYLENSKGAPNNSCSEIK-LLKAITYAK-a11-b3::3::xlink:heavy::18-a=57.02146	His-E6AP:860:x:His-E6AP:97	0	3	-	-	-	-	-	-	-	-	-	-	-	-	-	-	-	-	-	-	-	-	-	-	-
-	898	2	3134	0	381087	0	0.102	24357	18-a=57.02146	0	F1711_sailerc_041	1151.95	2	0	1.19202e+06	His-E6AP:His-E6AP	F1711_sailerc_073.13759.13759.3	28.9	GASSAYLENSKGAPNNSCSEIK-LLKAITYAK-a11-b3	1323.96	2529_F1711_sailerc_041	xlink:heavy	GASSAYLENSKGAPNNSCSEIK-LLKAITYAK-a11-b3::3::xlink:heavy::18-a=57.02146	His-E6AP:860:x:His-E6AP:97	0	3	-	-	-	-	-	-	-	-	-	-	-	-	-	-	-	-	-	-	-	-	-	-	-
-	898	2	3134	0	381088	0	0.102	24357	18-a=57.02146	0	F1711_sailerc_042	1151.95	2	0	1.19202e+06	His-E6AP:His-E6AP	F1711_sailerc_073.13759.13759.3	28.9	GASSAYLENSKGAPNNSCSEIK-LLKAITYAK-a11-b3	1315.47	2529_F1711_sailerc_042	xlink:heavy	GASSAYLENSKGAPNNSCSEIK-LLKAITYAK-a11-b3::3::xlink:heavy::18-a=57.02146	His-E6AP:860:x:His-E6AP:97	0	3	-	-	-	-	-	-	-	-	-	-	-	-	-	-	-	-	-	-	-	-	-	-	-
-	898	2	3134	0	381090	0	0.102	24357	18-a=57.02146	0	F1711_sailerc_043	1151.95	2	0	1.19202e+06	His-E6AP:His-E6AP	F1711_sailerc_073.13759.13759.3	28.9	GASSAYLENSKGAPNNSCSEIK-LLKAITYAK-a11-b3	1317.5	2529_F1711_sailerc_043	xlink:heavy	GASSAYLENSKGAPNNSCSEIK-LLKAITYAK-a11-b3::3::xlink:heavy::18-a=57.02146	His-E6AP:860:x:His-E6AP:97	0	3	-	-	-	-	-	-	-	-	-	-	-	-	-	-	-	-	-	-	-	-	-	-	-
0.301649	899	1	3135	0	381091	0	0.102	24357	18-a=57.02146	0	F1711_sailerc_046	1151.95	2	0	1.19202e+06	His-E6AP:His-E6AP	F1711_sailerc_073.13759.13759.3	28.9	GASSAYLENSKGAPNNSCSEIK-LLKAITYAK-a11-b3	1341.51	2529_F1711_sailerc_046	xlink:heavy	GASSAYLENSKGAPNNSCSEIK-LLKAITYAK-a11-b3::3::xlink:heavy::18-a=57.02146	His-E6AP:860:x:His-E6AP:97	0	3	-	-	-	-	-	-	-	-	-	-	-	-	-	-	-	-	-	-	-	-	-	-	-
0.301649	899	1	3135	0	381092	0	0.102	24357	18-a=57.02146	0	F1711_sailerc_047	1151.95	2	0	1.19202e+06	His-E6AP:His-E6AP	F1711_sailerc_073.13759.13759.3	28.9	GASSAYLENSKGAPNNSCSEIK-LLKAITYAK-a11-b3	1330.91	2529_F1711_sailerc_047	xlink:heavy	GASSAYLENSKGAPNNSCSEIK-LLKAITYAK-a11-b3::3::xlink:heavy::18-a=57.02146	His-E6AP:860:x:His-E6AP:97	0	3	-	-	-	-	-	-	-	-	-	-	-	-	-	-	-	-	-	-	-	-	-	-	-
0.301649	899	1	3135	0	381093	0	0.102	24357	18-a=57.02146	0	F1711_sailerc_048	1151.95	2	0	1.19202e+06	His-E6AP:His-E6AP	F1711_sailerc_073.13759.13759.3	28.9	GASSAYLENSKGAPNNSCSEIK-LLKAITYAK-a11-b3	1319.78	2529_F1711_sailerc_048	xlink:heavy	GASSAYLENSKGAPNNSCSEIK-LLKAITYAK-a11-b3::3::xlink:heavy::18-a=57.02146	His-E6AP:860:x:His-E6AP:97	0	3	-	-	-	-	-	-	-	-	-	-	-	-	-	-	-	-	-	-	-	-	-	-	-
0.301649	899	1	3135	0	381094	0	0.102	24357	18-a=57.02146	0	F1711_sailerc_049	1151.95	2	0	1.19202e+06	His-E6AP:His-E6AP	F1711_sailerc_073.13759.13759.3	28.9	GASSAYLENSKGAPNNSCSEIK-LLKAITYAK-a11-b3	1330.7	2529_F1711_sailerc_049	xlink:heavy	GASSAYLENSKGAPNNSCSEIK-LLKAITYAK-a11-b3::3::xlink:heavy::18-a=57.02146	His-E6AP:860:x:His-E6AP:97	0	3	-	-	-	-	-	-	-	-	-	-	-	-	-	-	-	-	-	-	-	-	-	-	-
0.301649	899	1	3135	0	381095	0	0.102	24357	18-a=57.02146	0	F1711_sailerc_050	1151.95	2	1	1.19202e+06	His-E6AP:His-E6AP	F1711_sailerc_073.13759.13759.3	28.9	GASSAYLENSKGAPNNSCSEIK-LLKAITYAK-a11-b3	1323.06	2529_F1711_sailerc_050	xlink:heavy	GASSAYLENSKGAPNNSCSEIK-LLKAITYAK-a11-b3::3::xlink:heavy::18-a=57.02146	His-E6AP:860:x:His-E6AP:97	1	3	1.82393	1.02022e+06	791733	1	2.22192	FALSE	-2.061	0	24357	0.0100061	4.69435	560749	435163	642783	-5.4484	0	F1711_sailerc_050	2	2	0	1	1	1321
0.301649	899	1	3135	0	381096	0	0.102	24357	18-a=57.02146	0	F1711_sailerc_051	1151.95	2	0	1.19202e+06	His-E6AP:His-E6AP	F1711_sailerc_073.13759.13759.3	28.9	GASSAYLENSKGAPNNSCSEIK-LLKAITYAK-a11-b3	1321.56	2529_F1711_sailerc_051	xlink:heavy	GASSAYLENSKGAPNNSCSEIK-LLKAITYAK-a11-b3::3::xlink:heavy::18-a=57.02146	His-E6AP:860:x:His-E6AP:97	0	3	-	-	-	-	-	-	-	-	-	-	-	-	-	-	-	-	-	-	-	-	-	-	-
0.301649	899	1	3135	0	381097	0	0.102	24357	18-a=57.02146	0	F1711_sailerc_052	1151.95	2	0	1.19202e+06	His-E6AP:His-E6AP	F1711_sailerc_073.13759.13759.3	28.9	GASSAYLENSKGAPNNSCSEIK-LLKAITYAK-a11-b3	1318.02	2529_F1711_sailerc_052	xlink:heavy	GASSAYLENSKGAPNNSCSEIK-LLKAITYAK-a11-b3::3::xlink:heavy::18-a=57.02146	His-E6AP:860:x:His-E6AP:97	0	3	-	-	-	-	-	-	-	-	-	-	-	-	-	-	-	-	-	-	-	-	-	-	-
0.301649	899	1	3135	0	381098	0	0.102	24357	18-a=57.02146	0	F1711_sailerc_053	1151.95	2	0	1.19202e+06	His-E6AP:His-E6AP	F1711_sailerc_073.13759.13759.3	28.9	GASSAYLENSKGAPNNSCSEIK-LLKAITYAK-a11-b3	1318.15	2529_F1711_sailerc_053	xlink:heavy	GASSAYLENSKGAPNNSCSEIK-LLKAITYAK-a11-b3::3::xlink:heavy::18-a=57.02146	His-E6AP:860:x:His-E6AP:97	0	3	-	-	-	-	-	-	-	-	-	-	-	-	-	-	-	-	-	-	-	-	-	-	-
0.301649	899	1	3135	0	381099	0	0.102	24357	18-a=57.02146	0	F1711_sailerc_056	1151.95	2	0	1.19202e+06	His-E6AP:His-E6AP	F1711_sailerc_073.13759.13759.3	28.9	GASSAYLENSKGAPNNSCSEIK-LLKAITYAK-a11-b3	1331.54	2529_F1711_sailerc_056	xlink:heavy	GASSAYLENSKGAPNNSCSEIK-LLKAITYAK-a11-b3::3::xlink:heavy::18-a=57.02146	His-E6AP:860:x:His-E6AP:97	0	3	-	-	-	-	-	-	-	-	-	-	-	-	-	-	-	-	-	-	-	-	-	-	-
0.301649	899	1	3135	0	381101	0	0.102	24357	18-a=57.02146	0	F1711_sailerc_057	1151.95	2	0	1.19202e+06	His-E6AP:His-E6AP	F1711_sailerc_073.13759.13759.3	28.9	GASSAYLENSKGAPNNSCSEIK-LLKAITYAK-a11-b3	1340.88	2529_F1711_sailerc_057	xlink:heavy	GASSAYLENSKGAPNNSCSEIK-LLKAITYAK-a11-b3::3::xlink:heavy::18-a=57.02146	His-E6AP:860:x:His-E6AP:97	0	3	-	-	-	-	-	-	-	-	-	-	-	-	-	-	-	-	-	-	-	-	-	-	-
0.301649	899	1	3135	0	381102	0	0.102	24357	18-a=57.02146	0	F1711_sailerc_058	1151.95	2	0	1.19202e+06	His-E6AP:His-E6AP	F1711_sailerc_073.13759.13759.3	28.9	GASSAYLENSKGAPNNSCSEIK-LLKAITYAK-a11-b3	1333.9	2529_F1711_sailerc_058	xlink:heavy	GASSAYLENSKGAPNNSCSEIK-LLKAITYAK-a11-b3::3::xlink:heavy::18-a=57.02146	His-E6AP:860:x:His-E6AP:97	0	3	-	-	-	-	-	-	-	-	-	-	-	-	-	-	-	-	-	-	-	-	-	-	-
0.301649	899	1	3135	0	381103	0	0.102	24357	18-a=57.02146	0	F1711_sailerc_059	1151.95	2	0	1.19202e+06	His-E6AP:His-E6AP	F1711_sailerc_073.13759.13759.3	28.9	GASSAYLENSKGAPNNSCSEIK-LLKAITYAK-a11-b3	1325.45	2529_F1711_sailerc_059	xlink:heavy	GASSAYLENSKGAPNNSCSEIK-LLKAITYAK-a11-b3::3::xlink:heavy::18-a=57.02146	His-E6AP:860:x:His-E6AP:97	0	3	-	-	-	-	-	-	-	-	-	-	-	-	-	-	-	-	-	-	-	-	-	-	-
0.301649	899	1	3135	0	381104	0	0.102	24357	18-a=57.02146	0	F1711_sailerc_060	1151.95	2	0	1.19202e+06	His-E6AP:His-E6AP	F1711_sailerc_073.13759.13759.3	28.9	GASSAYLENSKGAPNNSCSEIK-LLKAITYAK-a11-b3	1326.9	2529_F1711_sailerc_060	xlink:heavy	GASSAYLENSKGAPNNSCSEIK-LLKAITYAK-a11-b3::3::xlink:heavy::18-a=57.02146	His-E6AP:860:x:His-E6AP:97	0	3	-	-	-	-	-	-	-	-	-	-	-	-	-	-	-	-	-	-	-	-	-	-	-
0.301649	899	1	3135	0	381105	0	0.102	24357	18-a=57.02146	0	F1711_sailerc_061	1151.95	2	0	1.19202e+06	His-E6AP:His-E6AP	F1711_sailerc_073.13759.13759.3	28.9	GASSAYLENSKGAPNNSCSEIK-LLKAITYAK-a11-b3	1328.77	2529_F1711_sailerc_061	xlink:heavy	GASSAYLENSKGAPNNSCSEIK-LLKAITYAK-a11-b3::3::xlink:heavy::18-a=57.02146	His-E6AP:860:x:His-E6AP:97	0	3	-	-	-	-	-	-	-	-	-	-	-	-	-	-	-	-	-	-	-	-	-	-	-
0.301649	899	1	3135	0	381106	0	0.102	24357	18-a=57.02146	0	F1711_sailerc_062	1151.95	2	0	1.19202e+06	His-E6AP:His-E6AP	F1711_sailerc_073.13759.13759.3	28.9	GASSAYLENSKGAPNNSCSEIK-LLKAITYAK-a11-b3	1318.21	2529_F1711_sailerc_062	xlink:heavy	GASSAYLENSKGAPNNSCSEIK-LLKAITYAK-a11-b3::3::xlink:heavy::18-a=57.02146	His-E6AP:860:x:His-E6AP:97	0	3	-	-	-	-	-	-	-	-	-	-	-	-	-	-	-	-	-	-	-	-	-	-	-
0.301649	899	1	3135	0	381107	0	0.102	24357	18-a=57.02146	0	F1711_sailerc_063	1151.95	2	0	1.19202e+06	His-E6AP:His-E6AP	F1711_sailerc_073.13759.13759.3	28.9	GASSAYLENSKGAPNNSCSEIK-LLKAITYAK-a11-b3	1316.93	2529_F1711_sailerc_063	xlink:heavy	GASSAYLENSKGAPNNSCSEIK-LLKAITYAK-a11-b3::3::xlink:heavy::18-a=57.02146	His-E6AP:860:x:His-E6AP:97	0	3	-	-	-	-	-	-	-	-	-	-	-	-	-	-	-	-	-	-	-	-	-	-	-
0.301649	899	1	3135	0	381108	0	0.102	24357	18-a=57.02146	0	F1711_sailerc_066	1151.95	2	0	1.19202e+06	His-E6AP:His-E6AP	F1711_sailerc_073.13759.13759.3	28.9	GASSAYLENSKGAPNNSCSEIK-LLKAITYAK-a11-b3	1346.87	2529_F1711_sailerc_066	xlink:heavy	GASSAYLENSKGAPNNSCSEIK-LLKAITYAK-a11-b3::3::xlink:heavy::18-a=57.02146	His-E6AP:860:x:His-E6AP:97	0	3	-	-	-	-	-	-	-	-	-	-	-	-	-	-	-	-	-	-	-	-	-	-	-
0.301649	899	1	3135	0	381109	0	0.102	24357	18-a=57.02146	0	F1711_sailerc_067	1151.95	2	0	1.19202e+06	His-E6AP:His-E6AP	F1711_sailerc_073.13759.13759.3	28.9	GASSAYLENSKGAPNNSCSEIK-LLKAITYAK-a11-b3	1333.04	2529_F1711_sailerc_067	xlink:heavy	GASSAYLENSKGAPNNSCSEIK-LLKAITYAK-a11-b3::3::xlink:heavy::18-a=57.02146	His-E6AP:860:x:His-E6AP:97	0	3	-	-	-	-	-	-	-	-	-	-	-	-	-	-	-	-	-	-	-	-	-	-	-
0.301649	899	1	3135	0	381110	0	0.102	24357	18-a=57.02146	0	F1711_sailerc_068	1151.95	2	0	1.19202e+06	His-E6AP:His-E6AP	F1711_sailerc_073.13759.13759.3	28.9	GASSAYLENSKGAPNNSCSEIK-LLKAITYAK-a11-b3	1329.01	2529_F1711_sailerc_068	xlink:heavy	GASSAYLENSKGAPNNSCSEIK-LLKAITYAK-a11-b3::3::xlink:heavy::18-a=57.02146	His-E6AP:860:x:His-E6AP:97	0	3	-	-	-	-	-	-	-	-	-	-	-	-	-	-	-	-	-	-	-	-	-	-	-
0.301649	899	1	3135	0	381113	0	0.102	24357	18-a=57.02146	0	F1711_sailerc_069	1151.95	2	0	1.19202e+06	His-E6AP:His-E6AP	F1711_sailerc_073.13759.13759.3	28.9	GASSAYLENSKGAPNNSCSEIK-LLKAITYAK-a11-b3	1331.86	2529_F1711_sailerc_069	xlink:heavy	GASSAYLENSKGAPNNSCSEIK-LLKAITYAK-a11-b3::3::xlink:heavy::18-a=57.02146	His-E6AP:860:x:His-E6AP:97	0	3	-	-	-	-	-	-	-	-	-	-	-	-	-	-	-	-	-	-	-	-	-	-	-
0.301649	899	1	3135	0	381114	0	0.161	24369	18-a=57.02146	1	F1711_sailerc_070	1151.95	2	0	504823	His-E6AP:His-E6AP	F1711_sailerc_070.13138.13138.3	20.3	GASSAYLENSKGAPNNSCSEIK-LLKAITYAK-a11-b3	1335	2529_F1711_sailerc_070	xlink:heavy	GASSAYLENSKGAPNNSCSEIK-LLKAITYAK-a11-b3::3::xlink:heavy::18-a=57.02146	His-E6AP:860:x:His-E6AP:97	0	3	-	-	-	-	-	-	-	-	-	-	-	-	-	-	-	-	-	-	-	-	-	-	-
0.301649	899	1	3135	0	381115	0	0.102	24357	18-a=57.02146	0	F1711_sailerc_071	1151.95	2	0	1.19202e+06	His-E6AP:His-E6AP	F1711_sailerc_073.13759.13759.3	28.9	GASSAYLENSKGAPNNSCSEIK-LLKAITYAK-a11-b3	1331.16	2529_F1711_sailerc_071	xlink:heavy	GASSAYLENSKGAPNNSCSEIK-LLKAITYAK-a11-b3::3::xlink:heavy::18-a=57.02146	His-E6AP:860:x:His-E6AP:97	0	3	-	-	-	-	-	-	-	-	-	-	-	-	-	-	-	-	-	-	-	-	-	-	-
0.301649	899	1	3135	0	381116	0	0.102	24357	18-a=57.02146	0	F1711_sailerc_072	1151.95	2	0	1.19202e+06	His-E6AP:His-E6AP	F1711_sailerc_073.13759.13759.3	28.9	GASSAYLENSKGAPNNSCSEIK-LLKAITYAK-a11-b3	1320.08	2529_F1711_sailerc_072	xlink:heavy	GASSAYLENSKGAPNNSCSEIK-LLKAITYAK-a11-b3::3::xlink:heavy::18-a=57.02146	His-E6AP:860:x:His-E6AP:97	0	3	-	-	-	-	-	-	-	-	-	-	-	-	-	-	-	-	-	-	-	-	-	-	-
0.301649	899	1	3135	0	381117	0	0.102	24357	18-a=57.02146	1	F1711_sailerc_073	1151.95	2	1	1.19202e+06	His-E6AP:His-E6AP	F1711_sailerc_073.13759.13759.3	28.9	GASSAYLENSKGAPNNSCSEIK-LLKAITYAK-a11-b3	1320	2529_F1711_sailerc_073	xlink:heavy	GASSAYLENSKGAPNNSCSEIK-LLKAITYAK-a11-b3::3::xlink:heavy::18-a=57.02146	His-E6AP:860:x:His-E6AP:97	1	3	0.458104	1.83362e+06	1.42296e+06	1	1.09315	FALSE	0.12	0	24357	0.0400022	3.73535	912345	708016	995044	-3.52156	1	F1711_sailerc_073	2	2	1	1	1	1320.12
1.49845	1351	2	586	0	151666	0	0.067	32985		0	F1711_sailerc_016	726.789	5	0	5.28412e+06	His-E6AP:His-E6AP	F1711_sailerc_062.15023.15023.3	34.26	LLKAITYAK-LLKAITYAK-a3-b3	1394.22	5436_F1711_sailerc_016	xlink:light	LLKAITYAK-LLKAITYAK-a3-b3::3::xlink:light	His-E6AP:860:x:His-E6AP:860	0	3	-	-	-	-	-	-	-	-	-	-	-	-	-	-	-	-	-	-	-	-	-	-	-
1.49845	1351	2	586	0	151667	0	0.067	32985		0	F1711_sailerc_017	726.789	5	0	5.28412e+06	His-E6AP:His-E6AP	F1711_sailerc_062.15023.15023.3	34.26	LLKAITYAK-LLKAITYAK-a3-b3	1392	5436_F1711_sailerc_017	xlink:light	LLKAITYAK-LLKAITYAK-a3-b3::3::xlink:light	His-E6AP:860:x:His-E6AP:860	0	3	-	-	-	-	-	-	-	-	-	-	-	-	-	-	-	-	-	-	-	-	-	-	-
1.49845	1351	2	586	0	151668	0	0.067	32985		0	F1711_sailerc_018	726.789	5	0	5.28412e+06	His-E6AP:His-E6AP	F1711_sailerc_062.15023.15023.3	34.26	LLKAITYAK-LLKAITYAK-a3-b3	1395.68	5436_F1711_sailerc_018	xlink:light	LLKAITYAK-LLKAITYAK-a3-b3::3::xlink:light	His-E6AP:860:x:His-E6AP:860	0	3	-	-	-	-	-	-	-	-	-	-	-	-	-	-	-	-	-	-	-	-	-	-	-
1.49845	1351	2	586	0	151671	0	0.067	32985		0	F1711_sailerc_019	726.789	5	1	5.28412e+06	His-E6AP:His-E6AP	F1711_sailerc_062.15023.15023.3	34.26	LLKAITYAK-LLKAITYAK-a3-b3	1399.16	5436_F1711_sailerc_019	xlink:light	LLKAITYAK-LLKAITYAK-a3-b3::3::xlink:light	His-E6AP:860:x:His-E6AP:860	1	3	0.806477	87411.1	87411.1	2	1.38105	FALSE	27.316	0	32985	0.0265054	3.57456	76177.5	76177.5	87556	24.6549	0	F1711_sailerc_019	5	0	0	2	1	1426.48
1.49845	1351	2	586	0	151672	0	0.067	32985		0	F1711_sailerc_020	726.789	5	1	5.28412e+06	His-E6AP:His-E6AP	F1711_sailerc_062.15023.15023.3	34.26	LLKAITYAK-LLKAITYAK-a3-b3	1395.7	5436_F1711_sailerc_020	xlink:light	LLKAITYAK-LLKAITYAK-a3-b3::3::xlink:light	His-E6AP:860:x:His-E6AP:860	0	3	-0.562434	920551	920551	1	0.249734	FALSE	15.1148	0	32985	0.100232	3.13775	1216450	1216450	1216450	12.4442	0	F1711_sailerc_020	5	3	0	1	1	1410.81
1.49845	1351	2	586	0	151673	0	0.067	32985		0	F1711_sailerc_021	726.789	5	0	5.28412e+06	His-E6AP:His-E6AP	F1711_sailerc_062.15023.15023.3	34.26	LLKAITYAK-LLKAITYAK-a3-b3	1392.87	5436_F1711_sailerc_021	xlink:light	LLKAITYAK-LLKAITYAK-a3-b3::3::xlink:light	His-E6AP:860:x:His-E6AP:860	0	3	-	-	-	-	-	-	-	-	-	-	-	-	-	-	-	-	-	-	-	-	-	-	-
1.49845	1351	2	586	0	151674	0	0.067	32985		0	F1711_sailerc_022	726.789	5	1	5.28412e+06	His-E6AP:His-E6AP	F1711_sailerc_062.15023.15023.3	34.26	LLKAITYAK-LLKAITYAK-a3-b3	1388.86	5436_F1711_sailerc_022	xlink:light	LLKAITYAK-LLKAITYAK-a3-b3::3::xlink:light	His-E6AP:860:x:His-E6AP:860	1	3	-0.46772	298970	298970	1	0.32801	FALSE	-53.2974	0	32985	0.0940744	2.29204	207650	207650	207650	-55.982	0	F1711_sailerc_022	5	0	0	1	1	1335.56
1.49845	1351	2	586	0	151675	0	0.067	32985		0	F1711_sailerc_023	726.789	5	1	5.28412e+06	His-E6AP:His-E6AP	F1711_sailerc_062.15023.15023.3	34.26	LLKAITYAK-LLKAITYAK-a3-b3	1391.5	5436_F1711_sailerc_023	xlink:light	LLKAITYAK-LLKAITYAK-a3-b3::3::xlink:light	His-E6AP:860:x:His-E6AP:860	0	3	-1.67209	126447	126447	1	-0.667329	FALSE	-72.7169	0	32985	0.171227	0.857225	51412.8	51412.8	70102.5	-75.4053	0	F1711_sailerc_023	5	0	0	1	1	1318.78
1.49845	1351	2	586	0	151676	0	0.067	32985		0	F1711_sailerc_026	726.789	5	0	5.28412e+06	His-E6AP:His-E6AP	F1711_sailerc_062.15023.15023.3	34.26	LLKAITYAK-LLKAITYAK-a3-b3	1425.4	5436_F1711_sailerc_026	xlink:light	LLKAITYAK-LLKAITYAK-a3-b3::3::xlink:light	His-E6AP:860:x:His-E6AP:860	0	3	-	-	-	-	-	-	-	-	-	-	-	-	-	-	-	-	-	-	-	-	-	-	-
1.49845	1351	2	586	0	151677	0	0.067	32985		0	F1711_sailerc_027	726.789	5	0	5.28412e+06	His-E6AP:His-E6AP	F1711_sailerc_062.15023.15023.3	34.26	LLKAITYAK-LLKAITYAK-a3-b3	1415.82	5436_F1711_sailerc_027	xlink:light	LLKAITYAK-LLKAITYAK-a3-b3::3::xlink:light	His-E6AP:860:x:His-E6AP:860	0	3	-	-	-	-	-	-	-	-	-	-	-	-	-	-	-	-	-	-	-	-	-	-	-
1.49845	1351	2	586	0	151678	0	0.067	32985		0	F1711_sailerc_028	726.789	5	0	5.28412e+06	His-E6AP:His-E6AP	F1711_sailerc_062.15023.15023.3	34.26	LLKAITYAK-LLKAITYAK-a3-b3	1406.4	5436_F1711_sailerc_028	xlink:light	LLKAITYAK-LLKAITYAK-a3-b3::3::xlink:light	His-E6AP:860:x:His-E6AP:860	0	3	-	-	-	-	-	-	-	-	-	-	-	-	-	-	-	-	-	-	-	-	-	-	-
1.49845	1351	2	586	0	151679	0	0.067	32985		0	F1711_sailerc_029	726.789	5	0	5.28412e+06	His-E6AP:His-E6AP	F1711_sailerc_062.15023.15023.3	34.26	LLKAITYAK-LLKAITYAK-a3-b3	1408.08	5436_F1711_sailerc_029	xlink:light	LLKAITYAK-LLKAITYAK-a3-b3::3::xlink:light	His-E6AP:860:x:His-E6AP:860	0	3	-	-	-	-	-	-	-	-	-	-	-	-	-	-	-	-	-	-	-	-	-	-	-
1.49845	1351	2	586	0	151680	0	0.067	32985		0	F1711_sailerc_030	726.789	5	0	5.28412e+06	His-E6AP:His-E6AP	F1711_sailerc_062.15023.15023.3	34.26	LLKAITYAK-LLKAITYAK-a3-b3	1397.63	5436_F1711_sailerc_030	xlink:light	LLKAITYAK-LLKAITYAK-a3-b3::3::xlink:light	His-E6AP:860:x:His-E6AP:860	0	3	-	-	-	-	-	-	-	-	-	-	-	-	-	-	-	-	-	-	-	-	-	-	-
1.49845	1351	2	586	0	151682	0	0.067	32985		0	F1711_sailerc_031	726.789	5	1	5.28412e+06	His-E6AP:His-E6AP	F1711_sailerc_062.15023.15023.3	34.26	LLKAITYAK-LLKAITYAK-a3-b3	1395.97	5436_F1711_sailerc_031	xlink:light	LLKAITYAK-LLKAITYAK-a3-b3::3::xlink:light	His-E6AP:860:x:His-E6AP:860	0	3	-0.673118	674205	674205	1	0.158261	FALSE	21.5476	0	32985	0.107712	2.30287	350031	350031	679400	18.8709	0	F1711_sailerc_031	5	2	0	1	1	1417.52
1.49845	1351	2	586	0	151683	0	0.067	32985		0	F1711_sailerc_032	726.789	5	0	5.28412e+06	His-E6AP:His-E6AP	F1711_sailerc_062.15023.15023.3	34.26	LLKAITYAK-LLKAITYAK-a3-b3	1389.8	5436_F1711_sailerc_032	xlink:light	LLKAITYAK-LLKAITYAK-a3-b3::3::xlink:light	His-E6AP:860:x:His-E6AP:860	0	3	-	-	-	-	-	-	-	-	-	-	-	-	-	-	-	-	-	-	-	-	-	-	-
1.49845	1351	2	586	0	151684	0	0.067	32985		0	F1711_sailerc_033	726.789	5	0	5.28412e+06	His-E6AP:His-E6AP	F1711_sailerc_062.15023.15023.3	34.26	LLKAITYAK-LLKAITYAK-a3-b3	1388.39	5436_F1711_sailerc_033	xlink:light	LLKAITYAK-LLKAITYAK-a3-b3::3::xlink:light	His-E6AP:860:x:His-E6AP:860	0	3	-	-	-	-	-	-	-	-	-	-	-	-	-	-	-	-	-	-	-	-	-	-	-
1.49845	1351	2	586	0	151685	0	0.067	32985		0	F1711_sailerc_036	726.789	5	0	5.28412e+06	His-E6AP:His-E6AP	F1711_sailerc_062.15023.15023.3	34.26	LLKAITYAK-LLKAITYAK-a3-b3	1421.87	5436_F1711_sailerc_036	xlink:light	LLKAITYAK-LLKAITYAK-a3-b3::3::xlink:light	His-E6AP:860:x:His-E6AP:860	0	3	-	-	-	-	-	-	-	-	-	-	-	-	-	-	-	-	-	-	-	-	-	-	-
1.49845	1351	2	586	0	151686	0	0.067	32985		0	F1711_sailerc_037	726.789	5	0	5.28412e+06	His-E6AP:His-E6AP	F1711_sailerc_062.15023.15023.3	34.26	LLKAITYAK-LLKAITYAK-a3-b3	1399.91	5436_F1711_sailerc_037	xlink:light	LLKAITYAK-LLKAITYAK-a3-b3::3::xlink:light	His-E6AP:860:x:His-E6AP:860	0	3	-	-	-	-	-	-	-	-	-	-	-	-	-	-	-	-	-	-	-	-	-	-	-
1.49845	1351	2	586	0	151687	0	0.067	32985		0	F1711_sailerc_038	726.789	5	0	5.28412e+06	His-E6AP:His-E6AP	F1711_sailerc_062.15023.15023.3	34.26	LLKAITYAK-LLKAITYAK-a3-b3	1396.53	5436_F1711_sailerc_038	xlink:light	LLKAITYAK-LLKAITYAK-a3-b3::3::xlink:light	His-E6AP:860:x:His-E6AP:860	0	3	-	-	-	-	-	-	-	-	-	-	-	-	-	-	-	-	-	-	-	-	-	-	-
1.49845	1351	2	586	0	151688	0	0.067	32985		0	F1711_sailerc_039	726.789	5	1	5.28412e+06	His-E6AP:His-E6AP	F1711_sailerc_062.15023.15023.3	34.26	LLKAITYAK-LLKAITYAK-a3-b3	1406.2	5436_F1711_sailerc_039	xlink:light	LLKAITYAK-LLKAITYAK-a3-b3::3::xlink:light	His-E6AP:860:x:His-E6AP:860	0	3	-1.62806	224533	224533	1	-0.630939	FALSE	-72.7512	0	32985	0.169072	2.2227	68417.6	68417.6	397695	-75.4019	0	F1711_sailerc_039	5	0	0	1	1	1333.45
1.49845	1351	2	586	0	151689	0	0.067	32985		0	F1711_sailerc_040	726.789	5	0	5.28412e+06	His-E6AP:His-E6AP	F1711_sailerc_062.15023.15023.3	34.26	LLKAITYAK-LLKAITYAK-a3-b3	1396.9	5436_F1711_sailerc_040	xlink:light	LLKAITYAK-LLKAITYAK-a3-b3::3::xlink:light	His-E6AP:860:x:His-E6AP:860	0	3	-	-	-	-	-	-	-	-	-	-	-	-	-	-	-	-	-	-	-	-	-	-	-
1.49845	1351	2	586	0	151690	0	0.067	32985		0	F1711_sailerc_041	726.789	5	0	5.28412e+06	His-E6AP:His-E6AP	F1711_sailerc_062.15023.15023.3	34.26	LLKAITYAK-LLKAITYAK-a3-b3	1397.35	5436_F1711_sailerc_041	xlink:light	LLKAITYAK-LLKAITYAK-a3-b3::3::xlink:light	His-E6AP:860:x:His-E6AP:860	0	3	-	-	-	-	-	-	-	-	-	-	-	-	-	-	-	-	-	-	-	-	-	-	-
1.49845	1351	2	586	0	151691	0	0.067	32985		0	F1711_sailerc_042	726.789	5	0	5.28412e+06	His-E6AP:His-E6AP	F1711_sailerc_062.15023.15023.3	34.26	LLKAITYAK-LLKAITYAK-a3-b3	1389.52	5436_F1711_sailerc_042	xlink:light	LLKAITYAK-LLKAITYAK-a3-b3::3::xlink:light	His-E6AP:860:x:His-E6AP:860	0	3	-	-	-	-	-	-	-	-	-	-	-	-	-	-	-	-	-	-	-	-	-	-	-
1.49845	1351	2	586	0	151693	0	0.067	32985		0	F1711_sailerc_043	726.789	5	0	5.28412e+06	His-E6AP:His-E6AP	F1711_sailerc_062.15023.15023.3	34.26	LLKAITYAK-LLKAITYAK-a3-b3	1391.65	5436_F1711_sailerc_043	xlink:light	LLKAITYAK-LLKAITYAK-a3-b3::3::xlink:light	His-E6AP:860:x:His-E6AP:860	0	3	-	-	-	-	-	-	-	-	-	-	-	-	-	-	-	-	-	-	-	-	-	-	-
0.65535	1352	0	587	0	151694	0	0.067	32985		0	F1711_sailerc_046	726.789	5	0	5.28412e+06	His-E6AP:His-E6AP	F1711_sailerc_062.15023.15023.3	34.26	LLKAITYAK-LLKAITYAK-a3-b3	1415.52	5436_F1711_sailerc_046	xlink:light	LLKAITYAK-LLKAITYAK-a3-b3::3::xlink:light	His-E6AP:860:x:His-E6AP:860	0	3	-	-	-	-	-	-	-	-	-	-	-	-	-	-	-	-	-	-	-	-	-	-	-
0.65535	1352	0	587	0	151695	0	0.067	32985		0	F1711_sailerc_047	726.789	5	0	5.28412e+06	His-E6AP:His-E6AP	F1711_sailerc_062.15023.15023.3	34.26	LLKAITYAK-LLKAITYAK-a3-b3	1405.65	5436_F1711_sailerc_047	xlink:light	LLKAITYAK-LLKAITYAK-a3-b3::3::xlink:light	His-E6AP:860:x:His-E6AP:860	0	3	-	-	-	-	-	-	-	-	-	-	-	-	-	-	-	-	-	-	-	-	-	-	-
0.65535	1352	0	587	0	151696	0	0.067	32985		0	F1711_sailerc_048	726.789	5	0	5.28412e+06	His-E6AP:His-E6AP	F1711_sailerc_062.15023.15023.3	34.26	LLKAITYAK-LLKAITYAK-a3-b3	1393.19	5436_F1711_sailerc_048	xlink:light	LLKAITYAK-LLKAITYAK-a3-b3::3::xlink:light	His-E6AP:860:x:His-E6AP:860	0	3	-	-	-	-	-	-	-	-	-	-	-	-	-	-	-	-	-	-	-	-	-	-	-
0.65535	1352	0	587	0	151697	0	0.067	32985		0	F1711_sailerc_049	726.789	5	0	5.28412e+06	His-E6AP:His-E6AP	F1711_sailerc_062.15023.15023.3	34.26	LLKAITYAK-LLKAITYAK-a3-b3	1403.74	5436_F1711_sailerc_049	xlink:light	LLKAITYAK-LLKAITYAK-a3-b3::3::xlink:light	His-E6AP:860:x:His-E6AP:860	0	3	-	-	-	-	-	-	-	-	-	-	-	-	-	-	-	-	-	-	-	-	-	-	-
0.65535	1352	0	587	0	151698	0	0.067	32985		0	F1711_sailerc_050	726.789	5	1	5.28412e+06	His-E6AP:His-E6AP	F1711_sailerc_062.15023.15023.3	34.26	LLKAITYAK-LLKAITYAK-a3-b3	1396.19	5436_F1711_sailerc_050	xlink:light	LLKAITYAK-LLKAITYAK-a3-b3::3::xlink:light	His-E6AP:860:x:His-E6AP:860	1	3	1.06534	1.28038e+07	9.93627e+06	1	1.59499	FALSE	25.7971	0	32985	0.0190092	4.08431	1.10458e+06	857196	1.18654e+06	23.131	0	F1711_sailerc_050	5	2	0	1	1	1421.99
0.65535	1352	0	587	0	151699	0	0.067	32985		0	F1711_sailerc_051	726.789	5	1	5.28412e+06	His-E6AP:His-E6AP	F1711_sailerc_062.15023.15023.3	34.26	LLKAITYAK-LLKAITYAK-a3-b3	1394.67	5436_F1711_sailerc_051	xlink:light	LLKAITYAK-LLKAITYAK-a3-b3::3::xlink:light	His-E6AP:860:x:His-E6AP:860	1	3	0.980104	8.63306e+06	6.6996e+06	1	1.52455	FALSE	27.6256	0	32985	0.0211504	3.81598	1.12076e+06	869757	869814	24.9603	0	F1711_sailerc_051	5	1	0	1	1	1422.3
0.65535	1352	0	587	0	151700	0	0.067	32985		0	F1711_sailerc_052	726.789	5	1	5.28412e+06	His-E6AP:His-E6AP	F1711_sailerc_062.15023.15023.3	34.26	LLKAITYAK-LLKAITYAK-a3-b3	1391.57	5436_F1711_sailerc_052	xlink:light	LLKAITYAK-LLKAITYAK-a3-b3::3::xlink:light	His-E6AP:860:x:His-E6AP:860	1	3	1.21677	6.39303e+06	4.96125e+06	1	1.72014	FALSE	9.37732	0	32985	0.0156284	4.58907	5.36962e+06	4.16704e+06	9617779	6.69585	0	F1711_sailerc_052	5	5	0	1	1	1400.95
0.65535	1352	0	587	0	151701	0	0.032	4269		1	F1711_sailerc_053	726.788	5	1	3.65233e+06	His-E6AP:His-E6AP	F1711_sailerc_053.15351.15351.3	33.72	LLKAITYAK-LLKAITYAK-a3-b3	1393	5436_F1711_sailerc_053	xlink:light	LLKAITYAK-LLKAITYAK-a3-b3::3::xlink:light	His-E6AP:860:x:His-E6AP:860	1	3	1.75643	1.62157e+07	1.2584e+07	1	2.16613	FALSE	1.41	0	4269	0.0100061	4.63036	4.17302e+06	3.23843e+06	3.83423e+06	-0.382199	1	F1711_sailerc_053	5	5	1	1	1	1394.41
0.65535	1352	0	587	0	151702	0	0.067	32985		0	F1711_sailerc_056	726.789	5	0	5.28412e+06	His-E6AP:His-E6AP	F1711_sailerc_062.15023.15023.3	34.26	LLKAITYAK-LLKAITYAK-a3-b3	1406.27	5436_F1711_sailerc_056	xlink:light	LLKAITYAK-LLKAITYAK-a3-b3::3::xlink:light	His-E6AP:860:x:His-E6AP:860	0	3	-	-	-	-	-	-	-	-	-	-	-	-	-	-	-	-	-	-	-	-	-	-	-
0.65535	1352	0	587	0	151704	0	0.067	32985		0	F1711_sailerc_057	726.789	5	0	5.28412e+06	His-E6AP:His-E6AP	F1711_sailerc_062.15023.15023.3	34.26	LLKAITYAK-LLKAITYAK-a3-b3	1414.82	5436_F1711_sailerc_057	xlink:light	LLKAITYAK-LLKAITYAK-a3-b3::3::xlink:light	His-E6AP:860:x:His-E6AP:860	0	3	-	-	-	-	-	-	-	-	-	-	-	-	-	-	-	-	-	-	-	-	-	-	-
0.65535	1352	0	587	0	151705	0	0.067	32985		0	F1711_sailerc_058	726.789	5	1	5.28412e+06	His-E6AP:His-E6AP	F1711_sailerc_062.15023.15023.3	34.26	LLKAITYAK-LLKAITYAK-a3-b3	1407.38	5436_F1711_sailerc_058	xlink:light	LLKAITYAK-LLKAITYAK-a3-b3::3::xlink:light	His-E6AP:860:x:His-E6AP:860	0	3	-2.32494	155456	120640	1	-1.20687	FALSE	127.676	0	32985	0.197452	0.640632	187497	145505	145505	124.997	0	F1711_sailerc_058	5	0	0	2	1	1535.06
0.65535	1352	0	587	0	151706	0	0.067	32985		0	F1711_sailerc_059	726.789	5	1	5.28412e+06	His-E6AP:His-E6AP	F1711_sailerc_062.15023.15023.3	34.26	LLKAITYAK-LLKAITYAK-a3-b3	1399.31	5436_F1711_sailerc_059	xlink:light	LLKAITYAK-LLKAITYAK-a3-b3::3::xlink:light	His-E6AP:860:x:His-E6AP:860	1	3	-0.317507	88367	68576.3	1	0.452151	FALSE	-17.9738	0	32985	0.0836135	1.92185	65942.3	51173.8	57090.4	-20.6667	0	F1711_sailerc_059	5	1	0	1	1	1381.34
0.65535	1352	0	587	0	151707	0	0.067	32985		0	F1711_sailerc_060	726.789	5	1	5.28412e+06	His-E6AP:His-E6AP	F1711_sailerc_062.15023.15023.3	34.26	LLKAITYAK-LLKAITYAK-a3-b3	1400.51	5436_F1711_sailerc_060	xlink:light	LLKAITYAK-LLKAITYAK-a3-b3::3::xlink:light	His-E6AP:860:x:His-E6AP:860	1	3	0.944584	2.12657e+07	1.6503e+07	1	1.49519	FALSE	27.0517	0	32985	0.0222044	3.80044	1.7607e+06	1.36637e+06	1.55368e+06	24.3683	0	F1711_sailerc_060	5	1	0	1	1	1427.56
0.65535	1352	0	587	0	151708	0	0.067	32985		0	F1711_sailerc_061	726.789	5	1	5.28412e+06	His-E6AP:His-E6AP	F1711_sailerc_062.15023.15023.3	34.26	LLKAITYAK-LLKAITYAK-a3-b3	1402.22	5436_F1711_sailerc_061	xlink:light	LLKAITYAK-LLKAITYAK-a3-b3::3::xlink:light	His-E6AP:860:x:His-E6AP:860	1	3	0.602294	2.21906e+07	1.72208e+07	1	1.21231	FALSE	30.5209	0	32985	0.0338957	3.53314	2.00959e+06	1.55952e+06	2.12204e+06	27.8432	0	F1711_sailerc_061	5	0	0	1	1	1432.74
0.65535	1352	0	587	0	151709	0	0.067	32985		1	F1711_sailerc_062	726.789	5	1	5.28412e+06	His-E6AP:His-E6AP	F1711_sailerc_062.15023.15023.3	34.26	LLKAITYAK-LLKAITYAK-a3-b3	1392	5436_F1711_sailerc_062	xlink:light	LLKAITYAK-LLKAITYAK-a3-b3::3::xlink:light	His-E6AP:860:x:His-E6AP:860	1	3	2.09094	6.03357e+06	4.68229e+06	1	2.44258	FALSE	-0.11	0	32985	0.0100061	4.86635	4.84245e+06	3.75793e+06	4910378	-2.96784	1	F1711_sailerc_062	5	5	1	1	1	1391.89
0.65535	1352	0	587	0	151710	0	0.076	32989		1	F1711_sailerc_063	726.789	5	1	5.05976e+06	His-E6AP:His-E6AP	F1711_sailerc_063.14989.14989.3	32.88	LLKAITYAK-LLKAITYAK-a3-b3	1385	5436_F1711_sailerc_063	xlink:light	LLKAITYAK-LLKAITYAK-a3-b3::3::xlink:light	His-E6AP:860:x:His-E6AP:860	1	3	1.4652	2.78375e+07	2.1603e+07	1	1.92545	FALSE	2.09	0	32989	0.0116601	4.69124	6.07484e+06	4714318	8576528	-6.56039	1	F1711_sailerc_063	5	5	1	2	1	1387.09
0.65535	1352	0	587	0	151711	0	0.067	32985		0	F1711_sailerc_066	726.789	5	0	5.28412e+06	His-E6AP:His-E6AP	F1711_sailerc_062.15023.15023.3	34.26	LLKAITYAK-LLKAITYAK-a3-b3	1420.84	5436_F1711_sailerc_066	xlink:light	LLKAITYAK-LLKAITYAK-a3-b3::3::xlink:light	His-E6AP:860:x:His-E6AP:860	0	3	-	-	-	-	-	-	-	-	-	-	-	-	-	-	-	-	-	-	-	-	-	-	-
0.65535	1352	0	587	0	151712	0	0.067	32985		0	F1711_sailerc_067	726.789	5	0	5.28412e+06	His-E6AP:His-E6AP	F1711_sailerc_062.15023.15023.3	34.26	LLKAITYAK-LLKAITYAK-a3-b3	1408.48	5436_F1711_sailerc_067	xlink:light	LLKAITYAK-LLKAITYAK-a3-b3::3::xlink:light	His-E6AP:860:x:His-E6AP:860	0	3	-	-	-	-	-	-	-	-	-	-	-	-	-	-	-	-	-	-	-	-	-	-	-
0.65535	1352	0	587	0	151713	0	0.067	32985		0	F1711_sailerc_068	726.789	5	0	5.28412e+06	His-E6AP:His-E6AP	F1711_sailerc_062.15023.15023.3	34.26	LLKAITYAK-LLKAITYAK-a3-b3	1403.05	5436_F1711_sailerc_068	xlink:light	LLKAITYAK-LLKAITYAK-a3-b3::3::xlink:light	His-E6AP:860:x:His-E6AP:860	0	3	-	-	-	-	-	-	-	-	-	-	-	-	-	-	-	-	-	-	-	-	-	-	-
0.65535	1352	0	587	0	151715	0	0.067	32985		0	F1711_sailerc_069	726.789	5	0	5.28412e+06	His-E6AP:His-E6AP	F1711_sailerc_062.15023.15023.3	34.26	LLKAITYAK-LLKAITYAK-a3-b3	1407.69	5436_F1711_sailerc_069	xlink:light	LLKAITYAK-LLKAITYAK-a3-b3::3::xlink:light	His-E6AP:860:x:His-E6AP:860	0	3	-	-	-	-	-	-	-	-	-	-	-	-	-	-	-	-	-	-	-	-	-	-	-
0.65535	1352	0	587	0	151716	0	0.067	32985		0	F1711_sailerc_070	726.789	5	1	5.28412e+06	His-E6AP:His-E6AP	F1711_sailerc_062.15023.15023.3	34.26	LLKAITYAK-LLKAITYAK-a3-b3	1402.67	5436_F1711_sailerc_070	xlink:light	LLKAITYAK-LLKAITYAK-a3-b3::3::xlink:light	His-E6AP:860:x:His-E6AP:860	1	3	0.827609	1.20043e+07	9.3158e+06	1	1.39852	FALSE	27.6319	0	32985	0.0258223	3.75724	1.56377e+06	1.21355e+06	1283631	24.9357	0	F1711_sailerc_070	5	1	0	1	1	1430.3
0.65535	1352	0	587	0	151717	0	0.067	32985		0	F1711_sailerc_071	726.789	5	1	5.28412e+06	His-E6AP:His-E6AP	F1711_sailerc_062.15023.15023.3	34.26	LLKAITYAK-LLKAITYAK-a3-b3	1405.63	5436_F1711_sailerc_071	xlink:light	LLKAITYAK-LLKAITYAK-a3-b3::3::xlink:light	His-E6AP:860:x:His-E6AP:860	1	3	-0.000435565	1.52849e+07	1.18617e+07	1	0.714191	FALSE	29.2237	0	32985	0.0641815	2.78092	1.81471e+06	1.40829e+06	1.40829e+06	26.5089	0	F1711_sailerc_071	5	1	0	1	1	1434.85
0.65535	1352	0	587	0	151718	0	0.161	18109		1	F1711_sailerc_072	726.789	5	1	1.44687e+06	His-E6AP:His-E6AP	F1711_sailerc_072.15094.15094.3	21.43	LLKAITYAK-LLKAITYAK-a3-b3	1401	5436_F1711_sailerc_072	xlink:light	LLKAITYAK-LLKAITYAK-a3-b3::3::xlink:light	His-E6AP:860:x:His-E6AP:860	1	3	0.609144	2.04506e+07	1.58704e+07	1	1.21797	FALSE	0.45	0	18109	0.0336501	3.03568	6.92034e+06	5370454	6070350	4.52798	1	F1711_sailerc_072	5	5	1	2	1	1401.45
0.65535	1352	0	587	0	151719	0	0.092	18105		1	F1711_sailerc_073	726.789	5	1	4.38687e+06	His-E6AP:His-E6AP	F1711_sailerc_073.15210.15210.3	33.06	LLKAITYAK-LLKAITYAK-a3-b3	1406	5436_F1711_sailerc_073	xlink:light	LLKAITYAK-LLKAITYAK-a3-b3::3::xlink:light	His-E6AP:860:x:His-E6AP:860	1	3	1.20459	6.04096e+06	4.68803e+06	1	1.71007	FALSE	-0.07	0	18105	0.0159009	4.37299	7.12501e+06	5529290	5529290	8.40558	1	F1711_sailerc_073	5	4	1	3	1	1405.93
1.49845	1351	2	584	0	151613	0	0.067	32993		0	F1711_sailerc_016	730.813	5	0	5443720	His-E6AP:His-E6AP	F1711_sailerc_062.14975.14975.3	34.26	LLKAITYAK-LLKAITYAK-a3-b3	1390.22	5435_F1711_sailerc_016	xlink:heavy	LLKAITYAK-LLKAITYAK-a3-b3::3::xlink:heavy	His-E6AP:860:x:His-E6AP:860	0	3	-	-	-	-	-	-	-	-	-	-	-	-	-	-	-	-	-	-	-	-	-	-	-
1.49845	1351	2	584	0	151615	0	0.067	32993		0	F1711_sailerc_017	730.813	5	0	5443720	His-E6AP:His-E6AP	F1711_sailerc_062.14975.14975.3	34.26	LLKAITYAK-LLKAITYAK-a3-b3	1388	5435_F1711_sailerc_017	xlink:heavy	LLKAITYAK-LLKAITYAK-a3-b3::3::xlink:heavy	His-E6AP:860:x:His-E6AP:860	0	3	-	-	-	-	-	-	-	-	-	-	-	-	-	-	-	-	-	-	-	-	-	-	-
1.49845	1351	2	584	0	151616	0	0.067	32993		0	F1711_sailerc_018	730.813	5	1	5443720	His-E6AP:His-E6AP	F1711_sailerc_062.14975.14975.3	34.26	LLKAITYAK-LLKAITYAK-a3-b3	1391.69	5435_F1711_sailerc_018	xlink:heavy	LLKAITYAK-LLKAITYAK-a3-b3::3::xlink:heavy	His-E6AP:860:x:His-E6AP:860	1	3	0.00897555	39537.6	39537.6	1	0.721969	FALSE	53.166	0	32993	0.0635385	2.9613	33296.4	33296.4	45654.6	49.2707	0	F1711_sailerc_018	5	0	0	1	1	1444.86
1.49845	1351	2	584	0	151617	0	0.067	32993		0	F1711_sailerc_019	730.813	5	1	5443720	His-E6AP:His-E6AP	F1711_sailerc_062.14975.14975.3	34.26	LLKAITYAK-LLKAITYAK-a3-b3	1395.22	5435_F1711_sailerc_019	xlink:heavy	LLKAITYAK-LLKAITYAK-a3-b3::3::xlink:heavy	His-E6AP:860:x:His-E6AP:860	1	3	0.656446	112694	112694	3	1.25706	FALSE	28.9562	0	32993	0.031793	3.46935	100875	100875	109185	25.108	0	F1711_sailerc_019	5	0	0	5	1	1424.18
1.49845	1351	2	584	0	151618	0	0.067	32993		0	F1711_sailerc_020	730.813	5	0	5443720	His-E6AP:His-E6AP	F1711_sailerc_062.14975.14975.3	34.26	LLKAITYAK-LLKAITYAK-a3-b3	1391.74	5435_F1711_sailerc_020	xlink:heavy	LLKAITYAK-LLKAITYAK-a3-b3::3::xlink:heavy	His-E6AP:860:x:His-E6AP:860	0	3	-	-	-	-	-	-	-	-	-	-	-	-	-	-	-	-	-	-	-	-	-	-	-
1.49845	1351	2	584	0	151619	0	0.067	32993		0	F1711_sailerc_021	730.813	5	1	5443720	His-E6AP:His-E6AP	F1711_sailerc_062.14975.14975.3	34.26	LLKAITYAK-LLKAITYAK-a3-b3	1388.92	5435_F1711_sailerc_021	xlink:heavy	LLKAITYAK-LLKAITYAK-a3-b3::3::xlink:heavy	His-E6AP:860:x:His-E6AP:860	1	3	0.662836	573224	573224	1	1.26234	FALSE	15.1685	0	32993	0.0315521	3.55804	317534	317534	465499	11.3159	0	F1711_sailerc_021	5	3	0	1	1	1404.09
1.49845	1351	2	584	0	151620	0	0.067	32993		0	F1711_sailerc_022	730.813	5	0	5443720	His-E6AP:His-E6AP	F1711_sailerc_062.14975.14975.3	34.26	LLKAITYAK-LLKAITYAK-a3-b3	1384.88	5435_F1711_sailerc_022	xlink:heavy	LLKAITYAK-LLKAITYAK-a3-b3::3::xlink:heavy	His-E6AP:860:x:His-E6AP:860	0	3	-	-	-	-	-	-	-	-	-	-	-	-	-	-	-	-	-	-	-	-	-	-	-
1.49845	1351	2	584	0	151621	0	0.067	32993		0	F1711_sailerc_023	730.813	5	0	5443720	His-E6AP:His-E6AP	F1711_sailerc_062.14975.14975.3	34.26	LLKAITYAK-LLKAITYAK-a3-b3	1387.52	5435_F1711_sailerc_023	xlink:heavy	LLKAITYAK-LLKAITYAK-a3-b3::3::xlink:heavy	His-E6AP:860:x:His-E6AP:860	0	3	-	-	-	-	-	-	-	-	-	-	-	-	-	-	-	-	-	-	-	-	-	-	-
1.49845	1351	2	584	0	151622	0	0.067	32993		0	F1711_sailerc_026	730.813	5	0	5443720	His-E6AP:His-E6AP	F1711_sailerc_062.14975.14975.3	34.26	LLKAITYAK-LLKAITYAK-a3-b3	1421.5	5435_F1711_sailerc_026	xlink:heavy	LLKAITYAK-LLKAITYAK-a3-b3::3::xlink:heavy	His-E6AP:860:x:His-E6AP:860	0	3	-	-	-	-	-	-	-	-	-	-	-	-	-	-	-	-	-	-	-	-	-	-	-
1.49845	1351	2	584	0	151623	0	0.067	32993		0	F1711_sailerc_027	730.813	5	0	5443720	His-E6AP:His-E6AP	F1711_sailerc_062.14975.14975.3	34.26	LLKAITYAK-LLKAITYAK-a3-b3	1411.82	5435_F1711_sailerc_027	xlink:heavy	LLKAITYAK-LLKAITYAK-a3-b3::3::xlink:heavy	His-E6AP:860:x:His-E6AP:860	0	3	-	-	-	-	-	-	-	-	-	-	-	-	-	-	-	-	-	-	-	-	-	-	-
1.49845	1351	2	584	0	151624	0	0.067	32993		0	F1711_sailerc_028	730.813	5	1	5443720	His-E6AP:His-E6AP	F1711_sailerc_062.14975.14975.3	34.26	LLKAITYAK-LLKAITYAK-a3-b3	1402.46	5435_F1711_sailerc_028	xlink:heavy	LLKAITYAK-LLKAITYAK-a3-b3::3::xlink:heavy	His-E6AP:860:x:His-E6AP:860	1	3	-0.457309	139454	139454	3	0.336614	FALSE	132.683	0	32993	0.0934217	2.37732	111640	111640	146055	128.832	0	F1711_sailerc_028	5	0	0	3	1	1535.14
1.49845	1351	2	584	0	151626	0	0.067	32993		0	F1711_sailerc_029	730.813	5	1	5443720	His-E6AP:His-E6AP	F1711_sailerc_062.14975.14975.3	34.26	LLKAITYAK-LLKAITYAK-a3-b3	1404.15	5435_F1711_sailerc_029	xlink:heavy	LLKAITYAK-LLKAITYAK-a3-b3::3::xlink:heavy	His-E6AP:860:x:His-E6AP:860	1	3	0.81239	82461.2	82461.2	1	1.38594	FALSE	-25.0123	0	32993	0.0262847	3.54473	66852.4	66852.4	94999.4	-28.8502	0	F1711_sailerc_029	5	0	0	1	1	1379.14
1.49845	1351	2	584	0	151627	0	0.067	32993		0	F1711_sailerc_030	730.813	5	0	5443720	His-E6AP:His-E6AP	F1711_sailerc_062.14975.14975.3	34.26	LLKAITYAK-LLKAITYAK-a3-b3	1393.68	5435_F1711_sailerc_030	xlink:heavy	LLKAITYAK-LLKAITYAK-a3-b3::3::xlink:heavy	His-E6AP:860:x:His-E6AP:860	0	3	-	-	-	-	-	-	-	-	-	-	-	-	-	-	-	-	-	-	-	-	-	-	-
1.49845	1351	2	584	0	151628	0	0.067	32993		0	F1711_sailerc_031	730.813	5	0	5443720	His-E6AP:His-E6AP	F1711_sailerc_062.14975.14975.3	34.26	LLKAITYAK-LLKAITYAK-a3-b3	1392.01	5435_F1711_sailerc_031	xlink:heavy	LLKAITYAK-LLKAITYAK-a3-b3::3::xlink:heavy	His-E6AP:860:x:His-E6AP:860	0	3	-	-	-	-	-	-	-	-	-	-	-	-	-	-	-	-	-	-	-	-	-	-	-
1.49845	1351	2	584	0	151629	0	0.067	32993		0	F1711_sailerc_032	730.813	5	0	5443720	His-E6AP:His-E6AP	F1711_sailerc_062.14975.14975.3	34.26	LLKAITYAK-LLKAITYAK-a3-b3	1385.81	5435_F1711_sailerc_032	xlink:heavy	LLKAITYAK-LLKAITYAK-a3-b3::3::xlink:heavy	His-E6AP:860:x:His-E6AP:860	0	3	-	-	-	-	-	-	-	-	-	-	-	-	-	-	-	-	-	-	-	-	-	-	-
1.49845	1351	2	584	0	151630	0	0.067	32993		0	F1711_sailerc_033	730.813	5	0	5443720	His-E6AP:His-E6AP	F1711_sailerc_062.14975.14975.3	34.26	LLKAITYAK-LLKAITYAK-a3-b3	1384.4	5435_F1711_sailerc_033	xlink:heavy	LLKAITYAK-LLKAITYAK-a3-b3::3::xlink:heavy	His-E6AP:860:x:His-E6AP:860	0	3	-	-	-	-	-	-	-	-	-	-	-	-	-	-	-	-	-	-	-	-	-	-	-
1.49845	1351	2	584	0	151631	0	0.067	32993		0	F1711_sailerc_036	730.813	5	0	5443720	His-E6AP:His-E6AP	F1711_sailerc_062.14975.14975.3	34.26	LLKAITYAK-LLKAITYAK-a3-b3	1417.95	5435_F1711_sailerc_036	xlink:heavy	LLKAITYAK-LLKAITYAK-a3-b3::3::xlink:heavy	His-E6AP:860:x:His-E6AP:860	0	3	-	-	-	-	-	-	-	-	-	-	-	-	-	-	-	-	-	-	-	-	-	-	-
1.49845	1351	2	584	0	151632	0	0.067	32993		0	F1711_sailerc_037	730.813	5	0	5443720	His-E6AP:His-E6AP	F1711_sailerc_062.14975.14975.3	34.26	LLKAITYAK-LLKAITYAK-a3-b3	1395.91	5435_F1711_sailerc_037	xlink:heavy	LLKAITYAK-LLKAITYAK-a3-b3::3::xlink:heavy	His-E6AP:860:x:His-E6AP:860	0	3	-	-	-	-	-	-	-	-	-	-	-	-	-	-	-	-	-	-	-	-	-	-	-
1.49845	1351	2	584	0	151633	0	0.067	32993		0	F1711_sailerc_038	730.813	5	1	5443720	His-E6AP:His-E6AP	F1711_sailerc_062.14975.14975.3	34.26	LLKAITYAK-LLKAITYAK-a3-b3	1392.62	5435_F1711_sailerc_038	xlink:heavy	LLKAITYAK-LLKAITYAK-a3-b3::3::xlink:heavy	His-E6AP:860:x:His-E6AP:860	1	3	1.60031	144310	144310	1	2.03711	FALSE	6.80879	0	32993	0.0104173	4.52904	134520	134520	134520	2.98822	0	F1711_sailerc_038	5	5	0	1	1	1399.43
1.49845	1351	2	584	0	151634	0	0.067	32993		0	F1711_sailerc_039	730.813	5	0	5443720	His-E6AP:His-E6AP	F1711_sailerc_062.14975.14975.3	34.26	LLKAITYAK-LLKAITYAK-a3-b3	1402.28	5435_F1711_sailerc_039	xlink:heavy	LLKAITYAK-LLKAITYAK-a3-b3::3::xlink:heavy	His-E6AP:860:x:His-E6AP:860	0	3	-	-	-	-	-	-	-	-	-	-	-	-	-	-	-	-	-	-	-	-	-	-	-
1.49845	1351	2	584	0	151635	0	0.067	32993		0	F1711_sailerc_040	730.813	5	0	5443720	His-E6AP:His-E6AP	F1711_sailerc_062.14975.14975.3	34.26	LLKAITYAK-LLKAITYAK-a3-b3	1392.95	5435_F1711_sailerc_040	xlink:heavy	LLKAITYAK-LLKAITYAK-a3-b3::3::xlink:heavy	His-E6AP:860:x:His-E6AP:860	0	3	-	-	-	-	-	-	-	-	-	-	-	-	-	-	-	-	-	-	-	-	-	-	-
1.49845	1351	2	584	0	151637	0	0.067	32993		0	F1711_sailerc_041	730.813	5	0	5443720	His-E6AP:His-E6AP	F1711_sailerc_062.14975.14975.3	34.26	LLKAITYAK-LLKAITYAK-a3-b3	1393.39	5435_F1711_sailerc_041	xlink:heavy	LLKAITYAK-LLKAITYAK-a3-b3::3::xlink:heavy	His-E6AP:860:x:His-E6AP:860	0	3	-	-	-	-	-	-	-	-	-	-	-	-	-	-	-	-	-	-	-	-	-	-	-
1.49845	1351	2	584	0	151638	0	0.067	32993		0	F1711_sailerc_042	730.813	5	0	5443720	His-E6AP:His-E6AP	F1711_sailerc_062.14975.14975.3	34.26	LLKAITYAK-LLKAITYAK-a3-b3	1385.52	5435_F1711_sailerc_042	xlink:heavy	LLKAITYAK-LLKAITYAK-a3-b3::3::xlink:heavy	His-E6AP:860:x:His-E6AP:860	0	3	-	-	-	-	-	-	-	-	-	-	-	-	-	-	-	-	-	-	-	-	-	-	-
1.49845	1351	2	584	0	151639	0	0.067	32993		0	F1711_sailerc_043	730.813	5	0	5443720	His-E6AP:His-E6AP	F1711_sailerc_062.14975.14975.3	34.26	LLKAITYAK-LLKAITYAK-a3-b3	1387.65	5435_F1711_sailerc_043	xlink:heavy	LLKAITYAK-LLKAITYAK-a3-b3::3::xlink:heavy	His-E6AP:860:x:His-E6AP:860	0	3	-	-	-	-	-	-	-	-	-	-	-	-	-	-	-	-	-	-	-	-	-	-	-
0.65535	1352	0	585	0	151640	0	0.067	32993		0	F1711_sailerc_046	730.813	5	0	5443720	His-E6AP:His-E6AP	F1711_sailerc_062.14975.14975.3	34.26	LLKAITYAK-LLKAITYAK-a3-b3	1411.53	5435_F1711_sailerc_046	xlink:heavy	LLKAITYAK-LLKAITYAK-a3-b3::3::xlink:heavy	His-E6AP:860:x:His-E6AP:860	0	3	-	-	-	-	-	-	-	-	-	-	-	-	-	-	-	-	-	-	-	-	-	-	-
0.65535	1352	0	585	0	151641	0	0.067	32993		0	F1711_sailerc_047	730.813	5	0	5443720	His-E6AP:His-E6AP	F1711_sailerc_062.14975.14975.3	34.26	LLKAITYAK-LLKAITYAK-a3-b3	1401.61	5435_F1711_sailerc_047	xlink:heavy	LLKAITYAK-LLKAITYAK-a3-b3::3::xlink:heavy	His-E6AP:860:x:His-E6AP:860	0	3	-	-	-	-	-	-	-	-	-	-	-	-	-	-	-	-	-	-	-	-	-	-	-
0.65535	1352	0	585	0	151642	0	0.067	32993		0	F1711_sailerc_048	730.813	5	1	5443720	His-E6AP:His-E6AP	F1711_sailerc_062.14975.14975.3	34.26	LLKAITYAK-LLKAITYAK-a3-b3	1389.23	5435_F1711_sailerc_048	xlink:heavy	LLKAITYAK-LLKAITYAK-a3-b3::3::xlink:heavy	His-E6AP:860:x:His-E6AP:860	1	3	-0.489881	232323	180292	1	0.309695	FALSE	91.7733	0	32993	0.0954081	2.4424	153482	119108	142634	87.9034	0	F1711_sailerc_048	5	0	0	1	1	1481
0.65535	1352	0	585	0	151643	0	0.067	32993		0	F1711_sailerc_049	730.813	5	1	5443720	His-E6AP:His-E6AP	F1711_sailerc_062.14975.14975.3	34.26	LLKAITYAK-LLKAITYAK-a3-b3	1399.79	5435_F1711_sailerc_049	xlink:heavy	LLKAITYAK-LLKAITYAK-a3-b3::3::xlink:heavy	His-E6AP:860:x:His-E6AP:860	0	3	-1.78277	218125	169273	1	-0.758798	FALSE	117.456	0	32993	0.177001	1.01597	207781	161246	161246	113.606	0	F1711_sailerc_049	5	0	0	1	1	1517.25
0.65535	1352	0	585	0	151644	0	0.067	32993		0	F1711_sailerc_050	730.813	5	1	5443720	His-E6AP:His-E6AP	F1711_sailerc_062.14975.14975.3	34.26	LLKAITYAK-LLKAITYAK-a3-b3	1392.25	5435_F1711_sailerc_050	xlink:heavy	LLKAITYAK-LLKAITYAK-a3-b3::3::xlink:heavy	His-E6AP:860:x:His-E6AP:860	1	3	0.925433	9.159e+06	7.10775e+06	1	1.47936	FALSE	22.0646	0	32993	0.0227646	3.90844	921521	715136	1.11409e+06	18.2093	0	F1711_sailerc_050	5	2	0	1	1	1414.31
0.65535	1352	0	585	0	151645	0	0.067	32993		0	F1711_sailerc_051	730.813	5	1	5443720	His-E6AP:His-E6AP	F1711_sailerc_062.14975.14975.3	34.26	LLKAITYAK-LLKAITYAK-a3-b3	1390.73	5435_F1711_sailerc_051	xlink:heavy	LLKAITYAK-LLKAITYAK-a3-b3::3::xlink:heavy	His-E6AP:860:x:His-E6AP:860	1	3	0.744957	9.45596e+06	7.3382e+06	1	1.33021	FALSE	28.272	0	32993	0.0285276	3.63576	921590	715190	1.18584e+06	24.4177	0	F1711_sailerc_051	5	1	0	1	1	1419
0.65535	1352	0	585	0	151646	0	0.067	32993		0	F1711_sailerc_052	730.813	5	1	5443720	His-E6AP:His-E6AP	F1711_sailerc_062.14975.14975.3	34.26	LLKAITYAK-LLKAITYAK-a3-b3	1387.6	5435_F1711_sailerc_052	xlink:heavy	LLKAITYAK-LLKAITYAK-a3-b3::3::xlink:heavy	His-E6AP:860:x:His-E6AP:860	1	3	1.23538	3.40384e+07	2.64152e+07	1	1.73552	FALSE	10.9377	0	32993	0.0152555	4.18995	7.7559e+06	6018886	6018886	7.06005	0	F1711_sailerc_052	5	5	0	1	1	1398.54
0.65535	1352	0	585	0	151648	0	0.032	4273		1	F1711_sailerc_053	730.813	5	1	3.25196e+06	His-E6AP:His-E6AP	F1711_sailerc_053.15324.15324.3	33.72	LLKAITYAK-LLKAITYAK-a3-b3	1391	5435_F1711_sailerc_053	xlink:heavy	LLKAITYAK-LLKAITYAK-a3-b3::3::xlink:heavy	His-E6AP:860:x:His-E6AP:860	1	3	1.57733	2.92667e+07	2.27121e+07	1	2.01811	FALSE	0.55	0	4273	0.0105837	4.70021	6.32921e+06	4911715	6.13471e+06	-0.450608	1	F1711_sailerc_053	5	5	1	1	1	1391.55
0.65535	1352	0	585	0	151649	0	0.067	32993		0	F1711_sailerc_056	730.813	5	0	5443720	His-E6AP:His-E6AP	F1711_sailerc_062.14975.14975.3	34.26	LLKAITYAK-LLKAITYAK-a3-b3	1402.23	5435_F1711_sailerc_056	xlink:heavy	LLKAITYAK-LLKAITYAK-a3-b3::3::xlink:heavy	His-E6AP:860:x:His-E6AP:860	0	3	-	-	-	-	-	-	-	-	-	-	-	-	-	-	-	-	-	-	-	-	-	-	-
0.65535	1352	0	585	0	151650	0	0.067	32993		0	F1711_sailerc_057	730.813	5	0	5443720	His-E6AP:His-E6AP	F1711_sailerc_062.14975.14975.3	34.26	LLKAITYAK-LLKAITYAK-a3-b3	1410.83	5435_F1711_sailerc_057	xlink:heavy	LLKAITYAK-LLKAITYAK-a3-b3::3::xlink:heavy	His-E6AP:860:x:His-E6AP:860	0	3	-	-	-	-	-	-	-	-	-	-	-	-	-	-	-	-	-	-	-	-	-	-	-
0.65535	1352	0	585	0	151651	0	0.067	32993		0	F1711_sailerc_058	730.813	5	1	5443720	His-E6AP:His-E6AP	F1711_sailerc_062.14975.14975.3	34.26	LLKAITYAK-LLKAITYAK-a3-b3	1403.42	5435_F1711_sailerc_058	xlink:heavy	LLKAITYAK-LLKAITYAK-a3-b3::3::xlink:heavy	His-E6AP:860:x:His-E6AP:860	0	3	-1.66598	265799	206271	1	-0.662281	FALSE	87.1323	0	32993	0.170901	2.09877	81082.2	62923	338146	83.2582	0	F1711_sailerc_058	5	0	0	1	1	1490.55
0.65535	1352	0	585	0	151652	0	0.067	32993		0	F1711_sailerc_059	730.813	5	1	5443720	His-E6AP:His-E6AP	F1711_sailerc_062.14975.14975.3	34.26	LLKAITYAK-LLKAITYAK-a3-b3	1395.33	5435_F1711_sailerc_059	xlink:heavy	LLKAITYAK-LLKAITYAK-a3-b3::3::xlink:heavy	His-E6AP:860:x:His-E6AP:860	1	3	0.0807906	124761	96819.7	1	0.781319	FALSE	51.6134	0	32993	0.0594735	2.93059	98089.2	76121.1	82365.1	47.7193	0	F1711_sailerc_059	5	0	0	1	1	1446.94
0.65535	1352	0	585	0	151653	0	0.067	32993		0	F1711_sailerc_060	730.813	5	1	5443720	His-E6AP:His-E6AP	F1711_sailerc_062.14975.14975.3	34.26	LLKAITYAK-LLKAITYAK-a3-b3	1396.54	5435_F1711_sailerc_060	xlink:heavy	LLKAITYAK-LLKAITYAK-a3-b3::3::xlink:heavy	His-E6AP:860:x:His-E6AP:860	1	3	0.8622	1.84114e+07	1.4288e+07	1	1.42711	FALSE	27.1249	0	32993	0.0246591	3.75213	1.82734e+06	1.41809e+06	1.41809e+06	23.2445	0	F1711_sailerc_060	5	1	0	1	1	1423.66
0.65535	1352	0	585	0	151654	0	0.067	32993		0	F1711_sailerc_061	730.813	5	1	5443720	His-E6AP:His-E6AP	F1711_sailerc_062.14975.14975.3	34.26	LLKAITYAK-LLKAITYAK-a3-b3	1398.25	5435_F1711_sailerc_061	xlink:heavy	LLKAITYAK-LLKAITYAK-a3-b3::3::xlink:heavy	His-E6AP:860:x:His-E6AP:860	1	3	0.142476	1.67797e+07	1.30217e+07	1	0.832298	FALSE	31.3258	0	32993	0.0559843	3.11315	1.85412e+06	1.43887e+06	1.53139e+06	27.4535	0	F1711_sailerc_061	5	0	0	1	1	1429.58
0.65535	1352	0	585	0	151655	0	0.067	32993		1	F1711_sailerc_062	730.813	5	1	5443720	His-E6AP:His-E6AP	F1711_sailerc_062.14975.14975.3	34.26	LLKAITYAK-LLKAITYAK-a3-b3	1388	5435_F1711_sailerc_062	xlink:heavy	LLKAITYAK-LLKAITYAK-a3-b3::3::xlink:heavy	His-E6AP:860:x:His-E6AP:860	1	3	0.644071	4.52396e+07	3.51077e+07	1	1.24684	FALSE	2.76	0	32993	0.0322495	3.2728	1.21122e+07	9399539	9399539	-1.30606	1	F1711_sailerc_062	5	5	1	1	1	1390.76
0.65535	1352	0	585	0	151656	0	0.076	32997		1	F1711_sailerc_063	730.814	5	1	3720674	His-E6AP:His-E6AP	F1711_sailerc_063.14956.14956.3	32.88	LLKAITYAK-LLKAITYAK-a3-b3	1383	5435_F1711_sailerc_063	xlink:heavy	LLKAITYAK-LLKAITYAK-a3-b3::3::xlink:heavy	His-E6AP:860:x:His-E6AP:860	1	3	1.9497	3.46823e+07	2.69148e+07	1	2.32586	FALSE	1.7	0	32997	0.0100061	4.80434	6.60977e+06	5129439	6.75153e+06	-6.15549	1	F1711_sailerc_063	5	5	1	1	1	1384.7
0.65535	1352	0	585	0	151657	0	0.067	32993		0	F1711_sailerc_066	730.813	5	0	5443720	His-E6AP:His-E6AP	F1711_sailerc_062.14975.14975.3	34.26	LLKAITYAK-LLKAITYAK-a3-b3	1416.85	5435_F1711_sailerc_066	xlink:heavy	LLKAITYAK-LLKAITYAK-a3-b3::3::xlink:heavy	His-E6AP:860:x:His-E6AP:860	0	3	-	-	-	-	-	-	-	-	-	-	-	-	-	-	-	-	-	-	-	-	-	-	-
0.65535	1352	0	585	0	151659	0	0.067	32993		0	F1711_sailerc_067	730.813	5	0	5443720	His-E6AP:His-E6AP	F1711_sailerc_062.14975.14975.3	34.26	LLKAITYAK-LLKAITYAK-a3-b3	1404.41	5435_F1711_sailerc_067	xlink:heavy	LLKAITYAK-LLKAITYAK-a3-b3::3::xlink:heavy	His-E6AP:860:x:His-E6AP:860	0	3	-	-	-	-	-	-	-	-	-	-	-	-	-	-	-	-	-	-	-	-	-	-	-
0.65535	1352	0	585	0	151660	0	0.067	32993		0	F1711_sailerc_068	730.813	5	0	5443720	His-E6AP:His-E6AP	F1711_sailerc_062.14975.14975.3	34.26	LLKAITYAK-LLKAITYAK-a3-b3	1399.05	5435_F1711_sailerc_068	xlink:heavy	LLKAITYAK-LLKAITYAK-a3-b3::3::xlink:heavy	His-E6AP:860:x:His-E6AP:860	0	3	-	-	-	-	-	-	-	-	-	-	-	-	-	-	-	-	-	-	-	-	-	-	-
0.65535	1352	0	585	0	151661	0	0.067	32993		0	F1711_sailerc_069	730.813	5	1	5443720	His-E6AP:His-E6AP	F1711_sailerc_062.14975.14975.3	34.26	LLKAITYAK-LLKAITYAK-a3-b3	1403.6	5435_F1711_sailerc_069	xlink:heavy	LLKAITYAK-LLKAITYAK-a3-b3::3::xlink:heavy	His-E6AP:860:x:His-E6AP:860	0	3	-2.9261	212525	164928	1	-1.70369	FALSE	-141.007	0	32993	0.210148	0.245688	134210	104152	233561	-145.004	0	F1711_sailerc_069	5	0	0	1	1	1262.59
0.65535	1352	0	585	0	151662	0	0.067	32993		0	F1711_sailerc_070	730.813	5	1	5443720	His-E6AP:His-E6AP	F1711_sailerc_062.14975.14975.3	34.26	LLKAITYAK-LLKAITYAK-a3-b3	1398.68	5435_F1711_sailerc_070	xlink:heavy	LLKAITYAK-LLKAITYAK-a3-b3::3::xlink:heavy	His-E6AP:860:x:His-E6AP:860	1	3	0.79713	1.33892e+07	1.03905e+07	1	1.37333	FALSE	28.2942	0	32993	0.0268318	3.75413	1.23343e+06	957193	1.38741e+06	24.3952	0	F1711_sailerc_070	5	1	0	2	1	1426.97
0.65535	1352	0	585	0	151663	0	0.067	32993		0	F1711_sailerc_071	730.813	5	1	5443720	His-E6AP:His-E6AP	F1711_sailerc_062.14975.14975.3	34.26	LLKAITYAK-LLKAITYAK-a3-b3	1401.61	5435_F1711_sailerc_071	xlink:heavy	LLKAITYAK-LLKAITYAK-a3-b3::3::xlink:heavy	His-E6AP:860:x:His-E6AP:860	1	3	0.535693	1.49186e+07	1.15774e+07	1	1.15727	FALSE	26.2836	0	32993	0.036654	3.41202	1.40366e+06	1.08929e+06	1.08929e+06	22.3576	0	F1711_sailerc_071	5	1	0	1	1	1427.89
0.65535	1352	0	585	0	151664	0	0.161	18117		1	F1711_sailerc_072	730.815	5	1	5010390	His-E6AP:His-E6AP	F1711_sailerc_072.15067.15067.3	21.43	LLKAITYAK-LLKAITYAK-a3-b3	1398	5435_F1711_sailerc_072	xlink:heavy	LLKAITYAK-LLKAITYAK-a3-b3::3::xlink:heavy	His-E6AP:860:x:His-E6AP:860	1	3	2.12001	2.6806e+07	2.08025e+07	1	2.4666	FALSE	-0.31	0	18117	0.0100061	4.88826	6.22267e+06	4.82904e+06	4.9681e+06	3.56437	1	F1711_sailerc_072	5	5	1	1	1	1397.69
0.65535	1352	0	585	0	151665	0	0.092	18113		1	F1711_sailerc_073	730.813	5	1	2.2589e+06	His-E6AP:His-E6AP	F1711_sailerc_073.15168.15168.3	33.06	LLKAITYAK-LLKAITYAK-a3-b3	1403	5435_F1711_sailerc_073	xlink:heavy	LLKAITYAK-LLKAITYAK-a3-b3::3::xlink:heavy	His-E6AP:860:x:His-E6AP:860	1	3	0.570123	2.35018e+07	1.82383e+07	1	1.18572	FALSE	0.63	0	18113	0.0352207	3.2855	9.6327e+06	7.47535e+06	7.47535e+06	8.91543	1	F1711_sailerc_073	5	4	1	1	1	1403.63
-0.28115	1243	1	3924	0	90333	0	0.16	16501		0	F1711_sailerc_016	603.841	11	0	6.6366e+06	His-E6AP:His-E6AP	F1711_sailerc_072.11929.11929.4	22.52	KGASSAYLENSK-LLKAITYAK-a1-b3	1201	4400_F1711_sailerc_016	xlink:light	KGASSAYLENSK-LLKAITYAK-a1-b3::4::xlink:light	His-E6AP:86:x:His-E6AP:860	0	4	-	-	-	-	-	-	-	-	-	-	-	-	-	-	-	-	-	-	-	-	-	-	-
-0.28115	1243	1	3924	0	90334	0	0.16	16501		0	F1711_sailerc_017	603.841	11	0	6.6366e+06	His-E6AP:His-E6AP	F1711_sailerc_072.11929.11929.4	22.52	KGASSAYLENSK-LLKAITYAK-a1-b3	1201	4400_F1711_sailerc_017	xlink:light	KGASSAYLENSK-LLKAITYAK-a1-b3::4::xlink:light	His-E6AP:86:x:His-E6AP:860	0	4	-	-	-	-	-	-	-	-	-	-	-	-	-	-	-	-	-	-	-	-	-	-	-
-0.28115	1243	1	3924	0	90335	0	0.16	16501		0	F1711_sailerc_018	603.841	11	0	6.6366e+06	His-E6AP:His-E6AP	F1711_sailerc_072.11929.11929.4	22.52	KGASSAYLENSK-LLKAITYAK-a1-b3	1203.12	4400_F1711_sailerc_018	xlink:light	KGASSAYLENSK-LLKAITYAK-a1-b3::4::xlink:light	His-E6AP:86:x:His-E6AP:860	0	4	-	-	-	-	-	-	-	-	-	-	-	-	-	-	-	-	-	-	-	-	-	-	-
-0.28115	1243	1	3924	0	90338	0	0.16	16501		0	F1711_sailerc_019	603.841	11	0	6.6366e+06	His-E6AP:His-E6AP	F1711_sailerc_072.11929.11929.4	22.52	KGASSAYLENSK-LLKAITYAK-a1-b3	1208.93	4400_F1711_sailerc_019	xlink:light	KGASSAYLENSK-LLKAITYAK-a1-b3::4::xlink:light	His-E6AP:86:x:His-E6AP:860	0	4	-	-	-	-	-	-	-	-	-	-	-	-	-	-	-	-	-	-	-	-	-	-	-
-0.28115	1243	1	3924	0	90339	0	0.16	16501		0	F1711_sailerc_020	603.841	11	0	6.6366e+06	His-E6AP:His-E6AP	F1711_sailerc_072.11929.11929.4	22.52	KGASSAYLENSK-LLKAITYAK-a1-b3	1204.78	4400_F1711_sailerc_020	xlink:light	KGASSAYLENSK-LLKAITYAK-a1-b3::4::xlink:light	His-E6AP:86:x:His-E6AP:860	0	4	-	-	-	-	-	-	-	-	-	-	-	-	-	-	-	-	-	-	-	-	-	-	-
-0.28115	1243	1	3924	0	90340	0	0.16	16501		0	F1711_sailerc_021	603.841	11	1	6.6366e+06	His-E6AP:His-E6AP	F1711_sailerc_072.11929.11929.4	22.52	KGASSAYLENSK-LLKAITYAK-a1-b3	1202.42	4400_F1711_sailerc_021	xlink:light	KGASSAYLENSK-LLKAITYAK-a1-b3::4::xlink:light	His-E6AP:86:x:His-E6AP:860	1	4	0.991567	351838	351838	1	1.53402	FALSE	7.31115	0	16501	0.0208657	3.73377	207189	207189	286053	6.7042	0	F1711_sailerc_021	11	11	0	1	1	1209.73
-0.28115	1243	1	3924	0	90341	0	0.16	16501		0	F1711_sailerc_022	603.841	11	1	6.6366e+06	His-E6AP:His-E6AP	F1711_sailerc_072.11929.11929.4	22.52	KGASSAYLENSK-LLKAITYAK-a1-b3	1196.95	4400_F1711_sailerc_022	xlink:light	KGASSAYLENSK-LLKAITYAK-a1-b3::4::xlink:light	His-E6AP:86:x:His-E6AP:860	1	4	0.213676	1.73387e+06	1.73387e+06	1	0.891141	FALSE	-1.51771	0	16501	0.0520486	3.39839	323495	323495	960627	-2.12932	0	F1711_sailerc_022	11	11	0	2	1	1195.43
-0.28115	1243	1	3924	0	90342	0	0.16	16501		0	F1711_sailerc_023	603.841	11	1	6.6366e+06	His-E6AP:His-E6AP	F1711_sailerc_072.11929.11929.4	22.52	KGASSAYLENSK-LLKAITYAK-a1-b3	1199.32	4400_F1711_sailerc_023	xlink:light	KGASSAYLENSK-LLKAITYAK-a1-b3::4::xlink:light	His-E6AP:86:x:His-E6AP:860	1	4	1.30518	4.04038e+06	4.04038e+06	1	1.7932	FALSE	-5.16575	0	16501	0.0139622	4.01408	1.09865e+06	1.09865e+06	1.53092e+06	-5.77823	0	F1711_sailerc_023	11	11	0	1	1	1194.15
-0.28115	1243	1	3924	0	90343	0	0.16	16501		0	F1711_sailerc_026	603.841	11	0	6.6366e+06	His-E6AP:His-E6AP	F1711_sailerc_072.11929.11929.4	22.52	KGASSAYLENSK-LLKAITYAK-a1-b3	1237.06	4400_F1711_sailerc_026	xlink:light	KGASSAYLENSK-LLKAITYAK-a1-b3::4::xlink:light	His-E6AP:86:x:His-E6AP:860	0	4	-	-	-	-	-	-	-	-	-	-	-	-	-	-	-	-	-	-	-	-	-	-	-
-0.28115	1243	1	3924	0	90344	0	0.16	16501		0	F1711_sailerc_027	603.841	11	0	6.6366e+06	His-E6AP:His-E6AP	F1711_sailerc_072.11929.11929.4	22.52	KGASSAYLENSK-LLKAITYAK-a1-b3	1222.47	4400_F1711_sailerc_027	xlink:light	KGASSAYLENSK-LLKAITYAK-a1-b3::4::xlink:light	His-E6AP:86:x:His-E6AP:860	0	4	-	-	-	-	-	-	-	-	-	-	-	-	-	-	-	-	-	-	-	-	-	-	-
-0.28115	1243	1	3924	0	90345	0	0.16	16501		0	F1711_sailerc_028	603.841	11	0	6.6366e+06	His-E6AP:His-E6AP	F1711_sailerc_072.11929.11929.4	22.52	KGASSAYLENSK-LLKAITYAK-a1-b3	1216.02	4400_F1711_sailerc_028	xlink:light	KGASSAYLENSK-LLKAITYAK-a1-b3::4::xlink:light	His-E6AP:86:x:His-E6AP:860	0	4	-	-	-	-	-	-	-	-	-	-	-	-	-	-	-	-	-	-	-	-	-	-	-
-0.28115	1243	1	3924	0	90346	0	0.16	16501		0	F1711_sailerc_029	603.841	11	0	6.6366e+06	His-E6AP:His-E6AP	F1711_sailerc_072.11929.11929.4	22.52	KGASSAYLENSK-LLKAITYAK-a1-b3	1218.36	4400_F1711_sailerc_029	xlink:light	KGASSAYLENSK-LLKAITYAK-a1-b3::4::xlink:light	His-E6AP:86:x:His-E6AP:860	0	4	-	-	-	-	-	-	-	-	-	-	-	-	-	-	-	-	-	-	-	-	-	-	-
-0.28115	1243	1	3924	0	90347	0	0.16	16501		0	F1711_sailerc_030	603.841	11	1	6.6366e+06	His-E6AP:His-E6AP	F1711_sailerc_072.11929.11929.4	22.52	KGASSAYLENSK-LLKAITYAK-a1-b3	1206.95	4400_F1711_sailerc_030	xlink:light	KGASSAYLENSK-LLKAITYAK-a1-b3::4::xlink:light	His-E6AP:86:x:His-E6AP:860	1	4	-0.284109	479247	479247	1	0.479753	FALSE	3.27197	0	16501	0.0814836	3.22113	736629	736629	736629	2.66428	0	F1711_sailerc_030	11	11	0	2	1	1210.22
-0.28115	1243	1	3924	0	90349	0	0.16	16501		0	F1711_sailerc_031	603.841	11	1	6.6366e+06	His-E6AP:His-E6AP	F1711_sailerc_072.11929.11929.4	22.52	KGASSAYLENSK-LLKAITYAK-a1-b3	1204.62	4400_F1711_sailerc_031	xlink:light	KGASSAYLENSK-LLKAITYAK-a1-b3::4::xlink:light	His-E6AP:86:x:His-E6AP:860	1	4	2.12947	4.60284e+06	4.60284e+06	1	2.47442	FALSE	-1.29384	0	16501	0.0100061	4.915	924341	924341	970062	-1.90365	0	F1711_sailerc_031	11	11	0	1	1	1203.33
-0.28115	1243	1	3924	0	90350	0	0.16	16501		0	F1711_sailerc_032	603.841	11	0	6.6366e+06	His-E6AP:His-E6AP	F1711_sailerc_072.11929.11929.4	22.52	KGASSAYLENSK-LLKAITYAK-a1-b3	1197.18	4400_F1711_sailerc_032	xlink:light	KGASSAYLENSK-LLKAITYAK-a1-b3::4::xlink:light	His-E6AP:86:x:His-E6AP:860	0	4	-	-	-	-	-	-	-	-	-	-	-	-	-	-	-	-	-	-	-	-	-	-	-
-0.28115	1243	1	3924	0	90351	0	0.16	16501		0	F1711_sailerc_033	603.841	11	0	6.6366e+06	His-E6AP:His-E6AP	F1711_sailerc_072.11929.11929.4	22.52	KGASSAYLENSK-LLKAITYAK-a1-b3	1195.65	4400_F1711_sailerc_033	xlink:light	KGASSAYLENSK-LLKAITYAK-a1-b3::4::xlink:light	His-E6AP:86:x:His-E6AP:860	0	4	-	-	-	-	-	-	-	-	-	-	-	-	-	-	-	-	-	-	-	-	-	-	-
-0.28115	1243	1	3924	0	90352	0	0.16	16501		0	F1711_sailerc_036	603.841	11	0	6.6366e+06	His-E6AP:His-E6AP	F1711_sailerc_072.11929.11929.4	22.52	KGASSAYLENSK-LLKAITYAK-a1-b3	1232.6	4400_F1711_sailerc_036	xlink:light	KGASSAYLENSK-LLKAITYAK-a1-b3::4::xlink:light	His-E6AP:86:x:His-E6AP:860	0	4	-	-	-	-	-	-	-	-	-	-	-	-	-	-	-	-	-	-	-	-	-	-	-
-0.28115	1243	1	3924	0	90353	0	0.16	16501		0	F1711_sailerc_037	603.841	11	0	6.6366e+06	His-E6AP:His-E6AP	F1711_sailerc_072.11929.11929.4	22.52	KGASSAYLENSK-LLKAITYAK-a1-b3	1207.11	4400_F1711_sailerc_037	xlink:light	KGASSAYLENSK-LLKAITYAK-a1-b3::4::xlink:light	His-E6AP:86:x:His-E6AP:860	0	4	-	-	-	-	-	-	-	-	-	-	-	-	-	-	-	-	-	-	-	-	-	-	-
-0.28115	1243	1	3924	0	90354	0	0.16	16501		0	F1711_sailerc_038	603.841	11	0	6.6366e+06	His-E6AP:His-E6AP	F1711_sailerc_072.11929.11929.4	22.52	KGASSAYLENSK-LLKAITYAK-a1-b3	1207.67	4400_F1711_sailerc_038	xlink:light	KGASSAYLENSK-LLKAITYAK-a1-b3::4::xlink:light	His-E6AP:86:x:His-E6AP:860	0	4	-	-	-	-	-	-	-	-	-	-	-	-	-	-	-	-	-	-	-	-	-	-	-
-0.28115	1243	1	3924	0	90355	0	0.16	16501		0	F1711_sailerc_039	603.841	11	0	6.6366e+06	His-E6AP:His-E6AP	F1711_sailerc_072.11929.11929.4	22.52	KGASSAYLENSK-LLKAITYAK-a1-b3	1216.71	4400_F1711_sailerc_039	xlink:light	KGASSAYLENSK-LLKAITYAK-a1-b3::4::xlink:light	His-E6AP:86:x:His-E6AP:860	0	4	-	-	-	-	-	-	-	-	-	-	-	-	-	-	-	-	-	-	-	-	-	-	-
-0.28115	1243	1	3924	0	90356	0	0.16	16501		0	F1711_sailerc_040	603.841	11	1	6.6366e+06	His-E6AP:His-E6AP	F1711_sailerc_072.11929.11929.4	22.52	KGASSAYLENSK-LLKAITYAK-a1-b3	1206.12	4400_F1711_sailerc_040	xlink:light	KGASSAYLENSK-LLKAITYAK-a1-b3::4::xlink:light	His-E6AP:86:x:His-E6AP:860	1	4	1.79378	266064	266064	1	2.197	FALSE	4.34482	0	16501	0.0100061	4.70034	176602	176602	285858	3.73678	0	F1711_sailerc_040	11	11	0	2	1	1210.46
-0.28115	1243	1	3924	0	90357	0	0.16	16501		0	F1711_sailerc_041	603.841	11	1	6.6366e+06	His-E6AP:His-E6AP	F1711_sailerc_072.11929.11929.4	22.52	KGASSAYLENSK-LLKAITYAK-a1-b3	1206.11	4400_F1711_sailerc_041	xlink:light	KGASSAYLENSK-LLKAITYAK-a1-b3::4::xlink:light	His-E6AP:86:x:His-E6AP:860	1	4	0.104331	2.10176e+06	2.10176e+06	1	0.800774	FALSE	5.15427	0	16501	0.0581253	3.18273	295394	295394	683689	4.54479	0	F1711_sailerc_041	11	11	0	3	1	1211.26
-0.28115	1243	1	3924	0	90358	0	0.16	16501		0	F1711_sailerc_042	603.841	11	0	6.6366e+06	His-E6AP:His-E6AP	F1711_sailerc_072.11929.11929.4	22.52	KGASSAYLENSK-LLKAITYAK-a1-b3	1196.54	4400_F1711_sailerc_042	xlink:light	KGASSAYLENSK-LLKAITYAK-a1-b3::4::xlink:light	His-E6AP:86:x:His-E6AP:860	0	4	-	-	-	-	-	-	-	-	-	-	-	-	-	-	-	-	-	-	-	-	-	-	-
-0.28115	1243	1	3924	0	90360	0	0.16	16501		0	F1711_sailerc_043	603.841	11	1	6.6366e+06	His-E6AP:His-E6AP	F1711_sailerc_072.11929.11929.4	22.52	KGASSAYLENSK-LLKAITYAK-a1-b3	1198.42	4400_F1711_sailerc_043	xlink:light	KGASSAYLENSK-LLKAITYAK-a1-b3::4::xlink:light	His-E6AP:86:x:His-E6AP:860	1	4	-0.272752	1.56525e+06	1.56525e+06	1	0.489139	FALSE	114.872	0	16501	0.080718	2.69246	1.0429e+06	1.0429e+06	1.8336e+06	114.256	0	F1711_sailerc_043	11	0	0	2	1	1313.29
-0.141592	1244	0	3925	0	90361	0	0.16	16501		0	F1711_sailerc_046	603.841	11	0	6.6366e+06	His-E6AP:His-E6AP	F1711_sailerc_072.11929.11929.4	22.52	KGASSAYLENSK-LLKAITYAK-a1-b3	1222.64	4400_F1711_sailerc_046	xlink:light	KGASSAYLENSK-LLKAITYAK-a1-b3::4::xlink:light	His-E6AP:86:x:His-E6AP:860	0	4	-	-	-	-	-	-	-	-	-	-	-	-	-	-	-	-	-	-	-	-	-	-	-
-0.141592	1244	0	3925	0	90362	0	0.16	16501		0	F1711_sailerc_047	603.841	11	0	6.6366e+06	His-E6AP:His-E6AP	F1711_sailerc_072.11929.11929.4	22.52	KGASSAYLENSK-LLKAITYAK-a1-b3	1210.88	4400_F1711_sailerc_047	xlink:light	KGASSAYLENSK-LLKAITYAK-a1-b3::4::xlink:light	His-E6AP:86:x:His-E6AP:860	0	4	-	-	-	-	-	-	-	-	-	-	-	-	-	-	-	-	-	-	-	-	-	-	-
-0.141592	1244	0	3925	0	90363	0	0.16	16501		0	F1711_sailerc_048	603.841	11	0	6.6366e+06	His-E6AP:His-E6AP	F1711_sailerc_072.11929.11929.4	22.52	KGASSAYLENSK-LLKAITYAK-a1-b3	1201.89	4400_F1711_sailerc_048	xlink:light	KGASSAYLENSK-LLKAITYAK-a1-b3::4::xlink:light	His-E6AP:86:x:His-E6AP:860	0	4	-	-	-	-	-	-	-	-	-	-	-	-	-	-	-	-	-	-	-	-	-	-	-
-0.141592	1244	0	3925	0	90364	0	0.16	16501		0	F1711_sailerc_049	603.841	11	0	6.6366e+06	His-E6AP:His-E6AP	F1711_sailerc_072.11929.11929.4	22.52	KGASSAYLENSK-LLKAITYAK-a1-b3	1213.4	4400_F1711_sailerc_049	xlink:light	KGASSAYLENSK-LLKAITYAK-a1-b3::4::xlink:light	His-E6AP:86:x:His-E6AP:860	0	4	-	-	-	-	-	-	-	-	-	-	-	-	-	-	-	-	-	-	-	-	-	-	-
-0.141592	1244	0	3925	0	90365	0	0.084	8117		1	F1711_sailerc_050	603.839	11	1	2.23257e+06	His-E6AP:His-E6AP	F1711_sailerc_050.11276.11276.4	27.5	KGASSAYLENSK-LLKAITYAK-a1-b3	1209	4400_F1711_sailerc_050	xlink:light	KGASSAYLENSK-LLKAITYAK-a1-b3::4::xlink:light	His-E6AP:86:x:His-E6AP:860	1	4	1.83486	2.15124e+07	1.66945e+07	1	2.23095	FALSE	0.41	0	8117	0.0100061	4.70132	2.75032e+06	2.13436e+06	2.31406e+06	3.29242	1	F1711_sailerc_050	11	11	1	1	1	1209.41
-0.141592	1244	0	3925	0	90366	0	0.111	8121		1	F1711_sailerc_051	603.84	11	1	1.36437e+06	His-E6AP:His-E6AP	F1711_sailerc_051.11380.11380.4	26.25	KGASSAYLENSK-LLKAITYAK-a1-b3	1203	4400_F1711_sailerc_051	xlink:light	KGASSAYLENSK-LLKAITYAK-a1-b3::4::xlink:light	His-E6AP:86:x:His-E6AP:860	1	4	1.68466	1.9494e+07	1.51281e+07	1	2.10681	FALSE	2.14	0	8121	0.0100401	4.63744	2.64562e+06	2.05311e+06	2.05311e+06	0.479656	1	F1711_sailerc_051	11	11	1	1	1	1205.14
-0.141592	1244	0	3925	0	90367	0	0.13	8125		1	F1711_sailerc_052	603.841	11	1	1.7379e+06	His-E6AP:His-E6AP	F1711_sailerc_052.12008.12008.4	23.85	KGASSAYLENSK-LLKAITYAK-a1-b3	1196	4400_F1711_sailerc_052	xlink:light	KGASSAYLENSK-LLKAITYAK-a1-b3::4::xlink:light	His-E6AP:86:x:His-E6AP:860	1	4	1.94802	1.0603e+08	8.22831e+07	1	2.32447	FALSE	2.58	0	8125	0.0100061	4.86959	5.06986e+06	3934411	6.75493e+06	-1.87027	1	F1711_sailerc_052	11	11	1	1	1	1198.58
-0.141592	1244	0	3925	0	90368	0	0.07	8109		1	F1711_sailerc_053	603.84	11	1	2.44378e+06	His-E6AP:His-E6AP	F1711_sailerc_053.12198.12198.4	30.84	KGASSAYLENSK-LLKAITYAK-a1-b3	1196	4400_F1711_sailerc_053	xlink:light	KGASSAYLENSK-LLKAITYAK-a1-b3::4::xlink:light	His-E6AP:86:x:His-E6AP:860	1	4	2.12657	9.34603e+07	7.25288e+07	1	2.47203	FALSE	2.9	0	8109	0.0100061	4.91774	7.18578e+06	5576444	7.07462e+06	-0.968635	1	F1711_sailerc_053	11	11	1	1	1	1198.9
-0.141592	1244	0	3925	0	90369	0	0.16	16501		0	F1711_sailerc_056	603.841	11	0	6.6366e+06	His-E6AP:His-E6AP	F1711_sailerc_072.11929.11929.4	22.52	KGASSAYLENSK-LLKAITYAK-a1-b3	1211.53	4400_F1711_sailerc_056	xlink:light	KGASSAYLENSK-LLKAITYAK-a1-b3::4::xlink:light	His-E6AP:86:x:His-E6AP:860	0	4	-	-	-	-	-	-	-	-	-	-	-	-	-	-	-	-	-	-	-	-	-	-	-
-0.141592	1244	0	3925	0	90371	0	0.16	16501		0	F1711_sailerc_057	603.841	11	0	6.6366e+06	His-E6AP:His-E6AP	F1711_sailerc_072.11929.11929.4	22.52	KGASSAYLENSK-LLKAITYAK-a1-b3	1222.14	4400_F1711_sailerc_057	xlink:light	KGASSAYLENSK-LLKAITYAK-a1-b3::4::xlink:light	His-E6AP:86:x:His-E6AP:860	0	4	-	-	-	-	-	-	-	-	-	-	-	-	-	-	-	-	-	-	-	-	-	-	-
-0.141592	1244	0	3925	0	90372	0	0.16	16501		0	F1711_sailerc_058	603.841	11	0	6.6366e+06	His-E6AP:His-E6AP	F1711_sailerc_072.11929.11929.4	22.52	KGASSAYLENSK-LLKAITYAK-a1-b3	1215.87	4400_F1711_sailerc_058	xlink:light	KGASSAYLENSK-LLKAITYAK-a1-b3::4::xlink:light	His-E6AP:86:x:His-E6AP:860	0	4	-	-	-	-	-	-	-	-	-	-	-	-	-	-	-	-	-	-	-	-	-	-	-
-0.141592	1244	0	3925	0	90373	0	0.16	16501		0	F1711_sailerc_059	603.841	11	0	6.6366e+06	His-E6AP:His-E6AP	F1711_sailerc_072.11929.11929.4	22.52	KGASSAYLENSK-LLKAITYAK-a1-b3	1206.81	4400_F1711_sailerc_059	xlink:light	KGASSAYLENSK-LLKAITYAK-a1-b3::4::xlink:light	His-E6AP:86:x:His-E6AP:860	0	4	-	-	-	-	-	-	-	-	-	-	-	-	-	-	-	-	-	-	-	-	-	-	-
-0.141592	1244	0	3925	0	90374	0	0.123	36285		1	F1711_sailerc_060	603.841	11	1	1.16543e+06	His-E6AP:His-E6AP	F1711_sailerc_060.11091.11091.4	23.38	KGASSAYLENSK-LLKAITYAK-a1-b3	1210	4400_F1711_sailerc_060	xlink:light	KGASSAYLENSK-LLKAITYAK-a1-b3::4::xlink:light	His-E6AP:86:x:His-E6AP:860	1	4	2.05871	2.21819e+07	1.72141e+07	1	2.41595	FALSE	2.74	0	36285	0.0100061	4.84349	2.04729e+06	1.58878e+06	2.25181e+06	3.54577	1	F1711_sailerc_060	11	11	1	2	1	1212.74
-0.141592	1244	0	3925	0	90375	0	0.088	36277		1	F1711_sailerc_061	603.84	11	1	1.91224e+06	His-E6AP:His-E6AP	F1711_sailerc_061.11412.11412.4	27.05	KGASSAYLENSK-LLKAITYAK-a1-b3	1211	4400_F1711_sailerc_061	xlink:light	KGASSAYLENSK-LLKAITYAK-a1-b3::4::xlink:light	His-E6AP:86:x:His-E6AP:860	1	4	2.04493	3.14365e+07	2.4396e+07	1	2.40456	FALSE	1.81	0	36277	0.0100061	4.86127	2.38324e+06	1.84949e+06	3.11082e+06	1.49264	1	F1711_sailerc_061	11	11	1	1	1	1212.81
-0.141592	1244	0	3925	0	90376	0	0.114	36281		1	F1711_sailerc_062	603.841	11	1	3.31741e+06	His-E6AP:His-E6AP	F1711_sailerc_062.11940.11940.4	25.15	KGASSAYLENSK-LLKAITYAK-a1-b3	1194	4400_F1711_sailerc_062	xlink:light	KGASSAYLENSK-LLKAITYAK-a1-b3::4::xlink:light	His-E6AP:86:x:His-E6AP:860	1	4	2.03814	1.32328e+08	1.02692e+08	1	2.39895	FALSE	3.24	0	36281	0.0100061	4.84791	1.00476e+07	7797305	7.97171e+06	-2.71472	1	F1711_sailerc_062	11	11	1	1	1	1197.24
-0.141592	1244	0	3925	0	90377	0	0.16	16501		0	F1711_sailerc_063	603.841	11	1	6.6366e+06	His-E6AP:His-E6AP	F1711_sailerc_072.11929.11929.4	22.52	KGASSAYLENSK-LLKAITYAK-a1-b3	1197.94	4400_F1711_sailerc_063	xlink:light	KGASSAYLENSK-LLKAITYAK-a1-b3::4::xlink:light	His-E6AP:86:x:His-E6AP:860	1	4	1.97795	1.41042e+08	1.09454e+08	1	2.34921	FALSE	0.856055	0	16501	0.0100061	4.85445	8.22519e+06	6383068	9492228	0.240764	0	F1711_sailerc_063	11	11	0	1	1	1198.8
-0.141592	1244	0	3925	0	90378	0	0.16	16501		0	F1711_sailerc_066	603.841	11	0	6.6366e+06	His-E6AP:His-E6AP	F1711_sailerc_072.11929.11929.4	22.52	KGASSAYLENSK-LLKAITYAK-a1-b3	1228.06	4400_F1711_sailerc_066	xlink:light	KGASSAYLENSK-LLKAITYAK-a1-b3::4::xlink:light	His-E6AP:86:x:His-E6AP:860	0	4	-	-	-	-	-	-	-	-	-	-	-	-	-	-	-	-	-	-	-	-	-	-	-
-0.141592	1244	0	3925	0	90379	0	0.16	16501		0	F1711_sailerc_067	603.841	11	0	6.6366e+06	His-E6AP:His-E6AP	F1711_sailerc_072.11929.11929.4	22.52	KGASSAYLENSK-LLKAITYAK-a1-b3	1211.87	4400_F1711_sailerc_067	xlink:light	KGASSAYLENSK-LLKAITYAK-a1-b3::4::xlink:light	His-E6AP:86:x:His-E6AP:860	0	4	-	-	-	-	-	-	-	-	-	-	-	-	-	-	-	-	-	-	-	-	-	-	-
-0.141592	1244	0	3925	0	90380	0	0.16	16501		0	F1711_sailerc_068	603.841	11	0	6.6366e+06	His-E6AP:His-E6AP	F1711_sailerc_072.11929.11929.4	22.52	KGASSAYLENSK-LLKAITYAK-a1-b3	1210.1	4400_F1711_sailerc_068	xlink:light	KGASSAYLENSK-LLKAITYAK-a1-b3::4::xlink:light	His-E6AP:86:x:His-E6AP:860	0	4	-	-	-	-	-	-	-	-	-	-	-	-	-	-	-	-	-	-	-	-	-	-	-
-0.141592	1244	0	3925	0	90382	0	0.16	16501		0	F1711_sailerc_069	603.841	11	0	6.6366e+06	His-E6AP:His-E6AP	F1711_sailerc_072.11929.11929.4	22.52	KGASSAYLENSK-LLKAITYAK-a1-b3	1210.09	4400_F1711_sailerc_069	xlink:light	KGASSAYLENSK-LLKAITYAK-a1-b3::4::xlink:light	His-E6AP:86:x:His-E6AP:860	0	4	-	-	-	-	-	-	-	-	-	-	-	-	-	-	-	-	-	-	-	-	-	-	-
-0.141592	1244	0	3925	0	90383	0	0.148	16497		1	F1711_sailerc_070	603.841	11	1	1.54296e+06	His-E6AP:His-E6AP	F1711_sailerc_070.11338.11338.4	23.48	KGASSAYLENSK-LLKAITYAK-a1-b3	1214	4400_F1711_sailerc_070	xlink:light	KGASSAYLENSK-LLKAITYAK-a1-b3::4::xlink:light	His-E6AP:86:x:His-E6AP:860	1	4	1.98018	2.94272e+07	2.28367e+07	1	2.35105	FALSE	1.44	0	16497	0.0100061	4.81727	3.05634e+06	2.37184e+06	2.79173e+06	4.97687	1	F1711_sailerc_070	11	11	1	2	1	1215.44
-0.141592	1244	0	3925	0	90384	0	0.148	16489		1	F1711_sailerc_071	603.84	11	1	1.29277e+06	His-E6AP:His-E6AP	F1711_sailerc_071.11281.11281.4	24.29	KGASSAYLENSK-LLKAITYAK-a1-b3	1215	4400_F1711_sailerc_071	xlink:light	KGASSAYLENSK-LLKAITYAK-a1-b3::4::xlink:light	His-E6AP:86:x:His-E6AP:860	1	4	1.83292	3.28011e+07	2.5455e+07	1	2.22934	FALSE	2.18	0	16489	0.0100061	4.73895	3.10362e+06	2.40853e+06	2.57403e+06	5.14305	1	F1711_sailerc_071	11	11	1	2	1	1217.18
-0.141592	1244	0	3925	0	90385	0	0.16	16501		1	F1711_sailerc_072	603.841	11	1	6.6366e+06	His-E6AP:His-E6AP	F1711_sailerc_072.11929.11929.4	22.52	KGASSAYLENSK-LLKAITYAK-a1-b3	1201	4400_F1711_sailerc_072	xlink:light	KGASSAYLENSK-LLKAITYAK-a1-b3::4::xlink:light	His-E6AP:86:x:His-E6AP:860	1	4	2.01315	1.46026e+08	1.13322e+08	1	2.37829	FALSE	1.81	0	16501	0.0100061	4.87749	1.00069e+07	7765714	9749056	1.19422	1	F1711_sailerc_072	11	11	1	2	1	1202.81
-0.141592	1244	0	3925	0	90386	0	0.148	16493		1	F1711_sailerc_073	603.84	11	1	4.787e+06	His-E6AP:His-E6AP	F1711_sailerc_073.11975.11975.4	24.09	KGASSAYLENSK-LLKAITYAK-a1-b3	1200	4400_F1711_sailerc_073	xlink:light	KGASSAYLENSK-LLKAITYAK-a1-b3::4::xlink:light	His-E6AP:86:x:His-E6AP:860	1	4	2.0239	1.34321e+08	1.04238e+08	1	2.38718	FALSE	2.53	0	16493	0.0100061	4.87941	1.05018e+07	8149843	8477132	1.18583	1	F1711_sailerc_073	11	11	1	1	1	1202.53
-0.28115	1243	1	3920	0	90174	0	0.148	16521		0	F1711_sailerc_016	606.86	11	0	8603623	His-E6AP:His-E6AP	F1711_sailerc_073.11948.11948.4	24.09	KGASSAYLENSK-LLKAITYAK-a1-b3	1198.82	4399_F1711_sailerc_016	xlink:heavy	KGASSAYLENSK-LLKAITYAK-a1-b3::4::xlink:heavy	His-E6AP:86:x:His-E6AP:860	0	4	-	-	-	-	-	-	-	-	-	-	-	-	-	-	-	-	-	-	-	-	-	-	-
-0.28115	1243	1	3920	0	90175	0	0.148	16521		0	F1711_sailerc_017	606.86	11	0	8603623	His-E6AP:His-E6AP	F1711_sailerc_073.11948.11948.4	24.09	KGASSAYLENSK-LLKAITYAK-a1-b3	1198	4399_F1711_sailerc_017	xlink:heavy	KGASSAYLENSK-LLKAITYAK-a1-b3::4::xlink:heavy	His-E6AP:86:x:His-E6AP:860	0	4	-	-	-	-	-	-	-	-	-	-	-	-	-	-	-	-	-	-	-	-	-	-	-
-0.28115	1243	1	3920	0	90176	0	0.148	16521		0	F1711_sailerc_018	606.86	11	0	8603623	His-E6AP:His-E6AP	F1711_sailerc_073.11948.11948.4	24.09	KGASSAYLENSK-LLKAITYAK-a1-b3	1200.95	4399_F1711_sailerc_018	xlink:heavy	KGASSAYLENSK-LLKAITYAK-a1-b3::4::xlink:heavy	His-E6AP:86:x:His-E6AP:860	0	4	-	-	-	-	-	-	-	-	-	-	-	-	-	-	-	-	-	-	-	-	-	-	-
-0.28115	1243	1	3920	0	90177	0	0.148	16521		0	F1711_sailerc_019	606.86	11	1	8603623	His-E6AP:His-E6AP	F1711_sailerc_073.11948.11948.4	24.09	KGASSAYLENSK-LLKAITYAK-a1-b3	1206.79	4399_F1711_sailerc_019	xlink:heavy	KGASSAYLENSK-LLKAITYAK-a1-b3::4::xlink:heavy	His-E6AP:86:x:His-E6AP:860	0	4	-1.73914	62475.3	62475.3	1	-0.722739	FALSE	-73.9998	0	16521	0.174504	1.25798	76120.4	76120.4	76120.4	-74.8631	0	F1711_sailerc_019	11	0	0	1	1	1132.79
-0.28115	1243	1	3920	0	90178	0	0.148	16521		0	F1711_sailerc_020	606.86	11	1	8603623	His-E6AP:His-E6AP	F1711_sailerc_073.11948.11948.4	24.09	KGASSAYLENSK-LLKAITYAK-a1-b3	1202.63	4399_F1711_sailerc_020	xlink:heavy	KGASSAYLENSK-LLKAITYAK-a1-b3::4::xlink:heavy	His-E6AP:86:x:His-E6AP:860	1	4	1.19924	1.06951e+06	1.06951e+06	1	1.70565	FALSE	-2.37201	0	16521	0.0160115	4.61206	866664	866664	1.26882e+06	-3.23841	0	F1711_sailerc_020	11	11	0	1	1	1200.26
-0.28115	1243	1	3920	0	90179	0	0.148	16521		0	F1711_sailerc_021	606.86	11	1	8603623	His-E6AP:His-E6AP	F1711_sailerc_073.11948.11948.4	24.09	KGASSAYLENSK-LLKAITYAK-a1-b3	1200.27	4399_F1711_sailerc_021	xlink:heavy	KGASSAYLENSK-LLKAITYAK-a1-b3::4::xlink:heavy	His-E6AP:86:x:His-E6AP:860	1	4	0.767922	474698	474698	1	1.34919	FALSE	7.29718	0	16521	0.0277756	3.25192	336552	336552	391262	6.43288	0	F1711_sailerc_021	11	11	0	1	1	1207.57
-0.28115	1243	1	3920	0	90180	0	0.148	16521		0	F1711_sailerc_022	606.86	11	1	8603623	His-E6AP:His-E6AP	F1711_sailerc_073.11948.11948.4	24.09	KGASSAYLENSK-LLKAITYAK-a1-b3	1194.79	4399_F1711_sailerc_022	xlink:heavy	KGASSAYLENSK-LLKAITYAK-a1-b3::4::xlink:heavy	His-E6AP:86:x:His-E6AP:860	1	4	-0.463632	2.6446e+06	2.6446e+06	1	0.331388	FALSE	-2.6552	0	16521	0.093754	2.5537	693761	693761	693761	-3.52614	0	F1711_sailerc_022	11	11	0	1	1	1192.13
-0.28115	1243	1	3920	0	90182	0	0.148	16521		0	F1711_sailerc_023	606.86	11	1	8603623	His-E6AP:His-E6AP	F1711_sailerc_073.11948.11948.4	24.09	KGASSAYLENSK-LLKAITYAK-a1-b3	1197.15	4399_F1711_sailerc_023	xlink:heavy	KGASSAYLENSK-LLKAITYAK-a1-b3::4::xlink:heavy	His-E6AP:86:x:His-E6AP:860	1	4	0.154759	2.94997e+06	2.94997e+06	1	0.842449	FALSE	-6.81018	0	16521	0.0552926	2.93615	762773	762773	977906	-7.68235	0	F1711_sailerc_023	11	11	0	1	1	1190.34
-0.28115	1243	1	3920	0	90183	0	0.148	16521		0	F1711_sailerc_026	606.86	11	0	8603623	His-E6AP:His-E6AP	F1711_sailerc_073.11948.11948.4	24.09	KGASSAYLENSK-LLKAITYAK-a1-b3	1234.94	4399_F1711_sailerc_026	xlink:heavy	KGASSAYLENSK-LLKAITYAK-a1-b3::4::xlink:heavy	His-E6AP:86:x:His-E6AP:860	0	4	-	-	-	-	-	-	-	-	-	-	-	-	-	-	-	-	-	-	-	-	-	-	-
-0.28115	1243	1	3920	0	90184	0	0.148	16521		0	F1711_sailerc_027	606.86	11	0	8603623	His-E6AP:His-E6AP	F1711_sailerc_073.11948.11948.4	24.09	KGASSAYLENSK-LLKAITYAK-a1-b3	1220.29	4399_F1711_sailerc_027	xlink:heavy	KGASSAYLENSK-LLKAITYAK-a1-b3::4::xlink:heavy	His-E6AP:86:x:His-E6AP:860	0	4	-	-	-	-	-	-	-	-	-	-	-	-	-	-	-	-	-	-	-	-	-	-	-
-0.28115	1243	1	3920	0	90185	0	0.148	16521		0	F1711_sailerc_028	606.86	11	0	8603623	His-E6AP:His-E6AP	F1711_sailerc_073.11948.11948.4	24.09	KGASSAYLENSK-LLKAITYAK-a1-b3	1213.87	4399_F1711_sailerc_028	xlink:heavy	KGASSAYLENSK-LLKAITYAK-a1-b3::4::xlink:heavy	His-E6AP:86:x:His-E6AP:860	0	4	-	-	-	-	-	-	-	-	-	-	-	-	-	-	-	-	-	-	-	-	-	-	-
-0.28115	1243	1	3920	0	90186	0	0.148	16521		0	F1711_sailerc_029	606.86	11	0	8603623	His-E6AP:His-E6AP	F1711_sailerc_073.11948.11948.4	24.09	KGASSAYLENSK-LLKAITYAK-a1-b3	1216.22	4399_F1711_sailerc_029	xlink:heavy	KGASSAYLENSK-LLKAITYAK-a1-b3::4::xlink:heavy	His-E6AP:86:x:His-E6AP:860	0	4	-	-	-	-	-	-	-	-	-	-	-	-	-	-	-	-	-	-	-	-	-	-	-
-0.28115	1243	1	3920	0	90187	0	0.148	16521		0	F1711_sailerc_030	606.86	11	1	8603623	His-E6AP:His-E6AP	F1711_sailerc_073.11948.11948.4	24.09	KGASSAYLENSK-LLKAITYAK-a1-b3	1204.8	4399_F1711_sailerc_030	xlink:heavy	KGASSAYLENSK-LLKAITYAK-a1-b3::4::xlink:heavy	His-E6AP:86:x:His-E6AP:860	1	4	2.09243	2.05325e+06	2.05325e+06	1	2.44381	FALSE	1.25063	0	16521	0.0100061	4.93516	499185	499185	774857	0.38527	0	F1711_sailerc_030	11	11	0	2	1	1206.05
-0.28115	1243	1	3920	0	90188	0	0.148	16521		0	F1711_sailerc_031	606.86	11	1	8603623	His-E6AP:His-E6AP	F1711_sailerc_073.11948.11948.4	24.09	KGASSAYLENSK-LLKAITYAK-a1-b3	1202.47	4399_F1711_sailerc_031	xlink:heavy	KGASSAYLENSK-LLKAITYAK-a1-b3::4::xlink:heavy	His-E6AP:86:x:His-E6AP:860	1	4	1.44389	363070	363070	1	1.90784	FALSE	-5.01765	0	16521	0.0119319	4.2594	195770	195770	272636	-5.88604	0	F1711_sailerc_031	11	11	0	5	1	1197.45
-0.28115	1243	1	3920	0	90189	0	0.148	16521		0	F1711_sailerc_032	606.86	11	1	8603623	His-E6AP:His-E6AP	F1711_sailerc_073.11948.11948.4	24.09	KGASSAYLENSK-LLKAITYAK-a1-b3	1195.01	4399_F1711_sailerc_032	xlink:heavy	KGASSAYLENSK-LLKAITYAK-a1-b3::4::xlink:heavy	His-E6AP:86:x:His-E6AP:860	1	4	1.02075	975149	975149	1	1.55814	FALSE	1.02481	0	16521	0.0201052	4.58995	200470	200470	887936	0.15064	0	F1711_sailerc_032	11	11	0	2	1	1196.03
-0.28115	1243	1	3920	0	90190	0	0.148	16521		0	F1711_sailerc_033	606.86	11	1	8603623	His-E6AP:His-E6AP	F1711_sailerc_073.11948.11948.4	24.09	KGASSAYLENSK-LLKAITYAK-a1-b3	1193.48	4399_F1711_sailerc_033	xlink:heavy	KGASSAYLENSK-LLKAITYAK-a1-b3::4::xlink:heavy	His-E6AP:86:x:His-E6AP:860	1	4	-0.181199	1.39665e+06	1.39665e+06	1	0.564801	FALSE	-9.15158	0	16521	0.0752335	2.75652	413366	413366	697620	-10.0263	0	F1711_sailerc_033	11	11	0	1	1	1184.33
-0.28115	1243	1	3920	0	90191	0	0.148	16521		0	F1711_sailerc_036	606.86	11	0	8603623	His-E6AP:His-E6AP	F1711_sailerc_073.11948.11948.4	24.09	KGASSAYLENSK-LLKAITYAK-a1-b3	1230.47	4399_F1711_sailerc_036	xlink:heavy	KGASSAYLENSK-LLKAITYAK-a1-b3::4::xlink:heavy	His-E6AP:86:x:His-E6AP:860	0	4	-	-	-	-	-	-	-	-	-	-	-	-	-	-	-	-	-	-	-	-	-	-	-
-0.28115	1243	1	3920	0	90193	0	0.148	16521		0	F1711_sailerc_037	606.86	11	0	8603623	His-E6AP:His-E6AP	F1711_sailerc_073.11948.11948.4	24.09	KGASSAYLENSK-LLKAITYAK-a1-b3	1204.94	4399_F1711_sailerc_037	xlink:heavy	KGASSAYLENSK-LLKAITYAK-a1-b3::4::xlink:heavy	His-E6AP:86:x:His-E6AP:860	0	4	-	-	-	-	-	-	-	-	-	-	-	-	-	-	-	-	-	-	-	-	-	-	-
-0.28115	1243	1	3920	0	90194	0	0.148	16521		0	F1711_sailerc_038	606.86	11	0	8603623	His-E6AP:His-E6AP	F1711_sailerc_073.11948.11948.4	24.09	KGASSAYLENSK-LLKAITYAK-a1-b3	1205.54	4399_F1711_sailerc_038	xlink:heavy	KGASSAYLENSK-LLKAITYAK-a1-b3::4::xlink:heavy	His-E6AP:86:x:His-E6AP:860	0	4	-	-	-	-	-	-	-	-	-	-	-	-	-	-	-	-	-	-	-	-	-	-	-
-0.28115	1243	1	3920	0	90195	0	0.148	16521		0	F1711_sailerc_039	606.86	11	0	8603623	His-E6AP:His-E6AP	F1711_sailerc_073.11948.11948.4	24.09	KGASSAYLENSK-LLKAITYAK-a1-b3	1214.58	4399_F1711_sailerc_039	xlink:heavy	KGASSAYLENSK-LLKAITYAK-a1-b3::4::xlink:heavy	His-E6AP:86:x:His-E6AP:860	0	4	-	-	-	-	-	-	-	-	-	-	-	-	-	-	-	-	-	-	-	-	-	-	-
-0.28115	1243	1	3920	0	90196	0	0.148	16521		0	F1711_sailerc_040	606.86	11	1	8603623	His-E6AP:His-E6AP	F1711_sailerc_073.11948.11948.4	24.09	KGASSAYLENSK-LLKAITYAK-a1-b3	1203.97	4399_F1711_sailerc_040	xlink:heavy	KGASSAYLENSK-LLKAITYAK-a1-b3::4::xlink:heavy	His-E6AP:86:x:His-E6AP:860	0	4	-2.39183	394126	394126	1	-1.26214	FALSE	121.625	0	16521	0.199367	1.04926	580717	580717	580717	120.759	0	F1711_sailerc_040	11	0	0	1	1	1325.59
-0.28115	1243	1	3920	0	90197	0	0.148	16521		0	F1711_sailerc_041	606.86	11	1	8603623	His-E6AP:His-E6AP	F1711_sailerc_073.11948.11948.4	24.09	KGASSAYLENSK-LLKAITYAK-a1-b3	1203.95	4399_F1711_sailerc_041	xlink:heavy	KGASSAYLENSK-LLKAITYAK-a1-b3::4::xlink:heavy	His-E6AP:86:x:His-E6AP:860	1	4	1.65031	533357	533357	1	2.07843	FALSE	0.86927	0	16521	0.0101303	4.84984	304658	304658	508325	0.00135847	0	F1711_sailerc_041	11	11	0	1	1	1204.82
-0.28115	1243	1	3920	0	90198	0	0.148	16521		0	F1711_sailerc_042	606.86	11	1	8603623	His-E6AP:His-E6AP	F1711_sailerc_073.11948.11948.4	24.09	KGASSAYLENSK-LLKAITYAK-a1-b3	1194.37	4399_F1711_sailerc_042	xlink:heavy	KGASSAYLENSK-LLKAITYAK-a1-b3::4::xlink:heavy	His-E6AP:86:x:His-E6AP:860	0	4	-0.884251	1.1725e+06	1.1725e+06	1	-0.0162275	FALSE	-6.96916	0	16521	0.122465	2.73493	314308	314308	1.31304e+06	-7.84493	0	F1711_sailerc_042	11	11	0	2	1	1187.4
-0.28115	1243	1	3920	0	90199	0	0.148	16521		0	F1711_sailerc_043	606.86	11	1	8603623	His-E6AP:His-E6AP	F1711_sailerc_073.11948.11948.4	24.09	KGASSAYLENSK-LLKAITYAK-a1-b3	1196.24	4399_F1711_sailerc_043	xlink:heavy	KGASSAYLENSK-LLKAITYAK-a1-b3::4::xlink:heavy	His-E6AP:86:x:His-E6AP:860	0	4	-0.979724	492798	492798	1	-0.0951296	FALSE	-7.91073	0	16521	0.12875	2.59511	196737	196737	637508	-8.78768	0	F1711_sailerc_043	11	11	0	1	1	1188.33
-0.141592	1244	0	3921	0	90200	0	0.148	16521		0	F1711_sailerc_046	606.86	11	0	8603623	His-E6AP:His-E6AP	F1711_sailerc_073.11948.11948.4	24.09	KGASSAYLENSK-LLKAITYAK-a1-b3	1220.47	4399_F1711_sailerc_046	xlink:heavy	KGASSAYLENSK-LLKAITYAK-a1-b3::4::xlink:heavy	His-E6AP:86:x:His-E6AP:860	0	4	-	-	-	-	-	-	-	-	-	-	-	-	-	-	-	-	-	-	-	-	-	-	-
-0.141592	1244	0	3921	0	90201	0	0.148	16521		0	F1711_sailerc_047	606.86	11	0	8603623	His-E6AP:His-E6AP	F1711_sailerc_073.11948.11948.4	24.09	KGASSAYLENSK-LLKAITYAK-a1-b3	1208.69	4399_F1711_sailerc_047	xlink:heavy	KGASSAYLENSK-LLKAITYAK-a1-b3::4::xlink:heavy	His-E6AP:86:x:His-E6AP:860	0	4	-	-	-	-	-	-	-	-	-	-	-	-	-	-	-	-	-	-	-	-	-	-	-
-0.141592	1244	0	3921	0	90202	0	0.148	16521		0	F1711_sailerc_048	606.86	11	0	8603623	His-E6AP:His-E6AP	F1711_sailerc_073.11948.11948.4	24.09	KGASSAYLENSK-LLKAITYAK-a1-b3	1199.73	4399_F1711_sailerc_048	xlink:heavy	KGASSAYLENSK-LLKAITYAK-a1-b3::4::xlink:heavy	His-E6AP:86:x:His-E6AP:860	0	4	-	-	-	-	-	-	-	-	-	-	-	-	-	-	-	-	-	-	-	-	-	-	-
-0.141592	1244	0	3921	0	90204	0	0.148	16521		0	F1711_sailerc_049	606.86	11	0	8603623	His-E6AP:His-E6AP	F1711_sailerc_073.11948.11948.4	24.09	KGASSAYLENSK-LLKAITYAK-a1-b3	1211.26	4399_F1711_sailerc_049	xlink:heavy	KGASSAYLENSK-LLKAITYAK-a1-b3::4::xlink:heavy	His-E6AP:86:x:His-E6AP:860	0	4	-	-	-	-	-	-	-	-	-	-	-	-	-	-	-	-	-	-	-	-	-	-	-
-0.141592	1244	0	3921	0	90205	0	0.084	8145		1	F1711_sailerc_050	606.858	11	1	945306	His-E6AP:His-E6AP	F1711_sailerc_050.11217.11217.4	27.5	KGASSAYLENSK-LLKAITYAK-a1-b3	1204	4399_F1711_sailerc_050	xlink:heavy	KGASSAYLENSK-LLKAITYAK-a1-b3::4::xlink:heavy	His-E6AP:86:x:His-E6AP:860	1	4	0.829956	1.06104e+07	8.23406e+06	1	1.40046	FALSE	1.92	0	8145	0.0257242	3.11138	2.58283e+06	2.00437e+06	2.24696e+06	1.69365	1	F1711_sailerc_050	11	11	1	1	1	1205.92
-0.141592	1244	0	3921	0	90206	0	0.111	8149		1	F1711_sailerc_051	606.859	11	1	342445	His-E6AP:His-E6AP	F1711_sailerc_051.11364.11364.4	26.25	KGASSAYLENSK-LLKAITYAK-a1-b3	1202	4399_F1711_sailerc_051	xlink:heavy	KGASSAYLENSK-LLKAITYAK-a1-b3::4::xlink:heavy	His-E6AP:86:x:His-E6AP:860	1	4	1.76862	1.46698e+07	1.13843e+07	1	2.17621	FALSE	-1.57	0	8149	0.0100061	4.76731	2.21091e+06	1.71575e+06	1.71575e+06	-2.34064	1	F1711_sailerc_051	11	11	1	1	1	1200.43
-0.141592	1244	0	3921	0	90207	0	0.13	8153		1	F1711_sailerc_052	606.86	11	1	3156794	His-E6AP:His-E6AP	F1711_sailerc_052.11966.11966.4	23.85	KGASSAYLENSK-LLKAITYAK-a1-b3	1193	4399_F1711_sailerc_052	xlink:heavy	KGASSAYLENSK-LLKAITYAK-a1-b3::4::xlink:heavy	His-E6AP:86:x:His-E6AP:860	1	4	1.92575	8.98044e+07	6.96918e+07	1	2.30606	FALSE	2.45	0	8153	0.0100061	4.76939	6.19883e+06	4810534	6408049	-3.09867	1	F1711_sailerc_052	11	11	1	1	1	1195.45
-0.141592	1244	0	3921	0	90208	0	0.07	8137		1	F1711_sailerc_053	606.859	11	1	5.48541e+06	His-E6AP:His-E6AP	F1711_sailerc_053.12167.12167.4	30.84	KGASSAYLENSK-LLKAITYAK-a1-b3	1194	4399_F1711_sailerc_053	xlink:heavy	KGASSAYLENSK-LLKAITYAK-a1-b3::4::xlink:heavy	His-E6AP:86:x:His-E6AP:860	1	4	1.81075	9.19784e+07	7.13789e+07	1	2.21102	FALSE	2.05	0	8137	0.0100061	4.68728	7.72535e+06	5.99517e+06	5.99517e+06	-1.90593	1	F1711_sailerc_053	11	11	1	1	1	1196.05
-0.141592	1244	0	3921	0	90209	0	0.148	16521		0	F1711_sailerc_056	606.86	11	0	8603623	His-E6AP:His-E6AP	F1711_sailerc_073.11948.11948.4	24.09	KGASSAYLENSK-LLKAITYAK-a1-b3	1209.33	4399_F1711_sailerc_056	xlink:heavy	KGASSAYLENSK-LLKAITYAK-a1-b3::4::xlink:heavy	His-E6AP:86:x:His-E6AP:860	0	4	-	-	-	-	-	-	-	-	-	-	-	-	-	-	-	-	-	-	-	-	-	-	-
-0.141592	1244	0	3921	0	90210	0	0.148	16521		0	F1711_sailerc_057	606.86	11	0	8603623	His-E6AP:His-E6AP	F1711_sailerc_073.11948.11948.4	24.09	KGASSAYLENSK-LLKAITYAK-a1-b3	1219.96	4399_F1711_sailerc_057	xlink:heavy	KGASSAYLENSK-LLKAITYAK-a1-b3::4::xlink:heavy	His-E6AP:86:x:His-E6AP:860	0	4	-	-	-	-	-	-	-	-	-	-	-	-	-	-	-	-	-	-	-	-	-	-	-
-0.141592	1244	0	3921	0	90211	0	0.148	16521		0	F1711_sailerc_058	606.86	11	0	8603623	His-E6AP:His-E6AP	F1711_sailerc_073.11948.11948.4	24.09	KGASSAYLENSK-LLKAITYAK-a1-b3	1213.72	4399_F1711_sailerc_058	xlink:heavy	KGASSAYLENSK-LLKAITYAK-a1-b3::4::xlink:heavy	His-E6AP:86:x:His-E6AP:860	0	4	-	-	-	-	-	-	-	-	-	-	-	-	-	-	-	-	-	-	-	-	-	-	-
-0.141592	1244	0	3921	0	90212	0	0.148	16521		0	F1711_sailerc_059	606.86	11	0	8603623	His-E6AP:His-E6AP	F1711_sailerc_073.11948.11948.4	24.09	KGASSAYLENSK-LLKAITYAK-a1-b3	1204.64	4399_F1711_sailerc_059	xlink:heavy	KGASSAYLENSK-LLKAITYAK-a1-b3::4::xlink:heavy	His-E6AP:86:x:His-E6AP:860	0	4	-	-	-	-	-	-	-	-	-	-	-	-	-	-	-	-	-	-	-	-	-	-	-
-0.141592	1244	0	3921	0	90213	0	0.123	36305		1	F1711_sailerc_060	606.859	11	1	1.31514e+06	His-E6AP:His-E6AP	F1711_sailerc_060.11078.11078.4	23.38	KGASSAYLENSK-LLKAITYAK-a1-b3	1210	4399_F1711_sailerc_060	xlink:heavy	KGASSAYLENSK-LLKAITYAK-a1-b3::4::xlink:heavy	His-E6AP:86:x:His-E6AP:860	1	4	2.16493	2.46024e+07	1.90924e+07	1	2.50373	FALSE	1.21	0	36305	0.0100061	4.90108	2.12248e+06	1.64713e+06	2.0582e+06	3.9181	1	F1711_sailerc_060	11	11	1	1	1	1211.21
-0.141592	1244	0	3921	0	90215	0	0.088	36297		1	F1711_sailerc_061	606.859	11	1	1.35629e+06	His-E6AP:His-E6AP	F1711_sailerc_061.11364.11364.4	27.05	KGASSAYLENSK-LLKAITYAK-a1-b3	1208	4399_F1711_sailerc_061	xlink:heavy	KGASSAYLENSK-LLKAITYAK-a1-b3::4::xlink:heavy	His-E6AP:86:x:His-E6AP:860	1	4	2.08984	2.07955e+07	1.61381e+07	1	2.44167	FALSE	2.12	0	36297	0.0100061	4.92715	2.4533e+06	1.90386e+06	2.2377e+06	0.701555	1	F1711_sailerc_061	11	11	1	1	1	1210.12
-0.141592	1244	0	3921	0	90216	0	0.114	36301		1	F1711_sailerc_062	606.859	11	1	7.6703e+06	His-E6AP:His-E6AP	F1711_sailerc_062.11914.11914.4	25.15	KGASSAYLENSK-LLKAITYAK-a1-b3	1193	4399_F1711_sailerc_062	xlink:heavy	KGASSAYLENSK-LLKAITYAK-a1-b3::4::xlink:heavy	His-E6AP:86:x:His-E6AP:860	1	4	1.94482	1.30435e+08	1.01222e+08	1	2.32182	FALSE	1.26	0	36301	0.0100061	4.7546	9.25206e+06	7.17996e+06	7984086	-3.78243	1	F1711_sailerc_062	11	11	1	1	1	1194.26
-0.141592	1244	0	3921	0	90217	0	0.148	16521		0	F1711_sailerc_063	606.86	11	1	8603623	His-E6AP:His-E6AP	F1711_sailerc_073.11948.11948.4	24.09	KGASSAYLENSK-LLKAITYAK-a1-b3	1195.77	4399_F1711_sailerc_063	xlink:heavy	KGASSAYLENSK-LLKAITYAK-a1-b3::4::xlink:heavy	His-E6AP:86:x:His-E6AP:860	1	4	1.73117	1.35208e+08	1.04926e+08	1	2.14525	FALSE	-0.628399	0	16521	0.0100061	4.54451	1.07049e+07	8307426	9106272	-1.50459	0	F1711_sailerc_063	11	11	0	1	1	1195.14
-0.141592	1244	0	3921	0	90218	0	0.148	16521		0	F1711_sailerc_066	606.86	11	0	8603623	His-E6AP:His-E6AP	F1711_sailerc_073.11948.11948.4	24.09	KGASSAYLENSK-LLKAITYAK-a1-b3	1225.89	4399_F1711_sailerc_066	xlink:heavy	KGASSAYLENSK-LLKAITYAK-a1-b3::4::xlink:heavy	His-E6AP:86:x:His-E6AP:860	0	4	-	-	-	-	-	-	-	-	-	-	-	-	-	-	-	-	-	-	-	-	-	-	-
-0.141592	1244	0	3921	0	90219	0	0.148	16521		0	F1711_sailerc_067	606.86	11	0	8603623	His-E6AP:His-E6AP	F1711_sailerc_073.11948.11948.4	24.09	KGASSAYLENSK-LLKAITYAK-a1-b3	1209.65	4399_F1711_sailerc_067	xlink:heavy	KGASSAYLENSK-LLKAITYAK-a1-b3::4::xlink:heavy	His-E6AP:86:x:His-E6AP:860	0	4	-	-	-	-	-	-	-	-	-	-	-	-	-	-	-	-	-	-	-	-	-	-	-
-0.141592	1244	0	3921	0	90220	0	0.148	16521		0	F1711_sailerc_068	606.86	11	0	8603623	His-E6AP:His-E6AP	F1711_sailerc_073.11948.11948.4	24.09	KGASSAYLENSK-LLKAITYAK-a1-b3	1207.93	4399_F1711_sailerc_068	xlink:heavy	KGASSAYLENSK-LLKAITYAK-a1-b3::4::xlink:heavy	His-E6AP:86:x:His-E6AP:860	0	4	-	-	-	-	-	-	-	-	-	-	-	-	-	-	-	-	-	-	-	-	-	-	-
-0.141592	1244	0	3921	0	90221	0	0.148	16521		0	F1711_sailerc_069	606.86	11	0	8603623	His-E6AP:His-E6AP	F1711_sailerc_073.11948.11948.4	24.09	KGASSAYLENSK-LLKAITYAK-a1-b3	1207.86	4399_F1711_sailerc_069	xlink:heavy	KGASSAYLENSK-LLKAITYAK-a1-b3::4::xlink:heavy	His-E6AP:86:x:His-E6AP:860	0	4	-	-	-	-	-	-	-	-	-	-	-	-	-	-	-	-	-	-	-	-	-	-	-
-0.141592	1244	0	3921	0	90222	0	0.148	16525		1	F1711_sailerc_070	606.86	11	1	839189	His-E6AP:His-E6AP	F1711_sailerc_070.11315.11315.4	23.48	KGASSAYLENSK-LLKAITYAK-a1-b3	1212	4399_F1711_sailerc_070	xlink:heavy	KGASSAYLENSK-LLKAITYAK-a1-b3::4::xlink:heavy	His-E6AP:86:x:His-E6AP:860	1	4	2.07367	2.24478e+07	1.74204e+07	2	2.42831	FALSE	-0.06	0	16525	0.0100061	4.84481	3.2725e+06	2.53959e+06	2.53959e+06	3.38873	1	F1711_sailerc_070	11	11	1	3	1	1211.94
-0.141592	1244	0	3921	0	90223	0	0.148	16517		1	F1711_sailerc_071	606.86	11	1	1.8714e+06	His-E6AP:His-E6AP	F1711_sailerc_071.11260.11260.4	24.29	KGASSAYLENSK-LLKAITYAK-a1-b3	1213	4399_F1711_sailerc_071	xlink:heavy	KGASSAYLENSK-LLKAITYAK-a1-b3::4::xlink:heavy	His-E6AP:86:x:His-E6AP:860	1	4	0.636217	2.86026e+07	2.21968e+07	1	1.24034	FALSE	1.16	0	16517	0.0324825	3.43749	4.11227e+06	3.19128e+06	3.19128e+06	4.04843	1	F1711_sailerc_071	11	11	1	1	1	1214.16
-0.141592	1244	0	3921	0	90224	0	0.16	16529		1	F1711_sailerc_072	606.86	11	1	5137853	His-E6AP:His-E6AP	F1711_sailerc_072.11938.11938.4	22.52	KGASSAYLENSK-LLKAITYAK-a1-b3	1201	4399_F1711_sailerc_072	xlink:heavy	KGASSAYLENSK-LLKAITYAK-a1-b3::4::xlink:heavy	His-E6AP:86:x:His-E6AP:860	1	4	2.09298	1.31833e+08	1.02308e+08	1	2.44427	FALSE	-0.84	0	16529	0.0100061	4.91205	7.59379e+06	5893080	8777077	0.460389	1	F1711_sailerc_072	11	11	1	1	1	1200.16
-0.141592	1244	0	3921	0	90227	0	0.148	16521		1	F1711_sailerc_073	606.86	11	1	8603623	His-E6AP:His-E6AP	F1711_sailerc_073.11948.11948.4	24.09	KGASSAYLENSK-LLKAITYAK-a1-b3	1198	4399_F1711_sailerc_073	xlink:heavy	KGASSAYLENSK-LLKAITYAK-a1-b3::4::xlink:heavy	His-E6AP:86:x:His-E6AP:860	1	4	1.62373	1.23999e+08	9.62278e+07	1	2.05646	FALSE	0.72	0	16521	0.0102694	4.50307	1.09865e+07	8525925	8525925	-0.699179	1	F1711_sailerc_073	11	11	1	2	1	1198.72
-0.311005	1240	0	3918	0	90121	0	0	8101		0	F1711_sailerc_016	804.784	8	0	4.11546e+06	His-E6AP:His-E6AP	F1711_sailerc_053.12216.12216.3	52.52	KGASSAYLENSK-LLKAITYAK-a1-b3	1199.31	4398_F1711_sailerc_016	xlink:light	KGASSAYLENSK-LLKAITYAK-a1-b3::3::xlink:light	His-E6AP:86:x:His-E6AP:860	0	3	-	-	-	-	-	-	-	-	-	-	-	-	-	-	-	-	-	-	-	-	-	-	-
-0.311005	1240	0	3918	0	90122	0	0	8101		0	F1711_sailerc_017	804.784	8	0	4.11546e+06	His-E6AP:His-E6AP	F1711_sailerc_053.12216.12216.3	52.52	KGASSAYLENSK-LLKAITYAK-a1-b3	1197	4398_F1711_sailerc_017	xlink:light	KGASSAYLENSK-LLKAITYAK-a1-b3::3::xlink:light	His-E6AP:86:x:His-E6AP:860	0	3	-	-	-	-	-	-	-	-	-	-	-	-	-	-	-	-	-	-	-	-	-	-	-
-0.311005	1240	0	3918	0	90123	0	0	8101		0	F1711_sailerc_018	804.784	8	1	4.11546e+06	His-E6AP:His-E6AP	F1711_sailerc_053.12216.12216.3	52.52	KGASSAYLENSK-LLKAITYAK-a1-b3	1201.44	4398_F1711_sailerc_018	xlink:light	KGASSAYLENSK-LLKAITYAK-a1-b3::3::xlink:light	His-E6AP:86:x:His-E6AP:860	0	3	-1.94232	120781	120781	1	-0.890656	FALSE	114.056	0	8101	0.183908	0.523911	103933	103933	120535	111.516	0	F1711_sailerc_018	8	0	0	1	1	1315.5
-0.311005	1240	0	3918	0	90124	0	0	8101		0	F1711_sailerc_019	804.784	8	0	4.11546e+06	His-E6AP:His-E6AP	F1711_sailerc_053.12216.12216.3	52.52	KGASSAYLENSK-LLKAITYAK-a1-b3	1207.27	4398_F1711_sailerc_019	xlink:light	KGASSAYLENSK-LLKAITYAK-a1-b3::3::xlink:light	His-E6AP:86:x:His-E6AP:860	0	3	-	-	-	-	-	-	-	-	-	-	-	-	-	-	-	-	-	-	-	-	-	-	-
-0.311005	1240	0	3918	0	90125	0	0	8101		0	F1711_sailerc_020	804.784	8	1	4.11546e+06	His-E6AP:His-E6AP	F1711_sailerc_053.12216.12216.3	52.52	KGASSAYLENSK-LLKAITYAK-a1-b3	1203.12	4398_F1711_sailerc_020	xlink:light	KGASSAYLENSK-LLKAITYAK-a1-b3::3::xlink:light	His-E6AP:86:x:His-E6AP:860	1	3	1.04623	758307	758307	1	1.57919	FALSE	0.662511	0	8101	0.0194402	4.6935	335447	335447	1.11509e+06	-1.85622	0	F1711_sailerc_020	8	8	0	1	1	1203.78
-0.311005	1240	0	3918	0	90127	0	0	8101		0	F1711_sailerc_021	804.784	8	0	4.11546e+06	His-E6AP:His-E6AP	F1711_sailerc_053.12216.12216.3	52.52	KGASSAYLENSK-LLKAITYAK-a1-b3	1200.76	4398_F1711_sailerc_021	xlink:light	KGASSAYLENSK-LLKAITYAK-a1-b3::3::xlink:light	His-E6AP:86:x:His-E6AP:860	0	3	-	-	-	-	-	-	-	-	-	-	-	-	-	-	-	-	-	-	-	-	-	-	-
-0.311005	1240	0	3918	0	90128	0	0	8101		0	F1711_sailerc_022	804.784	8	1	4.11546e+06	His-E6AP:His-E6AP	F1711_sailerc_053.12216.12216.3	52.52	KGASSAYLENSK-LLKAITYAK-a1-b3	1195.27	4398_F1711_sailerc_022	xlink:light	KGASSAYLENSK-LLKAITYAK-a1-b3::3::xlink:light	His-E6AP:86:x:His-E6AP:860	1	3	2.06581	1.58475e+07	1.58475e+07	1	2.42181	FALSE	1.96678	0	8101	0.0100061	4.89671	1.40393e+06	1.40393e+06	1.75785e+06	-0.565119	0	F1711_sailerc_022	8	8	0	1	1	1197.24
-0.311005	1240	0	3918	0	90129	0	0	8101		0	F1711_sailerc_023	804.784	8	1	4.11546e+06	His-E6AP:His-E6AP	F1711_sailerc_053.12216.12216.3	52.52	KGASSAYLENSK-LLKAITYAK-a1-b3	1197.64	4398_F1711_sailerc_023	xlink:light	KGASSAYLENSK-LLKAITYAK-a1-b3::3::xlink:light	His-E6AP:86:x:His-E6AP:860	1	3	2.06072	1.32717e+07	1.32717e+07	1	2.41761	FALSE	-3.48889	0	8101	0.0100061	4.81727	1.03798e+06	1.03798e+06	1.79829e+06	-6.02437	0	F1711_sailerc_023	8	8	0	1	1	1194.15
-0.311005	1240	0	3918	0	90130	0	0	8101		0	F1711_sailerc_026	804.784	8	0	4.11546e+06	His-E6AP:His-E6AP	F1711_sailerc_053.12216.12216.3	52.52	KGASSAYLENSK-LLKAITYAK-a1-b3	1235.42	4398_F1711_sailerc_026	xlink:light	KGASSAYLENSK-LLKAITYAK-a1-b3::3::xlink:light	His-E6AP:86:x:His-E6AP:860	0	3	-	-	-	-	-	-	-	-	-	-	-	-	-	-	-	-	-	-	-	-	-	-	-
-0.311005	1240	0	3918	0	90131	0	0	8101		0	F1711_sailerc_027	804.784	8	0	4.11546e+06	His-E6AP:His-E6AP	F1711_sailerc_053.12216.12216.3	52.52	KGASSAYLENSK-LLKAITYAK-a1-b3	1220.79	4398_F1711_sailerc_027	xlink:light	KGASSAYLENSK-LLKAITYAK-a1-b3::3::xlink:light	His-E6AP:86:x:His-E6AP:860	0	3	-	-	-	-	-	-	-	-	-	-	-	-	-	-	-	-	-	-	-	-	-	-	-
-0.311005	1240	0	3918	0	90132	0	0	8101		0	F1711_sailerc_028	804.784	8	0	4.11546e+06	His-E6AP:His-E6AP	F1711_sailerc_053.12216.12216.3	52.52	KGASSAYLENSK-LLKAITYAK-a1-b3	1214.36	4398_F1711_sailerc_028	xlink:light	KGASSAYLENSK-LLKAITYAK-a1-b3::3::xlink:light	His-E6AP:86:x:His-E6AP:860	0	3	-	-	-	-	-	-	-	-	-	-	-	-	-	-	-	-	-	-	-	-	-	-	-
-0.311005	1240	0	3918	0	90133	0	0	8101		0	F1711_sailerc_029	804.784	8	0	4.11546e+06	His-E6AP:His-E6AP	F1711_sailerc_053.12216.12216.3	52.52	KGASSAYLENSK-LLKAITYAK-a1-b3	1216.7	4398_F1711_sailerc_029	xlink:light	KGASSAYLENSK-LLKAITYAK-a1-b3::3::xlink:light	His-E6AP:86:x:His-E6AP:860	0	3	-	-	-	-	-	-	-	-	-	-	-	-	-	-	-	-	-	-	-	-	-	-	-
-0.311005	1240	0	3918	0	90134	0	0	8101		0	F1711_sailerc_030	804.784	8	1	4.11546e+06	His-E6AP:His-E6AP	F1711_sailerc_053.12216.12216.3	52.52	KGASSAYLENSK-LLKAITYAK-a1-b3	1205.28	4398_F1711_sailerc_030	xlink:light	KGASSAYLENSK-LLKAITYAK-a1-b3::3::xlink:light	His-E6AP:86:x:His-E6AP:860	1	3	1.59231	525802	525802	1	2.03049	FALSE	4.13573	0	8101	0.0104797	4.66175	616868	616868	852457	1.62006	0	F1711_sailerc_030	8	8	0	1	1	1209.42
-0.311005	1240	0	3918	0	90135	0	0	8101		0	F1711_sailerc_031	804.784	8	1	4.11546e+06	His-E6AP:His-E6AP	F1711_sailerc_053.12216.12216.3	52.52	KGASSAYLENSK-LLKAITYAK-a1-b3	1202.95	4398_F1711_sailerc_031	xlink:light	KGASSAYLENSK-LLKAITYAK-a1-b3::3::xlink:light	His-E6AP:86:x:His-E6AP:860	1	3	1.32084	913042	913042	1	1.80614	FALSE	0.37576	0	8101	0.0137128	4.49335	671820	671820	716684	-2.14873	0	F1711_sailerc_031	8	8	0	1	1	1203.33
-0.311005	1240	0	3918	0	90136	0	0	8101		0	F1711_sailerc_032	804.784	8	1	4.11546e+06	His-E6AP:His-E6AP	F1711_sailerc_053.12216.12216.3	52.52	KGASSAYLENSK-LLKAITYAK-a1-b3	1195.5	4398_F1711_sailerc_032	xlink:light	KGASSAYLENSK-LLKAITYAK-a1-b3::3::xlink:light	His-E6AP:86:x:His-E6AP:860	1	3	2.23442	1.58215e+07	1.58215e+07	1	2.56116	FALSE	0.534978	0	8101	0.0100061	4.95014	1.55184e+06	1.55184e+06	1.96081e+06	-2.00632	0	F1711_sailerc_032	8	8	0	1	1	1196.03
-0.311005	1240	0	3918	0	90138	0	0	8101		0	F1711_sailerc_033	804.784	8	1	4.11546e+06	His-E6AP:His-E6AP	F1711_sailerc_053.12216.12216.3	52.52	KGASSAYLENSK-LLKAITYAK-a1-b3	1193.97	4398_F1711_sailerc_033	xlink:light	KGASSAYLENSK-LLKAITYAK-a1-b3::3::xlink:light	His-E6AP:86:x:His-E6AP:860	1	3	1.87912	1.55652e+07	1.55652e+07	1	2.26753	FALSE	-3.88171	0	8101	0.0100061	4.77874	1589681	1589681	1.92683e+06	-6.42457	0	F1711_sailerc_033	8	8	0	1	1	1190.09
-0.311005	1240	0	3918	0	90139	0	0	8101		0	F1711_sailerc_036	804.784	8	0	4.11546e+06	His-E6AP:His-E6AP	F1711_sailerc_053.12216.12216.3	52.52	KGASSAYLENSK-LLKAITYAK-a1-b3	1230.95	4398_F1711_sailerc_036	xlink:light	KGASSAYLENSK-LLKAITYAK-a1-b3::3::xlink:light	His-E6AP:86:x:His-E6AP:860	0	3	-	-	-	-	-	-	-	-	-	-	-	-	-	-	-	-	-	-	-	-	-	-	-
-0.311005	1240	0	3918	0	90140	0	0	8101		0	F1711_sailerc_037	804.784	8	0	4.11546e+06	His-E6AP:His-E6AP	F1711_sailerc_053.12216.12216.3	52.52	KGASSAYLENSK-LLKAITYAK-a1-b3	1205.43	4398_F1711_sailerc_037	xlink:light	KGASSAYLENSK-LLKAITYAK-a1-b3::3::xlink:light	His-E6AP:86:x:His-E6AP:860	0	3	-	-	-	-	-	-	-	-	-	-	-	-	-	-	-	-	-	-	-	-	-	-	-
-0.311005	1240	0	3918	0	90141	0	0	8101		0	F1711_sailerc_038	804.784	8	0	4.11546e+06	His-E6AP:His-E6AP	F1711_sailerc_053.12216.12216.3	52.52	KGASSAYLENSK-LLKAITYAK-a1-b3	1206.02	4398_F1711_sailerc_038	xlink:light	KGASSAYLENSK-LLKAITYAK-a1-b3::3::xlink:light	His-E6AP:86:x:His-E6AP:860	0	3	-	-	-	-	-	-	-	-	-	-	-	-	-	-	-	-	-	-	-	-	-	-	-
-0.311005	1240	0	3918	0	90142	0	0	8101		0	F1711_sailerc_039	804.784	8	0	4.11546e+06	His-E6AP:His-E6AP	F1711_sailerc_053.12216.12216.3	52.52	KGASSAYLENSK-LLKAITYAK-a1-b3	1215.06	4398_F1711_sailerc_039	xlink:light	KGASSAYLENSK-LLKAITYAK-a1-b3::3::xlink:light	His-E6AP:86:x:His-E6AP:860	0	3	-	-	-	-	-	-	-	-	-	-	-	-	-	-	-	-	-	-	-	-	-	-	-
-0.311005	1240	0	3918	0	90143	0	0	8101		0	F1711_sailerc_040	804.784	8	0	4.11546e+06	His-E6AP:His-E6AP	F1711_sailerc_053.12216.12216.3	52.52	KGASSAYLENSK-LLKAITYAK-a1-b3	1204.45	4398_F1711_sailerc_040	xlink:light	KGASSAYLENSK-LLKAITYAK-a1-b3::3::xlink:light	His-E6AP:86:x:His-E6AP:860	0	3	-	-	-	-	-	-	-	-	-	-	-	-	-	-	-	-	-	-	-	-	-	-	-
-0.311005	1240	0	3918	0	90144	0	0	8101		0	F1711_sailerc_041	804.784	8	0	4.11546e+06	His-E6AP:His-E6AP	F1711_sailerc_053.12216.12216.3	52.52	KGASSAYLENSK-LLKAITYAK-a1-b3	1204.44	4398_F1711_sailerc_041	xlink:light	KGASSAYLENSK-LLKAITYAK-a1-b3::3::xlink:light	His-E6AP:86:x:His-E6AP:860	0	3	-	-	-	-	-	-	-	-	-	-	-	-	-	-	-	-	-	-	-	-	-	-	-
-0.311005	1240	0	3918	0	90145	0	0	8101		0	F1711_sailerc_042	804.784	8	1	4.11546e+06	His-E6AP:His-E6AP	F1711_sailerc_053.12216.12216.3	52.52	KGASSAYLENSK-LLKAITYAK-a1-b3	1194.86	4398_F1711_sailerc_042	xlink:light	KGASSAYLENSK-LLKAITYAK-a1-b3::3::xlink:light	His-E6AP:86:x:His-E6AP:860	1	3	2.13128	9.78956e+06	9.78956e+06	1	2.47592	FALSE	-0.679887	0	8101	0.0100061	4.88729	1.45415e+06	1.45415e+06	1.52583e+06	-3.22585	0	F1711_sailerc_042	8	8	0	1	1	1194.18
-0.311005	1240	0	3918	0	90146	0	0	8101		0	F1711_sailerc_043	804.784	8	1	4.11546e+06	His-E6AP:His-E6AP	F1711_sailerc_053.12216.12216.3	52.52	KGASSAYLENSK-LLKAITYAK-a1-b3	1196.73	4398_F1711_sailerc_043	xlink:light	KGASSAYLENSK-LLKAITYAK-a1-b3::3::xlink:light	His-E6AP:86:x:His-E6AP:860	1	3	1.84556	1.28872e+07	1.28872e+07	1	2.23979	FALSE	-1.06212	0	8101	0.0100061	4.64233	1.28285e+06	1.28285e+06	1.28285e+06	-3.6115	0	F1711_sailerc_043	8	8	0	1	1	1195.67
-0.205978	1241	0	3919	0	90147	0	0	8101		0	F1711_sailerc_046	804.784	8	0	4.11546e+06	His-E6AP:His-E6AP	F1711_sailerc_053.12216.12216.3	52.52	KGASSAYLENSK-LLKAITYAK-a1-b3	1220.96	4398_F1711_sailerc_046	xlink:light	KGASSAYLENSK-LLKAITYAK-a1-b3::3::xlink:light	His-E6AP:86:x:His-E6AP:860	0	3	-	-	-	-	-	-	-	-	-	-	-	-	-	-	-	-	-	-	-	-	-	-	-
-0.205978	1241	0	3919	0	90149	0	0	8101		0	F1711_sailerc_047	804.784	8	0	4.11546e+06	His-E6AP:His-E6AP	F1711_sailerc_053.12216.12216.3	52.52	KGASSAYLENSK-LLKAITYAK-a1-b3	1209.18	4398_F1711_sailerc_047	xlink:light	KGASSAYLENSK-LLKAITYAK-a1-b3::3::xlink:light	His-E6AP:86:x:His-E6AP:860	0	3	-	-	-	-	-	-	-	-	-	-	-	-	-	-	-	-	-	-	-	-	-	-	-
-0.205978	1241	0	3919	0	90150	0	0	8101		0	F1711_sailerc_048	804.784	8	0	4.11546e+06	His-E6AP:His-E6AP	F1711_sailerc_053.12216.12216.3	52.52	KGASSAYLENSK-LLKAITYAK-a1-b3	1200.22	4398_F1711_sailerc_048	xlink:light	KGASSAYLENSK-LLKAITYAK-a1-b3::3::xlink:light	His-E6AP:86:x:His-E6AP:860	0	3	-	-	-	-	-	-	-	-	-	-	-	-	-	-	-	-	-	-	-	-	-	-	-
-0.205978	1241	0	3919	0	90151	0	0	8101		0	F1711_sailerc_049	804.784	8	0	4.11546e+06	His-E6AP:His-E6AP	F1711_sailerc_053.12216.12216.3	52.52	KGASSAYLENSK-LLKAITYAK-a1-b3	1211.74	4398_F1711_sailerc_049	xlink:light	KGASSAYLENSK-LLKAITYAK-a1-b3::3::xlink:light	His-E6AP:86:x:His-E6AP:860	0	3	-	-	-	-	-	-	-	-	-	-	-	-	-	-	-	-	-	-	-	-	-	-	-
-0.205978	1241	0	3919	0	90152	0	0.074	8113		1	F1711_sailerc_050	804.784	8	1	1.27248e+06	His-E6AP:His-E6AP	F1711_sailerc_050.11278.11278.3	28.9	KGASSAYLENSK-LLKAITYAK-a1-b3	1209	4398_F1711_sailerc_050	xlink:light	KGASSAYLENSK-LLKAITYAK-a1-b3::3::xlink:light	His-E6AP:86:x:His-E6AP:860	1	3	1.29731	1.27391e+07	9.88605e+06	1	1.7867	FALSE	1.27	0	8113	0.0141078	3.94248	1.62787e+06	1.26329e+06	1339100	3.94564	1	F1711_sailerc_050	8	8	1	1	1	1210.27
-0.205978	1241	0	3919	0	90153	0	0	8101		0	F1711_sailerc_051	804.784	8	1	4.11546e+06	His-E6AP:His-E6AP	F1711_sailerc_053.12216.12216.3	52.52	KGASSAYLENSK-LLKAITYAK-a1-b3	1202.48	4398_F1711_sailerc_051	xlink:light	KGASSAYLENSK-LLKAITYAK-a1-b3::3::xlink:light	His-E6AP:86:x:His-E6AP:860	1	3	1.80793	4.02415e+06	3.1229e+06	1	2.20869	FALSE	3.51868	0	8101	0.0100061	4.83044	979641	760240	981969	1.00498	0	F1711_sailerc_051	8	8	0	1	1	1206
-0.205978	1241	0	3919	0	90154	0	0	8105		1	F1711_sailerc_052	804.785	8	1	3.3206e+06	His-E6AP:His-E6AP	F1711_sailerc_052.12037.12037.3	47.66	KGASSAYLENSK-LLKAITYAK-a1-b3	1197	4398_F1711_sailerc_052	xlink:light	KGASSAYLENSK-LLKAITYAK-a1-b3::3::xlink:light	His-E6AP:86:x:His-E6AP:860	1	3	2.18523	7.42983e+07	5.76584e+07	1	2.52051	FALSE	1.58	0	8105	0.0100061	4.92639	5.41243e+06	4200262	5.2209e+06	-2.09831	1	F1711_sailerc_052	8	8	1	1	1	1198.58
-0.205978	1241	0	3919	0	90155	0	0	8101		1	F1711_sailerc_053	804.784	8	1	4.11546e+06	His-E6AP:His-E6AP	F1711_sailerc_053.12216.12216.3	52.52	KGASSAYLENSK-LLKAITYAK-a1-b3	1197	4398_F1711_sailerc_053	xlink:light	KGASSAYLENSK-LLKAITYAK-a1-b3::3::xlink:light	His-E6AP:86:x:His-E6AP:860	1	3	2.12535	6.96126e+07	5.40221e+07	1	2.47102	FALSE	1.9	0	8101	0.0100061	4.92563	5.61748e+06	4359389	6457719	-1.19435	1	F1711_sailerc_053	8	8	1	1	1	1198.9
-0.205978	1241	0	3919	0	90156	0	0	8101		0	F1711_sailerc_056	804.784	8	0	4.11546e+06	His-E6AP:His-E6AP	F1711_sailerc_053.12216.12216.3	52.52	KGASSAYLENSK-LLKAITYAK-a1-b3	1209.83	4398_F1711_sailerc_056	xlink:light	KGASSAYLENSK-LLKAITYAK-a1-b3::3::xlink:light	His-E6AP:86:x:His-E6AP:860	0	3	-	-	-	-	-	-	-	-	-	-	-	-	-	-	-	-	-	-	-	-	-	-	-
-0.205978	1241	0	3919	0	90157	0	0	8101		0	F1711_sailerc_057	804.784	8	0	4.11546e+06	His-E6AP:His-E6AP	F1711_sailerc_053.12216.12216.3	52.52	KGASSAYLENSK-LLKAITYAK-a1-b3	1220.45	4398_F1711_sailerc_057	xlink:light	KGASSAYLENSK-LLKAITYAK-a1-b3::3::xlink:light	His-E6AP:86:x:His-E6AP:860	0	3	-	-	-	-	-	-	-	-	-	-	-	-	-	-	-	-	-	-	-	-	-	-	-
-0.205978	1241	0	3919	0	90158	0	0	8101		0	F1711_sailerc_058	804.784	8	0	4.11546e+06	His-E6AP:His-E6AP	F1711_sailerc_053.12216.12216.3	52.52	KGASSAYLENSK-LLKAITYAK-a1-b3	1214.2	4398_F1711_sailerc_058	xlink:light	KGASSAYLENSK-LLKAITYAK-a1-b3::3::xlink:light	His-E6AP:86:x:His-E6AP:860	0	3	-	-	-	-	-	-	-	-	-	-	-	-	-	-	-	-	-	-	-	-	-	-	-
-0.205978	1241	0	3919	0	90160	0	0	8101		0	F1711_sailerc_059	804.784	8	0	4.11546e+06	His-E6AP:His-E6AP	F1711_sailerc_053.12216.12216.3	52.52	KGASSAYLENSK-LLKAITYAK-a1-b3	1205.13	4398_F1711_sailerc_059	xlink:light	KGASSAYLENSK-LLKAITYAK-a1-b3::3::xlink:light	His-E6AP:86:x:His-E6AP:860	0	3	-	-	-	-	-	-	-	-	-	-	-	-	-	-	-	-	-	-	-	-	-	-	-
-0.205978	1241	0	3919	0	90161	0	0	8101		0	F1711_sailerc_060	804.784	8	1	4.11546e+06	His-E6AP:His-E6AP	F1711_sailerc_053.12216.12216.3	52.52	KGASSAYLENSK-LLKAITYAK-a1-b3	1207.01	4398_F1711_sailerc_060	xlink:light	KGASSAYLENSK-LLKAITYAK-a1-b3::3::xlink:light	His-E6AP:86:x:His-E6AP:860	1	3	1.29475	1.39503e+07	1.0826e+07	1	1.78458	FALSE	5.72856	0	8101	0.0141637	4.10713	1.78891e+06	1.38827e+06	1.38827e+06	3.1978	0	F1711_sailerc_060	8	8	0	1	1	1212.74
-0.205978	1241	0	3919	0	90162	0	0	8101		0	F1711_sailerc_061	804.784	8	1	4.11546e+06	His-E6AP:His-E6AP	F1711_sailerc_053.12216.12216.3	52.52	KGASSAYLENSK-LLKAITYAK-a1-b3	1209.13	4398_F1711_sailerc_061	xlink:light	KGASSAYLENSK-LLKAITYAK-a1-b3::3::xlink:light	His-E6AP:86:x:His-E6AP:860	1	3	0.966059	8.53184e+06	6.62105e+06	1	1.51294	FALSE	3.29885	0	8101	0.0215889	3.63666	1.28161e+06	994582	1.79493e+06	0.773447	0	F1711_sailerc_061	8	8	0	1	1	1212.43
-0.205978	1241	0	3919	0	90163	0	0	36269		1	F1711_sailerc_062	804.785	8	1	2.31277e+06	His-E6AP:His-E6AP	F1711_sailerc_062.11941.11941.3	49.92	KGASSAYLENSK-LLKAITYAK-a1-b3	1194	4398_F1711_sailerc_062	xlink:light	KGASSAYLENSK-LLKAITYAK-a1-b3::3::xlink:light	His-E6AP:86:x:His-E6AP:860	1	3	2.12891	9.14717e+07	7.09857e+07	1	2.47396	FALSE	3.24	0	36269	0.0100061	4.88696	6.1043e+06	4.73718e+06	6439076	-2.94428	1	F1711_sailerc_062	8	8	1	1	1	1197.24
-0.205978	1241	0	3919	0	90164	0	0	36273		1	F1711_sailerc_063	804.785	8	1	3.44562e+06	His-E6AP:His-E6AP	F1711_sailerc_063.12008.12008.3	44.92	KGASSAYLENSK-LLKAITYAK-a1-b3	1196	4398_F1711_sailerc_063	xlink:light	KGASSAYLENSK-LLKAITYAK-a1-b3::3::xlink:light	His-E6AP:86:x:His-E6AP:860	1	3	2.14978	9.18846e+07	7.1306e+07	1	2.49121	FALSE	2.29	0	36273	0.0100061	4.93697	7.40481e+06	5.74642e+06	6.50198e+06	-0.436274	1	F1711_sailerc_063	8	8	1	1	1	1198.29
-0.205978	1241	0	3919	0	90165	0	0	8101		0	F1711_sailerc_066	804.784	8	0	4.11546e+06	His-E6AP:His-E6AP	F1711_sailerc_053.12216.12216.3	52.52	KGASSAYLENSK-LLKAITYAK-a1-b3	1226.38	4398_F1711_sailerc_066	xlink:light	KGASSAYLENSK-LLKAITYAK-a1-b3::3::xlink:light	His-E6AP:86:x:His-E6AP:860	0	3	-	-	-	-	-	-	-	-	-	-	-	-	-	-	-	-	-	-	-	-	-	-	-
-0.205978	1241	0	3919	0	90166	0	0	8101		0	F1711_sailerc_067	804.784	8	0	4.11546e+06	His-E6AP:His-E6AP	F1711_sailerc_053.12216.12216.3	52.52	KGASSAYLENSK-LLKAITYAK-a1-b3	1210.15	4398_F1711_sailerc_067	xlink:light	KGASSAYLENSK-LLKAITYAK-a1-b3::3::xlink:light	His-E6AP:86:x:His-E6AP:860	0	3	-	-	-	-	-	-	-	-	-	-	-	-	-	-	-	-	-	-	-	-	-	-	-
-0.205978	1241	0	3919	0	90167	0	0	8101		0	F1711_sailerc_068	804.784	8	0	4.11546e+06	His-E6AP:His-E6AP	F1711_sailerc_053.12216.12216.3	52.52	KGASSAYLENSK-LLKAITYAK-a1-b3	1208.42	4398_F1711_sailerc_068	xlink:light	KGASSAYLENSK-LLKAITYAK-a1-b3::3::xlink:light	His-E6AP:86:x:His-E6AP:860	0	3	-	-	-	-	-	-	-	-	-	-	-	-	-	-	-	-	-	-	-	-	-	-	-
-0.205978	1241	0	3919	0	90168	0	0	8101		0	F1711_sailerc_069	804.784	8	0	4.11546e+06	His-E6AP:His-E6AP	F1711_sailerc_053.12216.12216.3	52.52	KGASSAYLENSK-LLKAITYAK-a1-b3	1208.36	4398_F1711_sailerc_069	xlink:light	KGASSAYLENSK-LLKAITYAK-a1-b3::3::xlink:light	His-E6AP:86:x:His-E6AP:860	0	3	-	-	-	-	-	-	-	-	-	-	-	-	-	-	-	-	-	-	-	-	-	-	-
-0.205978	1241	0	3919	0	90169	0	0.103	16485		1	F1711_sailerc_070	804.784	8	1	1.11315e+06	His-E6AP:His-E6AP	F1711_sailerc_070.11345.11345.3	28.31	KGASSAYLENSK-LLKAITYAK-a1-b3	1215	4398_F1711_sailerc_070	xlink:light	KGASSAYLENSK-LLKAITYAK-a1-b3::3::xlink:light	His-E6AP:86:x:His-E6AP:860	1	3	2.13857	1.35733e+07	1.05334e+07	1	2.48194	FALSE	-0.55	0	16485	0.0100061	4.90129	1.52645e+06	1.18458e+06	1.47103e+06	3.76814	1	F1711_sailerc_070	8	8	1	1	1	1214.45
-0.205978	1241	0	3919	0	90171	0	0.069	16481		1	F1711_sailerc_071	804.784	8	1	1.7876e+06	His-E6AP:His-E6AP	F1711_sailerc_071.11317.11317.3	36.91	KGASSAYLENSK-LLKAITYAK-a1-b3	1217	4398_F1711_sailerc_071	xlink:light	KGASSAYLENSK-LLKAITYAK-a1-b3::3::xlink:light	His-E6AP:86:x:His-E6AP:860	1	3	2.02046	1.26595e+07	9.82425e+06	1	2.38434	FALSE	0.18	0	16481	0.0100061	4.83166	1.33086e+06	1.0328e+06	1.75721e+06	4.94396	1	F1711_sailerc_071	8	8	1	1	1	1217.18
-0.205978	1241	0	3919	0	90172	0	0	8101		0	F1711_sailerc_072	804.784	8	1	4.11546e+06	His-E6AP:His-E6AP	F1711_sailerc_053.12216.12216.3	52.52	KGASSAYLENSK-LLKAITYAK-a1-b3	1199.31	4398_F1711_sailerc_072	xlink:light	KGASSAYLENSK-LLKAITYAK-a1-b3::3::xlink:light	His-E6AP:86:x:His-E6AP:860	1	3	2.1232	9.34388e+07	7.25122e+07	1	2.46924	FALSE	3.49592	0	8101	0.0100061	4.91932	5.9708e+06	4.63357e+06	7.13617e+06	0.946745	0	F1711_sailerc_072	8	8	0	1	1	1202.81
-0.205978	1241	0	3919	0	90173	0	0	16477		1	F1711_sailerc_073	804.784	8	1	4099195	His-E6AP:His-E6AP	F1711_sailerc_073.11979.11979.3	46.35	KGASSAYLENSK-LLKAITYAK-a1-b3	1200	4398_F1711_sailerc_073	xlink:light	KGASSAYLENSK-LLKAITYAK-a1-b3::3::xlink:light	His-E6AP:86:x:His-E6AP:860	1	3	2.14301	7.63942e+07	5.92849e+07	1	2.48561	FALSE	1.74	0	16477	0.0100061	4.94964	5.77513e+06	4.48172e+06	5631374	0.167326	1	F1711_sailerc_073	8	8	1	1	1	1201.74
-0.311005	1240	0	3916	0	90067	0	0	36289		0	F1711_sailerc_016	808.81	8	0	5.66148e+06	His-E6AP:His-E6AP	F1711_sailerc_062.11927.11927.3	49.92	KGASSAYLENSK-LLKAITYAK-a1-b3	1195.11	4397_F1711_sailerc_016	xlink:heavy	KGASSAYLENSK-LLKAITYAK-a1-b3::3::xlink:heavy	His-E6AP:86:x:His-E6AP:860	0	3	-	-	-	-	-	-	-	-	-	-	-	-	-	-	-	-	-	-	-	-	-	-	-
-0.311005	1240	0	3916	0	90068	0	0	36289		0	F1711_sailerc_017	808.81	8	0	5.66148e+06	His-E6AP:His-E6AP	F1711_sailerc_062.11927.11927.3	49.92	KGASSAYLENSK-LLKAITYAK-a1-b3	1193	4397_F1711_sailerc_017	xlink:heavy	KGASSAYLENSK-LLKAITYAK-a1-b3::3::xlink:heavy	His-E6AP:86:x:His-E6AP:860	0	3	-	-	-	-	-	-	-	-	-	-	-	-	-	-	-	-	-	-	-	-	-	-	-
-0.311005	1240	0	3916	0	90069	0	0	36289		0	F1711_sailerc_018	808.81	8	0	5.66148e+06	His-E6AP:His-E6AP	F1711_sailerc_062.11927.11927.3	49.92	KGASSAYLENSK-LLKAITYAK-a1-b3	1197.26	4397_F1711_sailerc_018	xlink:heavy	KGASSAYLENSK-LLKAITYAK-a1-b3::3::xlink:heavy	His-E6AP:86:x:His-E6AP:860	0	3	-	-	-	-	-	-	-	-	-	-	-	-	-	-	-	-	-	-	-	-	-	-	-
-0.311005	1240	0	3916	0	90071	0	0	36289		0	F1711_sailerc_019	808.81	8	0	5.66148e+06	His-E6AP:His-E6AP	F1711_sailerc_062.11927.11927.3	49.92	KGASSAYLENSK-LLKAITYAK-a1-b3	1203.14	4397_F1711_sailerc_019	xlink:heavy	KGASSAYLENSK-LLKAITYAK-a1-b3::3::xlink:heavy	His-E6AP:86:x:His-E6AP:860	0	3	-	-	-	-	-	-	-	-	-	-	-	-	-	-	-	-	-	-	-	-	-	-	-
-0.311005	1240	0	3916	0	90072	0	0	36289		0	F1711_sailerc_020	808.81	8	0	5.66148e+06	His-E6AP:His-E6AP	F1711_sailerc_062.11927.11927.3	49.92	KGASSAYLENSK-LLKAITYAK-a1-b3	1198.97	4397_F1711_sailerc_020	xlink:heavy	KGASSAYLENSK-LLKAITYAK-a1-b3::3::xlink:heavy	His-E6AP:86:x:His-E6AP:860	0	3	-	-	-	-	-	-	-	-	-	-	-	-	-	-	-	-	-	-	-	-	-	-	-
-0.311005	1240	0	3916	0	90073	0	0	36289		0	F1711_sailerc_021	808.81	8	0	5.66148e+06	His-E6AP:His-E6AP	F1711_sailerc_062.11927.11927.3	49.92	KGASSAYLENSK-LLKAITYAK-a1-b3	1196.62	4397_F1711_sailerc_021	xlink:heavy	KGASSAYLENSK-LLKAITYAK-a1-b3::3::xlink:heavy	His-E6AP:86:x:His-E6AP:860	0	3	-	-	-	-	-	-	-	-	-	-	-	-	-	-	-	-	-	-	-	-	-	-	-
-0.311005	1240	0	3916	0	90074	0	0	36289		0	F1711_sailerc_022	808.81	8	1	5.66148e+06	His-E6AP:His-E6AP	F1711_sailerc_062.11927.11927.3	49.92	KGASSAYLENSK-LLKAITYAK-a1-b3	1191.1	4397_F1711_sailerc_022	xlink:heavy	KGASSAYLENSK-LLKAITYAK-a1-b3::3::xlink:heavy	His-E6AP:86:x:His-E6AP:860	1	3	1.47542	1.39704e+07	1.39704e+07	1	1.9339	FALSE	3.29955	0	36289	0.0115561	4.45237	1.49955e+06	1.49955e+06	1.5562e+06	-0.426527	0	F1711_sailerc_022	8	8	0	1	1	1194.4
-0.311005	1240	0	3916	0	90075	0	0	36289		0	F1711_sailerc_023	808.81	8	1	5.66148e+06	His-E6AP:His-E6AP	F1711_sailerc_062.11927.11927.3	49.92	KGASSAYLENSK-LLKAITYAK-a1-b3	1193.46	4397_F1711_sailerc_023	xlink:heavy	KGASSAYLENSK-LLKAITYAK-a1-b3::3::xlink:heavy	His-E6AP:86:x:His-E6AP:860	1	3	1.00031	4.93284e+06	4.93284e+06	1	1.54125	FALSE	-2.49022	0	36289	0.02065	3.50376	1.22424e+06	1.22424e+06	1.22424e+06	-6.22157	0	F1711_sailerc_023	8	8	0	1	1	1190.97
-0.311005	1240	0	3916	0	90076	0	0	36289		0	F1711_sailerc_026	808.81	8	0	5.66148e+06	His-E6AP:His-E6AP	F1711_sailerc_062.11927.11927.3	49.92	KGASSAYLENSK-LLKAITYAK-a1-b3	1231.33	4397_F1711_sailerc_026	xlink:heavy	KGASSAYLENSK-LLKAITYAK-a1-b3::3::xlink:heavy	His-E6AP:86:x:His-E6AP:860	0	3	-	-	-	-	-	-	-	-	-	-	-	-	-	-	-	-	-	-	-	-	-	-	-
-0.311005	1240	0	3916	0	90077	0	0	36289		0	F1711_sailerc_027	808.81	8	0	5.66148e+06	His-E6AP:His-E6AP	F1711_sailerc_062.11927.11927.3	49.92	KGASSAYLENSK-LLKAITYAK-a1-b3	1216.58	4397_F1711_sailerc_027	xlink:heavy	KGASSAYLENSK-LLKAITYAK-a1-b3::3::xlink:heavy	His-E6AP:86:x:His-E6AP:860	0	3	-	-	-	-	-	-	-	-	-	-	-	-	-	-	-	-	-	-	-	-	-	-	-
-0.311005	1240	0	3916	0	90078	0	0	36289		0	F1711_sailerc_028	808.81	8	0	5.66148e+06	His-E6AP:His-E6AP	F1711_sailerc_062.11927.11927.3	49.92	KGASSAYLENSK-LLKAITYAK-a1-b3	1210.22	4397_F1711_sailerc_028	xlink:heavy	KGASSAYLENSK-LLKAITYAK-a1-b3::3::xlink:heavy	His-E6AP:86:x:His-E6AP:860	0	3	-	-	-	-	-	-	-	-	-	-	-	-	-	-	-	-	-	-	-	-	-	-	-
-0.311005	1240	0	3916	0	90079	0	0	36289		0	F1711_sailerc_029	808.81	8	0	5.66148e+06	His-E6AP:His-E6AP	F1711_sailerc_062.11927.11927.3	49.92	KGASSAYLENSK-LLKAITYAK-a1-b3	1212.58	4397_F1711_sailerc_029	xlink:heavy	KGASSAYLENSK-LLKAITYAK-a1-b3::3::xlink:heavy	His-E6AP:86:x:His-E6AP:860	0	3	-	-	-	-	-	-	-	-	-	-	-	-	-	-	-	-	-	-	-	-	-	-	-
-0.311005	1240	0	3916	0	90080	0	0	36289		0	F1711_sailerc_030	808.81	8	0	5.66148e+06	His-E6AP:His-E6AP	F1711_sailerc_062.11927.11927.3	49.92	KGASSAYLENSK-LLKAITYAK-a1-b3	1201.14	4397_F1711_sailerc_030	xlink:heavy	KGASSAYLENSK-LLKAITYAK-a1-b3::3::xlink:heavy	His-E6AP:86:x:His-E6AP:860	0	3	-	-	-	-	-	-	-	-	-	-	-	-	-	-	-	-	-	-	-	-	-	-	-
-0.311005	1240	0	3916	0	90082	0	0	36289		0	F1711_sailerc_031	808.81	8	1	5.66148e+06	His-E6AP:His-E6AP	F1711_sailerc_062.11927.11927.3	49.92	KGASSAYLENSK-LLKAITYAK-a1-b3	1198.79	4397_F1711_sailerc_031	xlink:heavy	KGASSAYLENSK-LLKAITYAK-a1-b3::3::xlink:heavy	His-E6AP:86:x:His-E6AP:860	1	3	1.41383	869902	869902	1	1.883	FALSE	1.65633	0	36289	0.0123087	4.65809	354532	354532	923102	-2.05885	0	F1711_sailerc_031	8	8	0	1	1	1200.45
-0.311005	1240	0	3916	0	90083	0	0	36289		0	F1711_sailerc_032	808.81	8	1	5.66148e+06	His-E6AP:His-E6AP	F1711_sailerc_062.11927.11927.3	49.92	KGASSAYLENSK-LLKAITYAK-a1-b3	1191.31	4397_F1711_sailerc_032	xlink:heavy	KGASSAYLENSK-LLKAITYAK-a1-b3::3::xlink:heavy	His-E6AP:86:x:His-E6AP:860	1	3	1.81374	1.55128e+07	1.55128e+07	1	2.21349	FALSE	0.853242	0	36289	0.0100061	4.61425	1.63184e+06	1.63184e+06	1.63184e+06	-2.88667	0	F1711_sailerc_032	8	8	0	1	1	1192.16
-0.311005	1240	0	3916	0	90084	0	0	36289		0	F1711_sailerc_033	808.81	8	1	5.66148e+06	His-E6AP:His-E6AP	F1711_sailerc_062.11927.11927.3	49.92	KGASSAYLENSK-LLKAITYAK-a1-b3	1189.78	4397_F1711_sailerc_033	xlink:heavy	KGASSAYLENSK-LLKAITYAK-a1-b3::3::xlink:heavy	His-E6AP:86:x:His-E6AP:860	1	3	1.84603	1.29227e+07	1.29227e+07	1	2.24018	FALSE	-2.51088	0	36289	0.0100061	4.63352	1447073	1447073	1462221	-6.25308	0	F1711_sailerc_033	8	8	0	1	1	1187.27
-0.311005	1240	0	3916	0	90085	0	0	36289		0	F1711_sailerc_036	808.81	8	0	5.66148e+06	His-E6AP:His-E6AP	F1711_sailerc_062.11927.11927.3	49.92	KGASSAYLENSK-LLKAITYAK-a1-b3	1226.84	4397_F1711_sailerc_036	xlink:heavy	KGASSAYLENSK-LLKAITYAK-a1-b3::3::xlink:heavy	His-E6AP:86:x:His-E6AP:860	0	3	-	-	-	-	-	-	-	-	-	-	-	-	-	-	-	-	-	-	-	-	-	-	-
-0.311005	1240	0	3916	0	90086	0	0	36289		0	F1711_sailerc_037	808.81	8	0	5.66148e+06	His-E6AP:His-E6AP	F1711_sailerc_062.11927.11927.3	49.92	KGASSAYLENSK-LLKAITYAK-a1-b3	1201.24	4397_F1711_sailerc_037	xlink:heavy	KGASSAYLENSK-LLKAITYAK-a1-b3::3::xlink:heavy	His-E6AP:86:x:His-E6AP:860	0	3	-	-	-	-	-	-	-	-	-	-	-	-	-	-	-	-	-	-	-	-	-	-	-
-0.311005	1240	0	3916	0	90087	0	0	36289		0	F1711_sailerc_038	808.81	8	0	5.66148e+06	His-E6AP:His-E6AP	F1711_sailerc_062.11927.11927.3	49.92	KGASSAYLENSK-LLKAITYAK-a1-b3	1201.91	4397_F1711_sailerc_038	xlink:heavy	KGASSAYLENSK-LLKAITYAK-a1-b3::3::xlink:heavy	His-E6AP:86:x:His-E6AP:860	0	3	-	-	-	-	-	-	-	-	-	-	-	-	-	-	-	-	-	-	-	-	-	-	-
-0.311005	1240	0	3916	0	90088	0	0	36289		0	F1711_sailerc_039	808.81	8	0	5.66148e+06	His-E6AP:His-E6AP	F1711_sailerc_062.11927.11927.3	49.92	KGASSAYLENSK-LLKAITYAK-a1-b3	1210.94	4397_F1711_sailerc_039	xlink:heavy	KGASSAYLENSK-LLKAITYAK-a1-b3::3::xlink:heavy	His-E6AP:86:x:His-E6AP:860	0	3	-	-	-	-	-	-	-	-	-	-	-	-	-	-	-	-	-	-	-	-	-	-	-
-0.311005	1240	0	3916	0	90089	0	0	36289		0	F1711_sailerc_040	808.81	8	0	5.66148e+06	His-E6AP:His-E6AP	F1711_sailerc_062.11927.11927.3	49.92	KGASSAYLENSK-LLKAITYAK-a1-b3	1200.3	4397_F1711_sailerc_040	xlink:heavy	KGASSAYLENSK-LLKAITYAK-a1-b3::3::xlink:heavy	His-E6AP:86:x:His-E6AP:860	0	3	-	-	-	-	-	-	-	-	-	-	-	-	-	-	-	-	-	-	-	-	-	-	-
-0.311005	1240	0	3916	0	90090	0	0	36289		0	F1711_sailerc_041	808.81	8	0	5.66148e+06	His-E6AP:His-E6AP	F1711_sailerc_062.11927.11927.3	49.92	KGASSAYLENSK-LLKAITYAK-a1-b3	1200.28	4397_F1711_sailerc_041	xlink:heavy	KGASSAYLENSK-LLKAITYAK-a1-b3::3::xlink:heavy	His-E6AP:86:x:His-E6AP:860	0	3	-	-	-	-	-	-	-	-	-	-	-	-	-	-	-	-	-	-	-	-	-	-	-
-0.311005	1240	0	3916	0	90091	0	0	36289		0	F1711_sailerc_042	808.81	8	1	5.66148e+06	His-E6AP:His-E6AP	F1711_sailerc_062.11927.11927.3	49.92	KGASSAYLENSK-LLKAITYAK-a1-b3	1190.66	4397_F1711_sailerc_042	xlink:heavy	KGASSAYLENSK-LLKAITYAK-a1-b3::3::xlink:heavy	His-E6AP:86:x:His-E6AP:860	1	3	2.02814	9.32774e+06	9.32774e+06	1	2.39069	FALSE	1.71606	0	36289	0.0100061	4.86093	1.73346e+06	1.73346e+06	1911861	-2.03071	0	F1711_sailerc_042	8	8	0	1	1	1192.38
-0.311005	1240	0	3916	0	90093	0	0	36289		0	F1711_sailerc_043	808.81	8	1	5.66148e+06	His-E6AP:His-E6AP	F1711_sailerc_062.11927.11927.3	49.92	KGASSAYLENSK-LLKAITYAK-a1-b3	1192.53	4397_F1711_sailerc_043	xlink:heavy	KGASSAYLENSK-LLKAITYAK-a1-b3::3::xlink:heavy	His-E6AP:86:x:His-E6AP:860	1	3	2.05296	1.12866e+07	1.12866e+07	1	2.41119	FALSE	-1.66055	0	36289	0.0100061	4.83932	1.1175e+06	1.1175e+06	1.70907e+06	-5.41234	0	F1711_sailerc_043	8	8	0	1	1	1190.87
-0.205978	1241	0	3917	0	90094	0	0	36289		0	F1711_sailerc_046	808.81	8	0	5.66148e+06	His-E6AP:His-E6AP	F1711_sailerc_062.11927.11927.3	49.92	KGASSAYLENSK-LLKAITYAK-a1-b3	1216.77	4397_F1711_sailerc_046	xlink:heavy	KGASSAYLENSK-LLKAITYAK-a1-b3::3::xlink:heavy	His-E6AP:86:x:His-E6AP:860	0	3	-	-	-	-	-	-	-	-	-	-	-	-	-	-	-	-	-	-	-	-	-	-	-
-0.205978	1241	0	3917	0	90095	0	0	36289		0	F1711_sailerc_047	808.81	8	0	5.66148e+06	His-E6AP:His-E6AP	F1711_sailerc_062.11927.11927.3	49.92	KGASSAYLENSK-LLKAITYAK-a1-b3	1204.95	4397_F1711_sailerc_047	xlink:heavy	KGASSAYLENSK-LLKAITYAK-a1-b3::3::xlink:heavy	His-E6AP:86:x:His-E6AP:860	0	3	-	-	-	-	-	-	-	-	-	-	-	-	-	-	-	-	-	-	-	-	-	-	-
-0.205978	1241	0	3917	0	90096	0	0	36289		0	F1711_sailerc_048	808.81	8	0	5.66148e+06	His-E6AP:His-E6AP	F1711_sailerc_062.11927.11927.3	49.92	KGASSAYLENSK-LLKAITYAK-a1-b3	1196.06	4397_F1711_sailerc_048	xlink:heavy	KGASSAYLENSK-LLKAITYAK-a1-b3::3::xlink:heavy	His-E6AP:86:x:His-E6AP:860	0	3	-	-	-	-	-	-	-	-	-	-	-	-	-	-	-	-	-	-	-	-	-	-	-
-0.205978	1241	0	3917	0	90097	0	0	36289		0	F1711_sailerc_049	808.81	8	0	5.66148e+06	His-E6AP:His-E6AP	F1711_sailerc_062.11927.11927.3	49.92	KGASSAYLENSK-LLKAITYAK-a1-b3	1207.6	4397_F1711_sailerc_049	xlink:heavy	KGASSAYLENSK-LLKAITYAK-a1-b3::3::xlink:heavy	His-E6AP:86:x:His-E6AP:860	0	3	-	-	-	-	-	-	-	-	-	-	-	-	-	-	-	-	-	-	-	-	-	-	-
-0.205978	1241	0	3917	0	90098	0	0.074	8141		1	F1711_sailerc_050	808.809	8	1	1.26328e+06	His-E6AP:His-E6AP	F1711_sailerc_050.11246.11246.3	28.9	KGASSAYLENSK-LLKAITYAK-a1-b3	1207	4397_F1711_sailerc_050	xlink:heavy	KGASSAYLENSK-LLKAITYAK-a1-b3::3::xlink:heavy	His-E6AP:86:x:His-E6AP:860	1	3	0.913614	1.332e+06	1.03369e+06	2	1.4696	FALSE	-1.08	0	8141	0.0230858	4.65309	602114	467264	1.72681e+06	2.5543	1	F1711_sailerc_050	8	8	1	2	1	1205.92
-0.205978	1241	0	3917	0	90099	0	0	36289		0	F1711_sailerc_051	808.81	8	1	5.66148e+06	His-E6AP:His-E6AP	F1711_sailerc_062.11927.11927.3	49.92	KGASSAYLENSK-LLKAITYAK-a1-b3	1198.34	4397_F1711_sailerc_051	xlink:heavy	KGASSAYLENSK-LLKAITYAK-a1-b3::3::xlink:heavy	His-E6AP:86:x:His-E6AP:860	1	3	1.76037	2.50797e+06	1.94628e+06	1	2.16939	FALSE	1.33147	0	36289	0.0100061	4.68053	712470	552905	919656	-2.36783	0	F1711_sailerc_051	8	8	0	3	1	1199.67
-0.205978	1241	0	3917	0	90100	0	0	8133		1	F1711_sailerc_052	808.809	8	1	1.50928e+06	His-E6AP:His-E6AP	F1711_sailerc_052.11959.11959.3	47.66	KGASSAYLENSK-LLKAITYAK-a1-b3	1193	4397_F1711_sailerc_052	xlink:heavy	KGASSAYLENSK-LLKAITYAK-a1-b3::3::xlink:heavy	His-E6AP:86:x:His-E6AP:860	1	3	1.66473	7.06936e+07	5.4861e+07	1	2.09034	FALSE	3.42	0	8133	0.010079	4.54113	4.80497e+06	3.72884e+06	4.202e+06	-1.28202	1	F1711_sailerc_052	8	8	1	1	1	1196.42
-0.205978	1241	0	3917	0	90101	0	0	8129		1	F1711_sailerc_053	808.81	8	1	3.85044e+06	His-E6AP:His-E6AP	F1711_sailerc_053.12192.12192.3	52.52	KGASSAYLENSK-LLKAITYAK-a1-b3	1196	4397_F1711_sailerc_053	xlink:heavy	KGASSAYLENSK-LLKAITYAK-a1-b3::3::xlink:heavy	His-E6AP:86:x:His-E6AP:860	1	3	2.17217	7.20441e+07	5.59091e+07	1	2.50972	FALSE	-0.58	0	8129	0.0100061	4.93572	4.70758e+06	3.65327e+06	4798495	-1.68116	1	F1711_sailerc_053	8	8	1	1	1	1195.42
-0.205978	1241	0	3917	0	90102	0	0	36289		0	F1711_sailerc_056	808.81	8	0	5.66148e+06	His-E6AP:His-E6AP	F1711_sailerc_062.11927.11927.3	49.92	KGASSAYLENSK-LLKAITYAK-a1-b3	1205.59	4397_F1711_sailerc_056	xlink:heavy	KGASSAYLENSK-LLKAITYAK-a1-b3::3::xlink:heavy	His-E6AP:86:x:His-E6AP:860	0	3	-	-	-	-	-	-	-	-	-	-	-	-	-	-	-	-	-	-	-	-	-	-	-
-0.205978	1241	0	3917	0	90104	0	0	36289		0	F1711_sailerc_057	808.81	8	0	5.66148e+06	His-E6AP:His-E6AP	F1711_sailerc_062.11927.11927.3	49.92	KGASSAYLENSK-LLKAITYAK-a1-b3	1216.27	4397_F1711_sailerc_057	xlink:heavy	KGASSAYLENSK-LLKAITYAK-a1-b3::3::xlink:heavy	His-E6AP:86:x:His-E6AP:860	0	3	-	-	-	-	-	-	-	-	-	-	-	-	-	-	-	-	-	-	-	-	-	-	-
-0.205978	1241	0	3917	0	90105	0	0	36289		0	F1711_sailerc_058	808.81	8	0	5.66148e+06	His-E6AP:His-E6AP	F1711_sailerc_062.11927.11927.3	49.92	KGASSAYLENSK-LLKAITYAK-a1-b3	1210.04	4397_F1711_sailerc_058	xlink:heavy	KGASSAYLENSK-LLKAITYAK-a1-b3::3::xlink:heavy	His-E6AP:86:x:His-E6AP:860	0	3	-	-	-	-	-	-	-	-	-	-	-	-	-	-	-	-	-	-	-	-	-	-	-
-0.205978	1241	0	3917	0	90106	0	0	36289		0	F1711_sailerc_059	808.81	8	0	5.66148e+06	His-E6AP:His-E6AP	F1711_sailerc_062.11927.11927.3	49.92	KGASSAYLENSK-LLKAITYAK-a1-b3	1200.95	4397_F1711_sailerc_059	xlink:heavy	KGASSAYLENSK-LLKAITYAK-a1-b3::3::xlink:heavy	His-E6AP:86:x:His-E6AP:860	0	3	-	-	-	-	-	-	-	-	-	-	-	-	-	-	-	-	-	-	-	-	-	-	-
-0.205978	1241	0	3917	0	90107	0	0	36289		0	F1711_sailerc_060	808.81	8	1	5.66148e+06	His-E6AP:His-E6AP	F1711_sailerc_062.11927.11927.3	49.92	KGASSAYLENSK-LLKAITYAK-a1-b3	1202.84	4397_F1711_sailerc_060	xlink:heavy	KGASSAYLENSK-LLKAITYAK-a1-b3::3::xlink:heavy	His-E6AP:86:x:His-E6AP:860	1	3	0.122295	651101	505280	1	0.81562	FALSE	4.94944	0	36289	0.0570453	3.32294	766042	594478	594478	1.22505	0	F1711_sailerc_060	8	8	0	1	1	1207.79
-0.205978	1241	0	3917	0	90108	0	0	36289		0	F1711_sailerc_061	808.81	8	1	5.66148e+06	His-E6AP:His-E6AP	F1711_sailerc_062.11927.11927.3	49.92	KGASSAYLENSK-LLKAITYAK-a1-b3	1204.97	4397_F1711_sailerc_061	xlink:heavy	KGASSAYLENSK-LLKAITYAK-a1-b3::3::xlink:heavy	His-E6AP:86:x:His-E6AP:860	1	3	1.01836	3.3039e+06	2.56395e+06	1	1.55616	FALSE	4.28093	0	36289	0.0201919	3.57555	1.18297e+06	918027	1162399	0.564404	0	F1711_sailerc_061	8	8	0	1	1	1209.25
-0.205978	1241	0	3917	0	90109	0	0	36289		1	F1711_sailerc_062	808.81	8	1	5.66148e+06	His-E6AP:His-E6AP	F1711_sailerc_062.11927.11927.3	49.92	KGASSAYLENSK-LLKAITYAK-a1-b3	1193	4397_F1711_sailerc_062	xlink:heavy	KGASSAYLENSK-LLKAITYAK-a1-b3::3::xlink:heavy	His-E6AP:86:x:His-E6AP:860	1	3	2.06011	7.98485e+07	6.19656e+07	1	2.4171	FALSE	1.26	0	36289	0.0100061	4.85895	7.08517e+06	5498368	5521098	-2.93146	1	F1711_sailerc_062	8	8	1	1	1	1194.26
-0.205978	1241	0	3917	0	90110	0	0	36293		1	F1711_sailerc_063	808.81	8	1	3.77757e+06	His-E6AP:His-E6AP	F1711_sailerc_063.11955.11955.3	44.92	KGASSAYLENSK-LLKAITYAK-a1-b3	1193	4397_F1711_sailerc_063	xlink:heavy	KGASSAYLENSK-LLKAITYAK-a1-b3::3::xlink:heavy	His-E6AP:86:x:His-E6AP:860	1	3	1.60648	8.32245e+07	6.45855e+07	1	2.04221	FALSE	3.12	0	36293	0.0103801	4.48244	7.38631e+06	5.73207e+06	5848062	0.390942	1	F1711_sailerc_063	8	8	1	1	1	1196.12
-0.205978	1241	0	3917	0	90111	0	0	36289		0	F1711_sailerc_066	808.81	8	0	5.66148e+06	His-E6AP:His-E6AP	F1711_sailerc_062.11927.11927.3	49.92	KGASSAYLENSK-LLKAITYAK-a1-b3	1222.19	4397_F1711_sailerc_066	xlink:heavy	KGASSAYLENSK-LLKAITYAK-a1-b3::3::xlink:heavy	His-E6AP:86:x:His-E6AP:860	0	3	-	-	-	-	-	-	-	-	-	-	-	-	-	-	-	-	-	-	-	-	-	-	-
-0.205978	1241	0	3917	0	90112	0	0	36289		0	F1711_sailerc_067	808.81	8	0	5.66148e+06	His-E6AP:His-E6AP	F1711_sailerc_062.11927.11927.3	49.92	KGASSAYLENSK-LLKAITYAK-a1-b3	1205.88	4397_F1711_sailerc_067	xlink:heavy	KGASSAYLENSK-LLKAITYAK-a1-b3::3::xlink:heavy	His-E6AP:86:x:His-E6AP:860	0	3	-	-	-	-	-	-	-	-	-	-	-	-	-	-	-	-	-	-	-	-	-	-	-
-0.205978	1241	0	3917	0	90113	0	0	36289		0	F1711_sailerc_068	808.81	8	0	5.66148e+06	His-E6AP:His-E6AP	F1711_sailerc_062.11927.11927.3	49.92	KGASSAYLENSK-LLKAITYAK-a1-b3	1204.22	4397_F1711_sailerc_068	xlink:heavy	KGASSAYLENSK-LLKAITYAK-a1-b3::3::xlink:heavy	His-E6AP:86:x:His-E6AP:860	0	3	-	-	-	-	-	-	-	-	-	-	-	-	-	-	-	-	-	-	-	-	-	-	-
-0.205978	1241	0	3917	0	90116	0	0	36289		0	F1711_sailerc_069	808.81	8	0	5.66148e+06	His-E6AP:His-E6AP	F1711_sailerc_062.11927.11927.3	49.92	KGASSAYLENSK-LLKAITYAK-a1-b3	1204.07	4397_F1711_sailerc_069	xlink:heavy	KGASSAYLENSK-LLKAITYAK-a1-b3::3::xlink:heavy	His-E6AP:86:x:His-E6AP:860	0	3	-	-	-	-	-	-	-	-	-	-	-	-	-	-	-	-	-	-	-	-	-	-	-
-0.205978	1241	0	3917	0	90117	0	0.103	16513		1	F1711_sailerc_070	808.811	8	1	781502	His-E6AP:His-E6AP	F1711_sailerc_070.11281.11281.3	28.31	KGASSAYLENSK-LLKAITYAK-a1-b3	1209	4397_F1711_sailerc_070	xlink:heavy	KGASSAYLENSK-LLKAITYAK-a1-b3::3::xlink:heavy	His-E6AP:86:x:His-E6AP:860	1	3	2.02685	5.71279e+06	4.43335e+06	1	2.38962	FALSE	2.94	0	16513	0.0100061	4.84401	1.07911e+06	837434	1111757	4.25138	1	F1711_sailerc_070	8	8	1	2	1	1211.94
-0.205978	1241	0	3917	0	90118	0	0.069	16509		1	F1711_sailerc_071	808.81	8	1	1.53081e+06	His-E6AP:His-E6AP	F1711_sailerc_071.11261.11261.3	36.91	KGASSAYLENSK-LLKAITYAK-a1-b3	1213	4397_F1711_sailerc_071	xlink:heavy	KGASSAYLENSK-LLKAITYAK-a1-b3::3::xlink:heavy	His-E6AP:86:x:His-E6AP:860	1	3	2.01707	1.24312e+07	9.64706e+06	1	2.38153	FALSE	1.92	0	16509	0.0100061	4.82976	1.80312e+06	1.39929e+06	1.4977e+06	5.69818	1	F1711_sailerc_071	8	8	1	1	1	1214.92
-0.205978	1241	0	3917	0	90119	0	0	36289		0	F1711_sailerc_072	808.81	8	1	5.66148e+06	His-E6AP:His-E6AP	F1711_sailerc_062.11927.11927.3	49.92	KGASSAYLENSK-LLKAITYAK-a1-b3	1195.11	4397_F1711_sailerc_072	xlink:heavy	KGASSAYLENSK-LLKAITYAK-a1-b3::3::xlink:heavy	His-E6AP:86:x:His-E6AP:860	1	3	1.45302	7.9232e+07	6.14871e+07	1	1.91539	FALSE	4.46716	0	36289	0.0118107	4.36715	5.82554e+06	4.52085e+06	5557767	0.715661	0	F1711_sailerc_072	8	8	0	1	1	1199.58
-0.205978	1241	0	3917	0	90120	0	0	16505		1	F1711_sailerc_073	808.809	8	1	2777672	His-E6AP:His-E6AP	F1711_sailerc_073.11922.11922.3	46.35	KGASSAYLENSK-LLKAITYAK-a1-b3	1197	4397_F1711_sailerc_073	xlink:heavy	KGASSAYLENSK-LLKAITYAK-a1-b3::3::xlink:heavy	His-E6AP:86:x:His-E6AP:860	1	3	1.58916	7.67462e+07	5.9558e+07	1	2.02789	FALSE	2.54	0	16505	0.0104951	4.46851	6.64121e+06	5.15384e+06	5530654	0.980209	1	F1711_sailerc_073	8	8	1	1	1	1199.54
0.136345	1233	1	3906	0	88732	0	0.036	33973		0	F1711_sailerc_016	882.783	2	0	610181	His-E6AP:His-E6AP	F1711_sailerc_062.08847.08847.3	38.43	KGASSAYLENSK-KGASSAYLENSK-a1-b1	993.005	4374_F1711_sailerc_016	xlink:light	KGASSAYLENSK-KGASSAYLENSK-a1-b1::3::xlink:light	His-E6AP:86:x:His-E6AP:86	0	3	-	-	-	-	-	-	-	-	-	-	-	-	-	-	-	-	-	-	-	-	-	-	-
0.136345	1233	1	3906	0	88733	0	0.036	33973		0	F1711_sailerc_017	882.783	2	0	610181	His-E6AP:His-E6AP	F1711_sailerc_062.08847.08847.3	38.43	KGASSAYLENSK-KGASSAYLENSK-a1-b1	991	4374_F1711_sailerc_017	xlink:light	KGASSAYLENSK-KGASSAYLENSK-a1-b1::3::xlink:light	His-E6AP:86:x:His-E6AP:86	0	3	-	-	-	-	-	-	-	-	-	-	-	-	-	-	-	-	-	-	-	-	-	-	-
0.136345	1233	1	3906	0	88734	0	0.036	33973		0	F1711_sailerc_018	882.783	2	1	610181	His-E6AP:His-E6AP	F1711_sailerc_062.08847.08847.3	38.43	KGASSAYLENSK-KGASSAYLENSK-a1-b1	995.84	4374_F1711_sailerc_018	xlink:light	KGASSAYLENSK-KGASSAYLENSK-a1-b1::3::xlink:light	His-E6AP:86:x:His-E6AP:86	0	3	-2.33577	563982	563982	1	-1.21582	FALSE	57.0299	0	33973	0.197865	1.05995	122426	122426	488347	55.3915	0	F1711_sailerc_018	2	0	0	1	1	1052.87
0.136345	1233	1	3906	0	88736	0	0.036	33973		0	F1711_sailerc_019	882.783	2	1	610181	His-E6AP:His-E6AP	F1711_sailerc_062.08847.08847.3	38.43	KGASSAYLENSK-KGASSAYLENSK-a1-b1	1004.16	4374_F1711_sailerc_019	xlink:light	KGASSAYLENSK-KGASSAYLENSK-a1-b1::3::xlink:light	His-E6AP:86:x:His-E6AP:86	0	3	-2.1913	324488	324488	1	-1.09643	FALSE	42.0346	0	33973	0.193246	1.14981	140584	140584	397113	40.416	0	F1711_sailerc_019	2	0	0	1	1	1046.19
0.136345	1233	1	3906	0	88737	0	0.036	33973		0	F1711_sailerc_020	882.783	2	0	610181	His-E6AP:His-E6AP	F1711_sailerc_062.08847.08847.3	38.43	KGASSAYLENSK-KGASSAYLENSK-a1-b1	999.272	4374_F1711_sailerc_020	xlink:light	KGASSAYLENSK-KGASSAYLENSK-a1-b1::3::xlink:light	His-E6AP:86:x:His-E6AP:86	0	3	-	-	-	-	-	-	-	-	-	-	-	-	-	-	-	-	-	-	-	-	-	-	-
0.136345	1233	1	3906	0	88738	0	0.036	33973		0	F1711_sailerc_021	882.783	2	0	610181	His-E6AP:His-E6AP	F1711_sailerc_062.08847.08847.3	38.43	KGASSAYLENSK-KGASSAYLENSK-a1-b1	997.408	4374_F1711_sailerc_021	xlink:light	KGASSAYLENSK-KGASSAYLENSK-a1-b1::3::xlink:light	His-E6AP:86:x:His-E6AP:86	0	3	-	-	-	-	-	-	-	-	-	-	-	-	-	-	-	-	-	-	-	-	-	-	-
0.136345	1233	1	3906	0	88739	0	0.036	33973		0	F1711_sailerc_022	882.783	2	0	610181	His-E6AP:His-E6AP	F1711_sailerc_062.08847.08847.3	38.43	KGASSAYLENSK-KGASSAYLENSK-a1-b1	990.362	4374_F1711_sailerc_022	xlink:light	KGASSAYLENSK-KGASSAYLENSK-a1-b1::3::xlink:light	His-E6AP:86:x:His-E6AP:86	0	3	-	-	-	-	-	-	-	-	-	-	-	-	-	-	-	-	-	-	-	-	-	-	-
0.136345	1233	1	3906	0	88740	0	0.036	33973		0	F1711_sailerc_023	882.783	2	0	610181	His-E6AP:His-E6AP	F1711_sailerc_062.08847.08847.3	38.43	KGASSAYLENSK-KGASSAYLENSK-a1-b1	992.438	4374_F1711_sailerc_023	xlink:light	KGASSAYLENSK-KGASSAYLENSK-a1-b1::3::xlink:light	His-E6AP:86:x:His-E6AP:86	0	3	-	-	-	-	-	-	-	-	-	-	-	-	-	-	-	-	-	-	-	-	-	-	-
0.136345	1233	1	3906	0	88741	0	0.036	33973		0	F1711_sailerc_026	882.783	2	0	610181	His-E6AP:His-E6AP	F1711_sailerc_062.08847.08847.3	38.43	KGASSAYLENSK-KGASSAYLENSK-a1-b1	1034.33	4374_F1711_sailerc_026	xlink:light	KGASSAYLENSK-KGASSAYLENSK-a1-b1::3::xlink:light	His-E6AP:86:x:His-E6AP:86	0	3	-	-	-	-	-	-	-	-	-	-	-	-	-	-	-	-	-	-	-	-	-	-	-
0.136345	1233	1	3906	0	88742	0	0.036	33973		0	F1711_sailerc_027	882.783	2	0	610181	His-E6AP:His-E6AP	F1711_sailerc_062.08847.08847.3	38.43	KGASSAYLENSK-KGASSAYLENSK-a1-b1	1014.34	4374_F1711_sailerc_027	xlink:light	KGASSAYLENSK-KGASSAYLENSK-a1-b1::3::xlink:light	His-E6AP:86:x:His-E6AP:86	0	3	-	-	-	-	-	-	-	-	-	-	-	-	-	-	-	-	-	-	-	-	-	-	-
0.136345	1233	1	3906	0	88743	0	0.036	33973		0	F1711_sailerc_028	882.783	2	1	610181	His-E6AP:His-E6AP	F1711_sailerc_062.08847.08847.3	38.43	KGASSAYLENSK-KGASSAYLENSK-a1-b1	1011.07	4374_F1711_sailerc_028	xlink:light	KGASSAYLENSK-KGASSAYLENSK-a1-b1::3::xlink:light	His-E6AP:86:x:His-E6AP:86	1	3	-0.129416	554661	554661	1	0.607597	FALSE	50.4252	0	33973	0.0719819	2.72464	107750	107750	168440	48.8053	0	F1711_sailerc_028	2	0	0	1	1	1061.5
0.136345	1233	1	3906	0	88744	0	0.036	33973		0	F1711_sailerc_029	882.783	2	1	610181	His-E6AP:His-E6AP	F1711_sailerc_062.08847.08847.3	38.43	KGASSAYLENSK-KGASSAYLENSK-a1-b1	1014.13	4374_F1711_sailerc_029	xlink:light	KGASSAYLENSK-KGASSAYLENSK-a1-b1::3::xlink:light	His-E6AP:86:x:His-E6AP:86	0	3	-1.5073	319057	319057	2	-0.531141	FALSE	46.3698	0	33973	0.162111	1.88587	76887.8	76887.8	394216	44.7556	0	F1711_sailerc_029	2	0	0	2	1	1060.5
0.136345	1233	1	3906	0	88745	0	0.036	33973		0	F1711_sailerc_030	882.783	2	0	610181	His-E6AP:His-E6AP	F1711_sailerc_062.08847.08847.3	38.43	KGASSAYLENSK-KGASSAYLENSK-a1-b1	1001.69	4374_F1711_sailerc_030	xlink:light	KGASSAYLENSK-KGASSAYLENSK-a1-b1::3::xlink:light	His-E6AP:86:x:His-E6AP:86	0	3	-	-	-	-	-	-	-	-	-	-	-	-	-	-	-	-	-	-	-	-	-	-	-
0.136345	1233	1	3906	0	88747	0	0.036	33973		0	F1711_sailerc_031	882.783	2	0	610181	His-E6AP:His-E6AP	F1711_sailerc_062.08847.08847.3	38.43	KGASSAYLENSK-KGASSAYLENSK-a1-b1	998.642	4374_F1711_sailerc_031	xlink:light	KGASSAYLENSK-KGASSAYLENSK-a1-b1::3::xlink:light	His-E6AP:86:x:His-E6AP:86	0	3	-	-	-	-	-	-	-	-	-	-	-	-	-	-	-	-	-	-	-	-	-	-	-
0.136345	1233	1	3906	0	88748	0	0.036	33973		0	F1711_sailerc_032	882.783	2	0	610181	His-E6AP:His-E6AP	F1711_sailerc_062.08847.08847.3	38.43	KGASSAYLENSK-KGASSAYLENSK-a1-b1	989.823	4374_F1711_sailerc_032	xlink:light	KGASSAYLENSK-KGASSAYLENSK-a1-b1::3::xlink:light	His-E6AP:86:x:His-E6AP:86	0	3	-	-	-	-	-	-	-	-	-	-	-	-	-	-	-	-	-	-	-	-	-	-	-
0.136345	1233	1	3906	0	88749	0	0.036	33973		0	F1711_sailerc_033	882.783	2	0	610181	His-E6AP:His-E6AP	F1711_sailerc_062.08847.08847.3	38.43	KGASSAYLENSK-KGASSAYLENSK-a1-b1	988.174	4374_F1711_sailerc_033	xlink:light	KGASSAYLENSK-KGASSAYLENSK-a1-b1::3::xlink:light	His-E6AP:86:x:His-E6AP:86	0	3	-	-	-	-	-	-	-	-	-	-	-	-	-	-	-	-	-	-	-	-	-	-	-
0.136345	1233	1	3906	0	88750	0	0.036	33973		0	F1711_sailerc_036	882.783	2	0	610181	His-E6AP:His-E6AP	F1711_sailerc_062.08847.08847.3	38.43	KGASSAYLENSK-KGASSAYLENSK-a1-b1	1028.86	4374_F1711_sailerc_036	xlink:light	KGASSAYLENSK-KGASSAYLENSK-a1-b1::3::xlink:light	His-E6AP:86:x:His-E6AP:86	0	3	-	-	-	-	-	-	-	-	-	-	-	-	-	-	-	-	-	-	-	-	-	-	-
0.136345	1233	1	3906	0	88751	0	0.036	33973		0	F1711_sailerc_037	882.783	2	0	610181	His-E6AP:His-E6AP	F1711_sailerc_062.08847.08847.3	38.43	KGASSAYLENSK-KGASSAYLENSK-a1-b1	999.575	4374_F1711_sailerc_037	xlink:light	KGASSAYLENSK-KGASSAYLENSK-a1-b1::3::xlink:light	His-E6AP:86:x:His-E6AP:86	0	3	-	-	-	-	-	-	-	-	-	-	-	-	-	-	-	-	-	-	-	-	-	-	-
0.136345	1233	1	3906	0	88752	0	0.036	33973		0	F1711_sailerc_038	882.783	2	1	610181	His-E6AP:His-E6AP	F1711_sailerc_062.08847.08847.3	38.43	KGASSAYLENSK-KGASSAYLENSK-a1-b1	1004.36	4374_F1711_sailerc_038	xlink:light	KGASSAYLENSK-KGASSAYLENSK-a1-b1::3::xlink:light	His-E6AP:86:x:His-E6AP:86	0	3	-1.15637	341342	341342	1	-0.24112	FALSE	44.6088	0	33973	0.140297	1.31774	236076	236076	308199	43.0019	0	F1711_sailerc_038	2	0	0	1	1	1048.97
0.136345	1233	1	3906	0	88753	0	0.036	33973		0	F1711_sailerc_039	882.783	2	0	610181	His-E6AP:His-E6AP	F1711_sailerc_062.08847.08847.3	38.43	KGASSAYLENSK-KGASSAYLENSK-a1-b1	1012.74	4374_F1711_sailerc_039	xlink:light	KGASSAYLENSK-KGASSAYLENSK-a1-b1::3::xlink:light	His-E6AP:86:x:His-E6AP:86	0	3	-	-	-	-	-	-	-	-	-	-	-	-	-	-	-	-	-	-	-	-	-	-	-
0.136345	1233	1	3906	0	88754	0	0.036	33973		0	F1711_sailerc_040	882.783	2	0	610181	His-E6AP:His-E6AP	F1711_sailerc_062.08847.08847.3	38.43	KGASSAYLENSK-KGASSAYLENSK-a1-b1	1000.74	4374_F1711_sailerc_040	xlink:light	KGASSAYLENSK-KGASSAYLENSK-a1-b1::3::xlink:light	His-E6AP:86:x:His-E6AP:86	0	3	-	-	-	-	-	-	-	-	-	-	-	-	-	-	-	-	-	-	-	-	-	-	-
0.136345	1233	1	3906	0	88755	0	0.036	33973		0	F1711_sailerc_041	882.783	2	0	610181	His-E6AP:His-E6AP	F1711_sailerc_062.08847.08847.3	38.43	KGASSAYLENSK-KGASSAYLENSK-a1-b1	1000.24	4374_F1711_sailerc_041	xlink:light	KGASSAYLENSK-KGASSAYLENSK-a1-b1::3::xlink:light	His-E6AP:86:x:His-E6AP:86	0	3	-	-	-	-	-	-	-	-	-	-	-	-	-	-	-	-	-	-	-	-	-	-	-
0.136345	1233	1	3906	0	88756	0	0.036	33973		0	F1711_sailerc_042	882.783	2	0	610181	His-E6AP:His-E6AP	F1711_sailerc_062.08847.08847.3	38.43	KGASSAYLENSK-KGASSAYLENSK-a1-b1	988.811	4374_F1711_sailerc_042	xlink:light	KGASSAYLENSK-KGASSAYLENSK-a1-b1::3::xlink:light	His-E6AP:86:x:His-E6AP:86	0	3	-	-	-	-	-	-	-	-	-	-	-	-	-	-	-	-	-	-	-	-	-	-	-
0.136345	1233	1	3906	0	88758	0	0.036	33973		0	F1711_sailerc_043	882.783	2	0	610181	His-E6AP:His-E6AP	F1711_sailerc_062.08847.08847.3	38.43	KGASSAYLENSK-KGASSAYLENSK-a1-b1	990.407	4374_F1711_sailerc_043	xlink:light	KGASSAYLENSK-KGASSAYLENSK-a1-b1::3::xlink:light	His-E6AP:86:x:His-E6AP:86	0	3	-	-	-	-	-	-	-	-	-	-	-	-	-	-	-	-	-	-	-	-	-	-	-
-3.1708	1234	2	3907	0	88759	0	0.036	33973		0	F1711_sailerc_046	882.783	2	0	610181	His-E6AP:His-E6AP	F1711_sailerc_062.08847.08847.3	38.43	KGASSAYLENSK-KGASSAYLENSK-a1-b1	1015.01	4374_F1711_sailerc_046	xlink:light	KGASSAYLENSK-KGASSAYLENSK-a1-b1::3::xlink:light	His-E6AP:86:x:His-E6AP:86	0	3	-	-	-	-	-	-	-	-	-	-	-	-	-	-	-	-	-	-	-	-	-	-	-
-3.1708	1234	2	3907	0	88760	0	0.036	33973		0	F1711_sailerc_047	882.783	2	0	610181	His-E6AP:His-E6AP	F1711_sailerc_062.08847.08847.3	38.43	KGASSAYLENSK-KGASSAYLENSK-a1-b1	1001.22	4374_F1711_sailerc_047	xlink:light	KGASSAYLENSK-KGASSAYLENSK-a1-b1::3::xlink:light	His-E6AP:86:x:His-E6AP:86	0	3	-	-	-	-	-	-	-	-	-	-	-	-	-	-	-	-	-	-	-	-	-	-	-
-3.1708	1234	2	3907	0	88761	0	0.036	33973		0	F1711_sailerc_048	882.783	2	0	610181	His-E6AP:His-E6AP	F1711_sailerc_062.08847.08847.3	38.43	KGASSAYLENSK-KGASSAYLENSK-a1-b1	995.961	4374_F1711_sailerc_048	xlink:light	KGASSAYLENSK-KGASSAYLENSK-a1-b1::3::xlink:light	His-E6AP:86:x:His-E6AP:86	0	3	-	-	-	-	-	-	-	-	-	-	-	-	-	-	-	-	-	-	-	-	-	-	-
-3.1708	1234	2	3907	0	88762	0	0.036	33973		0	F1711_sailerc_049	882.783	2	0	610181	His-E6AP:His-E6AP	F1711_sailerc_062.08847.08847.3	38.43	KGASSAYLENSK-KGASSAYLENSK-a1-b1	1008.52	4374_F1711_sailerc_049	xlink:light	KGASSAYLENSK-KGASSAYLENSK-a1-b1::3::xlink:light	His-E6AP:86:x:His-E6AP:86	0	3	-	-	-	-	-	-	-	-	-	-	-	-	-	-	-	-	-	-	-	-	-	-	-
-3.1708	1234	2	3907	0	88763	0	0.036	33973		0	F1711_sailerc_050	882.783	2	0	610181	His-E6AP:His-E6AP	F1711_sailerc_062.08847.08847.3	38.43	KGASSAYLENSK-KGASSAYLENSK-a1-b1	1000.45	4374_F1711_sailerc_050	xlink:light	KGASSAYLENSK-KGASSAYLENSK-a1-b1::3::xlink:light	His-E6AP:86:x:His-E6AP:86	0	3	-	-	-	-	-	-	-	-	-	-	-	-	-	-	-	-	-	-	-	-	-	-	-
-3.1708	1234	2	3907	0	88764	0	0.036	33973		0	F1711_sailerc_051	882.783	2	0	610181	His-E6AP:His-E6AP	F1711_sailerc_062.08847.08847.3	38.43	KGASSAYLENSK-KGASSAYLENSK-a1-b1	999.043	4374_F1711_sailerc_051	xlink:light	KGASSAYLENSK-KGASSAYLENSK-a1-b1::3::xlink:light	His-E6AP:86:x:His-E6AP:86	0	3	-	-	-	-	-	-	-	-	-	-	-	-	-	-	-	-	-	-	-	-	-	-	-
-3.1708	1234	2	3907	0	88765	0	0.036	33973		0	F1711_sailerc_052	882.783	2	1	610181	His-E6AP:His-E6AP	F1711_sailerc_062.08847.08847.3	38.43	KGASSAYLENSK-KGASSAYLENSK-a1-b1	993.542	4374_F1711_sailerc_052	xlink:light	KGASSAYLENSK-KGASSAYLENSK-a1-b1::3::xlink:light	His-E6AP:86:x:His-E6AP:86	1	3	0.537931	558167	433160	1	1.15912	FALSE	-1.68718	0	33973	0.0365129	2.84899	777012	602992	640607	-3.31814	0	F1711_sailerc_052	2	2	0	1	1	991.855
-3.1708	1234	2	3907	0	88766	0	0.07	11145		1	F1711_sailerc_053	882.779	2	1	583509	His-E6AP:His-E6AP	F1711_sailerc_053.09019.09019.3	31.34	KGASSAYLENSK-KGASSAYLENSK-a1-b1	994	4374_F1711_sailerc_053	xlink:light	KGASSAYLENSK-KGASSAYLENSK-a1-b1::3::xlink:light	His-E6AP:86:x:His-E6AP:86	1	3	1.74988	5.04484e+06	3.91499e+06	1	2.16072	FALSE	1.227	0	11145	0.0100061	4.65917	660443	512529	752563	2.36216	1	F1711_sailerc_053	2	2	1	1	1	995.227
-3.1708	1234	2	3907	0	88767	0	0.036	33973		0	F1711_sailerc_056	882.783	2	0	610181	His-E6AP:His-E6AP	F1711_sailerc_062.08847.08847.3	38.43	KGASSAYLENSK-KGASSAYLENSK-a1-b1	1001.89	4374_F1711_sailerc_056	xlink:light	KGASSAYLENSK-KGASSAYLENSK-a1-b1::3::xlink:light	His-E6AP:86:x:His-E6AP:86	0	3	-	-	-	-	-	-	-	-	-	-	-	-	-	-	-	-	-	-	-	-	-	-	-
-3.1708	1234	2	3907	0	88769	0	0.036	33973		0	F1711_sailerc_057	882.783	2	0	610181	His-E6AP:His-E6AP	F1711_sailerc_062.08847.08847.3	38.43	KGASSAYLENSK-KGASSAYLENSK-a1-b1	1014.72	4374_F1711_sailerc_057	xlink:light	KGASSAYLENSK-KGASSAYLENSK-a1-b1::3::xlink:light	His-E6AP:86:x:His-E6AP:86	0	3	-	-	-	-	-	-	-	-	-	-	-	-	-	-	-	-	-	-	-	-	-	-	-
-3.1708	1234	2	3907	0	88770	0	0.036	33973		0	F1711_sailerc_058	882.783	2	0	610181	His-E6AP:His-E6AP	F1711_sailerc_062.08847.08847.3	38.43	KGASSAYLENSK-KGASSAYLENSK-a1-b1	1009.72	4374_F1711_sailerc_058	xlink:light	KGASSAYLENSK-KGASSAYLENSK-a1-b1::3::xlink:light	His-E6AP:86:x:His-E6AP:86	0	3	-	-	-	-	-	-	-	-	-	-	-	-	-	-	-	-	-	-	-	-	-	-	-
-3.1708	1234	2	3907	0	88771	0	0.036	33973		0	F1711_sailerc_059	882.783	2	0	610181	His-E6AP:His-E6AP	F1711_sailerc_062.08847.08847.3	38.43	KGASSAYLENSK-KGASSAYLENSK-a1-b1	999.59	4374_F1711_sailerc_059	xlink:light	KGASSAYLENSK-KGASSAYLENSK-a1-b1::3::xlink:light	His-E6AP:86:x:His-E6AP:86	0	3	-	-	-	-	-	-	-	-	-	-	-	-	-	-	-	-	-	-	-	-	-	-	-
-3.1708	1234	2	3907	0	88772	0	0.036	33973		0	F1711_sailerc_060	882.783	2	0	610181	His-E6AP:His-E6AP	F1711_sailerc_062.08847.08847.3	38.43	KGASSAYLENSK-KGASSAYLENSK-a1-b1	1002.19	4374_F1711_sailerc_060	xlink:light	KGASSAYLENSK-KGASSAYLENSK-a1-b1::3::xlink:light	His-E6AP:86:x:His-E6AP:86	0	3	-	-	-	-	-	-	-	-	-	-	-	-	-	-	-	-	-	-	-	-	-	-	-
-3.1708	1234	2	3907	0	88773	0	0.036	33973		0	F1711_sailerc_061	882.783	2	0	610181	His-E6AP:His-E6AP	F1711_sailerc_062.08847.08847.3	38.43	KGASSAYLENSK-KGASSAYLENSK-a1-b1	1004.75	4374_F1711_sailerc_061	xlink:light	KGASSAYLENSK-KGASSAYLENSK-a1-b1::3::xlink:light	His-E6AP:86:x:His-E6AP:86	0	3	-	-	-	-	-	-	-	-	-	-	-	-	-	-	-	-	-	-	-	-	-	-	-
-3.1708	1234	2	3907	0	88774	0	0.036	33973		1	F1711_sailerc_062	882.783	2	1	610181	His-E6AP:His-E6AP	F1711_sailerc_062.08847.08847.3	38.43	KGASSAYLENSK-KGASSAYLENSK-a1-b1	991	4374_F1711_sailerc_062	xlink:light	KGASSAYLENSK-KGASSAYLENSK-a1-b1::3::xlink:light	His-E6AP:86:x:His-E6AP:86	1	3	1.63766	673933	522998	1	2.06797	FALSE	-0.529	0	33973	0.0101909	4.52623	271471	210672	356477	-2.58333	1	F1711_sailerc_062	2	2	1	1	1	990.471
-3.1708	1234	2	3907	0	88775	0	0.036	33973		0	F1711_sailerc_063	882.783	2	1	610181	His-E6AP:His-E6AP	F1711_sailerc_062.08847.08847.3	38.43	KGASSAYLENSK-KGASSAYLENSK-a1-b1	990.113	4374_F1711_sailerc_063	xlink:light	KGASSAYLENSK-KGASSAYLENSK-a1-b1::3::xlink:light	His-E6AP:86:x:His-E6AP:86	1	3	1.494	1.66081e+06	1.28885e+06	1	1.94925	FALSE	-0.610442	0	33973	0.0113749	4.18359	674163	523177	816773	-2.25314	0	F1711_sailerc_063	2	2	0	1	1	989.503
-3.1708	1234	2	3907	0	88776	0	0.036	33973		0	F1711_sailerc_066	882.783	2	0	610181	His-E6AP:His-E6AP	F1711_sailerc_062.08847.08847.3	38.43	KGASSAYLENSK-KGASSAYLENSK-a1-b1	1020.53	4374_F1711_sailerc_066	xlink:light	KGASSAYLENSK-KGASSAYLENSK-a1-b1::3::xlink:light	His-E6AP:86:x:His-E6AP:86	0	3	-	-	-	-	-	-	-	-	-	-	-	-	-	-	-	-	-	-	-	-	-	-	-
-3.1708	1234	2	3907	0	88777	0	0.036	33973		0	F1711_sailerc_067	882.783	2	0	610181	His-E6AP:His-E6AP	F1711_sailerc_062.08847.08847.3	38.43	KGASSAYLENSK-KGASSAYLENSK-a1-b1	1000.22	4374_F1711_sailerc_067	xlink:light	KGASSAYLENSK-KGASSAYLENSK-a1-b1::3::xlink:light	His-E6AP:86:x:His-E6AP:86	0	3	-	-	-	-	-	-	-	-	-	-	-	-	-	-	-	-	-	-	-	-	-	-	-
-3.1708	1234	2	3907	0	88778	0	0.036	33973		0	F1711_sailerc_068	882.783	2	0	610181	His-E6AP:His-E6AP	F1711_sailerc_062.08847.08847.3	38.43	KGASSAYLENSK-KGASSAYLENSK-a1-b1	1002.4	4374_F1711_sailerc_068	xlink:light	KGASSAYLENSK-KGASSAYLENSK-a1-b1::3::xlink:light	His-E6AP:86:x:His-E6AP:86	0	3	-	-	-	-	-	-	-	-	-	-	-	-	-	-	-	-	-	-	-	-	-	-	-
-3.1708	1234	2	3907	0	88781	0	0.036	33973		0	F1711_sailerc_069	882.783	2	0	610181	His-E6AP:His-E6AP	F1711_sailerc_062.08847.08847.3	38.43	KGASSAYLENSK-KGASSAYLENSK-a1-b1	997.373	4374_F1711_sailerc_069	xlink:light	KGASSAYLENSK-KGASSAYLENSK-a1-b1::3::xlink:light	His-E6AP:86:x:His-E6AP:86	0	3	-	-	-	-	-	-	-	-	-	-	-	-	-	-	-	-	-	-	-	-	-	-	-
-3.1708	1234	2	3907	0	88782	0	0.036	33973		0	F1711_sailerc_070	882.783	2	0	610181	His-E6AP:His-E6AP	F1711_sailerc_062.08847.08847.3	38.43	KGASSAYLENSK-KGASSAYLENSK-a1-b1	1002.44	4374_F1711_sailerc_070	xlink:light	KGASSAYLENSK-KGASSAYLENSK-a1-b1::3::xlink:light	His-E6AP:86:x:His-E6AP:86	0	3	-	-	-	-	-	-	-	-	-	-	-	-	-	-	-	-	-	-	-	-	-	-	-
-3.1708	1234	2	3907	0	88783	0	0.036	33973		0	F1711_sailerc_071	882.783	2	0	610181	His-E6AP:His-E6AP	F1711_sailerc_062.08847.08847.3	38.43	KGASSAYLENSK-KGASSAYLENSK-a1-b1	1002.64	4374_F1711_sailerc_071	xlink:light	KGASSAYLENSK-KGASSAYLENSK-a1-b1::3::xlink:light	His-E6AP:86:x:His-E6AP:86	0	3	-	-	-	-	-	-	-	-	-	-	-	-	-	-	-	-	-	-	-	-	-	-	-
-3.1708	1234	2	3907	0	88784	0	0.036	33973		0	F1711_sailerc_072	882.783	2	1	610181	His-E6AP:His-E6AP	F1711_sailerc_062.08847.08847.3	38.43	KGASSAYLENSK-KGASSAYLENSK-a1-b1	993.005	4374_F1711_sailerc_072	xlink:light	KGASSAYLENSK-KGASSAYLENSK-a1-b1::3::xlink:light	His-E6AP:86:x:His-E6AP:86	1	3	1.42512	1.26558e+06	982141	1	1.89232	FALSE	2.09703	0	33973	0.0121646	4.20622	661833	513608	513608	0.453028	0	F1711_sailerc_072	2	2	0	2	1	995.102
-3.1708	1234	2	3907	0	88785	0	0.036	33973		0	F1711_sailerc_073	882.783	2	1	610181	His-E6AP:His-E6AP	F1711_sailerc_062.08847.08847.3	38.43	KGASSAYLENSK-KGASSAYLENSK-a1-b1	991.86	4374_F1711_sailerc_073	xlink:light	KGASSAYLENSK-KGASSAYLENSK-a1-b1::3::xlink:light	His-E6AP:86:x:His-E6AP:86	1	3	1.77913	1.23104e+06	955337	1	2.18489	FALSE	9.09017	0	33973	0.0100061	4.6878	514783	399492	540063	7.43887	0	F1711_sailerc_073	2	2	0	1	1	1000.95
0.136345	1233	1	3904	0	88679	0	0.07	11149		0	F1711_sailerc_016	886.804	2	0	697319	His-E6AP:His-E6AP	F1711_sailerc_053.08983.08983.3	31.34	KGASSAYLENSK-KGASSAYLENSK-a1-b1	993.293	4373_F1711_sailerc_016	xlink:heavy	KGASSAYLENSK-KGASSAYLENSK-a1-b1::3::xlink:heavy	His-E6AP:86:x:His-E6AP:86	0	3	-	-	-	-	-	-	-	-	-	-	-	-	-	-	-	-	-	-	-	-	-	-	-
0.136345	1233	1	3904	0	88681	0	0.07	11149		0	F1711_sailerc_017	886.804	2	0	697319	His-E6AP:His-E6AP	F1711_sailerc_053.08983.08983.3	31.34	KGASSAYLENSK-KGASSAYLENSK-a1-b1	991	4373_F1711_sailerc_017	xlink:heavy	KGASSAYLENSK-KGASSAYLENSK-a1-b1::3::xlink:heavy	His-E6AP:86:x:His-E6AP:86	0	3	-	-	-	-	-	-	-	-	-	-	-	-	-	-	-	-	-	-	-	-	-	-	-
0.136345	1233	1	3904	0	88682	0	0.07	11149		0	F1711_sailerc_018	886.804	2	0	697319	His-E6AP:His-E6AP	F1711_sailerc_053.08983.08983.3	31.34	KGASSAYLENSK-KGASSAYLENSK-a1-b1	996.127	4373_F1711_sailerc_018	xlink:heavy	KGASSAYLENSK-KGASSAYLENSK-a1-b1::3::xlink:heavy	His-E6AP:86:x:His-E6AP:86	0	3	-	-	-	-	-	-	-	-	-	-	-	-	-	-	-	-	-	-	-	-	-	-	-
0.136345	1233	1	3904	0	88683	0	0.07	11149		0	F1711_sailerc_019	886.804	2	0	697319	His-E6AP:His-E6AP	F1711_sailerc_053.08983.08983.3	31.34	KGASSAYLENSK-KGASSAYLENSK-a1-b1	1004.44	4373_F1711_sailerc_019	xlink:heavy	KGASSAYLENSK-KGASSAYLENSK-a1-b1::3::xlink:heavy	His-E6AP:86:x:His-E6AP:86	0	3	-	-	-	-	-	-	-	-	-	-	-	-	-	-	-	-	-	-	-	-	-	-	-
0.136345	1233	1	3904	0	88684	0	0.07	11149		0	F1711_sailerc_020	886.804	2	0	697319	His-E6AP:His-E6AP	F1711_sailerc_053.08983.08983.3	31.34	KGASSAYLENSK-KGASSAYLENSK-a1-b1	999.556	4373_F1711_sailerc_020	xlink:heavy	KGASSAYLENSK-KGASSAYLENSK-a1-b1::3::xlink:heavy	His-E6AP:86:x:His-E6AP:86	0	3	-	-	-	-	-	-	-	-	-	-	-	-	-	-	-	-	-	-	-	-	-	-	-
0.136345	1233	1	3904	0	88685	0	0.07	11149		0	F1711_sailerc_021	886.804	2	0	697319	His-E6AP:His-E6AP	F1711_sailerc_053.08983.08983.3	31.34	KGASSAYLENSK-KGASSAYLENSK-a1-b1	997.691	4373_F1711_sailerc_021	xlink:heavy	KGASSAYLENSK-KGASSAYLENSK-a1-b1::3::xlink:heavy	His-E6AP:86:x:His-E6AP:86	0	3	-	-	-	-	-	-	-	-	-	-	-	-	-	-	-	-	-	-	-	-	-	-	-
0.136345	1233	1	3904	0	88686	0	0.07	11149		0	F1711_sailerc_022	886.804	2	1	697319	His-E6AP:His-E6AP	F1711_sailerc_053.08983.08983.3	31.34	KGASSAYLENSK-KGASSAYLENSK-a1-b1	990.648	4373_F1711_sailerc_022	xlink:heavy	KGASSAYLENSK-KGASSAYLENSK-a1-b1::3::xlink:heavy	His-E6AP:86:x:His-E6AP:86	1	3	0.229882	281440	281440	2	0.904535	FALSE	3.96299	0	11149	0.0511557	3.2781	347353	347353	347353	4.60274	0	F1711_sailerc_022	2	2	0	2	1	994.611
0.136345	1233	1	3904	0	88687	0	0.07	11149		0	F1711_sailerc_023	886.804	2	1	697319	His-E6AP:His-E6AP	F1711_sailerc_053.08983.08983.3	31.34	KGASSAYLENSK-KGASSAYLENSK-a1-b1	992.724	4373_F1711_sailerc_023	xlink:heavy	KGASSAYLENSK-KGASSAYLENSK-a1-b1::3::xlink:heavy	His-E6AP:86:x:His-E6AP:86	1	3	0.518256	328197	328197	1	1.14286	FALSE	-4.63722	0	11149	0.0373284	2.76606	332399	332399	332399	-3.99657	0	F1711_sailerc_023	2	2	0	2	1	988.087
0.136345	1233	1	3904	0	88688	0	0.07	11149		0	F1711_sailerc_026	886.804	2	0	697319	His-E6AP:His-E6AP	F1711_sailerc_053.08983.08983.3	31.34	KGASSAYLENSK-KGASSAYLENSK-a1-b1	1034.61	4373_F1711_sailerc_026	xlink:heavy	KGASSAYLENSK-KGASSAYLENSK-a1-b1::3::xlink:heavy	His-E6AP:86:x:His-E6AP:86	0	3	-	-	-	-	-	-	-	-	-	-	-	-	-	-	-	-	-	-	-	-	-	-	-
0.136345	1233	1	3904	0	88689	0	0.07	11149		0	F1711_sailerc_027	886.804	2	0	697319	His-E6AP:His-E6AP	F1711_sailerc_053.08983.08983.3	31.34	KGASSAYLENSK-KGASSAYLENSK-a1-b1	1014.63	4373_F1711_sailerc_027	xlink:heavy	KGASSAYLENSK-KGASSAYLENSK-a1-b1::3::xlink:heavy	His-E6AP:86:x:His-E6AP:86	0	3	-	-	-	-	-	-	-	-	-	-	-	-	-	-	-	-	-	-	-	-	-	-	-
0.136345	1233	1	3904	0	88690	0	0.07	11149		0	F1711_sailerc_028	886.804	2	0	697319	His-E6AP:His-E6AP	F1711_sailerc_053.08983.08983.3	31.34	KGASSAYLENSK-KGASSAYLENSK-a1-b1	1011.36	4373_F1711_sailerc_028	xlink:heavy	KGASSAYLENSK-KGASSAYLENSK-a1-b1::3::xlink:heavy	His-E6AP:86:x:His-E6AP:86	0	3	-	-	-	-	-	-	-	-	-	-	-	-	-	-	-	-	-	-	-	-	-	-	-
0.136345	1233	1	3904	0	88692	0	0.07	11149		0	F1711_sailerc_029	886.804	2	0	697319	His-E6AP:His-E6AP	F1711_sailerc_053.08983.08983.3	31.34	KGASSAYLENSK-KGASSAYLENSK-a1-b1	1014.41	4373_F1711_sailerc_029	xlink:heavy	KGASSAYLENSK-KGASSAYLENSK-a1-b1::3::xlink:heavy	His-E6AP:86:x:His-E6AP:86	0	3	-	-	-	-	-	-	-	-	-	-	-	-	-	-	-	-	-	-	-	-	-	-	-
0.136345	1233	1	3904	0	88693	0	0.07	11149		0	F1711_sailerc_030	886.804	2	0	697319	His-E6AP:His-E6AP	F1711_sailerc_053.08983.08983.3	31.34	KGASSAYLENSK-KGASSAYLENSK-a1-b1	1001.97	4373_F1711_sailerc_030	xlink:heavy	KGASSAYLENSK-KGASSAYLENSK-a1-b1::3::xlink:heavy	His-E6AP:86:x:His-E6AP:86	0	3	-	-	-	-	-	-	-	-	-	-	-	-	-	-	-	-	-	-	-	-	-	-	-
0.136345	1233	1	3904	0	88694	0	0.07	11149		0	F1711_sailerc_031	886.804	2	0	697319	His-E6AP:His-E6AP	F1711_sailerc_053.08983.08983.3	31.34	KGASSAYLENSK-KGASSAYLENSK-a1-b1	998.927	4373_F1711_sailerc_031	xlink:heavy	KGASSAYLENSK-KGASSAYLENSK-a1-b1::3::xlink:heavy	His-E6AP:86:x:His-E6AP:86	0	3	-	-	-	-	-	-	-	-	-	-	-	-	-	-	-	-	-	-	-	-	-	-	-
0.136345	1233	1	3904	0	88695	0	0.07	11149		0	F1711_sailerc_032	886.804	2	0	697319	His-E6AP:His-E6AP	F1711_sailerc_053.08983.08983.3	31.34	KGASSAYLENSK-KGASSAYLENSK-a1-b1	990.11	4373_F1711_sailerc_032	xlink:heavy	KGASSAYLENSK-KGASSAYLENSK-a1-b1::3::xlink:heavy	His-E6AP:86:x:His-E6AP:86	0	3	-	-	-	-	-	-	-	-	-	-	-	-	-	-	-	-	-	-	-	-	-	-	-
0.136345	1233	1	3904	0	88696	0	0.07	11149		0	F1711_sailerc_033	886.804	2	1	697319	His-E6AP:His-E6AP	F1711_sailerc_053.08983.08983.3	31.34	KGASSAYLENSK-KGASSAYLENSK-a1-b1	988.461	4373_F1711_sailerc_033	xlink:heavy	KGASSAYLENSK-KGASSAYLENSK-a1-b1::3::xlink:heavy	His-E6AP:86:x:His-E6AP:86	0	3	-3.54167	172392	172392	1	-2.21242	FALSE	94.9692	0	11149	0.215539	-0.068599	272736	272736	272736	95.6117	0	F1711_sailerc_033	2	0	0	1	1	1083.43
0.136345	1233	1	3904	0	88697	0	0.07	11149		0	F1711_sailerc_036	886.804	2	0	697319	His-E6AP:His-E6AP	F1711_sailerc_053.08983.08983.3	31.34	KGASSAYLENSK-KGASSAYLENSK-a1-b1	1029.14	4373_F1711_sailerc_036	xlink:heavy	KGASSAYLENSK-KGASSAYLENSK-a1-b1::3::xlink:heavy	His-E6AP:86:x:His-E6AP:86	0	3	-	-	-	-	-	-	-	-	-	-	-	-	-	-	-	-	-	-	-	-	-	-	-
0.136345	1233	1	3904	0	88698	0	0.07	11149		0	F1711_sailerc_037	886.804	2	0	697319	His-E6AP:His-E6AP	F1711_sailerc_053.08983.08983.3	31.34	KGASSAYLENSK-KGASSAYLENSK-a1-b1	999.862	4373_F1711_sailerc_037	xlink:heavy	KGASSAYLENSK-KGASSAYLENSK-a1-b1::3::xlink:heavy	His-E6AP:86:x:His-E6AP:86	0	3	-	-	-	-	-	-	-	-	-	-	-	-	-	-	-	-	-	-	-	-	-	-	-
0.136345	1233	1	3904	0	88699	0	0.07	11149		0	F1711_sailerc_038	886.804	2	0	697319	His-E6AP:His-E6AP	F1711_sailerc_053.08983.08983.3	31.34	KGASSAYLENSK-KGASSAYLENSK-a1-b1	1004.64	4373_F1711_sailerc_038	xlink:heavy	KGASSAYLENSK-KGASSAYLENSK-a1-b1::3::xlink:heavy	His-E6AP:86:x:His-E6AP:86	0	3	-	-	-	-	-	-	-	-	-	-	-	-	-	-	-	-	-	-	-	-	-	-	-
0.136345	1233	1	3904	0	88700	0	0.07	11149		0	F1711_sailerc_039	886.804	2	0	697319	His-E6AP:His-E6AP	F1711_sailerc_053.08983.08983.3	31.34	KGASSAYLENSK-KGASSAYLENSK-a1-b1	1013.02	4373_F1711_sailerc_039	xlink:heavy	KGASSAYLENSK-KGASSAYLENSK-a1-b1::3::xlink:heavy	His-E6AP:86:x:His-E6AP:86	0	3	-	-	-	-	-	-	-	-	-	-	-	-	-	-	-	-	-	-	-	-	-	-	-
0.136345	1233	1	3904	0	88701	0	0.07	11149		0	F1711_sailerc_040	886.804	2	0	697319	His-E6AP:His-E6AP	F1711_sailerc_053.08983.08983.3	31.34	KGASSAYLENSK-KGASSAYLENSK-a1-b1	1001.02	4373_F1711_sailerc_040	xlink:heavy	KGASSAYLENSK-KGASSAYLENSK-a1-b1::3::xlink:heavy	His-E6AP:86:x:His-E6AP:86	0	3	-	-	-	-	-	-	-	-	-	-	-	-	-	-	-	-	-	-	-	-	-	-	-
0.136345	1233	1	3904	0	88703	0	0.07	11149		0	F1711_sailerc_041	886.804	2	0	697319	His-E6AP:His-E6AP	F1711_sailerc_053.08983.08983.3	31.34	KGASSAYLENSK-KGASSAYLENSK-a1-b1	1000.52	4373_F1711_sailerc_041	xlink:heavy	KGASSAYLENSK-KGASSAYLENSK-a1-b1::3::xlink:heavy	His-E6AP:86:x:His-E6AP:86	0	3	-	-	-	-	-	-	-	-	-	-	-	-	-	-	-	-	-	-	-	-	-	-	-
0.136345	1233	1	3904	0	88704	0	0.07	11149		0	F1711_sailerc_042	886.804	2	0	697319	His-E6AP:His-E6AP	F1711_sailerc_053.08983.08983.3	31.34	KGASSAYLENSK-KGASSAYLENSK-a1-b1	989.098	4373_F1711_sailerc_042	xlink:heavy	KGASSAYLENSK-KGASSAYLENSK-a1-b1::3::xlink:heavy	His-E6AP:86:x:His-E6AP:86	0	3	-	-	-	-	-	-	-	-	-	-	-	-	-	-	-	-	-	-	-	-	-	-	-
0.136345	1233	1	3904	0	88705	0	0.07	11149		0	F1711_sailerc_043	886.804	2	0	697319	His-E6AP:His-E6AP	F1711_sailerc_053.08983.08983.3	31.34	KGASSAYLENSK-KGASSAYLENSK-a1-b1	990.694	4373_F1711_sailerc_043	xlink:heavy	KGASSAYLENSK-KGASSAYLENSK-a1-b1::3::xlink:heavy	His-E6AP:86:x:His-E6AP:86	0	3	-	-	-	-	-	-	-	-	-	-	-	-	-	-	-	-	-	-	-	-	-	-	-
-3.1708	1234	2	3905	0	88706	0	0.07	11149		0	F1711_sailerc_046	886.804	2	0	697319	His-E6AP:His-E6AP	F1711_sailerc_053.08983.08983.3	31.34	KGASSAYLENSK-KGASSAYLENSK-a1-b1	1015.3	4373_F1711_sailerc_046	xlink:heavy	KGASSAYLENSK-KGASSAYLENSK-a1-b1::3::xlink:heavy	His-E6AP:86:x:His-E6AP:86	0	3	-	-	-	-	-	-	-	-	-	-	-	-	-	-	-	-	-	-	-	-	-	-	-
-3.1708	1234	2	3905	0	88707	0	0.07	11149		0	F1711_sailerc_047	886.804	2	0	697319	His-E6AP:His-E6AP	F1711_sailerc_053.08983.08983.3	31.34	KGASSAYLENSK-KGASSAYLENSK-a1-b1	1001.51	4373_F1711_sailerc_047	xlink:heavy	KGASSAYLENSK-KGASSAYLENSK-a1-b1::3::xlink:heavy	His-E6AP:86:x:His-E6AP:86	0	3	-	-	-	-	-	-	-	-	-	-	-	-	-	-	-	-	-	-	-	-	-	-	-
-3.1708	1234	2	3905	0	88708	0	0.07	11149		0	F1711_sailerc_048	886.804	2	0	697319	His-E6AP:His-E6AP	F1711_sailerc_053.08983.08983.3	31.34	KGASSAYLENSK-KGASSAYLENSK-a1-b1	996.246	4373_F1711_sailerc_048	xlink:heavy	KGASSAYLENSK-KGASSAYLENSK-a1-b1::3::xlink:heavy	His-E6AP:86:x:His-E6AP:86	0	3	-	-	-	-	-	-	-	-	-	-	-	-	-	-	-	-	-	-	-	-	-	-	-
-3.1708	1234	2	3905	0	88709	0	0.07	11149		0	F1711_sailerc_049	886.804	2	0	697319	His-E6AP:His-E6AP	F1711_sailerc_053.08983.08983.3	31.34	KGASSAYLENSK-KGASSAYLENSK-a1-b1	1008.8	4373_F1711_sailerc_049	xlink:heavy	KGASSAYLENSK-KGASSAYLENSK-a1-b1::3::xlink:heavy	His-E6AP:86:x:His-E6AP:86	0	3	-	-	-	-	-	-	-	-	-	-	-	-	-	-	-	-	-	-	-	-	-	-	-
-3.1708	1234	2	3905	0	88710	0	0.07	11149		0	F1711_sailerc_050	886.804	2	0	697319	His-E6AP:His-E6AP	F1711_sailerc_053.08983.08983.3	31.34	KGASSAYLENSK-KGASSAYLENSK-a1-b1	1000.74	4373_F1711_sailerc_050	xlink:heavy	KGASSAYLENSK-KGASSAYLENSK-a1-b1::3::xlink:heavy	His-E6AP:86:x:His-E6AP:86	0	3	-	-	-	-	-	-	-	-	-	-	-	-	-	-	-	-	-	-	-	-	-	-	-
-3.1708	1234	2	3905	0	88711	0	0.07	11149		0	F1711_sailerc_051	886.804	2	0	697319	His-E6AP:His-E6AP	F1711_sailerc_053.08983.08983.3	31.34	KGASSAYLENSK-KGASSAYLENSK-a1-b1	999.326	4373_F1711_sailerc_051	xlink:heavy	KGASSAYLENSK-KGASSAYLENSK-a1-b1::3::xlink:heavy	His-E6AP:86:x:His-E6AP:86	0	3	-	-	-	-	-	-	-	-	-	-	-	-	-	-	-	-	-	-	-	-	-	-	-
-3.1708	1234	2	3905	0	88712	0	0.07	11149		0	F1711_sailerc_052	886.804	2	1	697319	His-E6AP:His-E6AP	F1711_sailerc_053.08983.08983.3	31.34	KGASSAYLENSK-KGASSAYLENSK-a1-b1	993.828	4373_F1711_sailerc_052	xlink:heavy	KGASSAYLENSK-KGASSAYLENSK-a1-b1::3::xlink:heavy	His-E6AP:86:x:His-E6AP:86	1	3	1.48631	20937.8	16248.6	1	1.94289	FALSE	-2.41959	0	11149	0.0114422	4.51071	10705.8	8308.16	16259.6	-1.78059	0	F1711_sailerc_052	2	2	0	1	1	991.408
-3.1708	1234	2	3905	0	88714	0	0.07	11149		1	F1711_sailerc_053	886.804	2	1	697319	His-E6AP:His-E6AP	F1711_sailerc_053.08983.08983.3	31.34	KGASSAYLENSK-KGASSAYLENSK-a1-b1	991	4373_F1711_sailerc_053	xlink:heavy	KGASSAYLENSK-KGASSAYLENSK-a1-b1::3::xlink:heavy	His-E6AP:86:x:His-E6AP:86	1	3	0.0613073	694487	538950	1	0.765218	FALSE	0.531	0	11149	0.060619	3.34218	302562	234800	661207	0.665433	1	F1711_sailerc_053	2	2	1	1	1	991.531
-3.1708	1234	2	3905	0	88715	0	0.07	11149		0	F1711_sailerc_056	886.804	2	0	697319	His-E6AP:His-E6AP	F1711_sailerc_053.08983.08983.3	31.34	KGASSAYLENSK-KGASSAYLENSK-a1-b1	1002.18	4373_F1711_sailerc_056	xlink:heavy	KGASSAYLENSK-KGASSAYLENSK-a1-b1::3::xlink:heavy	His-E6AP:86:x:His-E6AP:86	0	3	-	-	-	-	-	-	-	-	-	-	-	-	-	-	-	-	-	-	-	-	-	-	-
-3.1708	1234	2	3905	0	88716	0	0.07	11149		0	F1711_sailerc_057	886.804	2	0	697319	His-E6AP:His-E6AP	F1711_sailerc_053.08983.08983.3	31.34	KGASSAYLENSK-KGASSAYLENSK-a1-b1	1015.01	4373_F1711_sailerc_057	xlink:heavy	KGASSAYLENSK-KGASSAYLENSK-a1-b1::3::xlink:heavy	His-E6AP:86:x:His-E6AP:86	0	3	-	-	-	-	-	-	-	-	-	-	-	-	-	-	-	-	-	-	-	-	-	-	-
-3.1708	1234	2	3905	0	88717	0	0.07	11149		0	F1711_sailerc_058	886.804	2	0	697319	His-E6AP:His-E6AP	F1711_sailerc_053.08983.08983.3	31.34	KGASSAYLENSK-KGASSAYLENSK-a1-b1	1010	4373_F1711_sailerc_058	xlink:heavy	KGASSAYLENSK-KGASSAYLENSK-a1-b1::3::xlink:heavy	His-E6AP:86:x:His-E6AP:86	0	3	-	-	-	-	-	-	-	-	-	-	-	-	-	-	-	-	-	-	-	-	-	-	-
-3.1708	1234	2	3905	0	88718	0	0.07	11149		0	F1711_sailerc_059	886.804	2	0	697319	His-E6AP:His-E6AP	F1711_sailerc_053.08983.08983.3	31.34	KGASSAYLENSK-KGASSAYLENSK-a1-b1	999.876	4373_F1711_sailerc_059	xlink:heavy	KGASSAYLENSK-KGASSAYLENSK-a1-b1::3::xlink:heavy	His-E6AP:86:x:His-E6AP:86	0	3	-	-	-	-	-	-	-	-	-	-	-	-	-	-	-	-	-	-	-	-	-	-	-
-3.1708	1234	2	3905	0	88719	0	0.07	11149		0	F1711_sailerc_060	886.804	2	0	697319	His-E6AP:His-E6AP	F1711_sailerc_053.08983.08983.3	31.34	KGASSAYLENSK-KGASSAYLENSK-a1-b1	1002.48	4373_F1711_sailerc_060	xlink:heavy	KGASSAYLENSK-KGASSAYLENSK-a1-b1::3::xlink:heavy	His-E6AP:86:x:His-E6AP:86	0	3	-	-	-	-	-	-	-	-	-	-	-	-	-	-	-	-	-	-	-	-	-	-	-
-3.1708	1234	2	3905	0	88720	0	0.07	11149		0	F1711_sailerc_061	886.804	2	0	697319	His-E6AP:His-E6AP	F1711_sailerc_053.08983.08983.3	31.34	KGASSAYLENSK-KGASSAYLENSK-a1-b1	1005.03	4373_F1711_sailerc_061	xlink:heavy	KGASSAYLENSK-KGASSAYLENSK-a1-b1::3::xlink:heavy	His-E6AP:86:x:His-E6AP:86	0	3	-	-	-	-	-	-	-	-	-	-	-	-	-	-	-	-	-	-	-	-	-	-	-
-3.1708	1234	2	3905	0	88721	0	0.036	33977		1	F1711_sailerc_062	886.806	2	0	222303	His-E6AP:His-E6AP	F1711_sailerc_062.08840.08840.3	38.43	KGASSAYLENSK-KGASSAYLENSK-a1-b1	990	4373_F1711_sailerc_062	xlink:heavy	KGASSAYLENSK-KGASSAYLENSK-a1-b1::3::xlink:heavy	His-E6AP:86:x:His-E6AP:86	0	3	-	-	-	-	-	-	-	-	-	-	-	-	-	-	-	-	-	-	-	-	-	-	-
-3.1708	1234	2	3905	0	88722	0	0.07	11149		0	F1711_sailerc_063	886.804	2	0	697319	His-E6AP:His-E6AP	F1711_sailerc_053.08983.08983.3	31.34	KGASSAYLENSK-KGASSAYLENSK-a1-b1	990.401	4373_F1711_sailerc_063	xlink:heavy	KGASSAYLENSK-KGASSAYLENSK-a1-b1::3::xlink:heavy	His-E6AP:86:x:His-E6AP:86	0	3	-	-	-	-	-	-	-	-	-	-	-	-	-	-	-	-	-	-	-	-	-	-	-
-3.1708	1234	2	3905	0	88723	0	0.07	11149		0	F1711_sailerc_066	886.804	2	0	697319	His-E6AP:His-E6AP	F1711_sailerc_053.08983.08983.3	31.34	KGASSAYLENSK-KGASSAYLENSK-a1-b1	1020.82	4373_F1711_sailerc_066	xlink:heavy	KGASSAYLENSK-KGASSAYLENSK-a1-b1::3::xlink:heavy	His-E6AP:86:x:His-E6AP:86	0	3	-	-	-	-	-	-	-	-	-	-	-	-	-	-	-	-	-	-	-	-	-	-	-
-3.1708	1234	2	3905	0	88725	0	0.07	11149		0	F1711_sailerc_067	886.804	2	0	697319	His-E6AP:His-E6AP	F1711_sailerc_053.08983.08983.3	31.34	KGASSAYLENSK-KGASSAYLENSK-a1-b1	1000.51	4373_F1711_sailerc_067	xlink:heavy	KGASSAYLENSK-KGASSAYLENSK-a1-b1::3::xlink:heavy	His-E6AP:86:x:His-E6AP:86	0	3	-	-	-	-	-	-	-	-	-	-	-	-	-	-	-	-	-	-	-	-	-	-	-
-3.1708	1234	2	3905	0	88726	0	0.07	11149		0	F1711_sailerc_068	886.804	2	0	697319	His-E6AP:His-E6AP	F1711_sailerc_053.08983.08983.3	31.34	KGASSAYLENSK-KGASSAYLENSK-a1-b1	1002.69	4373_F1711_sailerc_068	xlink:heavy	KGASSAYLENSK-KGASSAYLENSK-a1-b1::3::xlink:heavy	His-E6AP:86:x:His-E6AP:86	0	3	-	-	-	-	-	-	-	-	-	-	-	-	-	-	-	-	-	-	-	-	-	-	-
-3.1708	1234	2	3905	0	88727	0	0.07	11149		0	F1711_sailerc_069	886.804	2	0	697319	His-E6AP:His-E6AP	F1711_sailerc_053.08983.08983.3	31.34	KGASSAYLENSK-KGASSAYLENSK-a1-b1	997.667	4373_F1711_sailerc_069	xlink:heavy	KGASSAYLENSK-KGASSAYLENSK-a1-b1::3::xlink:heavy	His-E6AP:86:x:His-E6AP:86	0	3	-	-	-	-	-	-	-	-	-	-	-	-	-	-	-	-	-	-	-	-	-	-	-
-3.1708	1234	2	3905	0	88728	0	0.07	11149		0	F1711_sailerc_070	886.804	2	0	697319	His-E6AP:His-E6AP	F1711_sailerc_053.08983.08983.3	31.34	KGASSAYLENSK-KGASSAYLENSK-a1-b1	1002.73	4373_F1711_sailerc_070	xlink:heavy	KGASSAYLENSK-KGASSAYLENSK-a1-b1::3::xlink:heavy	His-E6AP:86:x:His-E6AP:86	0	3	-	-	-	-	-	-	-	-	-	-	-	-	-	-	-	-	-	-	-	-	-	-	-
-3.1708	1234	2	3905	0	88729	0	0.07	11149		0	F1711_sailerc_071	886.804	2	0	697319	His-E6AP:His-E6AP	F1711_sailerc_053.08983.08983.3	31.34	KGASSAYLENSK-KGASSAYLENSK-a1-b1	1002.93	4373_F1711_sailerc_071	xlink:heavy	KGASSAYLENSK-KGASSAYLENSK-a1-b1::3::xlink:heavy	His-E6AP:86:x:His-E6AP:86	0	3	-	-	-	-	-	-	-	-	-	-	-	-	-	-	-	-	-	-	-	-	-	-	-
-3.1708	1234	2	3905	0	88730	0	0.07	11149		0	F1711_sailerc_072	886.804	2	0	697319	His-E6AP:His-E6AP	F1711_sailerc_053.08983.08983.3	31.34	KGASSAYLENSK-KGASSAYLENSK-a1-b1	993.293	4373_F1711_sailerc_072	xlink:heavy	KGASSAYLENSK-KGASSAYLENSK-a1-b1::3::xlink:heavy	His-E6AP:86:x:His-E6AP:86	0	3	-	-	-	-	-	-	-	-	-	-	-	-	-	-	-	-	-	-	-	-	-	-	-
-3.1708	1234	2	3905	0	88731	0	0.07	11149		0	F1711_sailerc_073	886.804	2	1	697319	His-E6AP:His-E6AP	F1711_sailerc_053.08983.08983.3	31.34	KGASSAYLENSK-KGASSAYLENSK-a1-b1	992.149	4373_F1711_sailerc_073	xlink:heavy	KGASSAYLENSK-KGASSAYLENSK-a1-b1::3::xlink:heavy	His-E6AP:86:x:His-E6AP:86	1	3	1.4182	443249	343979	1	1.88661	FALSE	5.12421	0	11149	0.0122553	4.67326	242478	188173	406304	5.77118	0	F1711_sailerc_073	2	2	0	1	1	997.273
-0.088857	903	0	3156	0	382291	0	0.146	56885		0	F1711_sailerc_016	704.39	6	0	11485140	His-E6AP:His-E6AP	F1711_sailerc_042.14627.14627.3	25.32	AITYAKGFGML-EKLKER-a6-b4	1398.05	254_F1711_sailerc_016	xlink:light	AITYAKGFGML-EKLKER-a6-b4::3::xlink:light	His-E6AP:855:x:His-E6AP:866	0	3	-	-	-	-	-	-	-	-	-	-	-	-	-	-	-	-	-	-	-	-	-	-	-
-0.088857	903	0	3156	0	382292	0	0.146	56885		0	F1711_sailerc_017	704.39	6	0	11485140	His-E6AP:His-E6AP	F1711_sailerc_042.14627.14627.3	25.32	AITYAKGFGML-EKLKER-a6-b4	1393	254_F1711_sailerc_017	xlink:light	AITYAKGFGML-EKLKER-a6-b4::3::xlink:light	His-E6AP:855:x:His-E6AP:866	0	3	-	-	-	-	-	-	-	-	-	-	-	-	-	-	-	-	-	-	-	-	-	-	-
-0.088857	903	0	3156	0	382293	0	0.146	56885		0	F1711_sailerc_018	704.39	6	1	11485140	His-E6AP:His-E6AP	F1711_sailerc_042.14627.14627.3	25.32	AITYAKGFGML-EKLKER-a6-b4	1399.5	254_F1711_sailerc_018	xlink:light	AITYAKGFGML-EKLKER-a6-b4::3::xlink:light	His-E6AP:855:x:His-E6AP:866	1	3	-0.0182704	94894.2	94894.2	1	0.699452	FALSE	-65.5695	0	56885	0.0652721	2.74936	80042.6	80042.6	100806	-72.7574	0	F1711_sailerc_018	6	0	0	1	1	1333.93
-0.088857	903	0	3156	0	382294	0	0.146	56885		0	F1711_sailerc_019	704.39	6	1	11485140	His-E6AP:His-E6AP	F1711_sailerc_042.14627.14627.3	25.32	AITYAKGFGML-EKLKER-a6-b4	1402.93	254_F1711_sailerc_019	xlink:light	AITYAKGFGML-EKLKER-a6-b4::3::xlink:light	His-E6AP:855:x:His-E6AP:866	1	3	1.27095	105885	105885	1	1.76491	FALSE	-11.0049	0	56885	0.0145788	4.01938	79653.2	79653.2	105968	-18.1059	0	F1711_sailerc_019	6	4	0	1	1	1391.93
-0.088857	903	0	3156	0	382295	0	0.146	56885		0	F1711_sailerc_020	704.39	6	1	11485140	His-E6AP:His-E6AP	F1711_sailerc_042.14627.14627.3	25.32	AITYAKGFGML-EKLKER-a6-b4	1399.48	254_F1711_sailerc_020	xlink:light	AITYAKGFGML-EKLKER-a6-b4::3::xlink:light	His-E6AP:855:x:His-E6AP:866	1	3	0.891611	2.07498e+06	2.07498e+06	2	1.45141	FALSE	25.4004	0	56885	0.0237183	4.12745	2.89749e+06	2.89749e+06	2.89749e+06	18.274	0	F1711_sailerc_020	6	2	0	3	1	1424.88
-0.088857	903	0	3156	0	382296	0	0.146	56885		0	F1711_sailerc_021	704.39	6	1	11485140	His-E6AP:His-E6AP	F1711_sailerc_042.14627.14627.3	25.32	AITYAKGFGML-EKLKER-a6-b4	1396.64	254_F1711_sailerc_021	xlink:light	AITYAKGFGML-EKLKER-a6-b4::3::xlink:light	His-E6AP:855:x:His-E6AP:866	1	3	-0.515901	3.0328e+07	3.0328e+07	1	0.288191	FALSE	20.9685	0	56885	0.0971633	2.17642	4131160	4131160	5.80201e+06	13.8594	0	F1711_sailerc_021	6	2	0	2	1	1417.61
-0.088857	903	0	3156	0	382297	0	0.146	56885		0	F1711_sailerc_022	704.39	6	1	11485140	His-E6AP:His-E6AP	F1711_sailerc_042.14627.14627.3	25.32	AITYAKGFGML-EKLKER-a6-b4	1392.66	254_F1711_sailerc_022	xlink:light	AITYAKGFGML-EKLKER-a6-b4::3::xlink:light	His-E6AP:855:x:His-E6AP:866	1	3	2.01115	1.18893e+08	1.18893e+08	1	2.37664	FALSE	4.38841	0	56885	0.0100061	4.85487	10914948	10914948	14038801	-2.77528	0	F1711_sailerc_022	6	5	0	2	1	1397.05
-0.088857	903	0	3156	0	382298	0	0.146	56885		0	F1711_sailerc_023	704.39	6	1	11485140	His-E6AP:His-E6AP	F1711_sailerc_042.14627.14627.3	25.32	AITYAKGFGML-EKLKER-a6-b4	1395.31	254_F1711_sailerc_023	xlink:light	AITYAKGFGML-EKLKER-a6-b4::3::xlink:light	His-E6AP:855:x:His-E6AP:866	1	3	1.68272	9.82703e+07	9.82703e+07	1	2.10521	FALSE	3.33352	0	56885	0.0100432	4.6432	13953727	13953727	14504459	-3.84031	0	F1711_sailerc_023	6	4	0	2	1	1398.64
-0.088857	903	0	3156	0	382299	0	0.146	56885		0	F1711_sailerc_026	704.39	6	0	11485140	His-E6AP:His-E6AP	F1711_sailerc_042.14627.14627.3	25.32	AITYAKGFGML-EKLKER-a6-b4	1429.13	254_F1711_sailerc_026	xlink:light	AITYAKGFGML-EKLKER-a6-b4::3::xlink:light	His-E6AP:855:x:His-E6AP:866	0	3	-	-	-	-	-	-	-	-	-	-	-	-	-	-	-	-	-	-	-	-	-	-	-
-0.088857	903	0	3156	0	382301	0	0.146	56885		0	F1711_sailerc_027	704.39	6	0	11485140	His-E6AP:His-E6AP	F1711_sailerc_042.14627.14627.3	25.32	AITYAKGFGML-EKLKER-a6-b4	1419.65	254_F1711_sailerc_027	xlink:light	AITYAKGFGML-EKLKER-a6-b4::3::xlink:light	His-E6AP:855:x:His-E6AP:866	0	3	-	-	-	-	-	-	-	-	-	-	-	-	-	-	-	-	-	-	-	-	-	-	-
-0.088857	903	0	3156	0	382302	0	0.146	56885		0	F1711_sailerc_028	704.39	6	0	11485140	His-E6AP:His-E6AP	F1711_sailerc_042.14627.14627.3	25.32	AITYAKGFGML-EKLKER-a6-b4	1410.17	254_F1711_sailerc_028	xlink:light	AITYAKGFGML-EKLKER-a6-b4::3::xlink:light	His-E6AP:855:x:His-E6AP:866	0	3	-	-	-	-	-	-	-	-	-	-	-	-	-	-	-	-	-	-	-	-	-	-	-
-0.088857	903	0	3156	0	382303	0	0.146	56885		0	F1711_sailerc_029	704.39	6	1	11485140	His-E6AP:His-E6AP	F1711_sailerc_042.14627.14627.3	25.32	AITYAKGFGML-EKLKER-a6-b4	1411.84	254_F1711_sailerc_029	xlink:light	AITYAKGFGML-EKLKER-a6-b4::3::xlink:light	His-E6AP:855:x:His-E6AP:866	0	3	-1.61818	155703	155703	1	-0.622776	FALSE	85.7272	0	56885	0.16829	0.968611	154893	154893	154893	78.6452	0	F1711_sailerc_029	6	0	0	1	1	1497.57
-0.088857	903	0	3156	0	382304	0	0.138	49409		1	F1711_sailerc_030	704.39	6	1	3.84313e+06	His-E6AP:His-E6AP	F1711_sailerc_030.14604.14604.3	23.39	AITYAKGFGML-EKLKER-a6-b4	1422	254_F1711_sailerc_030	xlink:light	AITYAKGFGML-EKLKER-a6-b4::3::xlink:light	His-E6AP:855:x:His-E6AP:866	1	3	0.962435	8.65555e+06	8.65555e+06	2	1.50994	FALSE	10.7	0	49409	0.0216662	3.99459	2.33072e+06	2.33072e+06	4.00834e+06	24.2512	1	F1711_sailerc_030	6	2	1	2	1	1432.7
-0.088857	903	0	3156	0	382305	0	0.108	49405		1	F1711_sailerc_031	704.391	6	1	1.80581e+06	His-E6AP:His-E6AP	F1711_sailerc_031.14644.14644.3	27.39	AITYAKGFGML-EKLKER-a6-b4	1429	254_F1711_sailerc_031	xlink:light	AITYAKGFGML-EKLKER-a6-b4::3::xlink:light	His-E6AP:855:x:His-E6AP:866	1	3	1.42093	2.18748e+07	2.18748e+07	1	1.88886	FALSE	1.46	0	49405	0.0122198	4.19689	3.49336e+06	3.49336e+06	6.26642e+06	23.6736	1	F1711_sailerc_031	6	2	1	2	1	1430.46
-0.088857	903	0	3156	0	382306	0	0.105	49397		1	F1711_sailerc_032	704.39	6	1	4.05822e+06	His-E6AP:His-E6AP	F1711_sailerc_032.14229.14229.3	28.08	AITYAKGFGML-EKLKER-a6-b4	1391	254_F1711_sailerc_032	xlink:light	AITYAKGFGML-EKLKER-a6-b4::3::xlink:light	His-E6AP:855:x:His-E6AP:866	1	3	1.99159	1.36403e+08	1.36403e+08	1	2.36047	FALSE	2.37	0	49397	0.0100061	4.7453	16807980	16807980	19894768	-7.38571	1	F1711_sailerc_032	6	4	1	2	1	1393.37
-0.088857	903	0	3156	0	382307	0	0.108	49401		1	F1711_sailerc_033	704.39	6	1	5.67416e+06	His-E6AP:His-E6AP	F1711_sailerc_033.14191.14191.3	27.7	AITYAKGFGML-EKLKER-a6-b4	1389	254_F1711_sailerc_033	xlink:light	AITYAKGFGML-EKLKER-a6-b4::3::xlink:light	His-E6AP:855:x:His-E6AP:866	1	3	1.74202	1.57363e+08	1.57363e+08	1	2.15423	FALSE	1.64	0	49401	0.0100061	4.52726	14697848	14697848	16508842	-8.72054	1	F1711_sailerc_033	6	4	1	1	1	1390.64
-0.088857	903	0	3156	0	382308	0	0.146	56885		0	F1711_sailerc_036	704.39	6	0	11485140	His-E6AP:His-E6AP	F1711_sailerc_042.14627.14627.3	25.32	AITYAKGFGML-EKLKER-a6-b4	1425.62	254_F1711_sailerc_036	xlink:light	AITYAKGFGML-EKLKER-a6-b4::3::xlink:light	His-E6AP:855:x:His-E6AP:866	0	3	-	-	-	-	-	-	-	-	-	-	-	-	-	-	-	-	-	-	-	-	-	-	-
-0.088857	903	0	3156	0	382309	0	0.146	56885		0	F1711_sailerc_037	704.39	6	0	11485140	His-E6AP:His-E6AP	F1711_sailerc_042.14627.14627.3	25.32	AITYAKGFGML-EKLKER-a6-b4	1403.73	254_F1711_sailerc_037	xlink:light	AITYAKGFGML-EKLKER-a6-b4::3::xlink:light	His-E6AP:855:x:His-E6AP:866	0	3	-	-	-	-	-	-	-	-	-	-	-	-	-	-	-	-	-	-	-	-	-	-	-
-0.088857	903	0	3156	0	382310	0	0.146	56885		0	F1711_sailerc_038	704.39	6	0	11485140	His-E6AP:His-E6AP	F1711_sailerc_042.14627.14627.3	25.32	AITYAKGFGML-EKLKER-a6-b4	1400.28	254_F1711_sailerc_038	xlink:light	AITYAKGFGML-EKLKER-a6-b4::3::xlink:light	His-E6AP:855:x:His-E6AP:866	0	3	-	-	-	-	-	-	-	-	-	-	-	-	-	-	-	-	-	-	-	-	-	-	-
-0.088857	903	0	3156	0	382312	0	0.146	56885		0	F1711_sailerc_039	704.39	6	1	11485140	His-E6AP:His-E6AP	F1711_sailerc_042.14627.14627.3	25.32	AITYAKGFGML-EKLKER-a6-b4	1409.96	254_F1711_sailerc_039	xlink:light	AITYAKGFGML-EKLKER-a6-b4::3::xlink:light	His-E6AP:855:x:His-E6AP:866	0	3	-1.71289	223075	223075	1	-0.701043	FALSE	-42.8274	0	56885	0.173537	1.83426	371460	371460	371460	-49.9006	0	F1711_sailerc_039	6	0	0	1	1	1367.13
-0.088857	903	0	3156	0	382313	0	0.146	56885		0	F1711_sailerc_040	704.39	6	1	11485140	His-E6AP:His-E6AP	F1711_sailerc_042.14627.14627.3	25.32	AITYAKGFGML-EKLKER-a6-b4	1400.69	254_F1711_sailerc_040	xlink:light	AITYAKGFGML-EKLKER-a6-b4::3::xlink:light	His-E6AP:855:x:His-E6AP:866	1	3	-0.115125	8.0685e+06	8.0685e+06	1	0.619408	FALSE	31.2932	0	56885	0.0711468	3.11251	3936223	3936223	3936223	24.1714	0	F1711_sailerc_040	6	2	0	1	1	1431.98
-0.088857	903	0	3156	0	382314	0	0.146	56885		0	F1711_sailerc_041	704.39	6	1	11485140	His-E6AP:His-E6AP	F1711_sailerc_042.14627.14627.3	25.32	AITYAKGFGML-EKLKER-a6-b4	1401.14	254_F1711_sailerc_041	xlink:light	AITYAKGFGML-EKLKER-a6-b4::3::xlink:light	His-E6AP:855:x:His-E6AP:866	1	3	1.15926	427256	427256	2	1.6726	FALSE	-3.86978	0	56885	0.016893	4.48427	232238	232238	500337	-11.0086	0	F1711_sailerc_041	6	4	0	3	1	1397.27
-0.088857	903	0	3156	0	382315	0	0.146	56885		1	F1711_sailerc_042	704.39	6	1	11485140	His-E6AP:His-E6AP	F1711_sailerc_042.14627.14627.3	25.32	AITYAKGFGML-EKLKER-a6-b4	1393	254_F1711_sailerc_042	xlink:light	AITYAKGFGML-EKLKER-a6-b4::3::xlink:light	His-E6AP:855:x:His-E6AP:866	1	3	1.96628	1.25411e+08	1.25411e+08	1	2.33956	FALSE	2.06	0	56885	0.0100061	4.787	12882990	12882990	14128960	-5.43071	1	F1711_sailerc_042	6	4	1	2	1	1395.06
-0.088857	903	0	3156	0	382316	0	0.146	56881		1	F1711_sailerc_043	704.389	6	1	9979602	His-E6AP:His-E6AP	F1711_sailerc_043.14482.14482.3	25.34	AITYAKGFGML-EKLKER-a6-b4	1392	254_F1711_sailerc_043	xlink:light	AITYAKGFGML-EKLKER-a6-b4::3::xlink:light	His-E6AP:855:x:His-E6AP:866	1	3	2.14428	1.1691e+08	1.1691e+08	1	2.48666	FALSE	2.78	0	56881	0.0100061	4.8169	11378242	11378242	13133022	-7.84709	1	F1711_sailerc_043	6	4	1	1	1	1394.78
-0.0351097	904	0	3157	0	382317	0	0.146	56885		0	F1711_sailerc_046	704.39	6	0	11485140	His-E6AP:His-E6AP	F1711_sailerc_042.14627.14627.3	25.32	AITYAKGFGML-EKLKER-a6-b4	1419.34	254_F1711_sailerc_046	xlink:light	AITYAKGFGML-EKLKER-a6-b4::3::xlink:light	His-E6AP:855:x:His-E6AP:866	0	3	-	-	-	-	-	-	-	-	-	-	-	-	-	-	-	-	-	-	-	-	-	-	-
-0.0351097	904	0	3157	0	382318	0	0.146	56885		0	F1711_sailerc_047	704.39	6	0	11485140	His-E6AP:His-E6AP	F1711_sailerc_042.14627.14627.3	25.32	AITYAKGFGML-EKLKER-a6-b4	1409.51	254_F1711_sailerc_047	xlink:light	AITYAKGFGML-EKLKER-a6-b4::3::xlink:light	His-E6AP:855:x:His-E6AP:866	0	3	-	-	-	-	-	-	-	-	-	-	-	-	-	-	-	-	-	-	-	-	-	-	-
-0.0351097	904	0	3157	0	382319	0	0.146	56885		0	F1711_sailerc_048	704.39	6	1	11485140	His-E6AP:His-E6AP	F1711_sailerc_042.14627.14627.3	25.32	AITYAKGFGML-EKLKER-a6-b4	1396.98	254_F1711_sailerc_048	xlink:light	AITYAKGFGML-EKLKER-a6-b4::3::xlink:light	His-E6AP:855:x:His-E6AP:866	0	3	-0.841228	219309	170193	1	0.0193289	FALSE	2.14878	0	56885	0.119285	2.5246	112489	87296.2	257230	-4.99212	0	F1711_sailerc_048	6	4	0	1	1	1399.13
-0.0351097	904	0	3157	0	382320	0	0.146	56885		0	F1711_sailerc_049	704.39	6	0	11485140	His-E6AP:His-E6AP	F1711_sailerc_042.14627.14627.3	25.32	AITYAKGFGML-EKLKER-a6-b4	1407.51	254_F1711_sailerc_049	xlink:light	AITYAKGFGML-EKLKER-a6-b4::3::xlink:light	His-E6AP:855:x:His-E6AP:866	0	3	-	-	-	-	-	-	-	-	-	-	-	-	-	-	-	-	-	-	-	-	-	-	-
-0.0351097	904	0	3157	0	382321	0	0.146	56885		0	F1711_sailerc_050	704.39	6	1	11485140	His-E6AP:His-E6AP	F1711_sailerc_042.14627.14627.3	25.32	AITYAKGFGML-EKLKER-a6-b4	1399.97	254_F1711_sailerc_050	xlink:light	AITYAKGFGML-EKLKER-a6-b4::3::xlink:light	His-E6AP:855:x:His-E6AP:866	1	3	-0.0138595	2.58306e+06	2.00456e+06	2	0.703097	FALSE	39.8592	0	56885	0.0649873	3.36267	2.85817e+06	2218050	2.37071e+06	32.745	0	F1711_sailerc_050	6	1	0	3	1	1439.83
-0.0351097	904	0	3157	0	382323	0	0.146	56885		0	F1711_sailerc_051	704.39	6	1	11485140	His-E6AP:His-E6AP	F1711_sailerc_042.14627.14627.3	25.32	AITYAKGFGML-EKLKER-a6-b4	1398.45	254_F1711_sailerc_051	xlink:light	AITYAKGFGML-EKLKER-a6-b4::3::xlink:light	His-E6AP:855:x:His-E6AP:866	0	3	-0.705949	1.17171e+07	9.09293e+06	1	0.131128	FALSE	41.4087	0	56885	0.110039	2.50203	4.61096e+06	3.57828e+06	3.57828e+06	34.2965	0	F1711_sailerc_051	6	1	0	2	1	1439.86
-0.0351097	904	0	3157	0	382324	0	0.146	56885		0	F1711_sailerc_052	704.39	6	1	11485140	His-E6AP:His-E6AP	F1711_sailerc_042.14627.14627.3	25.32	AITYAKGFGML-EKLKER-a6-b4	1395.37	254_F1711_sailerc_052	xlink:light	AITYAKGFGML-EKLKER-a6-b4::3::xlink:light	His-E6AP:855:x:His-E6AP:866	1	3	1.63725	1.26349e+08	9.80517e+07	1	2.06763	FALSE	11.7575	0	56885	0.0101929	4.63652	1.34123e+07	10408488	10897660	4.6022	0	F1711_sailerc_052	6	6	0	1	1	1407.13
-0.0351097	904	0	3157	0	382325	0	0.146	56885		0	F1711_sailerc_053	704.39	6	1	11485140	His-E6AP:His-E6AP	F1711_sailerc_042.14627.14627.3	25.32	AITYAKGFGML-EKLKER-a6-b4	1395.97	254_F1711_sailerc_053	xlink:light	AITYAKGFGML-EKLKER-a6-b4::3::xlink:light	His-E6AP:855:x:His-E6AP:866	1	3	1.92582	1.10764e+08	8.59571e+07	1	2.30612	FALSE	5.53084	0	56885	0.0100061	4.82578	1.08247e+07	8400400	12524439	-1.6674	0	F1711_sailerc_053	6	5	0	1	1	1401.5
-0.0351097	904	0	3157	0	382326	0	0.146	56885		0	F1711_sailerc_056	704.39	6	0	11485140	His-E6AP:His-E6AP	F1711_sailerc_042.14627.14627.3	25.32	AITYAKGFGML-EKLKER-a6-b4	1410.13	254_F1711_sailerc_056	xlink:light	AITYAKGFGML-EKLKER-a6-b4::3::xlink:light	His-E6AP:855:x:His-E6AP:866	0	3	-	-	-	-	-	-	-	-	-	-	-	-	-	-	-	-	-	-	-	-	-	-	-
-0.0351097	904	0	3157	0	382327	0	0.146	56885		0	F1711_sailerc_057	704.39	6	0	11485140	His-E6AP:His-E6AP	F1711_sailerc_042.14627.14627.3	25.32	AITYAKGFGML-EKLKER-a6-b4	1418.64	254_F1711_sailerc_057	xlink:light	AITYAKGFGML-EKLKER-a6-b4::3::xlink:light	His-E6AP:855:x:His-E6AP:866	0	3	-	-	-	-	-	-	-	-	-	-	-	-	-	-	-	-	-	-	-	-	-	-	-
-0.0351097	904	0	3157	0	382328	0	0.146	56885		0	F1711_sailerc_058	704.39	6	0	11485140	His-E6AP:His-E6AP	F1711_sailerc_042.14627.14627.3	25.32	AITYAKGFGML-EKLKER-a6-b4	1411.18	254_F1711_sailerc_058	xlink:light	AITYAKGFGML-EKLKER-a6-b4::3::xlink:light	His-E6AP:855:x:His-E6AP:866	0	3	-	-	-	-	-	-	-	-	-	-	-	-	-	-	-	-	-	-	-	-	-	-	-
-0.0351097	904	0	3157	0	382329	0	0.146	56885		0	F1711_sailerc_059	704.39	6	0	11485140	His-E6AP:His-E6AP	F1711_sailerc_042.14627.14627.3	25.32	AITYAKGFGML-EKLKER-a6-b4	1403.13	254_F1711_sailerc_059	xlink:light	AITYAKGFGML-EKLKER-a6-b4::3::xlink:light	His-E6AP:855:x:His-E6AP:866	0	3	-	-	-	-	-	-	-	-	-	-	-	-	-	-	-	-	-	-	-	-	-	-	-
-0.0351097	904	0	3157	0	382330	0	0.146	56885		0	F1711_sailerc_060	704.39	6	1	11485140	His-E6AP:His-E6AP	F1711_sailerc_042.14627.14627.3	25.32	AITYAKGFGML-EKLKER-a6-b4	1404.31	254_F1711_sailerc_060	xlink:light	AITYAKGFGML-EKLKER-a6-b4::3::xlink:light	His-E6AP:855:x:His-E6AP:866	1	3	-0.144509	1.0044e+07	7.79453e+06	1	0.595123	FALSE	41.2192	0	56885	0.0729366	3.34958	3.28752e+06	2.55125e+06	5.62469e+06	34.0588	0	F1711_sailerc_060	6	1	0	3	1	1445.53
-0.0351097	904	0	3157	0	382331	0	0.146	56885		0	F1711_sailerc_061	704.39	6	1	11485140	His-E6AP:His-E6AP	F1711_sailerc_042.14627.14627.3	25.32	AITYAKGFGML-EKLKER-a6-b4	1406.01	254_F1711_sailerc_061	xlink:light	AITYAKGFGML-EKLKER-a6-b4::3::xlink:light	His-E6AP:855:x:His-E6AP:866	1	3	-0.0926507	2.28533e+07	1.77351e+07	1	0.637981	FALSE	42.1665	0	56885	0.0697082	3.02405	3.77402e+06	2.92879e+06	2.92879e+06	35.0211	0	F1711_sailerc_061	6	1	0	1	1	1448.18
-0.0351097	904	0	3157	0	382332	0	0.146	56885		0	F1711_sailerc_062	704.39	6	1	11485140	His-E6AP:His-E6AP	F1711_sailerc_042.14627.14627.3	25.32	AITYAKGFGML-EKLKER-a6-b4	1396.02	254_F1711_sailerc_062	xlink:light	AITYAKGFGML-EKLKER-a6-b4::3::xlink:light	His-E6AP:855:x:His-E6AP:866	1	3	1.70224	1.20039e+08	9.31553e+07	1	2.12135	FALSE	5.97712	0	56885	0.0100245	4.7677	1.37572e+07	10676148	12002016	-1.22033	0	F1711_sailerc_062	6	5	0	1	1	1402
-0.0351097	904	0	3157	0	382335	0	0.146	56885		0	F1711_sailerc_063	704.39	6	1	11485140	His-E6AP:His-E6AP	F1711_sailerc_042.14627.14627.3	25.32	AITYAKGFGML-EKLKER-a6-b4	1394.84	254_F1711_sailerc_063	xlink:light	AITYAKGFGML-EKLKER-a6-b4::3::xlink:light	His-E6AP:855:x:His-E6AP:866	1	3	2.02763	1.13475e+08	8.80613e+07	1	2.39026	FALSE	1.47264	0	56885	0.0100061	4.78965	1.49802e+07	11625244	11625244	-5.73422	0	F1711_sailerc_063	6	4	0	1	1	1396.31
-0.0351097	904	0	3157	0	382336	0	0.146	56885		0	F1711_sailerc_066	704.39	6	0	11485140	His-E6AP:His-E6AP	F1711_sailerc_042.14627.14627.3	25.32	AITYAKGFGML-EKLKER-a6-b4	1424.66	254_F1711_sailerc_066	xlink:light	AITYAKGFGML-EKLKER-a6-b4::3::xlink:light	His-E6AP:855:x:His-E6AP:866	0	3	-	-	-	-	-	-	-	-	-	-	-	-	-	-	-	-	-	-	-	-	-	-	-
-0.0351097	904	0	3157	0	382337	0	0.146	56885		0	F1711_sailerc_067	704.39	6	0	11485140	His-E6AP:His-E6AP	F1711_sailerc_042.14627.14627.3	25.32	AITYAKGFGML-EKLKER-a6-b4	1412.38	254_F1711_sailerc_067	xlink:light	AITYAKGFGML-EKLKER-a6-b4::3::xlink:light	His-E6AP:855:x:His-E6AP:866	0	3	-	-	-	-	-	-	-	-	-	-	-	-	-	-	-	-	-	-	-	-	-	-	-
-0.0351097	904	0	3157	0	382338	0	0.146	56885		0	F1711_sailerc_068	704.39	6	1	11485140	His-E6AP:His-E6AP	F1711_sailerc_042.14627.14627.3	25.32	AITYAKGFGML-EKLKER-a6-b4	1406.87	254_F1711_sailerc_068	xlink:light	AITYAKGFGML-EKLKER-a6-b4::3::xlink:light	His-E6AP:855:x:His-E6AP:866	1	3	0.378237	151052	117222	1	1.02714	FALSE	11.6261	0	56885	0.0435922	2.70215	132466	102799	104249	4.42366	0	F1711_sailerc_068	6	5	0	2	1	1418.5
-0.0351097	904	0	3157	0	382339	0	0.146	56885		0	F1711_sailerc_069	704.39	6	0	11485140	His-E6AP:His-E6AP	F1711_sailerc_042.14627.14627.3	25.32	AITYAKGFGML-EKLKER-a6-b4	1411.61	254_F1711_sailerc_069	xlink:light	AITYAKGFGML-EKLKER-a6-b4::3::xlink:light	His-E6AP:855:x:His-E6AP:866	0	3	-	-	-	-	-	-	-	-	-	-	-	-	-	-	-	-	-	-	-	-	-	-	-
-0.0351097	904	0	3157	0	382340	0	0.146	56885		0	F1711_sailerc_070	704.39	6	1	11485140	His-E6AP:His-E6AP	F1711_sailerc_042.14627.14627.3	25.32	AITYAKGFGML-EKLKER-a6-b4	1406.49	254_F1711_sailerc_070	xlink:light	AITYAKGFGML-EKLKER-a6-b4::3::xlink:light	His-E6AP:855:x:His-E6AP:866	1	3	-0.0696808	3.42881e+07	2.66089e+07	1	0.656964	FALSE	41.9012	0	56885	0.0683572	2.87938	5.56105e+06	4315597	4315597	34.7064	0	F1711_sailerc_070	6	1	0	1	1	1448.39
-0.0351097	904	0	3157	0	382341	0	0.146	56885		0	F1711_sailerc_071	704.39	6	1	11485140	His-E6AP:His-E6AP	F1711_sailerc_042.14627.14627.3	25.32	AITYAKGFGML-EKLKER-a6-b4	1409.47	254_F1711_sailerc_071	xlink:light	AITYAKGFGML-EKLKER-a6-b4::3::xlink:light	His-E6AP:855:x:His-E6AP:866	1	3	-0.499415	1.82925e+06	1.41957e+06	1	0.301816	FALSE	39.2166	0	56885	0.0960548	3.24665	1.11872e+06	868171	2320818	31.9722	0	F1711_sailerc_071	6	1	0	3	1	1448.69
-0.0351097	904	0	3157	0	382342	0	0.146	56885		0	F1711_sailerc_072	704.39	6	1	11485140	His-E6AP:His-E6AP	F1711_sailerc_042.14627.14627.3	25.32	AITYAKGFGML-EKLKER-a6-b4	1398.05	254_F1711_sailerc_072	xlink:light	AITYAKGFGML-EKLKER-a6-b4::3::xlink:light	His-E6AP:855:x:His-E6AP:866	1	3	1.82319	1.32872e+08	1.03114e+08	1	2.2213	FALSE	10.5707	0	56885	0.0100061	4.75672	1.6997e+07	13190352	13190352	3.35815	0	F1711_sailerc_072	6	5	0	1	1	1408.62
-0.0351097	904	0	3157	0	382343	0	0.146	56885		0	F1711_sailerc_073	704.39	6	1	11485140	His-E6AP:His-E6AP	F1711_sailerc_042.14627.14627.3	25.32	AITYAKGFGML-EKLKER-a6-b4	1398.7	254_F1711_sailerc_073	xlink:light	AITYAKGFGML-EKLKER-a6-b4::3::xlink:light	His-E6AP:855:x:His-E6AP:866	1	3	1.48367	1.5072e+08	1.16965e+08	1	1.94071	FALSE	16.8659	0	56885	0.0114717	4.47486	1.43006e+07	11097796	15816967	9.62122	0	F1711_sailerc_073	6	3	0	1	1	1415.57
-0.088857	903	0	3145	0	381705	0	0.146	56893		0	F1711_sailerc_016	708.416	6	0	13824461	His-E6AP:His-E6AP	F1711_sailerc_042.14616.14616.3	25.32	AITYAKGFGML-EKLKER-a6-b4	1397.05	253_F1711_sailerc_016	xlink:heavy	AITYAKGFGML-EKLKER-a6-b4::3::xlink:heavy	His-E6AP:855:x:His-E6AP:866	0	3	-	-	-	-	-	-	-	-	-	-	-	-	-	-	-	-	-	-	-	-	-	-	-
-0.088857	903	0	3145	0	381706	0	0.146	56893		0	F1711_sailerc_017	708.416	6	0	13824461	His-E6AP:His-E6AP	F1711_sailerc_042.14616.14616.3	25.32	AITYAKGFGML-EKLKER-a6-b4	1392	253_F1711_sailerc_017	xlink:heavy	AITYAKGFGML-EKLKER-a6-b4::3::xlink:heavy	His-E6AP:855:x:His-E6AP:866	0	3	-	-	-	-	-	-	-	-	-	-	-	-	-	-	-	-	-	-	-	-	-	-	-
-0.088857	903	0	3145	0	381707	0	0.146	56893		0	F1711_sailerc_018	708.416	6	0	13824461	His-E6AP:His-E6AP	F1711_sailerc_042.14616.14616.3	25.32	AITYAKGFGML-EKLKER-a6-b4	1398.5	253_F1711_sailerc_018	xlink:heavy	AITYAKGFGML-EKLKER-a6-b4::3::xlink:heavy	His-E6AP:855:x:His-E6AP:866	0	3	-	-	-	-	-	-	-	-	-	-	-	-	-	-	-	-	-	-	-	-	-	-	-
-0.088857	903	0	3145	0	381708	0	0.146	56893		0	F1711_sailerc_019	708.416	6	0	13824461	His-E6AP:His-E6AP	F1711_sailerc_042.14616.14616.3	25.32	AITYAKGFGML-EKLKER-a6-b4	1401.95	253_F1711_sailerc_019	xlink:heavy	AITYAKGFGML-EKLKER-a6-b4::3::xlink:heavy	His-E6AP:855:x:His-E6AP:866	0	3	-	-	-	-	-	-	-	-	-	-	-	-	-	-	-	-	-	-	-	-	-	-	-
-0.088857	903	0	3145	0	381709	0	0.146	56893		0	F1711_sailerc_020	708.416	6	1	13824461	His-E6AP:His-E6AP	F1711_sailerc_042.14616.14616.3	25.32	AITYAKGFGML-EKLKER-a6-b4	1398.49	253_F1711_sailerc_020	xlink:heavy	AITYAKGFGML-EKLKER-a6-b4::3::xlink:heavy	His-E6AP:855:x:His-E6AP:866	1	3	0.669785	3.22779e+07	3.22779e+07	1	1.26809	FALSE	22.8473	0	56893	0.0313114	3.90275	4.99343e+06	4.99343e+06	5.06783e+06	15.3951	0	F1711_sailerc_020	6	2	0	2	1	1421.34
-0.088857	903	0	3145	0	381710	0	0.146	56893		0	F1711_sailerc_021	708.416	6	1	13824461	His-E6AP:His-E6AP	F1711_sailerc_042.14616.14616.3	25.32	AITYAKGFGML-EKLKER-a6-b4	1395.66	253_F1711_sailerc_021	xlink:heavy	AITYAKGFGML-EKLKER-a6-b4::3::xlink:heavy	His-E6AP:855:x:His-E6AP:866	1	3	-0.0385286	1.85811e+06	1.85811e+06	2	0.68271	FALSE	25.263	0	56893	0.0664269	3.64858	773189	773189	2878469	17.829	0	F1711_sailerc_021	6	2	0	3	1	1420.92
-0.088857	903	0	3145	0	381711	0	0.146	56893		0	F1711_sailerc_022	708.416	6	1	13824461	His-E6AP:His-E6AP	F1711_sailerc_042.14616.14616.3	25.32	AITYAKGFGML-EKLKER-a6-b4	1391.67	253_F1711_sailerc_022	xlink:heavy	AITYAKGFGML-EKLKER-a6-b4::3::xlink:heavy	His-E6AP:855:x:His-E6AP:866	1	3	2.00377	8.45474e+07	8.45474e+07	1	2.37054	FALSE	4.11046	0	56893	0.0100061	4.82644	11963741	11963741	11963741	-3.38068	0	F1711_sailerc_022	6	5	0	2	1	1395.78
-0.088857	903	0	3145	0	381713	0	0.146	56893		0	F1711_sailerc_023	708.416	6	1	13824461	His-E6AP:His-E6AP	F1711_sailerc_042.14616.14616.3	25.32	AITYAKGFGML-EKLKER-a6-b4	1394.31	253_F1711_sailerc_023	xlink:heavy	AITYAKGFGML-EKLKER-a6-b4::3::xlink:heavy	His-E6AP:855:x:His-E6AP:866	1	3	1.97855	9.44917e+07	9.44917e+07	1	2.3497	FALSE	2.92697	0	56893	0.0100061	4.77879	10838144	10838144	11622523	-4.57477	0	F1711_sailerc_023	6	4	0	2	1	1397.24
-0.088857	903	0	3145	0	381714	0	0.146	56893		0	F1711_sailerc_026	708.416	6	0	13824461	His-E6AP:His-E6AP	F1711_sailerc_042.14616.14616.3	25.32	AITYAKGFGML-EKLKER-a6-b4	1428.16	253_F1711_sailerc_026	xlink:heavy	AITYAKGFGML-EKLKER-a6-b4::3::xlink:heavy	His-E6AP:855:x:His-E6AP:866	0	3	-	-	-	-	-	-	-	-	-	-	-	-	-	-	-	-	-	-	-	-	-	-	-
-0.088857	903	0	3145	0	381715	0	0.146	56893		0	F1711_sailerc_027	708.416	6	0	13824461	His-E6AP:His-E6AP	F1711_sailerc_042.14616.14616.3	25.32	AITYAKGFGML-EKLKER-a6-b4	1418.66	253_F1711_sailerc_027	xlink:heavy	AITYAKGFGML-EKLKER-a6-b4::3::xlink:heavy	His-E6AP:855:x:His-E6AP:866	0	3	-	-	-	-	-	-	-	-	-	-	-	-	-	-	-	-	-	-	-	-	-	-	-
-0.088857	903	0	3145	0	381716	0	0.146	56893		0	F1711_sailerc_028	708.416	6	0	13824461	His-E6AP:His-E6AP	F1711_sailerc_042.14616.14616.3	25.32	AITYAKGFGML-EKLKER-a6-b4	1409.19	253_F1711_sailerc_028	xlink:heavy	AITYAKGFGML-EKLKER-a6-b4::3::xlink:heavy	His-E6AP:855:x:His-E6AP:866	0	3	-	-	-	-	-	-	-	-	-	-	-	-	-	-	-	-	-	-	-	-	-	-	-
-0.088857	903	0	3145	0	381717	0	0.146	56893		0	F1711_sailerc_029	708.416	6	0	13824461	His-E6AP:His-E6AP	F1711_sailerc_042.14616.14616.3	25.32	AITYAKGFGML-EKLKER-a6-b4	1410.86	253_F1711_sailerc_029	xlink:heavy	AITYAKGFGML-EKLKER-a6-b4::3::xlink:heavy	His-E6AP:855:x:His-E6AP:866	0	3	-	-	-	-	-	-	-	-	-	-	-	-	-	-	-	-	-	-	-	-	-	-	-
-0.088857	903	0	3145	0	381718	0	0.138	49425		1	F1711_sailerc_030	708.415	6	1	4318273	His-E6AP:His-E6AP	F1711_sailerc_030.14589.14589.3	23.39	AITYAKGFGML-EKLKER-a6-b4	1421	253_F1711_sailerc_030	xlink:heavy	AITYAKGFGML-EKLKER-a6-b4::3::xlink:heavy	His-E6AP:855:x:His-E6AP:866	1	3	1.44354	1.2644e+06	1.2644e+06	4	1.90755	FALSE	7.9	0	49425	0.0119334	4.09811	1.29633e+06	1.29633e+06	1.29633e+06	21.1118	1	F1711_sailerc_030	6	2	1	4	1	1428.9
-0.088857	903	0	3145	0	381719	0	0.108	49421		1	F1711_sailerc_031	708.415	6	1	3.54941e+06	His-E6AP:His-E6AP	F1711_sailerc_031.14640.14640.3	27.39	AITYAKGFGML-EKLKER-a6-b4	1428	253_F1711_sailerc_031	xlink:heavy	AITYAKGFGML-EKLKER-a6-b4::3::xlink:heavy	His-E6AP:855:x:His-E6AP:866	1	3	1.53236	5.509e+06	5.509e+06	1	1.98095	FALSE	-0.93	0	49421	0.0109942	4.39006	4.21001e+06	4.21001e+06	4910140	20.9467	1	F1711_sailerc_031	6	2	1	1	1	1427.07
-0.088857	903	0	3145	0	381720	0	0.105	49413		1	F1711_sailerc_032	708.416	6	1	12511101	His-E6AP:His-E6AP	F1711_sailerc_032.14231.14231.3	28.08	AITYAKGFGML-EKLKER-a6-b4	1391	253_F1711_sailerc_032	xlink:heavy	AITYAKGFGML-EKLKER-a6-b4::3::xlink:heavy	His-E6AP:855:x:His-E6AP:866	1	3	1.68643	1.79108e+08	1.79108e+08	1	2.10828	FALSE	0.54	0	49413	0.0100389	4.47804	12863325	12863325	13611256	-8.54864	1	F1711_sailerc_032	6	5	1	1	1	1391.54
-0.088857	903	0	3145	0	381721	0	0.108	49417		1	F1711_sailerc_033	708.416	6	1	11993188	His-E6AP:His-E6AP	F1711_sailerc_033.14188.14188.3	27.7	AITYAKGFGML-EKLKER-a6-b4	1389	253_F1711_sailerc_033	xlink:heavy	AITYAKGFGML-EKLKER-a6-b4::3::xlink:heavy	His-E6AP:855:x:His-E6AP:866	1	3	1.83743	1.12415e+08	1.12415e+08	1	2.23307	FALSE	1.04	0	49417	0.0100061	4.58529	17329504	17329504	17329504	-8.65306	1	F1711_sailerc_033	6	4	1	3	1	1390.04
-0.088857	903	0	3145	0	381722	0	0.146	56893		0	F1711_sailerc_036	708.416	6	0	13824461	His-E6AP:His-E6AP	F1711_sailerc_042.14616.14616.3	25.32	AITYAKGFGML-EKLKER-a6-b4	1424.64	253_F1711_sailerc_036	xlink:heavy	AITYAKGFGML-EKLKER-a6-b4::3::xlink:heavy	His-E6AP:855:x:His-E6AP:866	0	3	-	-	-	-	-	-	-	-	-	-	-	-	-	-	-	-	-	-	-	-	-	-	-
-0.088857	903	0	3145	0	381724	0	0.146	56893		0	F1711_sailerc_037	708.416	6	0	13824461	His-E6AP:His-E6AP	F1711_sailerc_042.14616.14616.3	25.32	AITYAKGFGML-EKLKER-a6-b4	1402.73	253_F1711_sailerc_037	xlink:heavy	AITYAKGFGML-EKLKER-a6-b4::3::xlink:heavy	His-E6AP:855:x:His-E6AP:866	0	3	-	-	-	-	-	-	-	-	-	-	-	-	-	-	-	-	-	-	-	-	-	-	-
-0.088857	903	0	3145	0	381725	0	0.146	56893		0	F1711_sailerc_038	708.416	6	0	13824461	His-E6AP:His-E6AP	F1711_sailerc_042.14616.14616.3	25.32	AITYAKGFGML-EKLKER-a6-b4	1399.3	253_F1711_sailerc_038	xlink:heavy	AITYAKGFGML-EKLKER-a6-b4::3::xlink:heavy	His-E6AP:855:x:His-E6AP:866	0	3	-	-	-	-	-	-	-	-	-	-	-	-	-	-	-	-	-	-	-	-	-	-	-
-0.088857	903	0	3145	0	381726	0	0.146	56893		0	F1711_sailerc_039	708.416	6	0	13824461	His-E6AP:His-E6AP	F1711_sailerc_042.14616.14616.3	25.32	AITYAKGFGML-EKLKER-a6-b4	1408.98	253_F1711_sailerc_039	xlink:heavy	AITYAKGFGML-EKLKER-a6-b4::3::xlink:heavy	His-E6AP:855:x:His-E6AP:866	0	3	-	-	-	-	-	-	-	-	-	-	-	-	-	-	-	-	-	-	-	-	-	-	-
-0.088857	903	0	3145	0	381727	0	0.146	56893		0	F1711_sailerc_040	708.416	6	1	13824461	His-E6AP:His-E6AP	F1711_sailerc_042.14616.14616.3	25.32	AITYAKGFGML-EKLKER-a6-b4	1399.7	253_F1711_sailerc_040	xlink:heavy	AITYAKGFGML-EKLKER-a6-b4::3::xlink:heavy	His-E6AP:855:x:His-E6AP:866	1	3	0.282169	1.54425e+07	1.54425e+07	1	0.947747	FALSE	31.1395	0	56893	0.0482723	3.30963	5611859	5611859	5611859	23.6921	0	F1711_sailerc_040	6	2	0	2	1	1430.84
-0.088857	903	0	3145	0	381728	0	0.146	56893		0	F1711_sailerc_041	708.416	6	1	13824461	His-E6AP:His-E6AP	F1711_sailerc_042.14616.14616.3	25.32	AITYAKGFGML-EKLKER-a6-b4	1400.15	253_F1711_sailerc_041	xlink:heavy	AITYAKGFGML-EKLKER-a6-b4::3::xlink:heavy	His-E6AP:855:x:His-E6AP:866	1	3	0.880838	3.50454e+06	3.50454e+06	1	1.44251	FALSE	24.1088	0	56893	0.0240827	4.07304	3744958	3744958	5.18788e+06	16.6437	0	F1711_sailerc_041	6	2	0	2	1	1424.26
-0.088857	903	0	3145	0	381729	0	0.146	56893		1	F1711_sailerc_042	708.416	6	1	13824461	His-E6AP:His-E6AP	F1711_sailerc_042.14616.14616.3	25.32	AITYAKGFGML-EKLKER-a6-b4	1392	253_F1711_sailerc_042	xlink:heavy	AITYAKGFGML-EKLKER-a6-b4::3::xlink:heavy	His-E6AP:855:x:His-E6AP:866	1	3	1.80844	1.30318e+08	1.30318e+08	1	2.20912	FALSE	1.29	0	56893	0.0100061	4.76132	16118942	16118942	16582915	-6.53201	1	F1711_sailerc_042	6	4	1	2	1	1393.29
-0.088857	903	0	3145	0	381730	0	0.146	56889		1	F1711_sailerc_043	708.414	6	1	6.52645e+06	His-E6AP:His-E6AP	F1711_sailerc_043.14460.14460.3	25.34	AITYAKGFGML-EKLKER-a6-b4	1391	253_F1711_sailerc_043	xlink:heavy	AITYAKGFGML-EKLKER-a6-b4::3::xlink:heavy	His-E6AP:855:x:His-E6AP:866	1	3	1.93714	1.14871e+08	1.14871e+08	1	2.31548	FALSE	2.38	0	56889	0.0100061	4.7368	13421068	13421068	22732530	-8.57747	1	F1711_sailerc_043	6	4	1	3	1	1393.38
-0.0351097	904	0	3146	0	381731	0	0.146	56893		0	F1711_sailerc_046	708.416	6	0	13824461	His-E6AP:His-E6AP	F1711_sailerc_042.14616.14616.3	25.32	AITYAKGFGML-EKLKER-a6-b4	1418.35	253_F1711_sailerc_046	xlink:heavy	AITYAKGFGML-EKLKER-a6-b4::3::xlink:heavy	His-E6AP:855:x:His-E6AP:866	0	3	-	-	-	-	-	-	-	-	-	-	-	-	-	-	-	-	-	-	-	-	-	-	-
-0.0351097	904	0	3146	0	381732	0	0.146	56893		0	F1711_sailerc_047	708.416	6	0	13824461	His-E6AP:His-E6AP	F1711_sailerc_042.14616.14616.3	25.32	AITYAKGFGML-EKLKER-a6-b4	1408.5	253_F1711_sailerc_047	xlink:heavy	AITYAKGFGML-EKLKER-a6-b4::3::xlink:heavy	His-E6AP:855:x:His-E6AP:866	0	3	-	-	-	-	-	-	-	-	-	-	-	-	-	-	-	-	-	-	-	-	-	-	-
-0.0351097	904	0	3146	0	381733	0	0.146	56893		0	F1711_sailerc_048	708.416	6	1	13824461	His-E6AP:His-E6AP	F1711_sailerc_042.14616.14616.3	25.32	AITYAKGFGML-EKLKER-a6-b4	1395.99	253_F1711_sailerc_048	xlink:heavy	AITYAKGFGML-EKLKER-a6-b4::3::xlink:heavy	His-E6AP:855:x:His-E6AP:866	0	3	-2.0903	3318.31	2575.14	1	-1.01295	FALSE	75.8577	0	56893	0.189568	0.620958	2212.45	1716.95	2658.45	68.3904	0	F1711_sailerc_048	6	0	0	1	1	1471.85
-0.0351097	904	0	3146	0	381735	0	0.146	56893		0	F1711_sailerc_049	708.416	6	0	13824461	His-E6AP:His-E6AP	F1711_sailerc_042.14616.14616.3	25.32	AITYAKGFGML-EKLKER-a6-b4	1406.53	253_F1711_sailerc_049	xlink:heavy	AITYAKGFGML-EKLKER-a6-b4::3::xlink:heavy	His-E6AP:855:x:His-E6AP:866	0	3	-	-	-	-	-	-	-	-	-	-	-	-	-	-	-	-	-	-	-	-	-	-	-
-0.0351097	904	0	3146	0	381736	0	0.146	56893		0	F1711_sailerc_050	708.416	6	1	13824461	His-E6AP:His-E6AP	F1711_sailerc_042.14616.14616.3	25.32	AITYAKGFGML-EKLKER-a6-b4	1398.99	253_F1711_sailerc_050	xlink:heavy	AITYAKGFGML-EKLKER-a6-b4::3::xlink:heavy	His-E6AP:855:x:His-E6AP:866	1	3	0.329139	6.29991e+06	4.88897e+06	1	0.986564	FALSE	36.1944	0	56893	0.0459695	3.55911	3.38968e+06	2.63052e+06	4329050	28.755	0	F1711_sailerc_050	6	1	0	2	1	1435.18
-0.0351097	904	0	3146	0	381737	0	0.146	56893		0	F1711_sailerc_051	708.416	6	1	13824461	His-E6AP:His-E6AP	F1711_sailerc_042.14616.14616.3	25.32	AITYAKGFGML-EKLKER-a6-b4	1397.47	253_F1711_sailerc_051	xlink:heavy	AITYAKGFGML-EKLKER-a6-b4::3::xlink:heavy	His-E6AP:855:x:His-E6AP:866	1	3	0.0990721	2.2621e+07	1.75548e+07	1	0.796428	FALSE	37.4236	0	56893	0.0584126	3.20782	4.64801e+06	3.60704e+06	3.60704e+06	29.9863	0	F1711_sailerc_051	6	1	0	1	1	1434.89
-0.0351097	904	0	3146	0	381738	0	0.146	56893		0	F1711_sailerc_052	708.416	6	1	13824461	His-E6AP:His-E6AP	F1711_sailerc_042.14616.14616.3	25.32	AITYAKGFGML-EKLKER-a6-b4	1394.38	253_F1711_sailerc_052	xlink:heavy	AITYAKGFGML-EKLKER-a6-b4::3::xlink:heavy	His-E6AP:855:x:His-E6AP:866	1	3	1.50733	9.11113e+07	7.0706e+07	1	1.96027	FALSE	11.4984	0	56893	0.0112419	4.54236	9.56551e+06	7.42321e+06	12767905	4.01603	0	F1711_sailerc_052	6	5	0	3	1	1405.88
-0.0351097	904	0	3146	0	381739	0	0.146	56893		0	F1711_sailerc_053	708.416	6	1	13824461	His-E6AP:His-E6AP	F1711_sailerc_042.14616.14616.3	25.32	AITYAKGFGML-EKLKER-a6-b4	1394.97	253_F1711_sailerc_053	xlink:heavy	AITYAKGFGML-EKLKER-a6-b4::3::xlink:heavy	His-E6AP:855:x:His-E6AP:866	1	3	0.851316	2.15412e+08	1.67168e+08	1	1.41811	FALSE	5.93768	0	56893	0.0250459	3.86978	1.29342e+07	10037427	11697269	-1.58959	0	F1711_sailerc_053	6	6	0	1	1	1400.91
-0.0351097	904	0	3146	0	381740	0	0.146	56893		0	F1711_sailerc_056	708.416	6	0	13824461	His-E6AP:His-E6AP	F1711_sailerc_042.14616.14616.3	25.32	AITYAKGFGML-EKLKER-a6-b4	1409.12	253_F1711_sailerc_056	xlink:heavy	AITYAKGFGML-EKLKER-a6-b4::3::xlink:heavy	His-E6AP:855:x:His-E6AP:866	0	3	-	-	-	-	-	-	-	-	-	-	-	-	-	-	-	-	-	-	-	-	-	-	-
-0.0351097	904	0	3146	0	381741	0	0.146	56893		0	F1711_sailerc_057	708.416	6	0	13824461	His-E6AP:His-E6AP	F1711_sailerc_042.14616.14616.3	25.32	AITYAKGFGML-EKLKER-a6-b4	1417.64	253_F1711_sailerc_057	xlink:heavy	AITYAKGFGML-EKLKER-a6-b4::3::xlink:heavy	His-E6AP:855:x:His-E6AP:866	0	3	-	-	-	-	-	-	-	-	-	-	-	-	-	-	-	-	-	-	-	-	-	-	-
-0.0351097	904	0	3146	0	381742	0	0.146	56893		0	F1711_sailerc_058	708.416	6	0	13824461	His-E6AP:His-E6AP	F1711_sailerc_042.14616.14616.3	25.32	AITYAKGFGML-EKLKER-a6-b4	1410.19	253_F1711_sailerc_058	xlink:heavy	AITYAKGFGML-EKLKER-a6-b4::3::xlink:heavy	His-E6AP:855:x:His-E6AP:866	0	3	-	-	-	-	-	-	-	-	-	-	-	-	-	-	-	-	-	-	-	-	-	-	-
-0.0351097	904	0	3146	0	381743	0	0.146	56893		0	F1711_sailerc_059	708.416	6	0	13824461	His-E6AP:His-E6AP	F1711_sailerc_042.14616.14616.3	25.32	AITYAKGFGML-EKLKER-a6-b4	1402.13	253_F1711_sailerc_059	xlink:heavy	AITYAKGFGML-EKLKER-a6-b4::3::xlink:heavy	His-E6AP:855:x:His-E6AP:866	0	3	-	-	-	-	-	-	-	-	-	-	-	-	-	-	-	-	-	-	-	-	-	-	-
-0.0351097	904	0	3146	0	381744	0	0.146	56893		0	F1711_sailerc_060	708.416	6	1	13824461	His-E6AP:His-E6AP	F1711_sailerc_042.14616.14616.3	25.32	AITYAKGFGML-EKLKER-a6-b4	1403.32	253_F1711_sailerc_060	xlink:heavy	AITYAKGFGML-EKLKER-a6-b4::3::xlink:heavy	His-E6AP:855:x:His-E6AP:866	1	3	0.519896	1.66359e+07	1.29101e+07	1	1.14421	FALSE	40.9008	0	56893	0.0372992	3.48965	3.60461e+06	2.79732e+06	3.32033e+06	33.4131	0	F1711_sailerc_060	6	1	0	1	1	1444.22
-0.0351097	904	0	3146	0	381746	0	0.146	56893		0	F1711_sailerc_061	708.416	6	1	13824461	His-E6AP:His-E6AP	F1711_sailerc_042.14616.14616.3	25.32	AITYAKGFGML-EKLKER-a6-b4	1405.02	253_F1711_sailerc_061	xlink:heavy	AITYAKGFGML-EKLKER-a6-b4::3::xlink:heavy	His-E6AP:855:x:His-E6AP:866	1	3	-0.340211	7.08392e+06	5.4974e+06	1	0.433388	FALSE	42.326	0	56893	0.0853324	3.16685	4.20239e+06	3.26122e+06	3.44089e+06	34.854	0	F1711_sailerc_061	6	1	0	3	1	1447.35
-0.0351097	904	0	3146	0	381747	0	0.146	56893		0	F1711_sailerc_062	708.416	6	1	13824461	His-E6AP:His-E6AP	F1711_sailerc_042.14616.14616.3	25.32	AITYAKGFGML-EKLKER-a6-b4	1395.03	253_F1711_sailerc_062	xlink:heavy	AITYAKGFGML-EKLKER-a6-b4::3::xlink:heavy	His-E6AP:855:x:His-E6AP:866	1	3	1.89107	8.53768e+07	6.62557e+07	1	2.2774	FALSE	5.42385	0	56893	0.0100061	4.7785	1.45207e+07	11268644	12734196	-2.1026	0	F1711_sailerc_062	6	5	0	3	1	1400.45
-0.0351097	904	0	3146	0	381748	0	0.146	56893		0	F1711_sailerc_063	708.416	6	1	13824461	His-E6AP:His-E6AP	F1711_sailerc_042.14616.14616.3	25.32	AITYAKGFGML-EKLKER-a6-b4	1393.84	253_F1711_sailerc_063	xlink:heavy	AITYAKGFGML-EKLKER-a6-b4::3::xlink:heavy	His-E6AP:855:x:His-E6AP:866	1	3	2.02314	1.25328e+08	9.72595e+07	1	2.38655	FALSE	1.42068	0	56893	0.0100061	4.78158	1.91191e+07	14837166	14837166	-6.11561	0	F1711_sailerc_063	6	4	0	3	1	1395.26
-0.0351097	904	0	3146	0	381749	0	0.146	56893		0	F1711_sailerc_066	708.416	6	0	13824461	His-E6AP:His-E6AP	F1711_sailerc_042.14616.14616.3	25.32	AITYAKGFGML-EKLKER-a6-b4	1423.67	253_F1711_sailerc_066	xlink:heavy	AITYAKGFGML-EKLKER-a6-b4::3::xlink:heavy	His-E6AP:855:x:His-E6AP:866	0	3	-	-	-	-	-	-	-	-	-	-	-	-	-	-	-	-	-	-	-	-	-	-	-
-0.0351097	904	0	3146	0	381750	0	0.146	56893		0	F1711_sailerc_067	708.416	6	0	13824461	His-E6AP:His-E6AP	F1711_sailerc_042.14616.14616.3	25.32	AITYAKGFGML-EKLKER-a6-b4	1411.36	253_F1711_sailerc_067	xlink:heavy	AITYAKGFGML-EKLKER-a6-b4::3::xlink:heavy	His-E6AP:855:x:His-E6AP:866	0	3	-	-	-	-	-	-	-	-	-	-	-	-	-	-	-	-	-	-	-	-	-	-	-
-0.0351097	904	0	3146	0	381751	0	0.146	56893		0	F1711_sailerc_068	708.416	6	0	13824461	His-E6AP:His-E6AP	F1711_sailerc_042.14616.14616.3	25.32	AITYAKGFGML-EKLKER-a6-b4	1405.88	253_F1711_sailerc_068	xlink:heavy	AITYAKGFGML-EKLKER-a6-b4::3::xlink:heavy	His-E6AP:855:x:His-E6AP:866	0	3	-	-	-	-	-	-	-	-	-	-	-	-	-	-	-	-	-	-	-	-	-	-	-
-0.0351097	904	0	3146	0	381752	0	0.146	56893		0	F1711_sailerc_069	708.416	6	0	13824461	His-E6AP:His-E6AP	F1711_sailerc_042.14616.14616.3	25.32	AITYAKGFGML-EKLKER-a6-b4	1410.59	253_F1711_sailerc_069	xlink:heavy	AITYAKGFGML-EKLKER-a6-b4::3::xlink:heavy	His-E6AP:855:x:His-E6AP:866	0	3	-	-	-	-	-	-	-	-	-	-	-	-	-	-	-	-	-	-	-	-	-	-	-
-0.0351097	904	0	3146	0	381753	0	0.146	56893		0	F1711_sailerc_070	708.416	6	1	13824461	His-E6AP:His-E6AP	F1711_sailerc_042.14616.14616.3	25.32	AITYAKGFGML-EKLKER-a6-b4	1405.49	253_F1711_sailerc_070	xlink:heavy	AITYAKGFGML-EKLKER-a6-b4::3::xlink:heavy	His-E6AP:855:x:His-E6AP:866	1	3	-0.376872	1.13264e+07	8.78972e+06	1	0.40309	FALSE	40.7676	0	56893	0.0876914	2.92864	2.86004e+06	2.21951e+06	2.21951e+06	33.2439	0	F1711_sailerc_070	6	1	0	1	1	1446.26
-0.0351097	904	0	3146	0	381754	0	0.146	56893		0	F1711_sailerc_071	708.416	6	1	13824461	His-E6AP:His-E6AP	F1711_sailerc_042.14616.14616.3	25.32	AITYAKGFGML-EKLKER-a6-b4	1408.47	253_F1711_sailerc_071	xlink:heavy	AITYAKGFGML-EKLKER-a6-b4::3::xlink:heavy	His-E6AP:855:x:His-E6AP:866	1	3	-0.419035	7.3541e+06	5.70707e+06	1	0.368245	FALSE	39.4699	0	56893	0.0908119	2.99131	2.44028e+06	1.89376e+06	4015568	31.8943	0	F1711_sailerc_071	6	1	0	1	1	1447.94
-0.0351097	904	0	3146	0	381755	0	0.146	56893		0	F1711_sailerc_072	708.416	6	1	13824461	His-E6AP:His-E6AP	F1711_sailerc_042.14616.14616.3	25.32	AITYAKGFGML-EKLKER-a6-b4	1397.05	253_F1711_sailerc_072	xlink:heavy	AITYAKGFGML-EKLKER-a6-b4::3::xlink:heavy	His-E6AP:855:x:His-E6AP:866	1	3	1.69047	1.09357e+08	8.48657e+07	1	2.11162	FALSE	10.5195	0	56893	0.0100268	4.73582	1.36255e+07	10573959	10938052	2.97729	0	F1711_sailerc_072	6	5	0	2	1	1407.57
-0.0351097	904	0	3146	0	381757	0	0.146	56893		0	F1711_sailerc_073	708.416	6	1	13824461	His-E6AP:His-E6AP	F1711_sailerc_042.14616.14616.3	25.32	AITYAKGFGML-EKLKER-a6-b4	1397.7	253_F1711_sailerc_073	xlink:heavy	AITYAKGFGML-EKLKER-a6-b4::3::xlink:heavy	His-E6AP:855:x:His-E6AP:866	1	3	1.36081	1.08204e+08	8.39703e+07	1	1.83918	FALSE	15.5591	0	56893	0.0130753	4.51703	1.41596e+07	10988381	17796700	7.98334	0	F1711_sailerc_073	6	3	0	3	1	1413.26
-0.101871	1337	0	554	0	148574	0	0.056	50305		0	F1711_sailerc_016	490.802	20	1	20521714	His-E6AP:His-E6AP	F1711_sailerc_033.08555.08555.4	35.43	LLKAITYAK-EKLKER-a3-b4	1004.31	5384_F1711_sailerc_016	xlink:light	LLKAITYAK-EKLKER-a3-b4::4::xlink:light	His-E6AP:855:x:His-E6AP:860	1	4	0.712819	47875.8	47875.8	1	1.30365	FALSE	30.7981	0	50305	0.0296828	3.71033	9446.19	9446.19	14182.4	35.0299	0	F1711_sailerc_016	20	0	0	2	1	1035.11
-0.101871	1337	0	554	0	148575	0	0.089	45765		0	F1711_sailerc_017	490.801	20	1	129125576	His-E6AP:His-E6AP	F1711_sailerc_022.08929.08929.4	35.98	LLKAITYAK-EKLKER-a3-b4	1017	5384_F1711_sailerc_017	xlink:light	LLKAITYAK-EKLKER-a3-b4::4::xlink:light	His-E6AP:855:x:His-E6AP:860	1	4	-0.298685	107119	107119	3	0.467707	FALSE	21.22	0	45765	0.0824544	2.55146	8168.59	8168.59	12113.1	31.12	0	F1711_sailerc_017	20	0	0	3	1	1038.22
-0.101871	1337	0	554	0	148576	0	0.056	50305		0	F1711_sailerc_018	490.802	20	0	20521714	His-E6AP:His-E6AP	F1711_sailerc_033.08555.08555.4	35.43	LLKAITYAK-EKLKER-a3-b4	1007.11	5384_F1711_sailerc_018	xlink:light	LLKAITYAK-EKLKER-a3-b4::4::xlink:light	His-E6AP:855:x:His-E6AP:860	0	4	-	-	-	-	-	-	-	-	-	-	-	-	-	-	-	-	-	-	-	-	-	-	-
-0.101871	1337	0	554	0	148577	0	0.056	50305		0	F1711_sailerc_019	490.802	20	0	20521714	His-E6AP:His-E6AP	F1711_sailerc_033.08555.08555.4	35.43	LLKAITYAK-EKLKER-a3-b4	1015.29	5384_F1711_sailerc_019	xlink:light	LLKAITYAK-EKLKER-a3-b4::4::xlink:light	His-E6AP:855:x:His-E6AP:860	0	4	-	-	-	-	-	-	-	-	-	-	-	-	-	-	-	-	-	-	-	-	-	-	-
-0.101871	1337	0	554	0	148578	0	0.056	50305		0	F1711_sailerc_020	490.802	20	1	20521714	His-E6AP:His-E6AP	F1711_sailerc_033.08555.08555.4	35.43	LLKAITYAK-EKLKER-a3-b4	1010.44	5384_F1711_sailerc_020	xlink:light	LLKAITYAK-EKLKER-a3-b4::4::xlink:light	His-E6AP:855:x:His-E6AP:860	1	4	2.20927	1.16279e+09	1.16279e+09	1	2.54038	FALSE	1.63615	0	50305	0.0100061	4.87647	57561728	57561728	62976712	5.81742	0	F1711_sailerc_020	20	20	0	1	1	1012.08
-0.101871	1337	0	554	0	148579	0	0.089	45757		1	F1711_sailerc_021	490.802	20	1	3.45177e+06	His-E6AP:His-E6AP	F1711_sailerc_021.08535.08535.4	38.14	LLKAITYAK-EKLKER-a3-b4	998	5384_F1711_sailerc_021	xlink:light	LLKAITYAK-EKLKER-a3-b4::4::xlink:light	His-E6AP:855:x:His-E6AP:860	1	4	2.03411	1.28207e+09	1.28207e+09	1	2.39561	FALSE	6.59	0	45757	0.0100061	4.88306	71272208	71272208	77863704	0.306618	1	F1711_sailerc_021	20	20	1	2	1	1004.59
-0.101871	1337	0	554	0	148580	0	0.089	45765		1	F1711_sailerc_022	490.801	20	1	129125576	His-E6AP:His-E6AP	F1711_sailerc_022.08929.08929.4	35.98	LLKAITYAK-EKLKER-a3-b4	1017	5384_F1711_sailerc_022	xlink:light	LLKAITYAK-EKLKER-a3-b4::4::xlink:light	His-E6AP:855:x:His-E6AP:860	1	4	2.0485	7.42301e+09	7.42301e+09	2	2.40751	FALSE	-4.83	0	45765	0.0100061	4.68284	321353696	321353696	327380704	14.1052	1	F1711_sailerc_022	20	18	1	3	1	1012.17
-0.101871	1337	0	554	0	148582	0	0.103	45773		1	F1711_sailerc_023	490.802	20	1	12841743	His-E6AP:His-E6AP	F1711_sailerc_023.08838.08838.4	32.14	LLKAITYAK-EKLKER-a3-b4	999	5384_F1711_sailerc_023	xlink:light	LLKAITYAK-EKLKER-a3-b4::4::xlink:light	His-E6AP:855:x:His-E6AP:860	1	4	1.89789	7.22716e+09	7.22716e+09	1	2.28304	FALSE	9.43	0	45773	0.0100061	4.6899	288700416	288700416	298681024	9.02068	1	F1711_sailerc_023	20	20	1	3	1	1008.43
-0.101871	1337	0	554	0	148583	0	0.056	50297		1	F1711_sailerc_026	490.802	20	1	28899.9	His-E6AP:His-E6AP	F1711_sailerc_026.02795.02795.4	36.6	LLKAITYAK-EKLKER-a3-b4	1027	5384_F1711_sailerc_026	xlink:light	LLKAITYAK-EKLKER-a3-b4::4::xlink:light	His-E6AP:855:x:His-E6AP:860	1	4	1.89306	3.08624e+06	3.08624e+06	6	2.27904	FALSE	7.01	0	50297	0.0100061	4.7386	127842	127842	145284	-7.09992	1	F1711_sailerc_026	20	20	1	6	1	1034.01
-0.101871	1337	0	554	0	148584	0	0.064	50317		1	F1711_sailerc_027	490.801	20	1	36372.4	His-E6AP:His-E6AP	F1711_sailerc_027.02769.02769.4	31.87	LLKAITYAK-EKLKER-a3-b4	1022	5384_F1711_sailerc_027	xlink:light	LLKAITYAK-EKLKER-a3-b4::4::xlink:light	His-E6AP:855:x:His-E6AP:860	1	4	2.03863	2.27409e+06	2.27409e+06	1	2.39935	FALSE	4.55	0	50317	0.0100061	4.82418	103243	103243	124293	5.28797	1	F1711_sailerc_027	20	20	1	1	1	1026.55
-0.101871	1337	0	554	0	148585	0	0.056	50305		0	F1711_sailerc_028	490.802	20	1	20521714	His-E6AP:His-E6AP	F1711_sailerc_033.08555.08555.4	35.43	LLKAITYAK-EKLKER-a3-b4	1022.22	5384_F1711_sailerc_028	xlink:light	LLKAITYAK-EKLKER-a3-b4::4::xlink:light	His-E6AP:855:x:His-E6AP:860	1	4	0.897885	407001	407001	1	1.4566	FALSE	-3.30579	0	50305	0.023499	4.4434	73315	73315	250379	0.863899	0	F1711_sailerc_028	20	20	0	1	1	1018.91
-0.101871	1337	0	554	0	148586	0	0.085	50321		1	F1711_sailerc_029	490.802	20	1	222809	His-E6AP:His-E6AP	F1711_sailerc_029.07142.07142.4	30.21	LLKAITYAK-EKLKER-a3-b4	1018	5384_F1711_sailerc_029	xlink:light	LLKAITYAK-EKLKER-a3-b4::4::xlink:light	His-E6AP:855:x:His-E6AP:860	1	4	1.75357	1.05336e+06	1.05336e+06	1	2.16377	FALSE	1.02	0	50321	0.0100061	4.67121	172257	172257	259924	-1.95767	1	F1711_sailerc_029	20	20	1	1	1	1019.02
-0.101871	1337	0	554	0	148587	0	0.056	50309		1	F1711_sailerc_030	490.801	20	1	4.22453e+06	His-E6AP:His-E6AP	F1711_sailerc_030.08542.08542.4	33.86	LLKAITYAK-EKLKER-a3-b4	1008	5384_F1711_sailerc_030	xlink:light	LLKAITYAK-EKLKER-a3-b4::4::xlink:light	His-E6AP:855:x:His-E6AP:860	1	4	2.00478	1.27519e+09	1.27519e+09	1	2.37138	FALSE	6.23	0	50309	0.0100061	4.79266	69955032	69955032	79361432	5.62181	1	F1711_sailerc_030	20	20	1	1	1	1014.23
-0.101871	1337	0	554	0	148588	0	0.056	50301		1	F1711_sailerc_031	490.802	20	1	1.8987e+06	His-E6AP:His-E6AP	F1711_sailerc_031.08403.08403.4	36.11	LLKAITYAK-EKLKER-a3-b4	1002	5384_F1711_sailerc_031	xlink:light	LLKAITYAK-EKLKER-a3-b4::4::xlink:light	His-E6AP:855:x:His-E6AP:860	1	4	2.00558	1.32145e+09	1.32145e+09	1	2.37204	FALSE	8.18	0	50301	0.0100061	4.79586	70996920	70996920	75059640	4.62275	1	F1711_sailerc_031	20	20	1	2	1	1010.18
-0.101871	1337	0	554	0	148589	0	0.056	50305		0	F1711_sailerc_032	490.802	20	1	20521714	His-E6AP:His-E6AP	F1711_sailerc_033.08555.08555.4	35.43	LLKAITYAK-EKLKER-a3-b4	1001.1	5384_F1711_sailerc_032	xlink:light	LLKAITYAK-EKLKER-a3-b4::4::xlink:light	His-E6AP:855:x:His-E6AP:860	1	4	2.1062	7.50015e+09	7.50015e+09	4	2.45519	FALSE	-4.75222	0	50305	0.0100061	4.91088	374017696	374017696	406044736	-0.533494	0	F1711_sailerc_032	20	20	0	5	1	996.343
-0.101871	1337	0	554	0	148590	0	0.056	50305		1	F1711_sailerc_033	490.802	20	1	20521714	His-E6AP:His-E6AP	F1711_sailerc_033.08555.08555.4	35.43	LLKAITYAK-EKLKER-a3-b4	998	5384_F1711_sailerc_033	xlink:light	LLKAITYAK-EKLKER-a3-b4::4::xlink:light	His-E6AP:855:x:His-E6AP:860	1	4	1.9561	7.43096e+09	7.43096e+09	2	2.33115	FALSE	7.34	0	50305	0.0100061	4.70075	361804736	361804736	380908256	10.1812	1	F1711_sailerc_033	20	20	1	5	1	1005.34
-0.101871	1337	0	554	0	148591	0	0.056	50305		0	F1711_sailerc_036	490.802	20	1	20521714	His-E6AP:His-E6AP	F1711_sailerc_033.08555.08555.4	35.43	LLKAITYAK-EKLKER-a3-b4	1039.94	5384_F1711_sailerc_036	xlink:light	LLKAITYAK-EKLKER-a3-b4::4::xlink:light	His-E6AP:855:x:His-E6AP:860	1	4	1.71419	4.0497e+06	4.0497e+06	5	2.13122	FALSE	-13.6379	0	50305	0.0100074	4.61158	199257	199257	219787	-9.49269	0	F1711_sailerc_036	20	20	0	5	1	1026.3
-0.101871	1337	0	554	0	148593	0	0.056	50305		0	F1711_sailerc_037	490.802	20	1	20521714	His-E6AP:His-E6AP	F1711_sailerc_033.08555.08555.4	35.43	LLKAITYAK-EKLKER-a3-b4	1010.86	5384_F1711_sailerc_037	xlink:light	LLKAITYAK-EKLKER-a3-b4::4::xlink:light	His-E6AP:855:x:His-E6AP:860	1	4	1.64549	2.85543e+06	2.85543e+06	3	2.07445	FALSE	14.7734	0	50305	0.0101457	4.4405	132659	132659	148072	18.9959	0	F1711_sailerc_037	20	18	0	3	1	1025.63
-0.101871	1337	0	554	0	148594	0	0.056	50305		0	F1711_sailerc_038	490.802	20	1	20521714	His-E6AP:His-E6AP	F1711_sailerc_033.08555.08555.4	35.43	LLKAITYAK-EKLKER-a3-b4	1015.41	5384_F1711_sailerc_038	xlink:light	LLKAITYAK-EKLKER-a3-b4::4::xlink:light	His-E6AP:855:x:His-E6AP:860	1	4	1.81952	5.68074e+06	5.68074e+06	1	2.21827	FALSE	-5.6533	0	50305	0.0100061	4.80513	537870	537870	537870	-1.51687	0	F1711_sailerc_038	20	20	0	1	1	1009.76
-0.101871	1337	0	554	0	148595	0	0.071	59181		1	F1711_sailerc_039	490.802	20	1	104919	His-E6AP:His-E6AP	F1711_sailerc_039.07203.07203.4	32.26	LLKAITYAK-EKLKER-a3-b4	1004	5384_F1711_sailerc_039	xlink:light	LLKAITYAK-EKLKER-a3-b4::4::xlink:light	His-E6AP:855:x:His-E6AP:860	1	4	2.16234	4.31295e+06	4.31295e+06	1	2.50159	FALSE	1.31	0	59181	0.0100061	4.73464	529399	529399	546616	-14.2391	1	F1711_sailerc_039	20	18	1	1	1	1005.31
-0.101871	1337	0	554	0	148596	0	0.09	59185		1	F1711_sailerc_040	490.801	20	1	1.23513e+06	His-E6AP:His-E6AP	F1711_sailerc_040.08459.08459.4	31.68	LLKAITYAK-EKLKER-a3-b4	1008	5384_F1711_sailerc_040	xlink:light	LLKAITYAK-EKLKER-a3-b4::4::xlink:light	His-E6AP:855:x:His-E6AP:860	1	4	1.96871	1.18642e+09	1.18642e+09	1	2.34157	FALSE	8.78	0	59185	0.0100061	4.71224	58371412	58371412	65206536	9.14516	1	F1711_sailerc_040	20	20	1	2	1	1016.78
-0.101871	1337	0	554	0	148597	0	0.09	59201		1	F1711_sailerc_041	490.801	20	1	1.35956e+06	His-E6AP:His-E6AP	F1711_sailerc_041.08357.08357.4	30.53	LLKAITYAK-EKLKER-a3-b4	1005	5384_F1711_sailerc_041	xlink:light	LLKAITYAK-EKLKER-a3-b4::4::xlink:light	His-E6AP:855:x:His-E6AP:860	1	4	1.9877	1.254e+09	1.254e+09	1	2.35726	FALSE	7.79	0	59201	0.0100061	4.77901	59706440	59706440	64788464	5.67266	1	F1711_sailerc_041	20	20	1	1	1	1012.79
-0.101871	1337	0	554	0	148598	0	0.071	59177		1	F1711_sailerc_042	490.802	20	1	1.89524e+06	His-E6AP:His-E6AP	F1711_sailerc_042.08726.08726.4	32.64	LLKAITYAK-EKLKER-a3-b4	995	5384_F1711_sailerc_042	xlink:light	LLKAITYAK-EKLKER-a3-b4::4::xlink:light	His-E6AP:855:x:His-E6AP:860	1	4	1.9547	8.05333e+09	8.05333e+09	2	2.32999	FALSE	9.23	0	59177	0.0100061	4.71662	357671104	357671104	384882048	8.41878	1	F1711_sailerc_042	20	20	1	3	1	1004.23
-0.101871	1337	0	554	0	148599	0	0.09	59189		1	F1711_sailerc_043	490.801	20	1	62624420	His-E6AP:His-E6AP	F1711_sailerc_043.08827.08827.4	31.1	LLKAITYAK-EKLKER-a3-b4	1013	5384_F1711_sailerc_043	xlink:light	LLKAITYAK-EKLKER-a3-b4::4::xlink:light	His-E6AP:855:x:His-E6AP:860	1	4	2.0023	8.15016e+09	8.15016e+09	2	2.36933	FALSE	-6.44	0	59189	0.0100061	4.7445	324731776	324731776	335425056	8.60903	1	F1711_sailerc_043	20	20	1	5	1	1006.56
-0.159194	1338	0	555	0	148600	0	0.049	341		1	F1711_sailerc_046	490.802	20	1	59334.7	His-E6AP:His-E6AP	F1711_sailerc_046.03179.03179.4	31.97	LLKAITYAK-EKLKER-a3-b4	1022	5384_F1711_sailerc_046	xlink:light	LLKAITYAK-EKLKER-a3-b4::4::xlink:light	His-E6AP:855:x:His-E6AP:860	1	4	1.92859	6.32414e+06	4.90778e+06	2	2.30841	FALSE	5.81	0	341	0.0100061	4.7644	337437	261864	277817	5.87169	1	F1711_sailerc_046	20	20	1	3	1	1027.81
-0.159194	1338	0	555	0	148601	0	0.041	333		1	F1711_sailerc_047	490.802	20	1	93154.3	His-E6AP:His-E6AP	F1711_sailerc_047.03214.03214.4	33.35	LLKAITYAK-EKLKER-a3-b4	1023	5384_F1711_sailerc_047	xlink:light	LLKAITYAK-EKLKER-a3-b4::4::xlink:light	His-E6AP:855:x:His-E6AP:860	1	4	2.01535	5.23113e+06	4.05956e+06	1	2.38011	FALSE	3.99	0	333	0.0100061	4.61211	265212	205815	211322	18.2169	1	F1711_sailerc_047	20	18	1	1	1	1026.99
-0.159194	1338	0	555	0	148602	0	0.056	50305		0	F1711_sailerc_048	490.802	20	1	20521714	His-E6AP:His-E6AP	F1711_sailerc_033.08555.08555.4	35.43	LLKAITYAK-EKLKER-a3-b4	1007.16	5384_F1711_sailerc_048	xlink:light	LLKAITYAK-EKLKER-a3-b4::4::xlink:light	His-E6AP:855:x:His-E6AP:860	1	4	1.15363	2.20475e+06	1.71097e+06	1	1.66796	FALSE	12.234	0	50305	0.0170362	4.13761	373616	289941	289941	16.4237	0	F1711_sailerc_048	20	9	0	1	1	1019.39
-0.159194	1338	0	555	0	148604	0	0.056	50305		0	F1711_sailerc_049	490.802	20	1	20521714	His-E6AP:His-E6AP	F1711_sailerc_033.08555.08555.4	35.43	LLKAITYAK-EKLKER-a3-b4	1019.65	5384_F1711_sailerc_049	xlink:light	LLKAITYAK-EKLKER-a3-b4::4::xlink:light	His-E6AP:855:x:His-E6AP:860	1	4	1.85296	1.57246e+06	1.22029e+06	2	2.2459	FALSE	-6.50411	0	50305	0.0100061	4.81171	272436	211421	259533	-2.33553	0	F1711_sailerc_049	20	20	0	2	1	1013.15
-0.159194	1338	0	555	0	148605	0	0.041	337		1	F1711_sailerc_050	490.801	20	1	1.09382e+06	His-E6AP:His-E6AP	F1711_sailerc_050.08311.08311.4	33.24	LLKAITYAK-EKLKER-a3-b4	1010	5384_F1711_sailerc_050	xlink:light	LLKAITYAK-EKLKER-a3-b4::4::xlink:light	His-E6AP:855:x:His-E6AP:860	1	4	2.01285	6.56016e+08	5.09094e+08	2	2.37805	FALSE	6.23	0	337	0.0100061	4.74581	3.70483e+07	28750954	28750954	8.88025	1	F1711_sailerc_050	20	20	1	2	1	1016.23
-0.159194	1338	0	555	0	148606	0	0.032	325		1	F1711_sailerc_051	490.801	20	1	1694201	His-E6AP:His-E6AP	F1711_sailerc_051.08519.08519.4	35.09	LLKAITYAK-EKLKER-a3-b4	1012	5384_F1711_sailerc_051	xlink:light	LLKAITYAK-EKLKER-a3-b4::4::xlink:light	His-E6AP:855:x:His-E6AP:860	1	4	2.06951	6.43413e+08	4.99313e+08	2	2.42487	FALSE	5.87	0	325	0.0100061	4.71668	3.51329e+07	27264514	31532712	11.8545	1	F1711_sailerc_051	20	18	1	2	1	1017.87
-0.159194	1338	0	555	0	148607	0	0.111	357		1	F1711_sailerc_052	490.802	20	1	10470367	His-E6AP:His-E6AP	F1711_sailerc_052.08931.08931.4	25.6	LLKAITYAK-EKLKER-a3-b4	996	5384_F1711_sailerc_052	xlink:light	LLKAITYAK-EKLKER-a3-b4::4::xlink:light	His-E6AP:855:x:His-E6AP:860	1	4	2.00647	4.21486e+09	3.2709e+09	2	2.37277	FALSE	7.09	0	357	0.0100061	4.83653	2.23112e+08	173143456	203869312	2.57836	1	F1711_sailerc_052	20	20	1	4	1	1003.09
-0.159194	1338	0	555	0	148608	0	0.056	50305		0	F1711_sailerc_053	490.802	20	1	20521714	His-E6AP:His-E6AP	F1711_sailerc_033.08555.08555.4	35.43	LLKAITYAK-EKLKER-a3-b4	1003.01	5384_F1711_sailerc_053	xlink:light	LLKAITYAK-EKLKER-a3-b4::4::xlink:light	His-E6AP:855:x:His-E6AP:860	1	4	2.09326	4.64902e+09	3.60782e+09	2	2.4445	FALSE	5.07584	0	50305	0.0100061	4.76806	2.69136e+08	208860320	212635040	9.29923	0	F1711_sailerc_053	20	20	0	6	1	1008.09
-0.159194	1338	0	555	0	148609	0	0.067	26821		1	F1711_sailerc_056	490.802	20	1	65504.5	His-E6AP:His-E6AP	F1711_sailerc_056.03335.03335.4	34.83	LLKAITYAK-EKLKER-a3-b4	1022	5384_F1711_sailerc_056	xlink:light	LLKAITYAK-EKLKER-a3-b4::4::xlink:light	His-E6AP:855:x:His-E6AP:860	1	4	1.90148	5.44923e+06	4.22882e+06	2	2.286	FALSE	5.55	0	26821	0.0100061	4.58155	303338	235402	262835	18.1874	1	F1711_sailerc_056	20	17	1	2	1	1027.55
-0.159194	1338	0	555	0	148610	0	0.083	26841		1	F1711_sailerc_057	490.802	20	1	78646.9	His-E6AP:His-E6AP	F1711_sailerc_057.03331.03331.4	30.21	LLKAITYAK-EKLKER-a3-b4	1028	5384_F1711_sailerc_057	xlink:light	LLKAITYAK-EKLKER-a3-b4::4::xlink:light	His-E6AP:855:x:His-E6AP:860	1	4	2.06248	5.15581e+06	4.00111e+06	1	2.41906	FALSE	4.39	0	26841	0.0100061	4.74329	303987	235906	245106	10.6088	1	F1711_sailerc_057	20	18	1	1	1	1032.39
-0.159194	1338	0	555	0	148611	0	0.056	50305		0	F1711_sailerc_058	490.802	20	1	20521714	His-E6AP:His-E6AP	F1711_sailerc_033.08555.08555.4	35.43	LLKAITYAK-EKLKER-a3-b4	1020.93	5384_F1711_sailerc_058	xlink:light	LLKAITYAK-EKLKER-a3-b4::4::xlink:light	His-E6AP:855:x:His-E6AP:860	1	4	1.64215	2.47215e+06	1.91849e+06	1	2.07169	FALSE	-0.316723	0	50305	0.0101651	4.761	224167	173963	335908	3.87764	0	F1711_sailerc_058	20	20	0	1	1	1020.61
-0.159194	1338	0	555	0	148612	0	0.056	50305		0	F1711_sailerc_059	490.802	20	1	20521714	His-E6AP:His-E6AP	F1711_sailerc_033.08555.08555.4	35.43	LLKAITYAK-EKLKER-a3-b4	1010.85	5384_F1711_sailerc_059	xlink:light	LLKAITYAK-EKLKER-a3-b4::4::xlink:light	His-E6AP:855:x:His-E6AP:860	1	4	1.67924	2.69535e+06	2.0917e+06	1	2.10234	FALSE	2.69524	0	50305	0.0100541	4.68407	277191	215111	271421	6.91132	0	F1711_sailerc_059	20	18	0	1	1	1013.55
-0.159194	1338	0	555	0	148613	0	0.065	26817		1	F1711_sailerc_060	490.802	20	1	1.11792e+06	His-E6AP:His-E6AP	F1711_sailerc_060.08142.08142.4	35.13	LLKAITYAK-EKLKER-a3-b4	1008	5384_F1711_sailerc_060	xlink:light	LLKAITYAK-EKLKER-a3-b4::4::xlink:light	His-E6AP:855:x:His-E6AP:860	1	4	2.02351	8.82692e+08	6.85004e+08	3	2.38686	FALSE	6.7	0	26817	0.0100061	4.79669	4.57392e+07	35495396	40182744	5.56581	1	F1711_sailerc_060	20	20	1	5	1	1014.7
-0.159194	1338	0	555	0	148615	0	0.081	26833		1	F1711_sailerc_061	490.802	20	1	1.79666e+06	His-E6AP:His-E6AP	F1711_sailerc_061.08433.08433.4	30.55	LLKAITYAK-EKLKER-a3-b4	1015	5384_F1711_sailerc_061	xlink:light	LLKAITYAK-EKLKER-a3-b4::4::xlink:light	His-E6AP:855:x:His-E6AP:860	1	4	2.02608	9.39597e+08	7.29164e+08	2	2.38898	FALSE	6.33	0	26833	0.0100061	4.73692	5.10557e+07	39621252	44424308	9.64913	1	F1711_sailerc_061	20	19	1	3	1	1021.33
-0.159194	1338	0	555	0	148616	0	0.076	26829		1	F1711_sailerc_062	490.802	20	1	22711514	His-E6AP:His-E6AP	F1711_sailerc_062.09202.09202.4	30.71	LLKAITYAK-EKLKER-a3-b4	1014	5384_F1711_sailerc_062	xlink:light	LLKAITYAK-EKLKER-a3-b4::4::xlink:light	His-E6AP:855:x:His-E6AP:860	1	4	1.93591	7.10955e+09	5.51729e+09	3	2.31446	FALSE	-8.81	0	26829	0.0100061	4.75573	3.38976e+08	263058880	297023808	5.85319	1	F1711_sailerc_062	20	20	1	6	1	1005.19
-0.159194	1338	0	555	0	148617	0	0.056	50305		0	F1711_sailerc_063	490.802	20	1	20521714	His-E6AP:His-E6AP	F1711_sailerc_033.08555.08555.4	35.43	LLKAITYAK-EKLKER-a3-b4	1001.41	5384_F1711_sailerc_063	xlink:light	LLKAITYAK-EKLKER-a3-b4::4::xlink:light	His-E6AP:855:x:His-E6AP:860	1	4	2.23875	6.82831e+09	5.29903e+09	3	2.56474	FALSE	0.848557	0	50305	0.0100061	4.90134	3.70198e+08	287287936	306738112	5.07701	0	F1711_sailerc_063	20	20	0	7	1	1002.26
-0.159194	1338	0	555	0	148618	0	0.079	15137		1	F1711_sailerc_066	490.802	20	1	95451.4	His-E6AP:His-E6AP	F1711_sailerc_066.03042.03042.4	35.71	LLKAITYAK-EKLKER-a3-b4	1031	5384_F1711_sailerc_066	xlink:light	LLKAITYAK-EKLKER-a3-b4::4::xlink:light	His-E6AP:855:x:His-E6AP:860	1	4	1.98183	4.8589e+06	3.7707e+06	3	2.35241	FALSE	5.02	0	15137	0.0100061	4.75706	238211	184861	208737	8.56234	1	F1711_sailerc_066	20	20	1	3	1	1036.02
-0.159194	1338	0	555	0	148619	0	0.069	15133		1	F1711_sailerc_067	490.802	20	1	81459.9	His-E6AP:His-E6AP	F1711_sailerc_067.03010.03010.4	37.37	LLKAITYAK-EKLKER-a3-b4	1022	5384_F1711_sailerc_067	xlink:light	LLKAITYAK-EKLKER-a3-b4::4::xlink:light	His-E6AP:855:x:His-E6AP:860	1	4	2.08629	3.66562e+06	2.84466e+06	1	2.43874	FALSE	3.52	0	15133	0.0100061	4.65238	217474	168769	209968	17.6858	1	F1711_sailerc_067	20	16	1	1	1	1025.52
-0.159194	1338	0	555	0	148620	0	0.056	50305		0	F1711_sailerc_068	490.802	20	1	20521714	His-E6AP:His-E6AP	F1711_sailerc_033.08555.08555.4	35.43	LLKAITYAK-EKLKER-a3-b4	1013.69	5384_F1711_sailerc_068	xlink:light	LLKAITYAK-EKLKER-a3-b4::4::xlink:light	His-E6AP:855:x:His-E6AP:860	1	4	1.85669	8.65816e+06	6.71907e+06	1	2.24899	FALSE	10.7611	0	50305	0.0100061	4.58153	793459	615756	615756	14.9869	0	F1711_sailerc_068	20	16	0	1	1	1024.45
-0.159194	1338	0	555	0	148621	0	0.056	50305		0	F1711_sailerc_069	490.802	20	1	20521714	His-E6AP:His-E6AP	F1711_sailerc_033.08555.08555.4	35.43	LLKAITYAK-EKLKER-a3-b4	1008.94	5384_F1711_sailerc_069	xlink:light	LLKAITYAK-EKLKER-a3-b4::4::xlink:light	His-E6AP:855:x:His-E6AP:860	1	4	1.54235	9.92359e+06	7.7011e+06	1	1.98921	FALSE	14.8435	0	50305	0.0108944	4.3741	725976	563386	581098	19.1713	0	F1711_sailerc_069	20	14	0	1	1	1023.78
-0.159194	1338	0	555	0	148622	0	0.097	15153		1	F1711_sailerc_070	490.802	20	1	936208	His-E6AP:His-E6AP	F1711_sailerc_070.08381.08381.4	30.9	LLKAITYAK-EKLKER-a3-b4	1012	5384_F1711_sailerc_070	xlink:light	LLKAITYAK-EKLKER-a3-b4::4::xlink:light	His-E6AP:855:x:His-E6AP:860	1	4	2.00851	9.4809e+08	7.35755e+08	3	2.37446	FALSE	7.38	0	15153	0.0100061	4.71983	4.76934e+07	37011968	42116176	9.94519	1	F1711_sailerc_070	20	19	1	4	1	1019.38
-0.159194	1338	0	555	0	148623	0	0.092	15141		1	F1711_sailerc_071	490.802	20	1	2.12765e+06	His-E6AP:His-E6AP	F1711_sailerc_071.08183.08183.4	35.25	LLKAITYAK-EKLKER-a3-b4	1010	5384_F1711_sailerc_071	xlink:light	LLKAITYAK-EKLKER-a3-b4::4::xlink:light	His-E6AP:855:x:His-E6AP:860	1	4	2.05019	9.97069e+08	7.73765e+08	2	2.4089	FALSE	6.3	0	15141	0.0100061	4.78924	5.07537e+07	39386896	42890576	6.67084	1	F1711_sailerc_071	20	20	1	2	1	1016.3
-0.159194	1338	0	555	0	148624	0	0.092	15149		1	F1711_sailerc_072	490.802	20	1	10793413	His-E6AP:His-E6AP	F1711_sailerc_072.09118.09118.4	33.55	LLKAITYAK-EKLKER-a3-b4	1020	5384_F1711_sailerc_072	xlink:light	LLKAITYAK-EKLKER-a3-b4::4::xlink:light	His-E6AP:855:x:His-E6AP:860	1	4	1.8024	7.43738e+09	5.7717e+09	2	2.20412	FALSE	-11.91	0	15149	0.0100061	4.6776	3.94662e+08	306273216	313388992	7.32119	1	F1711_sailerc_072	20	20	1	5	1	1008.09
-0.159194	1338	0	555	0	148626	0	0.092	15145		1	F1711_sailerc_073	490.802	20	1	10269648	His-E6AP:His-E6AP	F1711_sailerc_073.09190.09190.4	34.39	LLKAITYAK-EKLKER-a3-b4	1021	5384_F1711_sailerc_073	xlink:light	LLKAITYAK-EKLKER-a3-b4::4::xlink:light	His-E6AP:855:x:His-E6AP:860	1	4	1.86018	6.86442e+09	5.32706e+09	2	2.25188	FALSE	-10.48	0	15145	0.0100061	4.6497	3.76763e+08	292382816	330316896	10.7606	1	F1711_sailerc_073	20	18	1	7	1	1010.52
-0.101871	1337	0	552	0	148520	0	0.076	26861		0	F1711_sailerc_016	493.821	20	1	14283374	His-E6AP:His-E6AP	F1711_sailerc_062.08875.08875.4	30.71	LLKAITYAK-EKLKER-a3-b4	994.006	5383_F1711_sailerc_016	xlink:heavy	LLKAITYAK-EKLKER-a3-b4::4::xlink:heavy	His-E6AP:855:x:His-E6AP:860	1	4	-0.117831	22186.7	22186.7	1	0.617171	FALSE	37.0545	0	26861	0.0713073	3.02528	9159.13	9159.13	9159.13	35.3215	0	F1711_sailerc_016	20	0	0	2	1	1031.06
-0.101871	1337	0	552	0	148521	0	0.056	50345		0	F1711_sailerc_017	493.82	20	1	49007812	His-E6AP:His-E6AP	F1711_sailerc_033.08516.08516.4	35.43	LLKAITYAK-EKLKER-a3-b4	995	5383_F1711_sailerc_017	xlink:heavy	LLKAITYAK-EKLKER-a3-b4::4::xlink:heavy	His-E6AP:855:x:His-E6AP:860	1	4	-0.233665	2571.54	2571.54	1	0.521441	FALSE	32.66	0	50345	0.0781148	2.78318	2460.79	2460.79	2460.79	27.81	0	F1711_sailerc_017	20	0	0	2	1	1027.66
-0.101871	1337	0	552	0	148522	0	0.076	26861		0	F1711_sailerc_018	493.821	20	0	14283374	His-E6AP:His-E6AP	F1711_sailerc_062.08875.08875.4	30.71	LLKAITYAK-EKLKER-a3-b4	996.837	5383_F1711_sailerc_018	xlink:heavy	LLKAITYAK-EKLKER-a3-b4::4::xlink:heavy	His-E6AP:855:x:His-E6AP:860	0	4	-	-	-	-	-	-	-	-	-	-	-	-	-	-	-	-	-	-	-	-	-	-	-
-0.101871	1337	0	552	0	148523	0	0.076	26861		0	F1711_sailerc_019	493.821	20	0	14283374	His-E6AP:His-E6AP	F1711_sailerc_062.08875.08875.4	30.71	LLKAITYAK-EKLKER-a3-b4	1005.14	5383_F1711_sailerc_019	xlink:heavy	LLKAITYAK-EKLKER-a3-b4::4::xlink:heavy	His-E6AP:855:x:His-E6AP:860	0	4	-	-	-	-	-	-	-	-	-	-	-	-	-	-	-	-	-	-	-	-	-	-	-
-0.101871	1337	0	552	0	148524	0	0.076	26861		0	F1711_sailerc_020	493.821	20	1	14283374	His-E6AP:His-E6AP	F1711_sailerc_062.08875.08875.4	30.71	LLKAITYAK-EKLKER-a3-b4	1000.26	5383_F1711_sailerc_020	xlink:heavy	LLKAITYAK-EKLKER-a3-b4::4::xlink:heavy	His-E6AP:855:x:His-E6AP:860	1	4	1.82834	1.14103e+09	1.14103e+09	1	2.22556	FALSE	8.3395	0	26861	0.0100061	4.70579	68075320	68075320	68075320	6.62715	0	F1711_sailerc_020	20	20	0	2	1	1008.6
-0.101871	1337	0	552	0	148526	0	0.089	45785		1	F1711_sailerc_021	493.82	20	1	4.98135e+06	His-E6AP:His-E6AP	F1711_sailerc_021.08486.08486.4	38.14	LLKAITYAK-EKLKER-a3-b4	994	5383_F1711_sailerc_021	xlink:heavy	LLKAITYAK-EKLKER-a3-b4::4::xlink:heavy	His-E6AP:855:x:His-E6AP:860	1	4	1.91091	1.2011e+09	1.2011e+09	1	2.2938	FALSE	6.41	0	45785	0.0100061	4.84196	69680440	69680440	70589440	0.406453	1	F1711_sailerc_021	20	20	1	3	1	1000.41
-0.101871	1337	0	552	0	148527	0	0.089	45793		1	F1711_sailerc_022	493.82	20	1	4.22672e+06	His-E6AP:His-E6AP	F1711_sailerc_022.08738.08738.4	35.98	LLKAITYAK-EKLKER-a3-b4	1000	5383_F1711_sailerc_022	xlink:heavy	LLKAITYAK-EKLKER-a3-b4::4::xlink:heavy	His-E6AP:855:x:His-E6AP:860	1	4	1.83514	7.33079e+09	7.33079e+09	2	2.23118	FALSE	5.87	0	45793	0.0100061	4.62392	468395936	468395936	468395936	12.6974	1	F1711_sailerc_022	20	18	1	5	1	1005.87
-0.101871	1337	0	552	0	148528	0	0.103	45801		1	F1711_sailerc_023	493.82	20	1	2.10415e+06	His-E6AP:His-E6AP	F1711_sailerc_023.08782.08782.4	32.14	LLKAITYAK-EKLKER-a3-b4	995	5383_F1711_sailerc_023	xlink:heavy	LLKAITYAK-EKLKER-a3-b4::4::xlink:heavy	His-E6AP:855:x:His-E6AP:860	1	4	1.84981	6.92765e+09	6.92765e+09	2	2.2433	FALSE	5.86	0	45801	0.0100061	4.73587	433083008	433083008	436667328	5.76945	1	F1711_sailerc_023	20	20	1	3	1	1000.86
-0.101871	1337	0	552	0	148529	0	0.056	50337		1	F1711_sailerc_026	493.82	20	1	25150.9	His-E6AP:His-E6AP	F1711_sailerc_026.02778.02778.4	36.6	LLKAITYAK-EKLKER-a3-b4	1023	5383_F1711_sailerc_026	xlink:heavy	LLKAITYAK-EKLKER-a3-b4::4::xlink:heavy	His-E6AP:855:x:His-E6AP:860	1	4	1.76995	2.58504e+06	2.58504e+06	5	2.1773	FALSE	6.96	0	50337	0.0100061	4.68322	128962	128962	128962	-6.91763	1	F1711_sailerc_026	20	20	1	5	1	1029.96
-0.101871	1337	0	552	0	148530	0	0.064	50357		1	F1711_sailerc_027	493.82	20	1	43643.1	His-E6AP:His-E6AP	F1711_sailerc_027.02760.02760.4	31.87	LLKAITYAK-EKLKER-a3-b4	1018	5383_F1711_sailerc_027	xlink:heavy	LLKAITYAK-EKLKER-a3-b4::4::xlink:heavy	His-E6AP:855:x:His-E6AP:860	1	4	1.84018	1.89847e+06	1.89847e+06	2	2.23534	FALSE	5.33	0	50357	0.0100061	4.7243	100554	100554	101297	6.413	1	F1711_sailerc_027	20	20	1	2	1	1023.33
-0.101871	1337	0	552	0	148531	0	0.076	26861		0	F1711_sailerc_028	493.821	20	1	14283374	His-E6AP:His-E6AP	F1711_sailerc_062.08875.08875.4	30.71	LLKAITYAK-EKLKER-a3-b4	1012.06	5383_F1711_sailerc_028	xlink:heavy	LLKAITYAK-EKLKER-a3-b4::4::xlink:heavy	His-E6AP:855:x:His-E6AP:860	1	4	1.94518	42478.7	42478.7	1	2.32212	FALSE	-0.0106452	0	26861	0.0100061	4.80809	28277.4	28277.4	37797.2	-1.71825	0	F1711_sailerc_028	20	20	0	2	1	1012.05
-0.101871	1337	0	552	0	148532	0	0.085	50361		1	F1711_sailerc_029	493.82	20	1	83044.6	His-E6AP:His-E6AP	F1711_sailerc_029.07107.07107.4	30.21	LLKAITYAK-EKLKER-a3-b4	1014	5383_F1711_sailerc_029	xlink:heavy	LLKAITYAK-EKLKER-a3-b4::4::xlink:heavy	His-E6AP:855:x:His-E6AP:860	1	4	2.1194	710172	710172	1	2.46611	FALSE	-0.45	0	50361	0.0100061	4.91059	208004	208004	208004	-3.16399	1	F1711_sailerc_029	20	20	1	1	1	1013.55
-0.101871	1337	0	552	0	148533	0	0.056	50349		1	F1711_sailerc_030	493.82	20	1	2.99114e+06	His-E6AP:His-E6AP	F1711_sailerc_030.08485.08485.4	33.86	LLKAITYAK-EKLKER-a3-b4	1004	5383_F1711_sailerc_030	xlink:heavy	LLKAITYAK-EKLKER-a3-b4::4::xlink:heavy	His-E6AP:855:x:His-E6AP:860	1	4	1.8611	1.11894e+09	1.11894e+09	1	2.25263	FALSE	6.79	0	50349	0.0100061	4.72754	69600280	69600280	69957360	6.46669	1	F1711_sailerc_030	20	20	1	2	1	1010.79
-0.101871	1337	0	552	0	148534	0	0.056	50341		1	F1711_sailerc_031	493.82	20	1	1695516	His-E6AP:His-E6AP	F1711_sailerc_031.08339.08339.4	36.11	LLKAITYAK-EKLKER-a3-b4	998	5383_F1711_sailerc_031	xlink:heavy	LLKAITYAK-EKLKER-a3-b4::4::xlink:heavy	His-E6AP:855:x:His-E6AP:860	1	4	1.84132	1.16884e+09	1.16884e+09	1	2.23629	FALSE	7.24	0	50341	0.0100061	4.75794	65347484	65347484	69681240	3.98281	1	F1711_sailerc_031	20	20	1	3	1	1005.24
-0.101871	1337	0	552	0	148535	0	0.076	26861		0	F1711_sailerc_032	493.821	20	1	14283374	His-E6AP:His-E6AP	F1711_sailerc_062.08875.08875.4	30.71	LLKAITYAK-EKLKER-a3-b4	990.821	5383_F1711_sailerc_032	xlink:heavy	LLKAITYAK-EKLKER-a3-b4::4::xlink:heavy	His-E6AP:855:x:His-E6AP:860	1	4	2.04045	7.08666e+09	7.08666e+09	2	2.40086	FALSE	-0.290645	0	26861	0.0100061	4.87886	473502080	473502080	473502080	-2.01833	0	F1711_sailerc_032	20	20	0	4	1	990.53
-0.101871	1337	0	552	0	148537	0	0.056	50345		1	F1711_sailerc_033	493.82	20	1	49007812	His-E6AP:His-E6AP	F1711_sailerc_033.08516.08516.4	35.43	LLKAITYAK-EKLKER-a3-b4	995	5383_F1711_sailerc_033	xlink:heavy	LLKAITYAK-EKLKER-a3-b4::4::xlink:heavy	His-E6AP:855:x:His-E6AP:860	1	4	1.89848	6.93697e+09	6.93697e+09	2	2.28353	FALSE	4.626	0	50345	0.0100061	4.70894	493165920	493165920	498851584	8.77231	1	F1711_sailerc_033	20	20	1	4	1	999.626
-0.101871	1337	0	552	0	148538	0	0.076	26861		0	F1711_sailerc_036	493.821	20	1	14283374	His-E6AP:His-E6AP	F1711_sailerc_062.08875.08875.4	30.71	LLKAITYAK-EKLKER-a3-b4	1029.84	5383_F1711_sailerc_036	xlink:heavy	LLKAITYAK-EKLKER-a3-b4::4::xlink:heavy	His-E6AP:855:x:His-E6AP:860	1	4	1.85044	3.43376e+06	3.43376e+06	5	2.24382	FALSE	-7.30234	0	26861	0.0100061	4.67966	171600	171600	171600	-8.99993	0	F1711_sailerc_036	20	20	0	6	1	1022.54
-0.101871	1337	0	552	0	148539	0	0.076	26861		0	F1711_sailerc_037	493.821	20	1	14283374	His-E6AP:His-E6AP	F1711_sailerc_062.08875.08875.4	30.71	LLKAITYAK-EKLKER-a3-b4	1000.57	5383_F1711_sailerc_037	xlink:heavy	LLKAITYAK-EKLKER-a3-b4::4::xlink:heavy	His-E6AP:855:x:His-E6AP:860	1	4	1.26117	2.54916e+06	2.54916e+06	2	1.75683	FALSE	20.1671	0	26861	0.0147395	4.28122	113927	113927	113927	18.4379	0	F1711_sailerc_037	20	18	0	2	1	1020.74
-0.101871	1337	0	552	0	148540	0	0.076	26861		0	F1711_sailerc_038	493.821	20	1	14283374	His-E6AP:His-E6AP	F1711_sailerc_062.08875.08875.4	30.71	LLKAITYAK-EKLKER-a3-b4	1005.34	5383_F1711_sailerc_038	xlink:heavy	LLKAITYAK-EKLKER-a3-b4::4::xlink:heavy	His-E6AP:855:x:His-E6AP:860	1	4	1.90829	3.63395e+06	3.63395e+06	1	2.29163	FALSE	0.340839	0	26861	0.0100061	4.83413	350368	350368	438125	-1.35314	0	F1711_sailerc_038	20	20	0	1	1	1005.68
-0.101871	1337	0	552	0	148541	0	0.071	59225		1	F1711_sailerc_039	493.821	20	1	114897	His-E6AP:His-E6AP	F1711_sailerc_039.07189.07189.4	32.26	LLKAITYAK-EKLKER-a3-b4	1003	5383_F1711_sailerc_039	xlink:heavy	LLKAITYAK-EKLKER-a3-b4::4::xlink:heavy	His-E6AP:855:x:His-E6AP:860	1	4	1.92406	4.07584e+06	4.07584e+06	1	2.30467	FALSE	0.54	0	59225	0.0100061	4.72102	536986	536986	536986	-11.7511	1	F1711_sailerc_039	20	19	1	1	1	1003.54
-0.101871	1337	0	552	0	148542	0	0.09	59229		1	F1711_sailerc_040	493.82	20	1	1771269	His-E6AP:His-E6AP	F1711_sailerc_040.08386.08386.4	31.68	LLKAITYAK-EKLKER-a3-b4	1004	5383_F1711_sailerc_040	xlink:heavy	LLKAITYAK-EKLKER-a3-b4::4::xlink:heavy	His-E6AP:855:x:His-E6AP:860	1	4	1.85219	1.04045e+09	1.04045e+09	1	2.24527	FALSE	7.17	0	59229	0.0100061	4.70447	57594944	57594944	61179584	7.82265	1	F1711_sailerc_040	20	20	1	2	1	1011.17
-0.101871	1337	0	552	0	148543	0	0.09	59245		1	F1711_sailerc_041	493.82	20	1	1.88274e+06	His-E6AP:His-E6AP	F1711_sailerc_041.08294.08294.4	30.53	LLKAITYAK-EKLKER-a3-b4	1001	5383_F1711_sailerc_041	xlink:heavy	LLKAITYAK-EKLKER-a3-b4::4::xlink:heavy	His-E6AP:855:x:His-E6AP:860	1	4	1.84789	1.10014e+09	1.10014e+09	1	2.24171	FALSE	6.35	0	59245	0.0100061	4.75261	61521132	61521132	65130500	4.53053	1	F1711_sailerc_041	20	20	1	2	1	1007.35
-0.101871	1337	0	552	0	148544	0	0.071	59221		1	F1711_sailerc_042	493.82	20	1	6646943	His-E6AP:His-E6AP	F1711_sailerc_042.08696.08696.4	32.64	LLKAITYAK-EKLKER-a3-b4	993	5383_F1711_sailerc_042	xlink:heavy	LLKAITYAK-EKLKER-a3-b4::4::xlink:heavy	His-E6AP:855:x:His-E6AP:860	1	4	1.85136	7.2651e+09	7.2651e+09	2	2.24458	FALSE	5.525	0	59221	0.0100061	4.71689	504187264	504187264	506878336	7.05013	1	F1711_sailerc_042	20	20	1	3	1	998.525
-0.101871	1337	0	552	0	148545	0	0.09	59233		1	F1711_sailerc_043	493.82	20	1	3880269	His-E6AP:His-E6AP	F1711_sailerc_043.08573.08573.4	31.1	LLKAITYAK-EKLKER-a3-b4	993	5383_F1711_sailerc_043	xlink:heavy	LLKAITYAK-EKLKER-a3-b4::4::xlink:heavy	His-E6AP:855:x:His-E6AP:860	1	4	1.82067	7.32082e+09	7.32082e+09	1	2.21922	FALSE	6.953	0	59233	0.0100061	4.70474	520193344	520193344	520193344	6.88445	1	F1711_sailerc_043	20	20	1	3	1	999.953
-0.159194	1338	0	553	0	148546	0	0.049	381		1	F1711_sailerc_046	493.821	20	1	101034	His-E6AP:His-E6AP	F1711_sailerc_046.03167.03167.4	31.97	LLKAITYAK-EKLKER-a3-b4	1020	5383_F1711_sailerc_046	xlink:heavy	LLKAITYAK-EKLKER-a3-b4::4::xlink:heavy	His-E6AP:855:x:His-E6AP:860	1	4	1.94193	5.61519e+06	4.3576e+06	1	2.31943	FALSE	4.51	0	381	0.0100061	4.76709	328180	254681	254681	6.90599	1	F1711_sailerc_046	20	20	1	1	1	1024.51
-0.159194	1338	0	553	0	148548	0	0.041	373		1	F1711_sailerc_047	493.82	20	1	80882.6	His-E6AP:His-E6AP	F1711_sailerc_047.03201.03201.4	33.35	LLKAITYAK-EKLKER-a3-b4	1019	5383_F1711_sailerc_047	xlink:heavy	LLKAITYAK-EKLKER-a3-b4::4::xlink:heavy	His-E6AP:855:x:His-E6AP:860	1	4	1.83686	4.38185e+06	3.40049e+06	2	2.2326	FALSE	4.52	0	373	0.0100061	4.52207	300793	233427	233427	19.0492	1	F1711_sailerc_047	20	17	1	3	1	1023.52
-0.159194	1338	0	553	0	148549	0	0.076	26861		0	F1711_sailerc_048	493.821	20	1	14283374	His-E6AP:His-E6AP	F1711_sailerc_062.08875.08875.4	30.71	LLKAITYAK-EKLKER-a3-b4	996.952	5383_F1711_sailerc_048	xlink:heavy	LLKAITYAK-EKLKER-a3-b4::4::xlink:heavy	His-E6AP:855:x:His-E6AP:860	1	4	-0.536072	1.18941e+06	923030	1	0.271521	FALSE	17.378	0	26861	0.0983953	2.35445	199130	154533	202855	15.6622	0	F1711_sailerc_048	20	14	0	1	1	1014.33
-0.159194	1338	0	553	0	148550	0	0.076	26861		0	F1711_sailerc_049	493.821	20	1	14283374	His-E6AP:His-E6AP	F1711_sailerc_062.08875.08875.4	30.71	LLKAITYAK-EKLKER-a3-b4	1009.5	5383_F1711_sailerc_049	xlink:heavy	LLKAITYAK-EKLKER-a3-b4::4::xlink:heavy	His-E6AP:855:x:His-E6AP:860	1	4	1.55333	1.92634e+06	1.49492e+06	1	1.99829	FALSE	-3.61167	0	26861	0.0107945	4.56781	305980	237452	237452	-5.31882	0	F1711_sailerc_049	20	20	0	1	1	1005.89
-0.159194	1338	0	553	0	148551	0	0.041	377		1	F1711_sailerc_050	493.821	20	1	1626339	His-E6AP:His-E6AP	F1711_sailerc_050.08255.08255.4	33.24	LLKAITYAK-EKLKER-a3-b4	1006	5383_F1711_sailerc_050	xlink:heavy	LLKAITYAK-EKLKER-a3-b4::4::xlink:heavy	His-E6AP:855:x:His-E6AP:860	1	4	1.9423	5.7689e+08	4.4769e+08	1	2.31974	FALSE	5.88	0	377	0.0100061	4.72526	3.21587e+07	24956426	24956426	8.81313	1	F1711_sailerc_050	20	20	1	2	1	1011.88
-0.159194	1338	0	553	0	148552	0	0.032	365		1	F1711_sailerc_051	493.82	20	1	557361	His-E6AP:His-E6AP	F1711_sailerc_051.08450.08450.4	35.09	LLKAITYAK-EKLKER-a3-b4	1007	5383_F1711_sailerc_051	xlink:heavy	LLKAITYAK-EKLKER-a3-b4::4::xlink:heavy	His-E6AP:855:x:His-E6AP:860	1	4	1.84764	5.67816e+08	4.40647e+08	1	2.24151	FALSE	6.64	0	365	0.0100061	4.63226	3.31322e+07	25711884	26530696	11.8876	1	F1711_sailerc_051	20	19	1	2	1	1013.64
-0.159194	1338	0	553	0	148553	0	0.111	397		1	F1711_sailerc_052	493.82	20	1	12422665	His-E6AP:His-E6AP	F1711_sailerc_052.08883.08883.4	25.6	LLKAITYAK-EKLKER-a3-b4	993	5383_F1711_sailerc_052	xlink:heavy	LLKAITYAK-EKLKER-a3-b4::4::xlink:heavy	His-E6AP:855:x:His-E6AP:860	1	4	1.91253	3.9535e+09	3.06807e+09	1	2.29513	FALSE	5.004	0	397	0.0100061	4.8256	2.75882e+08	214095536	219891184	1.79984	1	F1711_sailerc_052	20	20	1	2	1	998.004
-0.159194	1338	0	553	0	148554	0	0.076	26861		0	F1711_sailerc_053	493.821	20	1	14283374	His-E6AP:His-E6AP	F1711_sailerc_062.08875.08875.4	30.71	LLKAITYAK-EKLKER-a3-b4	992.728	5383_F1711_sailerc_053	xlink:heavy	LLKAITYAK-EKLKER-a3-b4::4::xlink:heavy	His-E6AP:855:x:His-E6AP:860	1	4	1.72861	4.15339e+09	3.2232e+09	1	2.14314	FALSE	9.82177	0	26861	0.0100061	4.64306	2.42998e+08	188576032	188576032	8.09218	0	F1711_sailerc_053	20	20	0	4	1	1002.55
-0.159194	1338	0	553	0	148555	0	0.067	26853		1	F1711_sailerc_056	493.821	20	1	133926	His-E6AP:His-E6AP	F1711_sailerc_056.03325.03325.4	34.83	LLKAITYAK-EKLKER-a3-b4	1018	5383_F1711_sailerc_056	xlink:heavy	LLKAITYAK-EKLKER-a3-b4::4::xlink:heavy	His-E6AP:855:x:His-E6AP:860	1	4	1.85597	4.94563e+06	3.838e+06	1	2.2484	FALSE	4.21	0	26853	0.0100061	4.57461	267416	207525	218926	17.1491	1	F1711_sailerc_056	20	18	1	1	1	1022.21
-0.159194	1338	0	553	0	148556	0	0.083	26873		1	F1711_sailerc_057	493.82	20	1	166725	His-E6AP:His-E6AP	F1711_sailerc_057.03323.03323.4	30.21	LLKAITYAK-EKLKER-a3-b4	1025	5383_F1711_sailerc_057	xlink:heavy	LLKAITYAK-EKLKER-a3-b4::4::xlink:heavy	His-E6AP:855:x:His-E6AP:860	1	4	1.93308	4.80864e+06	3.73169e+06	1	2.31213	FALSE	3.1	0	26873	0.0100061	4.70966	268997	208752	208752	10.5272	1	F1711_sailerc_057	20	20	1	1	1	1028.1
-0.159194	1338	0	553	0	148557	0	0.076	26861		0	F1711_sailerc_058	493.821	20	1	14283374	His-E6AP:His-E6AP	F1711_sailerc_062.08875.08875.4	30.71	LLKAITYAK-EKLKER-a3-b4	1010.71	5383_F1711_sailerc_058	xlink:heavy	LLKAITYAK-EKLKER-a3-b4::4::xlink:heavy	His-E6AP:855:x:His-E6AP:860	1	4	1.26765	244633	189845	2	1.76219	FALSE	7.48851	0	26861	0.0146352	4.60355	221937	172232	172232	5.7708	0	F1711_sailerc_058	20	18	0	2	1	1018.2
-0.159194	1338	0	553	0	148560	0	0.076	26861		0	F1711_sailerc_059	493.821	20	1	14283374	His-E6AP:His-E6AP	F1711_sailerc_062.08875.08875.4	30.71	LLKAITYAK-EKLKER-a3-b4	1000.59	5383_F1711_sailerc_059	xlink:heavy	LLKAITYAK-EKLKER-a3-b4::4::xlink:heavy	His-E6AP:855:x:His-E6AP:860	1	4	1.63423	2.33633e+06	1.81309e+06	1	2.06514	FALSE	8.47337	0	26861	0.0102062	4.67183	257630	199931	216836	6.74677	0	F1711_sailerc_059	20	20	0	1	1	1009.06
-0.159194	1338	0	553	0	148561	0	0.065	26849		1	F1711_sailerc_060	493.82	20	1	3353733	His-E6AP:His-E6AP	F1711_sailerc_060.08098.08098.4	35.13	LLKAITYAK-EKLKER-a3-b4	1006	5383_F1711_sailerc_060	xlink:heavy	LLKAITYAK-EKLKER-a3-b4::4::xlink:heavy	His-E6AP:855:x:His-E6AP:860	1	4	1.8843	7.50822e+08	5.82667e+08	1	2.27181	FALSE	5.37	0	26849	0.0100061	4.73578	4.98837e+07	38711684	38711684	6.54627	1	F1711_sailerc_060	20	20	1	2	1	1011.37
-0.159194	1338	0	553	0	148562	0	0.081	26865		1	F1711_sailerc_061	493.82	20	1	195358	His-E6AP:His-E6AP	F1711_sailerc_061.08336.08336.4	30.55	LLKAITYAK-EKLKER-a3-b4	1008	5383_F1711_sailerc_061	xlink:heavy	LLKAITYAK-EKLKER-a3-b4::4::xlink:heavy	His-E6AP:855:x:His-E6AP:860	1	4	1.78817	8.32139e+08	6.45772e+08	1	2.19236	FALSE	8.38	0	26865	0.0100061	4.65456	4.6938e+07	36425724	36742596	9.00101	1	F1711_sailerc_061	20	20	1	3	1	1016.38
-0.159194	1338	0	553	0	148563	0	0.076	26861		1	F1711_sailerc_062	493.821	20	1	14283374	His-E6AP:His-E6AP	F1711_sailerc_062.08875.08875.4	30.71	LLKAITYAK-EKLKER-a3-b4	992	5383_F1711_sailerc_062	xlink:heavy	LLKAITYAK-EKLKER-a3-b4::4::xlink:heavy	His-E6AP:855:x:His-E6AP:860	1	4	1.85128	6.36881e+09	4.94244e+09	1	2.24452	FALSE	6.557	0	26861	0.0100061	4.76071	3.24129e+08	251536816	254553536	4.04291	1	F1711_sailerc_062	20	20	1	3	1	998.557
-0.159194	1338	0	553	0	148564	0	0.076	26861		0	F1711_sailerc_063	493.821	20	1	14283374	His-E6AP:His-E6AP	F1711_sailerc_062.08875.08875.4	30.71	LLKAITYAK-EKLKER-a3-b4	991.113	5383_F1711_sailerc_063	xlink:heavy	LLKAITYAK-EKLKER-a3-b4::4::xlink:heavy	His-E6AP:855:x:His-E6AP:860	1	4	1.92769	6.08987e+09	4.72598e+09	1	2.30767	FALSE	3.82882	0	26861	0.0100061	4.82913	3.75025e+08	291034336	291079584	2.09715	0	F1711_sailerc_063	20	20	0	5	1	994.942
-0.159194	1338	0	553	0	148565	0	0.079	15177		1	F1711_sailerc_066	493.821	20	1	61523.7	His-E6AP:His-E6AP	F1711_sailerc_066.03025.03025.4	35.71	LLKAITYAK-EKLKER-a3-b4	1026	5383_F1711_sailerc_066	xlink:heavy	LLKAITYAK-EKLKER-a3-b4::4::xlink:heavy	His-E6AP:855:x:His-E6AP:860	1	4	1.75495	4.02415e+06	3.1229e+06	1	2.16491	FALSE	5.09	0	15177	0.0100061	4.62846	238122	184792	184792	7.94286	1	F1711_sailerc_066	20	20	1	1	1	1031.09
-0.159194	1338	0	553	0	148566	0	0.069	15173		1	F1711_sailerc_067	493.821	20	1	47328.1	His-E6AP:His-E6AP	F1711_sailerc_067.02996.02996.4	37.37	LLKAITYAK-EKLKER-a3-b4	1018	5383_F1711_sailerc_067	xlink:heavy	LLKAITYAK-EKLKER-a3-b4::4::xlink:heavy	His-E6AP:855:x:His-E6AP:860	1	4	1.9425	3.32206e+06	2.57805e+06	1	2.3199	FALSE	3.72	0	15173	0.0100061	4.58585	228494	177320	180368	18.2271	1	F1711_sailerc_067	20	18	1	1	1	1021.72
-0.159194	1338	0	553	0	148567	0	0.076	26861		0	F1711_sailerc_068	493.821	20	1	14283374	His-E6AP:His-E6AP	F1711_sailerc_062.08875.08875.4	30.71	LLKAITYAK-EKLKER-a3-b4	1003.4	5383_F1711_sailerc_068	xlink:heavy	LLKAITYAK-EKLKER-a3-b4::4::xlink:heavy	His-E6AP:855:x:His-E6AP:860	1	4	0.755698	3.59923e+06	2.79314e+06	1	1.33909	FALSE	17.653	0	26861	0.0281421	4.0339	983604	763315	763315	15.9224	0	F1711_sailerc_068	20	13	0	1	1	1021.05
-0.159194	1338	0	553	0	148568	0	0.076	26861		0	F1711_sailerc_069	493.821	20	1	14283374	His-E6AP:His-E6AP	F1711_sailerc_062.08875.08875.4	30.71	LLKAITYAK-EKLKER-a3-b4	998.396	5383_F1711_sailerc_069	xlink:heavy	LLKAITYAK-EKLKER-a3-b4::4::xlink:heavy	His-E6AP:855:x:His-E6AP:860	1	4	0.687682	3.08316e+06	2.39266e+06	1	1.28288	FALSE	20.1437	0	26861	0.0305559	3.79446	563869	437584	437584	18.3714	0	F1711_sailerc_069	20	11	0	3	1	1018.54
-0.159194	1338	0	553	0	148569	0	0.097	15193		1	F1711_sailerc_070	493.821	20	1	1.28649e+06	His-E6AP:His-E6AP	F1711_sailerc_070.08328.08328.4	30.9	LLKAITYAK-EKLKER-a3-b4	1009	5383_F1711_sailerc_070	xlink:heavy	LLKAITYAK-EKLKER-a3-b4::4::xlink:heavy	His-E6AP:855:x:His-E6AP:860	1	4	1.81523	8.07269e+08	6.26472e+08	1	2.21473	FALSE	6.19	0	15193	0.0100061	4.65388	5.00751e+07	38860272	38860272	10.0818	1	F1711_sailerc_070	20	20	1	2	1	1015.19
-0.159194	1338	0	553	0	148571	0	0.092	15181		1	F1711_sailerc_071	493.821	20	1	13308214	His-E6AP:His-E6AP	F1711_sailerc_071.08157.08157.4	35.25	LLKAITYAK-EKLKER-a3-b4	1008	5383_F1711_sailerc_071	xlink:heavy	LLKAITYAK-EKLKER-a3-b4::4::xlink:heavy	His-E6AP:855:x:His-E6AP:860	1	4	1.92791	8.19229e+08	6.35754e+08	1	2.30785	FALSE	3.5	0	15181	0.0100061	4.75833	4.80731e+07	37306648	37306648	6.23202	1	F1711_sailerc_071	20	20	1	2	1	1011.5
-0.159194	1338	0	553	0	148572	0	0.092	15189		1	F1711_sailerc_072	493.821	20	1	4693997	His-E6AP:His-E6AP	F1711_sailerc_072.08771.08771.4	33.55	LLKAITYAK-EKLKER-a3-b4	996	5383_F1711_sailerc_072	xlink:heavy	LLKAITYAK-EKLKER-a3-b4::4::xlink:heavy	His-E6AP:855:x:His-E6AP:860	1	4	1.84627	6.61149e+09	5.13077e+09	1	2.24038	FALSE	6.36	0	15189	0.0100061	4.71903	3.4991e+08	271543712	281785216	6.62145	1	F1711_sailerc_072	20	20	1	6	1	1002.36
-0.159194	1338	0	553	0	148573	0	0.092	15185		1	F1711_sailerc_073	493.821	20	1	17011534	His-E6AP:His-E6AP	F1711_sailerc_073.08871.08871.4	34.39	LLKAITYAK-EKLKER-a3-b4	1001	5383_F1711_sailerc_073	xlink:heavy	LLKAITYAK-EKLKER-a3-b4::4::xlink:heavy	His-E6AP:855:x:His-E6AP:860	1	4	1.87301	6.24609e+09	4.84721e+09	1	2.26248	FALSE	4.73	0	15185	0.0100061	4.66273	3.73302e+08	289696864	289696864	11.0584	1	F1711_sailerc_073	20	19	1	3	1	1005.73
-0.141834	1335	0	550	0	148467	0	0.103	45769		0	F1711_sailerc_016	654.066	20	1	7920406	His-E6AP:His-E6AP	F1711_sailerc_023.08839.08839.3	33.12	LLKAITYAK-EKLKER-a3-b4	1000.93	5382_F1711_sailerc_016	xlink:light	LLKAITYAK-EKLKER-a3-b4::3::xlink:light	His-E6AP:855:x:His-E6AP:860	0	3	-0.940473	119302	119302	1	-0.0626916	FALSE	33.7327	0	45769	0.126077	3.21637	8001.1	8001.1	30777.6	35.6375	0	F1711_sailerc_016	20	0	0	1	1	1034.66
-0.141834	1335	0	550	0	148468	0	0.103	45769		0	F1711_sailerc_017	654.066	20	1	7920406	His-E6AP:His-E6AP	F1711_sailerc_023.08839.08839.3	33.12	LLKAITYAK-EKLKER-a3-b4	999	5382_F1711_sailerc_017	xlink:light	LLKAITYAK-EKLKER-a3-b4::3::xlink:light	His-E6AP:855:x:His-E6AP:860	0	3	-1.29605	13374.8	13374.8	1	-0.356557	FALSE	33.8	0	45769	0.149589	3.11128	1943.95	1943.95	26261.1	30.7	0	F1711_sailerc_017	20	0	0	1	1	1032.8
-0.141834	1335	0	550	0	148469	0	0.103	45769		0	F1711_sailerc_018	654.066	20	1	7920406	His-E6AP:His-E6AP	F1711_sailerc_023.08839.08839.3	33.12	LLKAITYAK-EKLKER-a3-b4	1003.74	5382_F1711_sailerc_018	xlink:light	LLKAITYAK-EKLKER-a3-b4::3::xlink:light	His-E6AP:855:x:His-E6AP:860	1	3	-0.272289	323197	323197	1	0.489522	FALSE	17.3247	0	45769	0.080654	3.22897	226700	226700	226700	19.223	0	F1711_sailerc_018	20	2	0	1	1	1021.06
-0.141834	1335	0	550	0	148471	0	0.103	45769		0	F1711_sailerc_019	654.066	20	1	7920406	His-E6AP:His-E6AP	F1711_sailerc_023.08839.08839.3	33.12	LLKAITYAK-EKLKER-a3-b4	1011.96	5382_F1711_sailerc_019	xlink:light	LLKAITYAK-EKLKER-a3-b4::3::xlink:light	His-E6AP:855:x:His-E6AP:860	1	3	0.118357	496939	496939	1	0.812366	FALSE	-0.955267	0	45769	0.0573557	3.20665	150193	150193	150193	0.920107	0	F1711_sailerc_019	20	20	0	1	1	1011
-0.141834	1335	0	550	0	148472	0	0.115	45777		1	F1711_sailerc_020	654.067	20	1	3.31189e+06	His-E6AP:His-E6AP	F1711_sailerc_020.08734.08734.3	27.63	LLKAITYAK-EKLKER-a3-b4	1006	5382_F1711_sailerc_020	xlink:light	LLKAITYAK-EKLKER-a3-b4::3::xlink:light	His-E6AP:855:x:His-E6AP:860	1	3	2.03752	8.70398e+08	8.70398e+08	1	2.39843	FALSE	6.08	0	45777	0.0100061	4.78401	40532340	40532340	45790572	6.9485	1	F1711_sailerc_020	20	20	1	1	1	1012.08
-0.141834	1335	0	550	0	148473	0	0.123	45781		1	F1711_sailerc_021	654.066	20	1	2.46282e+06	His-E6AP:His-E6AP	F1711_sailerc_021.08537.08537.3	26.78	LLKAITYAK-EKLKER-a3-b4	998	5382_F1711_sailerc_021	xlink:light	LLKAITYAK-EKLKER-a3-b4::3::xlink:light	His-E6AP:855:x:His-E6AP:860	1	3	2.02894	9.76015e+08	9.76015e+08	1	2.39134	FALSE	6.59	0	45781	0.0100061	4.86606	49000152	49000152	54276840	1.34907	1	F1711_sailerc_021	20	20	1	1	1	1004.59
-0.141834	1335	0	550	0	148474	0	0.089	45761		1	F1711_sailerc_022	654.067	20	1	2.82561e+06	His-E6AP:His-E6AP	F1711_sailerc_022.08780.08780.3	37.4	LLKAITYAK-EKLKER-a3-b4	1003	5382_F1711_sailerc_022	xlink:light	LLKAITYAK-EKLKER-a3-b4::3::xlink:light	His-E6AP:855:x:His-E6AP:860	1	3	1.81335	4.64885e+09	4.64885e+09	2	2.21317	FALSE	11.53	0	45761	0.0100061	4.51442	211463696	211463696	230853232	18.1471	1	F1711_sailerc_022	20	19	1	2	1	1014.53
-0.141834	1335	0	550	0	148475	0	0.103	45769		1	F1711_sailerc_023	654.066	20	1	7920406	His-E6AP:His-E6AP	F1711_sailerc_023.08839.08839.3	33.12	LLKAITYAK-EKLKER-a3-b4	999	5382_F1711_sailerc_023	xlink:light	LLKAITYAK-EKLKER-a3-b4::3::xlink:light	His-E6AP:855:x:His-E6AP:860	1	3	1.90276	4.63036e+09	4.63036e+09	1	2.28707	FALSE	9.8	0	45769	0.0100061	4.66755	169869888	169869888	183561696	10.4426	1	F1711_sailerc_023	20	20	1	1	1	1008.8
-0.141834	1335	0	550	0	148476	0	0.102	50329		1	F1711_sailerc_026	654.068	20	1	32660	His-E6AP:His-E6AP	F1711_sailerc_026.02804.02804.3	28.31	LLKAITYAK-EKLKER-a3-b4	1030	5382_F1711_sailerc_026	xlink:light	LLKAITYAK-EKLKER-a3-b4::3::xlink:light	His-E6AP:855:x:His-E6AP:860	1	3	1.99576	1.8543e+06	1.8543e+06	1	2.36392	FALSE	5.7	0	50329	0.0100061	4.81276	87877.8	87877.8	92598.1	-4.37937	1	F1711_sailerc_026	20	20	1	1	1	1035.7
-0.141834	1335	0	550	0	148477	0	0.103	45769		0	F1711_sailerc_027	654.066	20	1	7920406	His-E6AP:His-E6AP	F1711_sailerc_023.08839.08839.3	33.12	LLKAITYAK-EKLKER-a3-b4	1022.27	5382_F1711_sailerc_027	xlink:light	LLKAITYAK-EKLKER-a3-b4::3::xlink:light	His-E6AP:855:x:His-E6AP:860	1	3	2.0177	1.28927e+06	1.28927e+06	2	2.38206	FALSE	3.3047	0	45769	0.0100061	4.81049	65876	65876	77083.5	5.21082	0	F1711_sailerc_027	20	20	0	2	1	1025.57
-0.141834	1335	0	550	0	148478	0	0.103	45769		0	F1711_sailerc_028	654.066	20	1	7920406	His-E6AP:His-E6AP	F1711_sailerc_023.08839.08839.3	33.12	LLKAITYAK-EKLKER-a3-b4	1018.88	5382_F1711_sailerc_028	xlink:light	LLKAITYAK-EKLKER-a3-b4::3::xlink:light	His-E6AP:855:x:His-E6AP:860	1	3	1.59067	631537	631537	1	2.02914	FALSE	0.929123	0	45769	0.0104877	4.53546	160322	160322	195524	2.806	0	F1711_sailerc_028	20	20	0	1	1	1019.81
-0.141834	1335	0	550	0	148479	0	0.103	45769		0	F1711_sailerc_029	654.066	20	1	7920406	His-E6AP:His-E6AP	F1711_sailerc_023.08839.08839.3	33.12	LLKAITYAK-EKLKER-a3-b4	1021.91	5382_F1711_sailerc_029	xlink:light	LLKAITYAK-EKLKER-a3-b4::3::xlink:light	His-E6AP:855:x:His-E6AP:860	1	3	0.952854	204819	204819	1	1.50203	FALSE	-5.47915	0	45769	0.0219731	4.35705	283312	283312	283312	-3.6088	0	F1711_sailerc_029	20	20	0	1	1	1016.43
-0.141834	1335	0	550	0	148480	0	0.105	50333		1	F1711_sailerc_030	654.067	20	1	1.88278e+06	His-E6AP:His-E6AP	F1711_sailerc_030.08543.08543.3	27.95	LLKAITYAK-EKLKER-a3-b4	1008	5382_F1711_sailerc_030	xlink:light	LLKAITYAK-EKLKER-a3-b4::3::xlink:light	His-E6AP:855:x:His-E6AP:860	1	3	2.07867	8.96351e+08	8.96351e+08	1	2.43244	FALSE	5.76	0	50333	0.0100061	4.8074	48185084	48185084	51856796	6.19554	1	F1711_sailerc_030	20	20	1	1	1	1013.76
-0.141834	1335	0	550	0	148482	0	0.085	50325		1	F1711_sailerc_031	654.067	20	1	2.28507e+06	His-E6AP:His-E6AP	F1711_sailerc_031.08410.08410.3	30.17	LLKAITYAK-EKLKER-a3-b4	1003	5382_F1711_sailerc_031	xlink:light	LLKAITYAK-EKLKER-a3-b4::3::xlink:light	His-E6AP:855:x:His-E6AP:860	1	3	1.98413	9.62189e+08	9.62189e+08	1	2.35431	FALSE	7.18	0	50325	0.0100061	4.78338	51083216	51083216	51083216	5.67001	1	F1711_sailerc_031	20	20	1	1	1	1010.18
-0.141834	1335	0	550	0	148483	0	0.056	50313		1	F1711_sailerc_032	654.065	20	1	2.92986e+06	His-E6AP:His-E6AP	F1711_sailerc_032.08448.08448.3	33.81	LLKAITYAK-EKLKER-a3-b4	988	5382_F1711_sailerc_032	xlink:light	LLKAITYAK-EKLKER-a3-b4::3::xlink:light	His-E6AP:855:x:His-E6AP:860	1	3	1.93398	4.54984e+09	4.54984e+09	2	2.31287	FALSE	8.719	0	50313	0.0100061	4.83177	223597136	223597136	234892256	0.94911	1	F1711_sailerc_032	20	20	1	2	1	996.719
-0.141834	1335	0	550	0	148484	0	0.103	45769		0	F1711_sailerc_033	654.066	20	1	7920406	His-E6AP:His-E6AP	F1711_sailerc_023.08839.08839.3	33.12	LLKAITYAK-EKLKER-a3-b4	996.077	5382_F1711_sailerc_033	xlink:light	LLKAITYAK-EKLKER-a3-b4::3::xlink:light	His-E6AP:855:x:His-E6AP:860	1	3	1.90127	4.75386e+09	4.75386e+09	1	2.28583	FALSE	9.71344	0	45769	0.0100061	4.64981	233791136	233791136	240656288	11.6136	0	F1711_sailerc_033	20	20	0	2	1	1005.79
-0.141834	1335	0	550	0	148485	0	0.152	59209		1	F1711_sailerc_036	654.068	20	1	50568.7	His-E6AP:His-E6AP	F1711_sailerc_036.02801.02801.3	22.98	LLKAITYAK-EKLKER-a3-b4	1023	5382_F1711_sailerc_036	xlink:light	LLKAITYAK-EKLKER-a3-b4::3::xlink:light	His-E6AP:855:x:His-E6AP:860	1	3	2.07471	2.44795e+06	2.44795e+06	2	2.42917	FALSE	3.72	0	59209	0.0100061	4.79328	132749	132749	132749	-7.89547	1	F1711_sailerc_036	20	20	1	2	1	1026.72
-0.141834	1335	0	550	0	148486	0	0.09	59193		1	F1711_sailerc_037	654.067	20	1	42804.8	His-E6AP:His-E6AP	F1711_sailerc_037.02791.02791.3	30.87	LLKAITYAK-EKLKER-a3-b4	1022	5382_F1711_sailerc_037	xlink:light	LLKAITYAK-EKLKER-a3-b4::3::xlink:light	His-E6AP:855:x:His-E6AP:860	1	3	1.99302	1.71645e+06	1.71645e+06	1	2.36166	FALSE	5.45	0	59193	0.0100061	4.55438	77195.7	77195.7	86439.3	21.3406	1	F1711_sailerc_037	20	17	1	1	1	1027.45
-0.141834	1335	0	550	0	148487	0	0.103	45769		0	F1711_sailerc_038	654.066	20	1	7920406	His-E6AP:His-E6AP	F1711_sailerc_023.08839.08839.3	33.12	LLKAITYAK-EKLKER-a3-b4	1012.1	5382_F1711_sailerc_038	xlink:light	LLKAITYAK-EKLKER-a3-b4::3::xlink:light	His-E6AP:855:x:His-E6AP:860	1	3	2.07439	2.88613e+06	2.88613e+06	1	2.42891	FALSE	-1.49499	0	45769	0.0100061	4.93556	554625	554625	554625	0.36692	0	F1711_sailerc_038	20	20	0	1	1	1010.61
-0.141834	1335	0	550	0	148488	0	0.103	45769		0	F1711_sailerc_039	654.066	20	1	7920406	His-E6AP:His-E6AP	F1711_sailerc_023.08839.08839.3	33.12	LLKAITYAK-EKLKER-a3-b4	1020.51	5382_F1711_sailerc_039	xlink:light	LLKAITYAK-EKLKER-a3-b4::3::xlink:light	His-E6AP:855:x:His-E6AP:860	1	3	1.62269	2.97107e+06	2.97107e+06	1	2.05561	FALSE	-15.197	0	45769	0.0102777	4.50306	340666	340666	366173	-13.329	0	F1711_sailerc_039	20	18	0	1	1	1005.31
-0.141834	1335	0	550	0	148489	0	0.09	59197		1	F1711_sailerc_040	654.066	20	1	1.32386e+06	His-E6AP:His-E6AP	F1711_sailerc_040.08467.08467.3	30.61	LLKAITYAK-EKLKER-a3-b4	1009	5382_F1711_sailerc_040	xlink:light	LLKAITYAK-EKLKER-a3-b4::3::xlink:light	His-E6AP:855:x:His-E6AP:860	1	3	1.94535	7.78198e+08	7.78198e+08	1	2.32227	FALSE	7.78	0	59197	0.0100061	4.69849	38280104	38280104	44949588	10.1894	1	F1711_sailerc_040	20	20	1	1	1	1016.78
-0.141834	1335	0	550	0	148490	0	0.132	59205		1	F1711_sailerc_041	654.067	20	1	2.44492e+06	His-E6AP:His-E6AP	F1711_sailerc_041.08364.08364.3	27.53	LLKAITYAK-EKLKER-a3-b4	1006	5382_F1711_sailerc_041	xlink:light	LLKAITYAK-EKLKER-a3-b4::3::xlink:light	His-E6AP:855:x:His-E6AP:860	1	3	2.00082	8.25362e+08	8.25362e+08	1	2.3681	FALSE	6.3	0	59205	0.0100061	4.78412	42453620	42453620	42453620	6.22929	1	F1711_sailerc_041	20	20	1	1	1	1012.3
-0.141834	1335	0	550	0	148491	0	0.071	59169		1	F1711_sailerc_042	654.066	20	1	4705530	His-E6AP:His-E6AP	F1711_sailerc_042.08738.08738.3	34.01	LLKAITYAK-EKLKER-a3-b4	996	5382_F1711_sailerc_042	xlink:light	LLKAITYAK-EKLKER-a3-b4::3::xlink:light	His-E6AP:855:x:His-E6AP:860	1	3	1.94024	5.26629e+09	5.26629e+09	2	2.31804	FALSE	8.23	0	59169	0.0100061	4.70461	234459648	234459648	252171984	9.47495	1	F1711_sailerc_042	20	20	1	2	1	1004.23
-0.141834	1335	0	550	0	148493	0	0.071	59173		1	F1711_sailerc_043	654.066	20	1	5052001	His-E6AP:His-E6AP	F1711_sailerc_043.08620.08620.3	32.79	LLKAITYAK-EKLKER-a3-b4	997	5382_F1711_sailerc_043	xlink:light	LLKAITYAK-EKLKER-a3-b4::3::xlink:light	His-E6AP:855:x:His-E6AP:860	1	3	1.90286	5.30837e+09	5.30837e+09	1	2.28715	FALSE	9.06	0	59173	0.0100061	4.68288	216281104	216281104	222232384	9.70673	1	F1711_sailerc_043	20	20	1	1	1	1006.06
-0.166445	1336	0	551	0	148494	0	0.103	45769		0	F1711_sailerc_046	654.066	20	1	7920406	His-E6AP:His-E6AP	F1711_sailerc_023.08839.08839.3	33.12	LLKAITYAK-EKLKER-a3-b4	1022.92	5382_F1711_sailerc_046	xlink:light	LLKAITYAK-EKLKER-a3-b4::3::xlink:light	His-E6AP:855:x:His-E6AP:860	1	3	2.05218	3.44769e+06	2.67555e+06	1	2.41055	FALSE	4.8871	0	45769	0.0100061	4.79699	191312	148466	163952	6.78858	0	F1711_sailerc_046	20	20	0	1	1	1027.81
-0.166445	1336	0	551	0	148495	0	0.13	361		1	F1711_sailerc_047	654.066	20	1	87891.4	His-E6AP:His-E6AP	F1711_sailerc_047.03220.03220.3	23.76	LLKAITYAK-EKLKER-a3-b4	1024	5382_F1711_sailerc_047	xlink:light	LLKAITYAK-EKLKER-a3-b4::3::xlink:light	His-E6AP:855:x:His-E6AP:860	1	3	1.97252	2.46877e+06	1.91586e+06	1	2.34472	FALSE	3.92	0	361	0.0100061	4.56459	156137	121168	124869	20.0934	1	F1711_sailerc_047	20	11	1	1	1	1027.92
-0.166445	1336	0	551	0	148496	0	0.103	45769		0	F1711_sailerc_048	654.066	20	1	7920406	His-E6AP:His-E6AP	F1711_sailerc_023.08839.08839.3	33.12	LLKAITYAK-EKLKER-a3-b4	1003.81	5382_F1711_sailerc_048	xlink:light	LLKAITYAK-EKLKER-a3-b4::3::xlink:light	His-E6AP:855:x:His-E6AP:860	1	3	1.38299	1.97447e+06	1.53227e+06	1	1.85751	FALSE	15.5849	0	45769	0.0127498	4.28542	201184	156126	210999	17.4708	0	F1711_sailerc_048	20	5	0	1	1	1019.39
-0.166445	1336	0	551	0	148497	0	0.103	45769		0	F1711_sailerc_049	654.066	20	1	7920406	His-E6AP:His-E6AP	F1711_sailerc_023.08839.08839.3	33.12	LLKAITYAK-EKLKER-a3-b4	1016.32	5382_F1711_sailerc_049	xlink:light	LLKAITYAK-EKLKER-a3-b4::3::xlink:light	His-E6AP:855:x:His-E6AP:860	1	3	1.72448	254958	197858	1	2.13972	FALSE	-2.79008	0	45769	0.0100061	4.67279	205088	159156	211268	-0.913707	0	F1711_sailerc_049	20	20	0	1	1	1013.53
-0.166445	1336	0	551	0	148498	0	0.111	353		1	F1711_sailerc_050	654.066	20	1	1.13771e+06	His-E6AP:His-E6AP	F1711_sailerc_050.08317.08317.3	26.03	LLKAITYAK-EKLKER-a3-b4	1010	5382_F1711_sailerc_050	xlink:light	LLKAITYAK-EKLKER-a3-b4::3::xlink:light	His-E6AP:855:x:His-E6AP:860	1	3	1.99385	4.58539e+08	3.55844e+08	1	2.36234	FALSE	6.62	0	353	0.0100061	4.71632	2.74458e+07	21299056	21575900	10.3135	1	F1711_sailerc_050	20	20	1	1	1	1016.62
-0.166445	1336	0	551	0	148499	0	0.084	349		1	F1711_sailerc_051	654.067	20	1	1.02646e+06	His-E6AP:His-E6AP	F1711_sailerc_051.08523.08523.3	27.58	LLKAITYAK-EKLKER-a3-b4	1012	5382_F1711_sailerc_051	xlink:light	LLKAITYAK-EKLKER-a3-b4::3::xlink:light	His-E6AP:855:x:His-E6AP:860	1	3	2.01927	4.61057e+08	3.57798e+08	1	2.38335	FALSE	6.26	0	349	0.0100061	4.68125	2.69553e+07	20918354	22092858	13.2193	1	F1711_sailerc_051	20	20	1	1	1	1018.26
-0.166445	1336	0	551	0	148500	0	0.079	345		1	F1711_sailerc_052	654.067	20	1	3908050	His-E6AP:His-E6AP	F1711_sailerc_052.08925.08925.3	28.08	LLKAITYAK-EKLKER-a3-b4	996	5382_F1711_sailerc_052	xlink:light	LLKAITYAK-EKLKER-a3-b4::3::xlink:light	His-E6AP:855:x:His-E6AP:860	1	3	1.98806	2.92026e+09	2.26623e+09	3	2.35756	FALSE	7.09	0	345	0.0100061	4.81696	1.58683e+08	123144608	133325744	3.62759	1	F1711_sailerc_052	20	20	1	3	1	1003.09
-0.166445	1336	0	551	0	148501	0	0.032	329		1	F1711_sailerc_053	654.066	20	1	2.37606e+06	His-E6AP:His-E6AP	F1711_sailerc_053.09119.09119.3	34.92	LLKAITYAK-EKLKER-a3-b4	999	5382_F1711_sailerc_053	xlink:light	LLKAITYAK-EKLKER-a3-b4::3::xlink:light	His-E6AP:855:x:His-E6AP:860	1	3	1.91872	3.17212e+09	2.46169e+09	1	2.30026	FALSE	9.09	0	329	0.0100061	4.67927	1.81666e+08	140980000	148679744	10.4048	1	F1711_sailerc_053	20	20	1	1	1	1008.09
-0.166445	1336	0	551	0	148502	0	0.103	45769		0	F1711_sailerc_056	654.066	20	1	7920406	His-E6AP:His-E6AP	F1711_sailerc_023.08839.08839.3	33.12	LLKAITYAK-EKLKER-a3-b4	1009.88	5382_F1711_sailerc_056	xlink:light	LLKAITYAK-EKLKER-a3-b4::3::xlink:light	His-E6AP:855:x:His-E6AP:860	1	3	1.58852	2.89278e+06	2.24491e+06	2	2.02736	FALSE	18.4626	0	45769	0.0105009	4.38129	170993	132697	138785	20.3824	0	F1711_sailerc_056	20	14	0	2	1	1028.34
-0.166445	1336	0	551	0	148504	0	0.103	45769		0	F1711_sailerc_057	654.066	20	1	7920406	His-E6AP:His-E6AP	F1711_sailerc_023.08839.08839.3	33.12	LLKAITYAK-EKLKER-a3-b4	1022.62	5382_F1711_sailerc_057	xlink:light	LLKAITYAK-EKLKER-a3-b4::3::xlink:light	His-E6AP:855:x:His-E6AP:860	1	3	1.88539	2.58171e+06	2.00351e+06	1	2.27271	FALSE	9.36871	0	45769	0.0100061	4.65158	179914	139621	150163	11.2682	0	F1711_sailerc_057	20	18	0	1	1	1031.99
-0.166445	1336	0	551	0	148505	0	0.103	45769		0	F1711_sailerc_058	654.066	20	1	7920406	His-E6AP:His-E6AP	F1711_sailerc_023.08839.08839.3	33.12	LLKAITYAK-EKLKER-a3-b4	1017.57	5382_F1711_sailerc_058	xlink:light	LLKAITYAK-EKLKER-a3-b4::3::xlink:light	His-E6AP:855:x:His-E6AP:860	1	3	1.66955	1.01442e+06	787231	1	2.09433	FALSE	1.12792	0	45769	0.0100712	4.65758	158435	122952	156211	3.0159	0	F1711_sailerc_058	20	20	0	2	1	1018.7
-0.166445	1336	0	551	0	148506	0	0.103	45769		0	F1711_sailerc_059	654.066	20	1	7920406	His-E6AP:His-E6AP	F1711_sailerc_023.08839.08839.3	33.12	LLKAITYAK-EKLKER-a3-b4	1007.48	5382_F1711_sailerc_059	xlink:light	LLKAITYAK-EKLKER-a3-b4::3::xlink:light	His-E6AP:855:x:His-E6AP:860	1	3	1.62047	1.86302e+06	1.44577e+06	1	2.05377	FALSE	7.06726	0	45769	0.0102914	4.63472	200125	155305	155305	8.96502	0	F1711_sailerc_059	20	19	0	1	1	1014.55
-0.166445	1336	0	551	0	148507	0	0.103	45769		0	F1711_sailerc_060	654.066	20	1	7920406	His-E6AP:His-E6AP	F1711_sailerc_023.08839.08839.3	33.12	LLKAITYAK-EKLKER-a3-b4	1010.06	5382_F1711_sailerc_060	xlink:light	LLKAITYAK-EKLKER-a3-b4::3::xlink:light	His-E6AP:855:x:His-E6AP:860	1	3	2.06498	5.52058e+08	4.28419e+08	1	2.42113	FALSE	4.64196	0	45769	0.0100061	4.8093	3.0315e+07	23525652	24889732	6.53304	0	F1711_sailerc_060	20	20	0	1	1	1014.7
-0.166445	1336	0	551	0	148508	0	0.081	26837		1	F1711_sailerc_061	654.067	20	1	2620063	His-E6AP:His-E6AP	F1711_sailerc_061.08441.08441.3	30.32	LLKAITYAK-EKLKER-a3-b4	1015	5382_F1711_sailerc_061	xlink:light	LLKAITYAK-EKLKER-a3-b4::3::xlink:light	His-E6AP:855:x:His-E6AP:860	1	3	1.99446	5.618e+08	4.35979e+08	1	2.36284	FALSE	6.33	0	26837	0.0100061	4.71469	3.25492e+07	25259442	29013728	10.6969	1	F1711_sailerc_061	20	20	1	1	1	1021.33
-0.166445	1336	0	551	0	148509	0	0.065	26813		1	F1711_sailerc_062	654.067	20	1	3.51345e+06	His-E6AP:His-E6AP	F1711_sailerc_062.08936.08936.3	35.99	LLKAITYAK-EKLKER-a3-b4	996	5382_F1711_sailerc_062	xlink:light	LLKAITYAK-EKLKER-a3-b4::3::xlink:light	His-E6AP:855:x:His-E6AP:860	1	3	1.90621	4.48803e+09	3.48289e+09	1	2.28992	FALSE	9.19	0	26813	0.0100061	4.72294	2.36264e+08	183350272	196058224	7.39853	1	F1711_sailerc_062	20	20	1	1	1	1005.19
-0.166445	1336	0	551	0	148510	0	0.076	26825		1	F1711_sailerc_063	654.067	20	1	1.70075e+06	His-E6AP:His-E6AP	F1711_sailerc_063.08901.08901.3	32.4	LLKAITYAK-EKLKER-a3-b4	992	5382_F1711_sailerc_063	xlink:light	LLKAITYAK-EKLKER-a3-b4::3::xlink:light	His-E6AP:855:x:His-E6AP:860	1	3	1.85497	4.31021e+09	3.34489e+09	1	2.24757	FALSE	10.26	0	26825	0.0100061	4.72164	2.38277e+08	184912672	197424784	6.18418	1	F1711_sailerc_063	20	20	1	1	1	1002.26
-0.166445	1336	0	551	0	148511	0	0.141	15165		1	F1711_sailerc_066	654.067	20	1	103172	His-E6AP:His-E6AP	F1711_sailerc_066.03053.03053.3	26.69	LLKAITYAK-EKLKER-a3-b4	1034	5382_F1711_sailerc_066	xlink:light	LLKAITYAK-EKLKER-a3-b4::3::xlink:light	His-E6AP:855:x:His-E6AP:860	1	3	1.86597	2.33296e+06	1.81047e+06	1	2.25666	FALSE	1.62	0	15165	0.0100061	4.65539	160678	124693	124693	8.99868	1	F1711_sailerc_066	20	20	1	1	1	1035.62
-0.166445	1336	0	551	0	148512	0	0.103	45769		0	F1711_sailerc_067	654.066	20	1	7920406	His-E6AP:His-E6AP	F1711_sailerc_023.08839.08839.3	33.12	LLKAITYAK-EKLKER-a3-b4	1008.28	5382_F1711_sailerc_067	xlink:light	LLKAITYAK-EKLKER-a3-b4::3::xlink:light	His-E6AP:855:x:His-E6AP:860	1	3	1.58064	1.79702e+06	1.39456e+06	1	2.02085	FALSE	16.3001	0	45769	0.0105609	4.40964	153692	119271	119271	18.2384	0	F1711_sailerc_067	20	14	0	1	1	1024.58
-0.166445	1336	0	551	0	148513	0	0.103	45769		0	F1711_sailerc_068	654.066	20	1	7920406	His-E6AP:His-E6AP	F1711_sailerc_023.08839.08839.3	33.12	LLKAITYAK-EKLKER-a3-b4	1010.31	5382_F1711_sailerc_068	xlink:light	LLKAITYAK-EKLKER-a3-b4::3::xlink:light	His-E6AP:855:x:His-E6AP:860	1	3	1.61247	4.14539e+06	3.21699e+06	1	2.04716	FALSE	15.1309	0	45769	0.0103443	4.44475	428167	332275	332275	17.0331	0	F1711_sailerc_068	20	14	0	1	1	1025.44
-0.166445	1336	0	551	0	148515	0	0.103	45769		0	F1711_sailerc_069	654.066	20	1	7920406	His-E6AP:His-E6AP	F1711_sailerc_023.08839.08839.3	33.12	LLKAITYAK-EKLKER-a3-b4	1005.48	5382_F1711_sailerc_069	xlink:light	LLKAITYAK-EKLKER-a3-b4::3::xlink:light	His-E6AP:855:x:His-E6AP:860	1	3	1.37104	4.60456e+06	3.57332e+06	1	1.84763	FALSE	18.3049	0	45769	0.0129254	4.33214	485967	377130	443394	20.2529	0	F1711_sailerc_069	20	10	0	1	1	1023.78
-0.166445	1336	0	551	0	148516	0	0.103	45769		0	F1711_sailerc_070	654.066	20	1	7920406	His-E6AP:His-E6AP	F1711_sailerc_023.08839.08839.3	33.12	LLKAITYAK-EKLKER-a3-b4	1010.34	5382_F1711_sailerc_070	xlink:light	LLKAITYAK-EKLKER-a3-b4::3::xlink:light	His-E6AP:855:x:His-E6AP:860	1	3	1.95208	5.85538e+08	4.544e+08	1	2.32782	FALSE	9.03542	0	45769	0.0100061	4.6789	3.24965e+07	25218584	26926352	10.9356	0	F1711_sailerc_070	20	20	0	1	1	1019.38
-0.166445	1336	0	551	0	148517	0	0.103	15157		1	F1711_sailerc_071	654.067	20	1	2.54458e+06	His-E6AP:His-E6AP	F1711_sailerc_071.08194.08194.3	28.75	LLKAITYAK-EKLKER-a3-b4	1010	5382_F1711_sailerc_071	xlink:light	LLKAITYAK-EKLKER-a3-b4::3::xlink:light	His-E6AP:855:x:His-E6AP:860	1	3	2.03465	5.83315e+08	4.52675e+08	1	2.39606	FALSE	6.3	0	15157	0.0100061	4.76838	2.97398e+07	23079234	27094616	7.73314	1	F1711_sailerc_071	20	20	1	1	1	1016.3
-0.166445	1336	0	551	0	148518	0	0.157	15169		1	F1711_sailerc_072	654.067	20	1	824103	His-E6AP:His-E6AP	F1711_sailerc_072.08819.08819.3	22.87	LLKAITYAK-EKLKER-a3-b4	999	5382_F1711_sailerc_072	xlink:light	LLKAITYAK-EKLKER-a3-b4::3::xlink:light	His-E6AP:855:x:His-E6AP:860	1	3	1.93409	4.69487e+09	3.64341e+09	2	2.31296	FALSE	9.09	0	15169	0.0100061	4.70325	2.5205e+08	195600752	205445856	9.06751	1	F1711_sailerc_072	20	20	1	2	1	1008.09
-0.166445	1336	0	551	0	148519	0	0.124	15161		1	F1711_sailerc_073	654.069	20	1	283504	His-E6AP:His-E6AP	F1711_sailerc_073.09266.09266.3	27.64	LLKAITYAK-EKLKER-a3-b4	1025	5382_F1711_sailerc_073	xlink:light	LLKAITYAK-EKLKER-a3-b4::3::xlink:light	His-E6AP:855:x:His-E6AP:860	1	3	1.7767	4.31875e+09	3.35152e+09	2	2.18288	FALSE	-14.48	0	15161	0.0100061	4.58625	2.4231e+08	188042224	200939552	11.5535	1	F1711_sailerc_073	20	20	1	2	1	1010.52
-0.141834	1335	0	548	0	148413	0	0.123	45809		0	F1711_sailerc_016	658.091	20	1	12683068	His-E6AP:His-E6AP	F1711_sailerc_021.08504.08504.3	26.78	LLKAITYAK-EKLKER-a3-b4	992.555	5381_F1711_sailerc_016	xlink:heavy	LLKAITYAK-EKLKER-a3-b4::3::xlink:heavy	His-E6AP:855:x:His-E6AP:860	1	3	-0.384268	3249.78	3249.78	1	0.396977	FALSE	41.6552	0	45809	0.0882662	3.19014	1621.23	1621.23	4250.62	39.1185	0	F1711_sailerc_016	20	0	0	1	1	1034.21
-0.141834	1335	0	548	0	148415	0	0.123	45809		0	F1711_sailerc_017	658.091	20	1	12683068	His-E6AP:His-E6AP	F1711_sailerc_021.08504.08504.3	26.78	LLKAITYAK-EKLKER-a3-b4	995	5381_F1711_sailerc_017	xlink:heavy	LLKAITYAK-EKLKER-a3-b4::3::xlink:heavy	His-E6AP:855:x:His-E6AP:860	1	3	0.671059	2439.68	2439.68	1	1.26914	FALSE	34.43	0	45809	0.0312615	3.77166	2017.07	2017.07	2017.07	31.03	0	F1711_sailerc_017	20	0	0	1	1	1029.43
-0.141834	1335	0	548	0	148416	0	0.123	45809		0	F1711_sailerc_018	658.091	20	1	12683068	His-E6AP:His-E6AP	F1711_sailerc_021.08504.08504.3	26.78	LLKAITYAK-EKLKER-a3-b4	995.391	5381_F1711_sailerc_018	xlink:heavy	LLKAITYAK-EKLKER-a3-b4::3::xlink:heavy	His-E6AP:855:x:His-E6AP:860	1	3	-0.353923	75909.4	75909.4	1	0.422056	FALSE	23.5686	0	45809	0.0862021	2.11463	67813.4	67813.4	69195.9	21.0406	0	F1711_sailerc_018	20	1	0	1	1	1018.96
-0.141834	1335	0	548	0	148417	0	0.123	45809		0	F1711_sailerc_019	658.091	20	1	12683068	His-E6AP:His-E6AP	F1711_sailerc_021.08504.08504.3	26.78	LLKAITYAK-EKLKER-a3-b4	1003.71	5381_F1711_sailerc_019	xlink:heavy	LLKAITYAK-EKLKER-a3-b4::3::xlink:heavy	His-E6AP:855:x:His-E6AP:860	1	3	1.8607	78741.5	78741.5	2	2.25231	FALSE	3.96776	0	45809	0.0100061	4.78077	56494.6	56494.6	71123.7	1.47033	0	F1711_sailerc_019	20	19	0	2	1	1007.68
-0.141834	1335	0	548	0	148418	0	0.115	45805		1	F1711_sailerc_020	658.091	20	1	11185625	His-E6AP:His-E6AP	F1711_sailerc_020.08695.08695.3	27.63	LLKAITYAK-EKLKER-a3-b4	1003	5381_F1711_sailerc_020	xlink:heavy	LLKAITYAK-EKLKER-a3-b4::3::xlink:heavy	His-E6AP:855:x:His-E6AP:860	1	3	1.91048	8.02103e+08	8.02103e+08	1	2.29344	FALSE	4.83	0	45805	0.0100061	4.74985	46439032	46439032	46439032	6.58295	1	F1711_sailerc_020	20	19	1	1	1	1007.83
-0.141834	1335	0	548	0	148419	0	0.123	45809		1	F1711_sailerc_021	658.091	20	1	12683068	His-E6AP:His-E6AP	F1711_sailerc_021.08504.08504.3	26.78	LLKAITYAK-EKLKER-a3-b4	995	5381_F1711_sailerc_021	xlink:heavy	LLKAITYAK-EKLKER-a3-b4::3::xlink:heavy	His-E6AP:855:x:His-E6AP:860	1	3	1.89329	8.93015e+08	8.93015e+08	1	2.27924	FALSE	5.41	0	45809	0.0100061	4.8245	55769328	55769328	55769328	1.04411	1	F1711_sailerc_021	20	20	1	2	1	1000.41
-0.141834	1335	0	548	0	148420	0	0.089	45789		1	F1711_sailerc_022	658.091	20	1	5.43571e+06	His-E6AP:His-E6AP	F1711_sailerc_022.08741.08741.3	37.4	LLKAITYAK-EKLKER-a3-b4	1000	5381_F1711_sailerc_022	xlink:heavy	LLKAITYAK-EKLKER-a3-b4::3::xlink:heavy	His-E6AP:855:x:His-E6AP:860	1	3	1.80446	4.30713e+09	4.30713e+09	1	2.20582	FALSE	6.25	0	45789	0.0100061	4.58151	269500704	269500704	269500704	13.7451	1	F1711_sailerc_022	20	18	1	1	1	1006.25
-0.141834	1335	0	548	0	148421	0	0.103	45797		1	F1711_sailerc_023	658.09	20	1	5001272	His-E6AP:His-E6AP	F1711_sailerc_023.08791.08791.3	33.12	LLKAITYAK-EKLKER-a3-b4	995	5381_F1711_sailerc_023	xlink:heavy	LLKAITYAK-EKLKER-a3-b4::3::xlink:heavy	His-E6AP:855:x:His-E6AP:860	1	3	1.79007	4.17318e+09	4.17318e+09	1	2.19393	FALSE	6.24	0	45797	0.0100061	4.68032	253322016	253322016	254985328	6.79305	1	F1711_sailerc_023	20	19	1	3	1	1001.24
-0.141834	1335	0	548	0	148422	0	0.102	50369		1	F1711_sailerc_026	658.092	20	1	28281.8	His-E6AP:His-E6AP	F1711_sailerc_026.02784.02784.3	28.31	LLKAITYAK-EKLKER-a3-b4	1024	5381_F1711_sailerc_026	xlink:heavy	LLKAITYAK-EKLKER-a3-b4::3::xlink:heavy	His-E6AP:855:x:His-E6AP:860	1	3	1.79899	1.69979e+06	1.69979e+06	1	2.20131	FALSE	7.64	0	50369	0.0100061	4.73437	86032.4	86032.4	86032.4	-4.60702	1	F1711_sailerc_026	20	20	1	1	1	1031.64
-0.141834	1335	0	548	0	148423	0	0.123	45809		0	F1711_sailerc_027	658.091	20	1	12683068	His-E6AP:His-E6AP	F1711_sailerc_021.08504.08504.3	26.78	LLKAITYAK-EKLKER-a3-b4	1013.89	5381_F1711_sailerc_027	xlink:heavy	LLKAITYAK-EKLKER-a3-b4::3::xlink:heavy	His-E6AP:855:x:His-E6AP:860	1	3	1.74731	1.13966e+06	1.13966e+06	1	2.1586	FALSE	9.02286	0	45809	0.0100061	4.65923	67562.1	67562.1	67562.1	6.48449	0	F1711_sailerc_027	20	19	0	1	1	1022.91
-0.141834	1335	0	548	0	148424	0	0.123	45809		0	F1711_sailerc_028	658.091	20	1	12683068	His-E6AP:His-E6AP	F1711_sailerc_021.08504.08504.3	26.78	LLKAITYAK-EKLKER-a3-b4	1010.63	5381_F1711_sailerc_028	xlink:heavy	LLKAITYAK-EKLKER-a3-b4::3::xlink:heavy	His-E6AP:855:x:His-E6AP:860	1	3	0.956512	302160	302160	2	1.50505	FALSE	5.72877	0	45809	0.0218556	4.4074	143975	143975	331763	3.22933	0	F1711_sailerc_028	20	19	0	2	1	1016.36
-0.141834	1335	0	548	0	148426	0	0.123	45809		0	F1711_sailerc_029	658.091	20	1	12683068	His-E6AP:His-E6AP	F1711_sailerc_021.08504.08504.3	26.78	LLKAITYAK-EKLKER-a3-b4	1013.69	5381_F1711_sailerc_029	xlink:heavy	LLKAITYAK-EKLKER-a3-b4::3::xlink:heavy	His-E6AP:855:x:His-E6AP:860	1	3	1.91495	241347	241347	1	2.29714	FALSE	-1.50818	0	45809	0.0100061	4.82603	190462	190462	211426	-3.99893	0	F1711_sailerc_029	20	19	0	2	1	1012.18
-0.141834	1335	0	548	0	148427	0	0.105	50373		1	F1711_sailerc_030	658.092	20	1	5595967	His-E6AP:His-E6AP	F1711_sailerc_030.08504.08504.3	27.95	LLKAITYAK-EKLKER-a3-b4	1006	5381_F1711_sailerc_030	xlink:heavy	LLKAITYAK-EKLKER-a3-b4::3::xlink:heavy	His-E6AP:855:x:His-E6AP:860	1	3	1.89817	7.95413e+08	7.95413e+08	1	2.28327	FALSE	4.79	0	50373	0.0100061	4.73205	54605196	54605196	54605196	7.10508	1	F1711_sailerc_030	20	19	1	2	1	1010.79
-0.141834	1335	0	548	0	148428	0	0.085	50365		1	F1711_sailerc_031	658.092	20	1	6835511	His-E6AP:His-E6AP	F1711_sailerc_031.08360.08360.3	30.17	LLKAITYAK-EKLKER-a3-b4	999	5381_F1711_sailerc_031	xlink:heavy	LLKAITYAK-EKLKER-a3-b4::3::xlink:heavy	His-E6AP:855:x:His-E6AP:860	1	3	1.86986	8.50455e+08	8.50455e+08	1	2.25987	FALSE	6.24	0	50365	0.0100061	4.76233	50764400	50764400	54763204	4.62349	1	F1711_sailerc_031	20	19	1	1	1	1005.24
-0.141834	1335	0	548	0	148429	0	0.056	50353		1	F1711_sailerc_032	658.091	20	1	4961719	His-E6AP:His-E6AP	F1711_sailerc_032.08418.08418.3	33.81	LLKAITYAK-EKLKER-a3-b4	985	5381_F1711_sailerc_032	xlink:heavy	LLKAITYAK-EKLKER-a3-b4::3::xlink:heavy	His-E6AP:855:x:His-E6AP:860	1	3	1.83452	4.14717e+09	4.14717e+09	1	2.23066	FALSE	6.285	0	50353	0.0100061	4.80508	300870272	300870272	300870272	-0.565734	1	F1711_sailerc_032	20	20	1	2	1	991.285
-0.141834	1335	0	548	0	148430	0	0.123	45809		0	F1711_sailerc_033	658.091	20	1	12683068	His-E6AP:His-E6AP	F1711_sailerc_021.08504.08504.3	26.78	LLKAITYAK-EKLKER-a3-b4	987.725	5381_F1711_sailerc_033	xlink:heavy	LLKAITYAK-EKLKER-a3-b4::3::xlink:heavy	His-E6AP:855:x:His-E6AP:860	1	3	1.60568	4.34304e+09	4.34304e+09	1	2.04154	FALSE	11.9012	0	45809	0.0103901	4.55799	340183072	340183072	340183072	9.37084	0	F1711_sailerc_033	20	18	0	2	1	999.626
-0.141834	1335	0	548	0	148431	0	0.152	59253		1	F1711_sailerc_036	658.091	20	1	5341.32	His-E6AP:His-E6AP	F1711_sailerc_036.02761.02761.3	22.98	LLKAITYAK-EKLKER-a3-b4	1009	5381_F1711_sailerc_036	xlink:heavy	LLKAITYAK-EKLKER-a3-b4::3::xlink:heavy	His-E6AP:855:x:His-E6AP:860	1	3	1.6571	2.18173e+06	2.18173e+06	3	2.08404	FALSE	14.5	0	59253	0.0101007	4.62596	105359	105359	116230	-7.26304	1	F1711_sailerc_036	20	20	1	3	1	1023.5
-0.141834	1335	0	548	0	148432	0	0.09	59237		1	F1711_sailerc_037	658.091	20	1	12750.4	His-E6AP:His-E6AP	F1711_sailerc_037.02766.02766.3	30.87	LLKAITYAK-EKLKER-a3-b4	1013	5381_F1711_sailerc_037	xlink:heavy	LLKAITYAK-EKLKER-a3-b4::3::xlink:heavy	His-E6AP:855:x:His-E6AP:860	1	3	1.82397	1.56074e+06	1.56074e+06	1	2.22195	FALSE	7.19	0	59237	0.0100061	4.53587	71320.2	71320.2	79404.6	18.2758	1	F1711_sailerc_037	20	18	1	1	1	1020.19
-0.141834	1335	0	548	0	148433	0	0.123	45809		0	F1711_sailerc_038	658.091	20	1	12683068	His-E6AP:His-E6AP	F1711_sailerc_021.08504.08504.3	26.78	LLKAITYAK-EKLKER-a3-b4	1003.92	5381_F1711_sailerc_038	xlink:heavy	LLKAITYAK-EKLKER-a3-b4::3::xlink:heavy	His-E6AP:855:x:His-E6AP:860	1	3	2.08461	567148	567148	2	2.43735	FALSE	-0.311152	0	45809	0.0100061	4.90671	289438	289438	299803	-2.79065	0	F1711_sailerc_038	20	19	0	2	1	1003.61
-0.141834	1335	0	548	0	148434	0	0.123	45809		0	F1711_sailerc_039	658.091	20	1	12683068	His-E6AP:His-E6AP	F1711_sailerc_021.08504.08504.3	26.78	LLKAITYAK-EKLKER-a3-b4	1012.3	5381_F1711_sailerc_039	xlink:heavy	LLKAITYAK-EKLKER-a3-b4::3::xlink:heavy	His-E6AP:855:x:His-E6AP:860	1	3	0.402871	747577	747577	2	1.0475	FALSE	-7.98624	0	45809	0.0424225	3.14435	352578	352578	428515	-10.4739	0	F1711_sailerc_039	20	19	0	2	1	1004.31
-0.141834	1335	0	548	0	148435	0	0.09	59241		1	F1711_sailerc_040	658.091	20	1	8077952	His-E6AP:His-E6AP	F1711_sailerc_040.08423.08423.3	30.61	LLKAITYAK-EKLKER-a3-b4	1006	5381_F1711_sailerc_040	xlink:heavy	LLKAITYAK-EKLKER-a3-b4::3::xlink:heavy	His-E6AP:855:x:His-E6AP:860	1	3	1.90963	6.78602e+08	6.78602e+08	1	2.29274	FALSE	5.17	0	59241	0.0100061	4.71971	39242880	39242880	41919608	8.46133	1	F1711_sailerc_040	20	19	1	1	1	1011.17
-0.141834	1335	0	548	0	148437	0	0.132	59249		1	F1711_sailerc_041	658.092	20	1	7706936	His-E6AP:His-E6AP	F1711_sailerc_041.08326.08326.3	27.53	LLKAITYAK-EKLKER-a3-b4	1003	5381_F1711_sailerc_041	xlink:heavy	LLKAITYAK-EKLKER-a3-b4::3::xlink:heavy	His-E6AP:855:x:His-E6AP:860	1	3	1.98787	7.20907e+08	7.20907e+08	1	2.3574	FALSE	3.89	0	59249	0.0100061	4.81267	40053952	40053952	44382628	4.71064	1	F1711_sailerc_041	20	19	1	2	1	1006.89
-0.141834	1335	0	548	0	148438	0	0.071	59213		1	F1711_sailerc_042	658.091	20	1	9679347	His-E6AP:His-E6AP	F1711_sailerc_042.08701.08701.3	34.01	LLKAITYAK-EKLKER-a3-b4	994	5381_F1711_sailerc_042	xlink:heavy	LLKAITYAK-EKLKER-a3-b4::3::xlink:heavy	His-E6AP:855:x:His-E6AP:860	1	3	1.85537	4.70883e+09	4.70883e+09	1	2.2479	FALSE	4.525	0	59213	0.0100061	4.70139	336980448	336980448	336980448	7.69627	1	F1711_sailerc_042	20	19	1	2	1	998.525
-0.141834	1335	0	548	0	148439	0	0.071	59217		1	F1711_sailerc_043	658.091	20	1	10308733	His-E6AP:His-E6AP	F1711_sailerc_043.08583.08583.3	32.79	LLKAITYAK-EKLKER-a3-b4	994	5381_F1711_sailerc_043	xlink:heavy	LLKAITYAK-EKLKER-a3-b4::3::xlink:heavy	His-E6AP:855:x:His-E6AP:860	1	3	1.84299	4.82389e+09	4.82389e+09	1	2.23767	FALSE	5.953	0	59217	0.0100061	4.69658	335514240	335514240	335514240	7.53145	1	F1711_sailerc_043	20	19	1	2	1	999.953
-0.166445	1336	0	549	0	148440	0	0.123	45809		0	F1711_sailerc_046	658.091	20	1	12683068	His-E6AP:His-E6AP	F1711_sailerc_021.08504.08504.3	26.78	LLKAITYAK-EKLKER-a3-b4	1014.57	5381_F1711_sailerc_046	xlink:heavy	LLKAITYAK-EKLKER-a3-b4::3::xlink:heavy	His-E6AP:855:x:His-E6AP:860	1	3	1.88842	2.8927e+06	2.24485e+06	2	2.27521	FALSE	9.14486	0	45809	0.0100061	4.73197	150386	116705	171384	6.61267	0	F1711_sailerc_046	20	19	0	2	1	1023.71
-0.166445	1336	0	549	0	148441	0	0.13	401		1	F1711_sailerc_047	658.091	20	1	120125	His-E6AP:His-E6AP	F1711_sailerc_047.03218.03218.3	23.76	LLKAITYAK-EKLKER-a3-b4	1024	5381_F1711_sailerc_047	xlink:heavy	LLKAITYAK-EKLKER-a3-b4::3::xlink:heavy	His-E6AP:855:x:His-E6AP:860	1	3	2.05519	2.64927e+06	2.05594e+06	1	2.41304	FALSE	-1.02	0	401	0.0100061	4.62131	145884	113211	120112	18.9369	1	F1711_sailerc_047	20	17	1	1	1	1022.98
-0.166445	1336	0	549	0	148442	0	0.123	45809		0	F1711_sailerc_048	658.091	20	1	12683068	His-E6AP:His-E6AP	F1711_sailerc_021.08504.08504.3	26.78	LLKAITYAK-EKLKER-a3-b4	995.516	5381_F1711_sailerc_048	xlink:heavy	LLKAITYAK-EKLKER-a3-b4::3::xlink:heavy	His-E6AP:855:x:His-E6AP:860	1	3	0.539718	222854	172943	1	1.16059	FALSE	20.5343	0	45809	0.0363998	3.51513	194443	150896	150896	18.0228	0	F1711_sailerc_048	20	10	0	1	1	1016.05
-0.166445	1336	0	549	0	148443	0	0.123	45809		0	F1711_sailerc_049	658.091	20	0	12683068	His-E6AP:His-E6AP	F1711_sailerc_021.08504.08504.3	26.78	LLKAITYAK-EKLKER-a3-b4	1008.07	5381_F1711_sailerc_049	xlink:heavy	LLKAITYAK-EKLKER-a3-b4::3::xlink:heavy	His-E6AP:855:x:His-E6AP:860	0	3	-	-	-	-	-	-	-	-	-	-	-	-	-	-	-	-	-	-	-	-	-	-	-
-0.166445	1336	0	549	0	148444	0	0.111	393		1	F1711_sailerc_050	658.091	20	1	3.50399e+06	His-E6AP:His-E6AP	F1711_sailerc_050.08278.08278.3	26.03	LLKAITYAK-EKLKER-a3-b4	1007	5381_F1711_sailerc_050	xlink:heavy	LLKAITYAK-EKLKER-a3-b4::3::xlink:heavy	His-E6AP:855:x:His-E6AP:860	1	3	1.98157	4.10242e+08	3.18364e+08	1	2.3522	FALSE	4.88	0	393	0.0100061	4.73581	2.32852e+07	18070212	18594704	9.45124	1	F1711_sailerc_050	20	19	1	1	1	1011.88
-0.166445	1336	0	549	0	148445	0	0.084	389		1	F1711_sailerc_051	658.092	20	1	1.5413e+06	His-E6AP:His-E6AP	F1711_sailerc_051.08463.08463.3	27.58	LLKAITYAK-EKLKER-a3-b4	1008	5381_F1711_sailerc_051	xlink:heavy	LLKAITYAK-EKLKER-a3-b4::3::xlink:heavy	His-E6AP:855:x:His-E6AP:860	1	3	1.96642	4.05942e+08	3.15027e+08	1	2.33968	FALSE	5.16	0	389	0.0100061	4.69644	2.44538e+07	18977072	20335618	12.0206	1	F1711_sailerc_051	20	18	1	1	1	1013.16
-0.166445	1336	0	549	0	148446	0	0.079	385		1	F1711_sailerc_052	658.092	20	1	10310716	His-E6AP:His-E6AP	F1711_sailerc_052.08884.08884.3	28.08	LLKAITYAK-EKLKER-a3-b4	993	5381_F1711_sailerc_052	xlink:heavy	LLKAITYAK-EKLKER-a3-b4::3::xlink:heavy	His-E6AP:855:x:His-E6AP:860	1	3	1.92244	2.66649e+09	2.0693e+09	1	2.30333	FALSE	5.004	0	385	0.0100061	4.81868	1.98496e+08	154040496	154040496	2.44178	1	F1711_sailerc_052	20	19	1	2	1	998.004
-0.166445	1336	0	549	0	148449	0	0.032	369		1	F1711_sailerc_053	658.092	20	1	3952473	His-E6AP:His-E6AP	F1711_sailerc_053.09064.09064.3	34.92	LLKAITYAK-EKLKER-a3-b4	996	5381_F1711_sailerc_053	xlink:heavy	LLKAITYAK-EKLKER-a3-b4::3::xlink:heavy	His-E6AP:855:x:His-E6AP:860	1	3	1.90766	2.84011e+09	2.20403e+09	1	2.29112	FALSE	6.55	0	369	0.0100061	4.71022	1.70866e+08	132598472	133986336	8.78834	1	F1711_sailerc_053	20	19	1	3	1	1002.55
-0.166445	1336	0	549	0	148450	0	0.123	45809		0	F1711_sailerc_056	658.091	20	1	12683068	His-E6AP:His-E6AP	F1711_sailerc_021.08504.08504.3	26.78	LLKAITYAK-EKLKER-a3-b4	1001.44	5381_F1711_sailerc_056	xlink:heavy	LLKAITYAK-EKLKER-a3-b4::3::xlink:heavy	His-E6AP:855:x:His-E6AP:860	1	3	1.18404	2.57824e+06	2.00081e+06	1	1.69308	FALSE	21.2911	0	45809	0.0163637	4.19112	142457	110553	127352	18.7344	0	F1711_sailerc_056	20	17	0	1	1	1022.73
-0.166445	1336	0	549	0	148451	0	0.123	45809		0	F1711_sailerc_057	658.091	20	1	12683068	His-E6AP:His-E6AP	F1711_sailerc_021.08504.08504.3	26.78	LLKAITYAK-EKLKER-a3-b4	1014.27	5381_F1711_sailerc_057	xlink:heavy	LLKAITYAK-EKLKER-a3-b4::3::xlink:heavy	His-E6AP:855:x:His-E6AP:860	1	3	1.64909	2.1657e+06	1.68067e+06	1	2.07743	FALSE	12.8979	0	45809	0.0101397	4.57341	159586	123845	123845	10.3683	0	F1711_sailerc_057	20	18	0	1	1	1027.17
-0.166445	1336	0	549	0	148452	0	0.123	45809		0	F1711_sailerc_058	658.091	20	1	12683068	His-E6AP:His-E6AP	F1711_sailerc_021.08504.08504.3	26.78	LLKAITYAK-EKLKER-a3-b4	1009.27	5381_F1711_sailerc_058	xlink:heavy	LLKAITYAK-EKLKER-a3-b4::3::xlink:heavy	His-E6AP:855:x:His-E6AP:860	1	3	0.617078	647058	502143	1	1.22453	FALSE	6.98638	0	45809	0.0332646	3.34269	138887	107782	135113	4.47215	0	F1711_sailerc_058	20	19	0	1	1	1016.26
-0.166445	1336	0	549	0	148453	0	0.123	45809		0	F1711_sailerc_059	658.091	20	1	12683068	His-E6AP:His-E6AP	F1711_sailerc_021.08504.08504.3	26.78	LLKAITYAK-EKLKER-a3-b4	999.141	5381_F1711_sailerc_059	xlink:heavy	LLKAITYAK-EKLKER-a3-b4::3::xlink:heavy	His-E6AP:855:x:His-E6AP:860	1	3	1.45801	75983.5	58966.2	1	1.91951	FALSE	8.95869	0	45809	0.0117603	4.55699	51595.8	40040.4	43976.3	6.43144	0	F1711_sailerc_059	20	18	0	1	1	1008.1
-0.166445	1336	0	549	0	148454	0	0.123	45809		0	F1711_sailerc_060	658.091	20	1	12683068	His-E6AP:His-E6AP	F1711_sailerc_021.08504.08504.3	26.78	LLKAITYAK-EKLKER-a3-b4	1001.75	5381_F1711_sailerc_060	xlink:heavy	LLKAITYAK-EKLKER-a3-b4::3::xlink:heavy	His-E6AP:855:x:His-E6AP:860	1	3	1.77573	4.62808e+08	3.59158e+08	1	2.18208	FALSE	9.244	0	45809	0.0100061	4.69031	2.97408e+07	23080034	23909744	6.72566	0	F1711_sailerc_060	20	19	0	1	1	1010.99
-0.166445	1336	0	549	0	148455	0	0.081	26869		1	F1711_sailerc_061	658.092	20	1	1.02386e+06	His-E6AP:His-E6AP	F1711_sailerc_061.08370.08370.3	30.32	LLKAITYAK-EKLKER-a3-b4	1010	5381_F1711_sailerc_061	xlink:heavy	LLKAITYAK-EKLKER-a3-b4::3::xlink:heavy	His-E6AP:855:x:His-E6AP:860	1	3	1.87131	4.85372e+08	3.76668e+08	1	2.26108	FALSE	6.38	0	26869	0.0100061	4.69545	2.71922e+07	21102248	23116912	9.64183	1	F1711_sailerc_061	20	19	1	1	1	1016.38
-0.166445	1336	0	549	0	148456	0	0.065	26845		1	F1711_sailerc_062	658.092	20	1	9462914	His-E6AP:His-E6AP	F1711_sailerc_062.08876.08876.3	35.99	LLKAITYAK-EKLKER-a3-b4	992	5381_F1711_sailerc_062	xlink:heavy	LLKAITYAK-EKLKER-a3-b4::3::xlink:heavy	His-E6AP:855:x:His-E6AP:860	1	3	1.88309	3.93637e+09	3.05477e+09	1	2.27081	FALSE	6.557	0	26845	0.0100061	4.76918	2.03588e+08	157992672	169794864	4.68863	1	F1711_sailerc_062	20	19	1	1	1	998.557
-0.166445	1336	0	549	0	148457	0	0.076	26857		1	F1711_sailerc_063	658.092	20	1	4.28348e+06	His-E6AP:His-E6AP	F1711_sailerc_063.08853.08853.3	32.4	LLKAITYAK-EKLKER-a3-b4	990	5381_F1711_sailerc_063	xlink:heavy	LLKAITYAK-EKLKER-a3-b4::3::xlink:heavy	His-E6AP:855:x:His-E6AP:860	1	3	1.94436	3.85919e+09	2.99488e+09	1	2.32144	FALSE	4.942	0	26857	0.0100061	4.81838	2.58344e+08	200484848	200484848	2.79428	1	F1711_sailerc_063	20	19	1	2	1	994.942
-0.166445	1336	0	549	0	148458	0	0.141	15205		1	F1711_sailerc_066	658.092	20	1	98715	His-E6AP:His-E6AP	F1711_sailerc_066.03046.03046.3	26.69	LLKAITYAK-EKLKER-a3-b4	1032	5381_F1711_sailerc_066	xlink:heavy	LLKAITYAK-EKLKER-a3-b4::3::xlink:heavy	His-E6AP:855:x:His-E6AP:860	1	3	2.14236	2.13326e+06	1.65549e+06	1	2.48507	FALSE	-0.91	0	15205	0.0100061	4.82869	129057	100154	100154	8.31367	1	F1711_sailerc_066	20	19	1	1	1	1031.09
-0.166445	1336	0	549	0	148460	0	0.123	45809		0	F1711_sailerc_067	658.091	20	1	12683068	His-E6AP:His-E6AP	F1711_sailerc_021.08504.08504.3	26.78	LLKAITYAK-EKLKER-a3-b4	999.76	5381_F1711_sailerc_067	xlink:heavy	LLKAITYAK-EKLKER-a3-b4::3::xlink:heavy	His-E6AP:855:x:His-E6AP:860	1	3	1.48093	1.63229e+06	1.26672e+06	1	1.93845	FALSE	21.0298	0	45809	0.0115033	4.36367	109972	85342.4	87154.9	18.4485	0	F1711_sailerc_067	20	13	0	1	1	1020.79
-0.166445	1336	0	549	0	148461	0	0.123	45809		0	F1711_sailerc_068	658.091	20	1	12683068	His-E6AP:His-E6AP	F1711_sailerc_021.08504.08504.3	26.78	LLKAITYAK-EKLKER-a3-b4	1001.95	5381_F1711_sailerc_068	xlink:heavy	LLKAITYAK-EKLKER-a3-b4::3::xlink:heavy	His-E6AP:855:x:His-E6AP:860	1	3	1.08615	2.10045e+06	1.63003e+06	1	1.61219	FALSE	18.5417	0	45809	0.0185379	4.14618	428952	332884	332884	16.0086	0	F1711_sailerc_068	20	13	0	1	1	1020.49
-0.166445	1336	0	549	0	148462	0	0.123	45809		0	F1711_sailerc_069	658.091	20	1	12683068	His-E6AP:His-E6AP	F1711_sailerc_021.08504.08504.3	26.78	LLKAITYAK-EKLKER-a3-b4	996.913	5381_F1711_sailerc_069	xlink:heavy	LLKAITYAK-EKLKER-a3-b4::3::xlink:heavy	His-E6AP:855:x:His-E6AP:860	1	3	0.899531	3.14845e+06	2.44332e+06	1	1.45796	FALSE	24.1474	0	45809	0.0234765	4.0599	508271	394439	394439	21.5531	0	F1711_sailerc_069	20	10	0	2	1	1021.06
-0.166445	1336	0	549	0	148463	0	0.123	45809		0	F1711_sailerc_070	658.091	20	1	12683068	His-E6AP:His-E6AP	F1711_sailerc_021.08504.08504.3	26.78	LLKAITYAK-EKLKER-a3-b4	1001.99	5381_F1711_sailerc_070	xlink:heavy	LLKAITYAK-EKLKER-a3-b4::3::xlink:heavy	His-E6AP:855:x:His-E6AP:860	1	3	1.65631	5.09357e+08	3.95281e+08	1	2.08339	FALSE	12.7473	0	45809	0.0101031	4.57484	3.16651e+07	24573362	24573362	10.2169	0	F1711_sailerc_070	20	19	0	1	1	1014.74
-0.166445	1336	0	549	0	148464	0	0.103	15197		1	F1711_sailerc_071	658.091	20	1	728960	His-E6AP:His-E6AP	F1711_sailerc_071.08121.08121.3	28.75	LLKAITYAK-EKLKER-a3-b4	1006	5381_F1711_sailerc_071	xlink:heavy	LLKAITYAK-EKLKER-a3-b4::3::xlink:heavy	His-E6AP:855:x:His-E6AP:860	1	3	1.81866	5.19584e+08	4.03217e+08	1	2.21756	FALSE	5.99	0	15197	0.0100061	4.69587	3.26943e+07	25372080	25372080	7.37236	1	F1711_sailerc_071	20	19	1	2	1	1011.99
-0.166445	1336	0	549	0	148465	0	0.157	15209		1	F1711_sailerc_072	658.092	20	1	1177025	His-E6AP:His-E6AP	F1711_sailerc_072.08753.08753.3	22.87	LLKAITYAK-EKLKER-a3-b4	995	5381_F1711_sailerc_072	xlink:heavy	LLKAITYAK-EKLKER-a3-b4::3::xlink:heavy	His-E6AP:855:x:His-E6AP:860	1	3	1.79391	4.06486e+09	3.15449e+09	1	2.19711	FALSE	8.22	0	15209	0.0100061	4.67522	2.18452e+08	169527184	169527184	8.12853	1	F1711_sailerc_072	20	19	1	2	1	1003.22
-0.166445	1336	0	549	0	148466	0	0.124	15201		1	F1711_sailerc_073	658.093	20	1	10536691	His-E6AP:His-E6AP	F1711_sailerc_073.08872.08872.3	27.64	LLKAITYAK-EKLKER-a3-b4	1001	5381_F1711_sailerc_073	xlink:heavy	LLKAITYAK-EKLKER-a3-b4::3::xlink:heavy	His-E6AP:855:x:His-E6AP:860	1	3	1.90659	3.99852e+09	3.10301e+09	1	2.29023	FALSE	4.73	0	15201	0.0100061	4.6719	2.362e+08	183300192	183300192	11.7337	1	F1711_sailerc_073	20	19	1	2	1	1005.73
-0.412163	894	0	3136	0	381118	0	0.097	21425		0	F1711_sailerc_016	528.545	1	0	6409503	His-E6AP:His-E6AP	F1711_sailerc_073.15336.15336.4	29.59	AITYAKGFGML-EKLKER-a6-b2	1413.5	252_F1711_sailerc_016	xlink:light	AITYAKGFGML-EKLKER-a6-b2::4::xlink:light	His-E6AP:853:x:His-E6AP:866	0	4	-	-	-	-	-	-	-	-	-	-	-	-	-	-	-	-	-	-	-	-	-	-	-
-0.412163	894	0	3136	0	381119	0	0.097	21425		0	F1711_sailerc_017	528.545	1	0	6409503	His-E6AP:His-E6AP	F1711_sailerc_073.15336.15336.4	29.59	AITYAKGFGML-EKLKER-a6-b2	1414	252_F1711_sailerc_017	xlink:light	AITYAKGFGML-EKLKER-a6-b2::4::xlink:light	His-E6AP:853:x:His-E6AP:866	0	4	-	-	-	-	-	-	-	-	-	-	-	-	-	-	-	-	-	-	-	-	-	-	-
-0.412163	894	0	3136	0	381120	0	0.097	21425		0	F1711_sailerc_018	528.545	1	0	6409503	His-E6AP:His-E6AP	F1711_sailerc_073.15336.15336.4	29.59	AITYAKGFGML-EKLKER-a6-b2	1414.9	252_F1711_sailerc_018	xlink:light	AITYAKGFGML-EKLKER-a6-b2::4::xlink:light	His-E6AP:853:x:His-E6AP:866	0	4	-	-	-	-	-	-	-	-	-	-	-	-	-	-	-	-	-	-	-	-	-	-	-
-0.412163	894	0	3136	0	381121	0	0.097	21425		0	F1711_sailerc_019	528.545	1	0	6409503	His-E6AP:His-E6AP	F1711_sailerc_073.15336.15336.4	29.59	AITYAKGFGML-EKLKER-a6-b2	1418.15	252_F1711_sailerc_019	xlink:light	AITYAKGFGML-EKLKER-a6-b2::4::xlink:light	His-E6AP:853:x:His-E6AP:866	0	4	-	-	-	-	-	-	-	-	-	-	-	-	-	-	-	-	-	-	-	-	-	-	-
-0.412163	894	0	3136	0	381122	0	0.097	21425		0	F1711_sailerc_020	528.545	1	1	6409503	His-E6AP:His-E6AP	F1711_sailerc_073.15336.15336.4	29.59	AITYAKGFGML-EKLKER-a6-b2	1414.75	252_F1711_sailerc_020	xlink:light	AITYAKGFGML-EKLKER-a6-b2::4::xlink:light	His-E6AP:853:x:His-E6AP:866	1	4	1.26927	1.12297e+06	1.12297e+06	1	1.76352	FALSE	12.504	0	21425	0.0145932	4.17369	822176	822176	1.25185e+06	12.504	0	F1711_sailerc_020	1	1	0	2	1	1427.25
-0.412163	894	0	3136	0	381124	0	0.097	21425		0	F1711_sailerc_021	528.545	1	1	6409503	His-E6AP:His-E6AP	F1711_sailerc_073.15336.15336.4	29.59	AITYAKGFGML-EKLKER-a6-b2	1411.87	252_F1711_sailerc_021	xlink:light	AITYAKGFGML-EKLKER-a6-b2::4::xlink:light	His-E6AP:853:x:His-E6AP:866	1	4	1.71223	6.66706e+06	6.66706e+06	1	2.1296	FALSE	7.0093	0	21425	0.0100117	4.55193	3.82358e+06	3.82358e+06	4.10546e+06	7.0093	0	F1711_sailerc_021	1	1	0	2	1	1418.88
-0.412163	894	0	3136	0	381125	0	0.097	21425		0	F1711_sailerc_022	528.545	1	1	6409503	His-E6AP:His-E6AP	F1711_sailerc_073.15336.15336.4	29.59	AITYAKGFGML-EKLKER-a6-b2	1408.01	252_F1711_sailerc_022	xlink:light	AITYAKGFGML-EKLKER-a6-b2::4::xlink:light	His-E6AP:853:x:His-E6AP:866	1	4	0.830641	3.82449e+06	3.82449e+06	2	1.40102	FALSE	-4.59777	0	21425	0.0257075	3.85752	2.07599e+06	2.07599e+06	4495593	-4.59777	0	F1711_sailerc_022	1	1	0	3	1	1403.41
-0.412163	894	0	3136	0	381126	0	0.097	21425		0	F1711_sailerc_023	528.545	1	1	6409503	His-E6AP:His-E6AP	F1711_sailerc_073.15336.15336.4	29.59	AITYAKGFGML-EKLKER-a6-b2	1410.67	252_F1711_sailerc_023	xlink:light	AITYAKGFGML-EKLKER-a6-b2::4::xlink:light	His-E6AP:853:x:His-E6AP:866	1	4	0.605966	2.74326e+07	2.74326e+07	1	1.21534	FALSE	-11.2744	0	21425	0.033763	4.03893	5.87333e+06	5.87333e+06	6.82524e+06	-11.2744	0	F1711_sailerc_023	1	1	0	3	1	1399.4
-0.412163	894	0	3136	0	381127	0	0.097	21425		0	F1711_sailerc_026	528.545	1	0	6409503	His-E6AP:His-E6AP	F1711_sailerc_073.15336.15336.4	29.59	AITYAKGFGML-EKLKER-a6-b2	1444.19	252_F1711_sailerc_026	xlink:light	AITYAKGFGML-EKLKER-a6-b2::4::xlink:light	His-E6AP:853:x:His-E6AP:866	0	4	-	-	-	-	-	-	-	-	-	-	-	-	-	-	-	-	-	-	-	-	-	-	-
-0.412163	894	0	3136	0	381128	0	0.097	21425		0	F1711_sailerc_027	528.545	1	0	6409503	His-E6AP:His-E6AP	F1711_sailerc_073.15336.15336.4	29.59	AITYAKGFGML-EKLKER-a6-b2	1435.12	252_F1711_sailerc_027	xlink:light	AITYAKGFGML-EKLKER-a6-b2::4::xlink:light	His-E6AP:853:x:His-E6AP:866	0	4	-	-	-	-	-	-	-	-	-	-	-	-	-	-	-	-	-	-	-	-	-	-	-
-0.412163	894	0	3136	0	381129	0	0.097	21425		0	F1711_sailerc_028	528.545	1	0	6409503	His-E6AP:His-E6AP	F1711_sailerc_073.15336.15336.4	29.59	AITYAKGFGML-EKLKER-a6-b2	1425.4	252_F1711_sailerc_028	xlink:light	AITYAKGFGML-EKLKER-a6-b2::4::xlink:light	His-E6AP:853:x:His-E6AP:866	0	4	-	-	-	-	-	-	-	-	-	-	-	-	-	-	-	-	-	-	-	-	-	-	-
-0.412163	894	0	3136	0	381130	0	0.097	21425		0	F1711_sailerc_029	528.545	1	0	6409503	His-E6AP:His-E6AP	F1711_sailerc_073.15336.15336.4	29.59	AITYAKGFGML-EKLKER-a6-b2	1427.01	252_F1711_sailerc_029	xlink:light	AITYAKGFGML-EKLKER-a6-b2::4::xlink:light	His-E6AP:853:x:His-E6AP:866	0	4	-	-	-	-	-	-	-	-	-	-	-	-	-	-	-	-	-	-	-	-	-	-	-
-0.412163	894	0	3136	0	381131	0	0.097	21425		0	F1711_sailerc_030	528.545	1	1	6409503	His-E6AP:His-E6AP	F1711_sailerc_073.15336.15336.4	29.59	AITYAKGFGML-EKLKER-a6-b2	1416.66	252_F1711_sailerc_030	xlink:light	AITYAKGFGML-EKLKER-a6-b2::4::xlink:light	His-E6AP:853:x:His-E6AP:866	0	4	-0.722486	3.4147e+06	3.4147e+06	1	0.117461	FALSE	14.1543	0	21425	0.110846	2.24074	2.5326e+06	2.5326e+06	2.67245e+06	14.1543	0	F1711_sailerc_030	1	1	0	1	1	1430.81
-0.412163	894	0	3136	0	381132	0	0.097	21425		0	F1711_sailerc_031	528.545	1	1	6409503	His-E6AP:His-E6AP	F1711_sailerc_073.15336.15336.4	29.59	AITYAKGFGML-EKLKER-a6-b2	1415.07	252_F1711_sailerc_031	xlink:light	AITYAKGFGML-EKLKER-a6-b2::4::xlink:light	His-E6AP:853:x:His-E6AP:866	1	4	0.27463	2.91662e+06	2.91662e+06	1	0.941516	FALSE	13.6732	0	21425	0.0486701	4.06392	1204434	1204434	3.79164e+06	13.6732	0	F1711_sailerc_031	1	1	0	4	1	1428.74
-0.412163	894	0	3136	0	381133	0	0.097	21425		0	F1711_sailerc_032	528.545	1	1	6409503	His-E6AP:His-E6AP	F1711_sailerc_073.15336.15336.4	29.59	AITYAKGFGML-EKLKER-a6-b2	1409.02	252_F1711_sailerc_032	xlink:light	AITYAKGFGML-EKLKER-a6-b2::4::xlink:light	His-E6AP:853:x:His-E6AP:866	1	4	0.586874	6.33104e+07	6.33104e+07	1	1.19957	FALSE	-15.1995	0	21425	0.0345362	3.75176	7.87114e+06	7.87114e+06	7.87114e+06	-15.1995	0	F1711_sailerc_032	1	1	0	1	1	1393.82
-0.412163	894	0	3136	0	381135	0	0.097	21425		0	F1711_sailerc_033	528.545	1	1	6409503	His-E6AP:His-E6AP	F1711_sailerc_073.15336.15336.4	29.59	AITYAKGFGML-EKLKER-a6-b2	1407.63	252_F1711_sailerc_033	xlink:light	AITYAKGFGML-EKLKER-a6-b2::4::xlink:light	His-E6AP:853:x:His-E6AP:866	1	4	1.51654	5.33366e+07	5.33366e+07	1	1.96788	FALSE	-15.297	0	21425	0.0111505	4.37286	7387386	7387386	8.18452e+06	-15.297	0	F1711_sailerc_033	1	1	0	2	1	1392.33
-0.412163	894	0	3136	0	381136	0	0.097	21425		0	F1711_sailerc_036	528.545	1	0	6409503	His-E6AP:His-E6AP	F1711_sailerc_073.15336.15336.4	29.59	AITYAKGFGML-EKLKER-a6-b2	1440.76	252_F1711_sailerc_036	xlink:light	AITYAKGFGML-EKLKER-a6-b2::4::xlink:light	His-E6AP:853:x:His-E6AP:866	0	4	-	-	-	-	-	-	-	-	-	-	-	-	-	-	-	-	-	-	-	-	-	-	-
-0.412163	894	0	3136	0	381137	0	0.097	21425		0	F1711_sailerc_037	528.545	1	0	6409503	His-E6AP:His-E6AP	F1711_sailerc_073.15336.15336.4	29.59	AITYAKGFGML-EKLKER-a6-b2	1419.14	252_F1711_sailerc_037	xlink:light	AITYAKGFGML-EKLKER-a6-b2::4::xlink:light	His-E6AP:853:x:His-E6AP:866	0	4	-	-	-	-	-	-	-	-	-	-	-	-	-	-	-	-	-	-	-	-	-	-	-
-0.412163	894	0	3136	0	381138	0	0.097	21425		0	F1711_sailerc_038	528.545	1	0	6409503	His-E6AP:His-E6AP	F1711_sailerc_073.15336.15336.4	29.59	AITYAKGFGML-EKLKER-a6-b2	1415.38	252_F1711_sailerc_038	xlink:light	AITYAKGFGML-EKLKER-a6-b2::4::xlink:light	His-E6AP:853:x:His-E6AP:866	0	4	-	-	-	-	-	-	-	-	-	-	-	-	-	-	-	-	-	-	-	-	-	-	-
-0.412163	894	0	3136	0	381139	0	0.097	21425		0	F1711_sailerc_039	528.545	1	0	6409503	His-E6AP:His-E6AP	F1711_sailerc_073.15336.15336.4	29.59	AITYAKGFGML-EKLKER-a6-b2	1425.11	252_F1711_sailerc_039	xlink:light	AITYAKGFGML-EKLKER-a6-b2::4::xlink:light	His-E6AP:853:x:His-E6AP:866	0	4	-	-	-	-	-	-	-	-	-	-	-	-	-	-	-	-	-	-	-	-	-	-	-
-0.412163	894	0	3136	0	381140	0	0.097	21425		0	F1711_sailerc_040	528.545	1	1	6409503	His-E6AP:His-E6AP	F1711_sailerc_073.15336.15336.4	29.59	AITYAKGFGML-EKLKER-a6-b2	1415.94	252_F1711_sailerc_040	xlink:light	AITYAKGFGML-EKLKER-a6-b2::4::xlink:light	His-E6AP:853:x:His-E6AP:866	1	4	0.518143	1.66428e+07	1.66428e+07	1	1.14276	FALSE	21.2866	0	21425	0.0373361	3.31304	2.39914e+06	2.39914e+06	4.38539e+06	21.2866	0	F1711_sailerc_040	1	0	0	1	1	1437.23
-0.412163	894	0	3136	0	381141	0	0.097	21425		0	F1711_sailerc_041	528.545	1	1	6409503	His-E6AP:His-E6AP	F1711_sailerc_073.15336.15336.4	29.59	AITYAKGFGML-EKLKER-a6-b2	1416.43	252_F1711_sailerc_041	xlink:light	AITYAKGFGML-EKLKER-a6-b2::4::xlink:light	His-E6AP:853:x:His-E6AP:866	1	4	-0.141011	1.41726e+06	1.41726e+06	2	0.598014	FALSE	14.0873	0	21425	0.0727281	2.49259	1236574	1236574	1236574	14.0873	0	F1711_sailerc_041	1	1	0	3	1	1430.52
-0.412163	894	0	3136	0	381142	0	0.097	21425		0	F1711_sailerc_042	528.545	1	1	6409503	His-E6AP:His-E6AP	F1711_sailerc_073.15336.15336.4	29.59	AITYAKGFGML-EKLKER-a6-b2	1408.78	252_F1711_sailerc_042	xlink:light	AITYAKGFGML-EKLKER-a6-b2::4::xlink:light	His-E6AP:853:x:His-E6AP:866	1	4	1.2573	6.40969e+07	6.40969e+07	1	1.75363	FALSE	-13.2361	0	21425	0.0148156	4.36538	7.54143e+06	7.54143e+06	12262944	-13.2361	0	F1711_sailerc_042	1	1	0	3	1	1395.54
-0.412163	894	0	3136	0	381143	0	0.097	21425		0	F1711_sailerc_043	528.545	1	1	6409503	His-E6AP:His-E6AP	F1711_sailerc_073.15336.15336.4	29.59	AITYAKGFGML-EKLKER-a6-b2	1410.94	252_F1711_sailerc_043	xlink:light	AITYAKGFGML-EKLKER-a6-b2::4::xlink:light	His-E6AP:853:x:His-E6AP:866	1	4	0.245017	1.10832e+08	1.10832e+08	1	0.917042	FALSE	-17.5551	0	21425	0.0502978	2.96236	8.20968e+06	8.20968e+06	15157667	-17.5551	0	F1711_sailerc_043	1	1	0	2	1	1393.38
0.552818	895	0	3137	0	381144	0	0.097	21425		0	F1711_sailerc_046	528.545	1	0	6409503	His-E6AP:His-E6AP	F1711_sailerc_073.15336.15336.4	29.59	AITYAKGFGML-EKLKER-a6-b2	1434.77	252_F1711_sailerc_046	xlink:light	AITYAKGFGML-EKLKER-a6-b2::4::xlink:light	His-E6AP:853:x:His-E6AP:866	0	4	-	-	-	-	-	-	-	-	-	-	-	-	-	-	-	-	-	-	-	-	-	-	-
0.552818	895	0	3137	0	381146	0	0.097	21425		0	F1711_sailerc_047	528.545	1	0	6409503	His-E6AP:His-E6AP	F1711_sailerc_073.15336.15336.4	29.59	AITYAKGFGML-EKLKER-a6-b2	1425.08	252_F1711_sailerc_047	xlink:light	AITYAKGFGML-EKLKER-a6-b2::4::xlink:light	His-E6AP:853:x:His-E6AP:866	0	4	-	-	-	-	-	-	-	-	-	-	-	-	-	-	-	-	-	-	-	-	-	-	-
0.552818	895	0	3137	0	381147	0	0.097	21425		0	F1711_sailerc_048	528.545	1	0	6409503	His-E6AP:His-E6AP	F1711_sailerc_073.15336.15336.4	29.59	AITYAKGFGML-EKLKER-a6-b2	1412.28	252_F1711_sailerc_048	xlink:light	AITYAKGFGML-EKLKER-a6-b2::4::xlink:light	His-E6AP:853:x:His-E6AP:866	0	4	-	-	-	-	-	-	-	-	-	-	-	-	-	-	-	-	-	-	-	-	-	-	-
0.552818	895	0	3137	0	381148	0	0.097	21425		0	F1711_sailerc_049	528.545	1	0	6409503	His-E6AP:His-E6AP	F1711_sailerc_073.15336.15336.4	29.59	AITYAKGFGML-EKLKER-a6-b2	1422.73	252_F1711_sailerc_049	xlink:light	AITYAKGFGML-EKLKER-a6-b2::4::xlink:light	His-E6AP:853:x:His-E6AP:866	0	4	-	-	-	-	-	-	-	-	-	-	-	-	-	-	-	-	-	-	-	-	-	-	-
0.552818	895	0	3137	0	381149	0	0.097	21425		0	F1711_sailerc_050	528.545	1	1	6409503	His-E6AP:His-E6AP	F1711_sailerc_073.15336.15336.4	29.59	AITYAKGFGML-EKLKER-a6-b2	1415.21	252_F1711_sailerc_050	xlink:light	AITYAKGFGML-EKLKER-a6-b2::4::xlink:light	His-E6AP:853:x:His-E6AP:866	0	4	-1.15773	3.89909e+06	3.02585e+06	1	-0.24224	FALSE	23.3591	0	21425	0.140446	1.1732	1.04884e+06	813944	994564	23.3591	0	F1711_sailerc_050	1	0	0	3	1	1438.57
0.552818	895	0	3137	0	381150	0	0.097	21425		0	F1711_sailerc_051	528.545	1	0	6409503	His-E6AP:His-E6AP	F1711_sailerc_073.15336.15336.4	29.59	AITYAKGFGML-EKLKER-a6-b2	1413.69	252_F1711_sailerc_051	xlink:light	AITYAKGFGML-EKLKER-a6-b2::4::xlink:light	His-E6AP:853:x:His-E6AP:866	0	4	-	-	-	-	-	-	-	-	-	-	-	-	-	-	-	-	-	-	-	-	-	-	-
0.552818	895	0	3137	0	381151	0	0.097	21425		0	F1711_sailerc_052	528.545	1	1	6409503	His-E6AP:His-E6AP	F1711_sailerc_073.15336.15336.4	29.59	AITYAKGFGML-EKLKER-a6-b2	1410.7	252_F1711_sailerc_052	xlink:light	AITYAKGFGML-EKLKER-a6-b2::4::xlink:light	His-E6AP:853:x:His-E6AP:866	1	4	1.59585	5.77953e+07	4.48514e+07	1	2.03343	FALSE	-3.57075	0	21425	0.0104548	4.64614	5.33634e+06	4.14121e+06	8959544	-3.57075	0	F1711_sailerc_052	1	1	0	2	1	1407.13
0.552818	895	0	3137	0	381152	0	0.097	21425		0	F1711_sailerc_053	528.545	1	1	6409503	His-E6AP:His-E6AP	F1711_sailerc_073.15336.15336.4	29.59	AITYAKGFGML-EKLKER-a6-b2	1411.39	252_F1711_sailerc_053	xlink:light	AITYAKGFGML-EKLKER-a6-b2::4::xlink:light	His-E6AP:853:x:His-E6AP:866	1	4	1.22949	4.16401e+07	3.23144e+07	1	1.73065	FALSE	-9.88935	0	21425	0.0153819	4.26542	1.19909e+07	9305416	9305416	-9.88935	0	F1711_sailerc_053	1	1	0	4	1	1401.5
0.552818	895	0	3137	0	381153	0	0.097	21425		0	F1711_sailerc_056	528.545	1	0	6409503	His-E6AP:His-E6AP	F1711_sailerc_073.15336.15336.4	29.59	AITYAKGFGML-EKLKER-a6-b2	1425.7	252_F1711_sailerc_056	xlink:light	AITYAKGFGML-EKLKER-a6-b2::4::xlink:light	His-E6AP:853:x:His-E6AP:866	0	4	-	-	-	-	-	-	-	-	-	-	-	-	-	-	-	-	-	-	-	-	-	-	-
0.552818	895	0	3137	0	381154	0	0.097	21425		0	F1711_sailerc_057	528.545	1	0	6409503	His-E6AP:His-E6AP	F1711_sailerc_073.15336.15336.4	29.59	AITYAKGFGML-EKLKER-a6-b2	1434.04	252_F1711_sailerc_057	xlink:light	AITYAKGFGML-EKLKER-a6-b2::4::xlink:light	His-E6AP:853:x:His-E6AP:866	0	4	-	-	-	-	-	-	-	-	-	-	-	-	-	-	-	-	-	-	-	-	-	-	-
0.552818	895	0	3137	0	381155	0	0.097	21425		0	F1711_sailerc_058	528.545	1	0	6409503	His-E6AP:His-E6AP	F1711_sailerc_073.15336.15336.4	29.59	AITYAKGFGML-EKLKER-a6-b2	1426.49	252_F1711_sailerc_058	xlink:light	AITYAKGFGML-EKLKER-a6-b2::4::xlink:light	His-E6AP:853:x:His-E6AP:866	0	4	-	-	-	-	-	-	-	-	-	-	-	-	-	-	-	-	-	-	-	-	-	-	-
0.552818	895	0	3137	0	381157	0	0.097	21425		0	F1711_sailerc_059	528.545	1	0	6409503	His-E6AP:His-E6AP	F1711_sailerc_073.15336.15336.4	29.59	AITYAKGFGML-EKLKER-a6-b2	1418.52	252_F1711_sailerc_059	xlink:light	AITYAKGFGML-EKLKER-a6-b2::4::xlink:light	His-E6AP:853:x:His-E6AP:866	0	4	-	-	-	-	-	-	-	-	-	-	-	-	-	-	-	-	-	-	-	-	-	-	-
0.552818	895	0	3137	0	381158	0	0.097	21425		0	F1711_sailerc_060	528.545	1	1	6409503	His-E6AP:His-E6AP	F1711_sailerc_073.15336.15336.4	29.59	AITYAKGFGML-EKLKER-a6-b2	1419.65	252_F1711_sailerc_060	xlink:light	AITYAKGFGML-EKLKER-a6-b2::4::xlink:light	His-E6AP:853:x:His-E6AP:866	1	4	-0.499682	1.33892e+06	1.03906e+06	3	0.301595	FALSE	32.24	0	21425	0.0960925	2.85397	915162	710202	1.5686e+06	32.24	0	F1711_sailerc_060	1	0	0	3	1	1451.89
0.552818	895	0	3137	0	381159	0	0.097	21425		0	F1711_sailerc_061	528.545	1	1	6409503	His-E6AP:His-E6AP	F1711_sailerc_073.15336.15336.4	29.59	AITYAKGFGML-EKLKER-a6-b2	1421.32	252_F1711_sailerc_061	xlink:light	AITYAKGFGML-EKLKER-a6-b2::4::xlink:light	His-E6AP:853:x:His-E6AP:866	0	4	-2.0147	639046	495925	1	-0.950476	FALSE	35.7496	0	21425	0.186685	0.787425	445638	345833	655811	35.7496	0	F1711_sailerc_061	1	0	0	1	1	1457.07
0.552818	895	0	3137	0	381160	0	0.097	21425		0	F1711_sailerc_062	528.545	1	1	6409503	His-E6AP:His-E6AP	F1711_sailerc_073.15336.15336.4	29.59	AITYAKGFGML-EKLKER-a6-b2	1411.44	252_F1711_sailerc_062	xlink:light	AITYAKGFGML-EKLKER-a6-b2::4::xlink:light	His-E6AP:853:x:His-E6AP:866	1	4	1.61362	6.51543e+07	5.05623e+07	1	2.04811	FALSE	-9.44138	0	21425	0.0103369	4.49343	6.1168e+06	4.74688e+06	7.24631e+06	-9.44138	0	F1711_sailerc_062	1	1	0	1	1	1402
0.552818	895	0	3137	0	381161	0	0.097	21425		0	F1711_sailerc_063	528.545	1	1	6409503	His-E6AP:His-E6AP	F1711_sailerc_073.15336.15336.4	29.59	AITYAKGFGML-EKLKER-a6-b2	1410.28	252_F1711_sailerc_063	xlink:light	AITYAKGFGML-EKLKER-a6-b2::4::xlink:light	His-E6AP:853:x:His-E6AP:866	1	4	1.59415	5.42652e+07	4.21119e+07	1	2.03202	FALSE	-13.566	0	21425	0.010468	4.42482	7.53706e+06	5849057	6461104	-13.566	0	F1711_sailerc_063	1	1	0	2	1	1396.71
0.552818	895	0	3137	0	381162	0	0.097	21425		0	F1711_sailerc_066	528.545	1	0	6409503	His-E6AP:His-E6AP	F1711_sailerc_073.15336.15336.4	29.59	AITYAKGFGML-EKLKER-a6-b2	1440.08	252_F1711_sailerc_066	xlink:light	AITYAKGFGML-EKLKER-a6-b2::4::xlink:light	His-E6AP:853:x:His-E6AP:866	0	4	-	-	-	-	-	-	-	-	-	-	-	-	-	-	-	-	-	-	-	-	-	-	-
0.552818	895	0	3137	0	381163	0	0.097	21425		0	F1711_sailerc_067	528.545	1	0	6409503	His-E6AP:His-E6AP	F1711_sailerc_073.15336.15336.4	29.59	AITYAKGFGML-EKLKER-a6-b2	1428.1	252_F1711_sailerc_067	xlink:light	AITYAKGFGML-EKLKER-a6-b2::4::xlink:light	His-E6AP:853:x:His-E6AP:866	0	4	-	-	-	-	-	-	-	-	-	-	-	-	-	-	-	-	-	-	-	-	-	-	-
0.552818	895	0	3137	0	381164	0	0.097	21425		0	F1711_sailerc_068	528.545	1	0	6409503	His-E6AP:His-E6AP	F1711_sailerc_073.15336.15336.4	29.59	AITYAKGFGML-EKLKER-a6-b2	1422.3	252_F1711_sailerc_068	xlink:light	AITYAKGFGML-EKLKER-a6-b2::4::xlink:light	His-E6AP:853:x:His-E6AP:866	0	4	-	-	-	-	-	-	-	-	-	-	-	-	-	-	-	-	-	-	-	-	-	-	-
0.552818	895	0	3137	0	381165	0	0.097	21425		0	F1711_sailerc_069	528.545	1	0	6409503	His-E6AP:His-E6AP	F1711_sailerc_073.15336.15336.4	29.59	AITYAKGFGML-EKLKER-a6-b2	1427.41	252_F1711_sailerc_069	xlink:light	AITYAKGFGML-EKLKER-a6-b2::4::xlink:light	His-E6AP:853:x:His-E6AP:866	0	4	-	-	-	-	-	-	-	-	-	-	-	-	-	-	-	-	-	-	-	-	-	-	-
0.552818	895	0	3137	0	381166	0	0.097	21425		0	F1711_sailerc_070	528.545	1	1	6409503	His-E6AP:His-E6AP	F1711_sailerc_073.15336.15336.4	29.59	AITYAKGFGML-EKLKER-a6-b2	1421.9	252_F1711_sailerc_070	xlink:light	AITYAKGFGML-EKLKER-a6-b2::4::xlink:light	His-E6AP:853:x:His-E6AP:866	0	4	-1.38055	524554	407075	1	-0.426389	FALSE	36.1583	0	21425	0.154784	0.899465	479944	372455	406339	36.1583	0	F1711_sailerc_070	1	0	0	1	1	1458.06
0.552818	895	0	3137	0	381168	0	0.097	21425		0	F1711_sailerc_071	528.545	1	1	6409503	His-E6AP:His-E6AP	F1711_sailerc_073.15336.15336.4	29.59	AITYAKGFGML-EKLKER-a6-b2	1424.99	252_F1711_sailerc_071	xlink:light	AITYAKGFGML-EKLKER-a6-b2::4::xlink:light	His-E6AP:853:x:His-E6AP:866	0	4	-0.882813	2.25562e+06	1.75045e+06	1	-0.0150392	FALSE	31.9375	0	21425	0.122358	1.9815	2.68412e+06	2082983	2082983	31.9375	0	F1711_sailerc_071	1	0	0	1	1	1456.93
0.552818	895	0	3137	0	381169	0	0.097	21425		0	F1711_sailerc_072	528.545	1	1	6409503	His-E6AP:His-E6AP	F1711_sailerc_073.15336.15336.4	29.59	AITYAKGFGML-EKLKER-a6-b2	1413.5	252_F1711_sailerc_072	xlink:light	AITYAKGFGML-EKLKER-a6-b2::4::xlink:light	His-E6AP:853:x:His-E6AP:866	1	4	1.84109	1.50482e+07	1.1678e+07	2	2.2361	FALSE	2.98984	0	21425	0.0100061	4.74444	4.45345e+06	3456056	7.04452e+06	2.98984	0	F1711_sailerc_072	1	1	0	3	1	1416.49
0.552818	895	0	3137	0	381170	0	0.097	21425		1	F1711_sailerc_073	528.545	1	1	6409503	His-E6AP:His-E6AP	F1711_sailerc_073.15336.15336.4	29.59	AITYAKGFGML-EKLKER-a6-b2	1414	252_F1711_sailerc_073	xlink:light	AITYAKGFGML-EKLKER-a6-b2::4::xlink:light	His-E6AP:853:x:His-E6AP:866	1	4	1.99951	5.88236e+07	4.56495e+07	1	2.36703	FALSE	2.87	0	21425	0.0100061	4.771	7.78419e+06	6.04084e+06	7686217	2.87	1	F1711_sailerc_073	1	1	1	4	1	1416.87
-0.412163	894	0	3130	0	380530	0	0.097	21433		0	F1711_sailerc_016	531.563	1	0	5334911	His-E6AP:His-E6AP	F1711_sailerc_073.15310.15310.4	29.59	AITYAKGFGML-EKLKER-a6-b2	1411.51	251_F1711_sailerc_016	xlink:heavy	AITYAKGFGML-EKLKER-a6-b2::4::xlink:heavy	His-E6AP:853:x:His-E6AP:866	0	4	-	-	-	-	-	-	-	-	-	-	-	-	-	-	-	-	-	-	-	-	-	-	-
-0.412163	894	0	3130	0	380531	0	0.097	21433		0	F1711_sailerc_017	531.563	1	0	5334911	His-E6AP:His-E6AP	F1711_sailerc_073.15310.15310.4	29.59	AITYAKGFGML-EKLKER-a6-b2	1412	251_F1711_sailerc_017	xlink:heavy	AITYAKGFGML-EKLKER-a6-b2::4::xlink:heavy	His-E6AP:853:x:His-E6AP:866	0	4	-	-	-	-	-	-	-	-	-	-	-	-	-	-	-	-	-	-	-	-	-	-	-
-0.412163	894	0	3130	0	380532	0	0.097	21433		0	F1711_sailerc_018	531.563	1	0	5334911	His-E6AP:His-E6AP	F1711_sailerc_073.15310.15310.4	29.59	AITYAKGFGML-EKLKER-a6-b2	1412.92	251_F1711_sailerc_018	xlink:heavy	AITYAKGFGML-EKLKER-a6-b2::4::xlink:heavy	His-E6AP:853:x:His-E6AP:866	0	4	-	-	-	-	-	-	-	-	-	-	-	-	-	-	-	-	-	-	-	-	-	-	-
-0.412163	894	0	3130	0	380534	0	0.097	21433		0	F1711_sailerc_019	531.563	1	0	5334911	His-E6AP:His-E6AP	F1711_sailerc_073.15310.15310.4	29.59	AITYAKGFGML-EKLKER-a6-b2	1416.19	251_F1711_sailerc_019	xlink:heavy	AITYAKGFGML-EKLKER-a6-b2::4::xlink:heavy	His-E6AP:853:x:His-E6AP:866	0	4	-	-	-	-	-	-	-	-	-	-	-	-	-	-	-	-	-	-	-	-	-	-	-
-0.412163	894	0	3130	0	380535	0	0.097	21433		0	F1711_sailerc_020	531.563	1	1	5334911	His-E6AP:His-E6AP	F1711_sailerc_073.15310.15310.4	29.59	AITYAKGFGML-EKLKER-a6-b2	1412.78	251_F1711_sailerc_020	xlink:heavy	AITYAKGFGML-EKLKER-a6-b2::4::xlink:heavy	His-E6AP:853:x:His-E6AP:866	1	4	0.82631	9.7814e+06	9.7814e+06	2	1.39744	FALSE	13.328	0	21433	0.0258554	3.7814	3.07815e+06	3.07815e+06	3.07815e+06	13.328	0	F1711_sailerc_020	1	1	0	2	1	1426.11
-0.412163	894	0	3130	0	380536	0	0.097	21433		0	F1711_sailerc_021	531.563	1	1	5334911	His-E6AP:His-E6AP	F1711_sailerc_073.15310.15310.4	29.59	AITYAKGFGML-EKLKER-a6-b2	1409.91	251_F1711_sailerc_021	xlink:heavy	AITYAKGFGML-EKLKER-a6-b2::4::xlink:heavy	His-E6AP:853:x:His-E6AP:866	1	4	0.620364	2.01808e+06	2.01808e+06	1	1.22724	FALSE	6.81854	0	21433	0.0331458	3.47468	1.68926e+06	1.68926e+06	1.68926e+06	6.81854	0	F1711_sailerc_021	1	1	0	2	1	1416.73
-0.412163	894	0	3130	0	380537	0	0.097	21433		0	F1711_sailerc_022	531.563	1	1	5334911	His-E6AP:His-E6AP	F1711_sailerc_073.15310.15310.4	29.59	AITYAKGFGML-EKLKER-a6-b2	1406.03	251_F1711_sailerc_022	xlink:heavy	AITYAKGFGML-EKLKER-a6-b2::4::xlink:heavy	His-E6AP:853:x:His-E6AP:866	1	4	0.730633	4.71355e+07	4.71355e+07	1	1.31837	FALSE	-10.7235	0	21433	0.0290669	4.06624	13560311	13560311	13560311	-10.7235	0	F1711_sailerc_022	1	1	0	3	1	1395.31
-0.412163	894	0	3130	0	380538	0	0.097	21433		0	F1711_sailerc_023	531.563	1	1	5334911	His-E6AP:His-E6AP	F1711_sailerc_073.15310.15310.4	29.59	AITYAKGFGML-EKLKER-a6-b2	1408.7	251_F1711_sailerc_023	xlink:heavy	AITYAKGFGML-EKLKER-a6-b2::4::xlink:heavy	His-E6AP:853:x:His-E6AP:866	1	4	1.45224	6.8732e+07	6.8732e+07	2	1.91474	FALSE	-13.4573	0	21433	0.0118239	4.31326	8.2736e+06	8.2736e+06	8.2736e+06	-13.4573	0	F1711_sailerc_023	1	1	0	4	1	1395.24
-0.412163	894	0	3130	0	380539	0	0.097	21433		0	F1711_sailerc_026	531.563	1	0	5334911	His-E6AP:His-E6AP	F1711_sailerc_073.15310.15310.4	29.59	AITYAKGFGML-EKLKER-a6-b2	1442.26	251_F1711_sailerc_026	xlink:heavy	AITYAKGFGML-EKLKER-a6-b2::4::xlink:heavy	His-E6AP:853:x:His-E6AP:866	0	4	-	-	-	-	-	-	-	-	-	-	-	-	-	-	-	-	-	-	-	-	-	-	-
-0.412163	894	0	3130	0	380540	0	0.097	21433		0	F1711_sailerc_027	531.563	1	0	5334911	His-E6AP:His-E6AP	F1711_sailerc_073.15310.15310.4	29.59	AITYAKGFGML-EKLKER-a6-b2	1433.13	251_F1711_sailerc_027	xlink:heavy	AITYAKGFGML-EKLKER-a6-b2::4::xlink:heavy	His-E6AP:853:x:His-E6AP:866	0	4	-	-	-	-	-	-	-	-	-	-	-	-	-	-	-	-	-	-	-	-	-	-	-
-0.412163	894	0	3130	0	380541	0	0.097	21433		0	F1711_sailerc_028	531.563	1	0	5334911	His-E6AP:His-E6AP	F1711_sailerc_073.15310.15310.4	29.59	AITYAKGFGML-EKLKER-a6-b2	1423.44	251_F1711_sailerc_028	xlink:heavy	AITYAKGFGML-EKLKER-a6-b2::4::xlink:heavy	His-E6AP:853:x:His-E6AP:866	0	4	-	-	-	-	-	-	-	-	-	-	-	-	-	-	-	-	-	-	-	-	-	-	-
-0.412163	894	0	3130	0	380542	0	0.097	21433		0	F1711_sailerc_029	531.563	1	0	5334911	His-E6AP:His-E6AP	F1711_sailerc_073.15310.15310.4	29.59	AITYAKGFGML-EKLKER-a6-b2	1425.06	251_F1711_sailerc_029	xlink:heavy	AITYAKGFGML-EKLKER-a6-b2::4::xlink:heavy	His-E6AP:853:x:His-E6AP:866	0	4	-	-	-	-	-	-	-	-	-	-	-	-	-	-	-	-	-	-	-	-	-	-	-
-0.412163	894	0	3130	0	380543	0	0.097	21433		0	F1711_sailerc_030	531.563	1	1	5334911	His-E6AP:His-E6AP	F1711_sailerc_073.15310.15310.4	29.59	AITYAKGFGML-EKLKER-a6-b2	1414.69	251_F1711_sailerc_030	xlink:heavy	AITYAKGFGML-EKLKER-a6-b2::4::xlink:heavy	His-E6AP:853:x:His-E6AP:866	1	4	1.30528	7.06346e+06	7.06346e+06	1	1.79329	FALSE	8.2159	0	21433	0.013961	4.37827	3.92902e+06	3.92902e+06	3.92902e+06	8.2159	0	F1711_sailerc_030	1	1	0	2	1	1422.91
-0.412163	894	0	3130	0	380545	0	0.097	21433		0	F1711_sailerc_031	531.563	1	1	5334911	His-E6AP:His-E6AP	F1711_sailerc_073.15310.15310.4	29.59	AITYAKGFGML-EKLKER-a6-b2	1413.1	251_F1711_sailerc_031	xlink:heavy	AITYAKGFGML-EKLKER-a6-b2::4::xlink:heavy	His-E6AP:853:x:His-E6AP:866	1	4	-0.0148586	1.10044e+06	1.10044e+06	2	0.702271	FALSE	22.3317	0	21433	0.0650746	2.61817	783213	783213	1146611	22.3317	0	F1711_sailerc_031	1	0	0	2	1	1435.43
-0.412163	894	0	3130	0	380546	0	0.097	21433		0	F1711_sailerc_032	531.563	1	1	5334911	His-E6AP:His-E6AP	F1711_sailerc_073.15310.15310.4	29.59	AITYAKGFGML-EKLKER-a6-b2	1407.04	251_F1711_sailerc_032	xlink:heavy	AITYAKGFGML-EKLKER-a6-b2::4::xlink:heavy	His-E6AP:853:x:His-E6AP:866	1	4	0.546692	3.04626e+07	3.04626e+07	1	1.16636	FALSE	-14.1679	0	21433	0.0362168	3.51806	9118810	9118810	9118810	-14.1679	0	F1711_sailerc_032	1	1	0	2	1	1392.87
-0.412163	894	0	3130	0	380547	0	0.097	21433		0	F1711_sailerc_033	531.563	1	1	5334911	His-E6AP:His-E6AP	F1711_sailerc_073.15310.15310.4	29.59	AITYAKGFGML-EKLKER-a6-b2	1405.64	251_F1711_sailerc_033	xlink:heavy	AITYAKGFGML-EKLKER-a6-b2::4::xlink:heavy	His-E6AP:853:x:His-E6AP:866	1	4	0.451124	2.01633e+07	2.01633e+07	3	1.08738	FALSE	-5.00421	0	21433	0.040338	3.60645	3332126	3332126	10004194	-5.00421	0	F1711_sailerc_033	1	1	0	3	1	1400.64
-0.412163	894	0	3130	0	380548	0	0.097	21433		0	F1711_sailerc_036	531.563	1	0	5334911	His-E6AP:His-E6AP	F1711_sailerc_073.15310.15310.4	29.59	AITYAKGFGML-EKLKER-a6-b2	1438.81	251_F1711_sailerc_036	xlink:heavy	AITYAKGFGML-EKLKER-a6-b2::4::xlink:heavy	His-E6AP:853:x:His-E6AP:866	0	4	-	-	-	-	-	-	-	-	-	-	-	-	-	-	-	-	-	-	-	-	-	-	-
-0.412163	894	0	3130	0	380549	0	0.097	21433		0	F1711_sailerc_037	531.563	1	0	5334911	His-E6AP:His-E6AP	F1711_sailerc_073.15310.15310.4	29.59	AITYAKGFGML-EKLKER-a6-b2	1417.16	251_F1711_sailerc_037	xlink:heavy	AITYAKGFGML-EKLKER-a6-b2::4::xlink:heavy	His-E6AP:853:x:His-E6AP:866	0	4	-	-	-	-	-	-	-	-	-	-	-	-	-	-	-	-	-	-	-	-	-	-	-
-0.412163	894	0	3130	0	380550	0	0.097	21433		0	F1711_sailerc_038	531.563	1	0	5334911	His-E6AP:His-E6AP	F1711_sailerc_073.15310.15310.4	29.59	AITYAKGFGML-EKLKER-a6-b2	1413.44	251_F1711_sailerc_038	xlink:heavy	AITYAKGFGML-EKLKER-a6-b2::4::xlink:heavy	His-E6AP:853:x:His-E6AP:866	0	4	-	-	-	-	-	-	-	-	-	-	-	-	-	-	-	-	-	-	-	-	-	-	-
-0.412163	894	0	3130	0	380551	0	0.097	21433		0	F1711_sailerc_039	531.563	1	0	5334911	His-E6AP:His-E6AP	F1711_sailerc_073.15310.15310.4	29.59	AITYAKGFGML-EKLKER-a6-b2	1423.16	251_F1711_sailerc_039	xlink:heavy	AITYAKGFGML-EKLKER-a6-b2::4::xlink:heavy	His-E6AP:853:x:His-E6AP:866	0	4	-	-	-	-	-	-	-	-	-	-	-	-	-	-	-	-	-	-	-	-	-	-	-
-0.412163	894	0	3130	0	380552	0	0.097	21433		0	F1711_sailerc_040	531.563	1	1	5334911	His-E6AP:His-E6AP	F1711_sailerc_073.15310.15310.4	29.59	AITYAKGFGML-EKLKER-a6-b2	1413.98	251_F1711_sailerc_040	xlink:heavy	AITYAKGFGML-EKLKER-a6-b2::4::xlink:heavy	His-E6AP:853:x:His-E6AP:866	1	4	0.337098	7.36198e+06	7.36198e+06	1	0.993141	FALSE	16.8594	0	21433	0.0456623	3.32131	6.29772e+06	6.29772e+06	6.29772e+06	16.8594	0	F1711_sailerc_040	1	0	0	1	1	1430.84
-0.412163	894	0	3130	0	380553	0	0.097	21433		0	F1711_sailerc_041	531.563	1	1	5334911	His-E6AP:His-E6AP	F1711_sailerc_073.15310.15310.4	29.59	AITYAKGFGML-EKLKER-a6-b2	1414.47	251_F1711_sailerc_041	xlink:heavy	AITYAKGFGML-EKLKER-a6-b2::4::xlink:heavy	His-E6AP:853:x:His-E6AP:866	1	4	1.07154	3.26145e+06	3.26145e+06	2	1.60011	FALSE	12.0548	0	21433	0.0188495	4.30783	3.57056e+06	3.57056e+06	3.79815e+06	12.0548	0	F1711_sailerc_041	1	1	0	2	1	1426.52
-0.412163	894	0	3130	0	380554	0	0.097	21433		0	F1711_sailerc_042	531.563	1	1	5334911	His-E6AP:His-E6AP	F1711_sailerc_073.15310.15310.4	29.59	AITYAKGFGML-EKLKER-a6-b2	1406.79	251_F1711_sailerc_042	xlink:heavy	AITYAKGFGML-EKLKER-a6-b2::4::xlink:heavy	His-E6AP:853:x:His-E6AP:866	1	4	0.951855	5.66256e+07	5.66256e+07	1	1.5012	FALSE	-12.2208	0	21433	0.0220009	3.92289	17662560	17662560	17662560	-12.2208	0	F1711_sailerc_042	1	1	0	2	1	1394.57
-0.412163	894	0	3130	0	380558	0	0.097	21433		0	F1711_sailerc_043	531.563	1	1	5334911	His-E6AP:His-E6AP	F1711_sailerc_073.15310.15310.4	29.59	AITYAKGFGML-EKLKER-a6-b2	1408.95	251_F1711_sailerc_043	xlink:heavy	AITYAKGFGML-EKLKER-a6-b2::4::xlink:heavy	His-E6AP:853:x:His-E6AP:866	1	4	1.22002	1.05202e+07	1.05202e+07	3	1.72282	FALSE	-6.18721	0	21433	0.0155736	4.28939	5.19904e+06	5.19904e+06	7687877	-6.18721	0	F1711_sailerc_043	1	1	0	3	1	1402.76
0.552818	895	0	3131	0	380559	0	0.097	21433		0	F1711_sailerc_046	531.563	1	0	5334911	His-E6AP:His-E6AP	F1711_sailerc_073.15310.15310.4	29.59	AITYAKGFGML-EKLKER-a6-b2	1432.78	251_F1711_sailerc_046	xlink:heavy	AITYAKGFGML-EKLKER-a6-b2::4::xlink:heavy	His-E6AP:853:x:His-E6AP:866	0	4	-	-	-	-	-	-	-	-	-	-	-	-	-	-	-	-	-	-	-	-	-	-	-
0.552818	895	0	3131	0	380560	0	0.097	21433		0	F1711_sailerc_047	531.563	1	0	5334911	His-E6AP:His-E6AP	F1711_sailerc_073.15310.15310.4	29.59	AITYAKGFGML-EKLKER-a6-b2	1423.08	251_F1711_sailerc_047	xlink:heavy	AITYAKGFGML-EKLKER-a6-b2::4::xlink:heavy	His-E6AP:853:x:His-E6AP:866	0	4	-	-	-	-	-	-	-	-	-	-	-	-	-	-	-	-	-	-	-	-	-	-	-
0.552818	895	0	3131	0	380561	0	0.097	21433		0	F1711_sailerc_048	531.563	1	0	5334911	His-E6AP:His-E6AP	F1711_sailerc_073.15310.15310.4	29.59	AITYAKGFGML-EKLKER-a6-b2	1410.31	251_F1711_sailerc_048	xlink:heavy	AITYAKGFGML-EKLKER-a6-b2::4::xlink:heavy	His-E6AP:853:x:His-E6AP:866	0	4	-	-	-	-	-	-	-	-	-	-	-	-	-	-	-	-	-	-	-	-	-	-	-
0.552818	895	0	3131	0	380562	0	0.097	21433		0	F1711_sailerc_049	531.563	1	0	5334911	His-E6AP:His-E6AP	F1711_sailerc_073.15310.15310.4	29.59	AITYAKGFGML-EKLKER-a6-b2	1420.77	251_F1711_sailerc_049	xlink:heavy	AITYAKGFGML-EKLKER-a6-b2::4::xlink:heavy	His-E6AP:853:x:His-E6AP:866	0	4	-	-	-	-	-	-	-	-	-	-	-	-	-	-	-	-	-	-	-	-	-	-	-
0.552818	895	0	3131	0	380563	0	0.097	21433		0	F1711_sailerc_050	531.563	1	1	5334911	His-E6AP:His-E6AP	F1711_sailerc_073.15310.15310.4	29.59	AITYAKGFGML-EKLKER-a6-b2	1413.25	251_F1711_sailerc_050	xlink:heavy	AITYAKGFGML-EKLKER-a6-b2::4::xlink:heavy	His-E6AP:853:x:His-E6AP:866	1	4	0.421494	1.39714e+06	1.08423e+06	1	1.06289	FALSE	22.8597	0	21433	0.0416242	3.15556	980622	761001	1.15836e+06	22.8597	0	F1711_sailerc_050	1	0	0	2	1	1436.11
0.552818	895	0	3131	0	380564	0	0.097	21433		0	F1711_sailerc_051	531.563	1	0	5334911	His-E6AP:His-E6AP	F1711_sailerc_073.15310.15310.4	29.59	AITYAKGFGML-EKLKER-a6-b2	1411.73	251_F1711_sailerc_051	xlink:heavy	AITYAKGFGML-EKLKER-a6-b2::4::xlink:heavy	His-E6AP:853:x:His-E6AP:866	0	4	-	-	-	-	-	-	-	-	-	-	-	-	-	-	-	-	-	-	-	-	-	-	-
0.552818	895	0	3131	0	380565	0	0.097	21433		0	F1711_sailerc_052	531.563	1	1	5334911	His-E6AP:His-E6AP	F1711_sailerc_073.15310.15310.4	29.59	AITYAKGFGML-EKLKER-a6-b2	1408.73	251_F1711_sailerc_052	xlink:heavy	AITYAKGFGML-EKLKER-a6-b2::4::xlink:heavy	His-E6AP:853:x:His-E6AP:866	1	4	1.86352	3.28763e+07	2.55133e+07	1	2.25463	FALSE	-2.13876	0	21433	0.0100061	4.69941	6.95856e+06	5.40011e+06	6.54556e+06	-2.13876	0	F1711_sailerc_052	1	1	0	3	1	1406.59
0.552818	895	0	3131	0	380566	0	0.097	21433		0	F1711_sailerc_053	531.563	1	1	5334911	His-E6AP:His-E6AP	F1711_sailerc_073.15310.15310.4	29.59	AITYAKGFGML-EKLKER-a6-b2	1409.41	251_F1711_sailerc_053	xlink:heavy	AITYAKGFGML-EKLKER-a6-b2::4::xlink:heavy	His-E6AP:853:x:His-E6AP:866	1	4	1.62416	3.23565e+07	2.51099e+07	1	2.05682	FALSE	-8.49554	0	21433	0.0102674	4.45874	8.13196e+06	6.31072e+06	6.31072e+06	-8.49554	0	F1711_sailerc_053	1	1	0	3	1	1400.91
0.552818	895	0	3131	0	380567	0	0.097	21433		0	F1711_sailerc_056	531.563	1	0	5334911	His-E6AP:His-E6AP	F1711_sailerc_073.15310.15310.4	29.59	AITYAKGFGML-EKLKER-a6-b2	1423.7	251_F1711_sailerc_056	xlink:heavy	AITYAKGFGML-EKLKER-a6-b2::4::xlink:heavy	His-E6AP:853:x:His-E6AP:866	0	4	-	-	-	-	-	-	-	-	-	-	-	-	-	-	-	-	-	-	-	-	-	-	-
0.552818	895	0	3131	0	380569	0	0.097	21433		0	F1711_sailerc_057	531.563	1	0	5334911	His-E6AP:His-E6AP	F1711_sailerc_073.15310.15310.4	29.59	AITYAKGFGML-EKLKER-a6-b2	1432.06	251_F1711_sailerc_057	xlink:heavy	AITYAKGFGML-EKLKER-a6-b2::4::xlink:heavy	His-E6AP:853:x:His-E6AP:866	0	4	-	-	-	-	-	-	-	-	-	-	-	-	-	-	-	-	-	-	-	-	-	-	-
0.552818	895	0	3131	0	380570	0	0.097	21433		0	F1711_sailerc_058	531.563	1	0	5334911	His-E6AP:His-E6AP	F1711_sailerc_073.15310.15310.4	29.59	AITYAKGFGML-EKLKER-a6-b2	1424.52	251_F1711_sailerc_058	xlink:heavy	AITYAKGFGML-EKLKER-a6-b2::4::xlink:heavy	His-E6AP:853:x:His-E6AP:866	0	4	-	-	-	-	-	-	-	-	-	-	-	-	-	-	-	-	-	-	-	-	-	-	-
0.552818	895	0	3131	0	380571	0	0.097	21433		0	F1711_sailerc_059	531.563	1	0	5334911	His-E6AP:His-E6AP	F1711_sailerc_073.15310.15310.4	29.59	AITYAKGFGML-EKLKER-a6-b2	1416.54	251_F1711_sailerc_059	xlink:heavy	AITYAKGFGML-EKLKER-a6-b2::4::xlink:heavy	His-E6AP:853:x:His-E6AP:866	0	4	-	-	-	-	-	-	-	-	-	-	-	-	-	-	-	-	-	-	-	-	-	-	-
0.552818	895	0	3131	0	380572	0	0.097	21433		0	F1711_sailerc_060	531.563	1	1	5334911	His-E6AP:His-E6AP	F1711_sailerc_073.15310.15310.4	29.59	AITYAKGFGML-EKLKER-a6-b2	1417.68	251_F1711_sailerc_060	xlink:heavy	AITYAKGFGML-EKLKER-a6-b2::4::xlink:heavy	His-E6AP:853:x:His-E6AP:866	1	4	-0.417931	1.06874e+06	829383	1	0.369157	FALSE	32.6934	0	21433	0.0907355	2.46112	630963	489652	979952	32.6934	0	F1711_sailerc_060	1	0	0	1	1	1450.37
0.552818	895	0	3131	0	380573	0	0.097	21433		0	F1711_sailerc_061	531.563	1	0	5334911	His-E6AP:His-E6AP	F1711_sailerc_073.15310.15310.4	29.59	AITYAKGFGML-EKLKER-a6-b2	1419.35	251_F1711_sailerc_061	xlink:heavy	AITYAKGFGML-EKLKER-a6-b2::4::xlink:heavy	His-E6AP:853:x:His-E6AP:866	0	4	-	-	-	-	-	-	-	-	-	-	-	-	-	-	-	-	-	-	-	-	-	-	-
0.552818	895	0	3131	0	380574	0	0.097	21433		0	F1711_sailerc_062	531.563	1	1	5334911	His-E6AP:His-E6AP	F1711_sailerc_073.15310.15310.4	29.59	AITYAKGFGML-EKLKER-a6-b2	1409.46	251_F1711_sailerc_062	xlink:heavy	AITYAKGFGML-EKLKER-a6-b2::4::xlink:heavy	His-E6AP:853:x:His-E6AP:866	1	4	1.64677	5.14851e+07	3.99545e+07	1	2.07551	FALSE	-8.60779	0	21433	0.0101449	4.5161	8.41523e+06	6530550	9172770	-8.60779	0	F1711_sailerc_062	1	1	0	1	1	1400.85
0.552818	895	0	3131	0	380575	0	0.097	21433		0	F1711_sailerc_063	531.563	1	1	5334911	His-E6AP:His-E6AP	F1711_sailerc_073.15310.15310.4	29.59	AITYAKGFGML-EKLKER-a6-b2	1408.29	251_F1711_sailerc_063	xlink:heavy	AITYAKGFGML-EKLKER-a6-b2::4::xlink:heavy	His-E6AP:853:x:His-E6AP:866	1	4	0.719777	1.43299e+08	1.11205e+08	1	1.3094	FALSE	-5.75984	0	21433	0.0294211	3.2401	1.13008e+07	8769891	10659799	-5.75984	0	F1711_sailerc_063	1	1	0	2	1	1402.53
0.552818	895	0	3131	0	380576	0	0.097	21433		0	F1711_sailerc_066	531.563	1	0	5334911	His-E6AP:His-E6AP	F1711_sailerc_073.15310.15310.4	29.59	AITYAKGFGML-EKLKER-a6-b2	1438.1	251_F1711_sailerc_066	xlink:heavy	AITYAKGFGML-EKLKER-a6-b2::4::xlink:heavy	His-E6AP:853:x:His-E6AP:866	0	4	-	-	-	-	-	-	-	-	-	-	-	-	-	-	-	-	-	-	-	-	-	-	-
0.552818	895	0	3131	0	380577	0	0.097	21433		0	F1711_sailerc_067	531.563	1	0	5334911	His-E6AP:His-E6AP	F1711_sailerc_073.15310.15310.4	29.59	AITYAKGFGML-EKLKER-a6-b2	1426.08	251_F1711_sailerc_067	xlink:heavy	AITYAKGFGML-EKLKER-a6-b2::4::xlink:heavy	His-E6AP:853:x:His-E6AP:866	0	4	-	-	-	-	-	-	-	-	-	-	-	-	-	-	-	-	-	-	-	-	-	-	-
0.552818	895	0	3131	0	380578	0	0.097	21433		0	F1711_sailerc_068	531.563	1	0	5334911	His-E6AP:His-E6AP	F1711_sailerc_073.15310.15310.4	29.59	AITYAKGFGML-EKLKER-a6-b2	1420.32	251_F1711_sailerc_068	xlink:heavy	AITYAKGFGML-EKLKER-a6-b2::4::xlink:heavy	His-E6AP:853:x:His-E6AP:866	0	4	-	-	-	-	-	-	-	-	-	-	-	-	-	-	-	-	-	-	-	-	-	-	-
0.552818	895	0	3131	0	380580	0	0.097	21433		0	F1711_sailerc_069	531.563	1	0	5334911	His-E6AP:His-E6AP	F1711_sailerc_073.15310.15310.4	29.59	AITYAKGFGML-EKLKER-a6-b2	1425.38	251_F1711_sailerc_069	xlink:heavy	AITYAKGFGML-EKLKER-a6-b2::4::xlink:heavy	His-E6AP:853:x:His-E6AP:866	0	4	-	-	-	-	-	-	-	-	-	-	-	-	-	-	-	-	-	-	-	-	-	-	-
0.552818	895	0	3131	0	380581	0	0.097	21433		0	F1711_sailerc_070	531.563	1	1	5334911	His-E6AP:His-E6AP	F1711_sailerc_073.15310.15310.4	29.59	AITYAKGFGML-EKLKER-a6-b2	1419.92	251_F1711_sailerc_070	xlink:heavy	AITYAKGFGML-EKLKER-a6-b2::4::xlink:heavy	His-E6AP:853:x:His-E6AP:866	0	4	-1.02657	927491	719770	1	-0.133841	FALSE	25.3312	0	21433	0.131768	1.29556	731196	567437	655486	25.3312	0	F1711_sailerc_070	1	0	0	1	1	1445.25
0.552818	895	0	3131	0	380582	0	0.097	21433		0	F1711_sailerc_071	531.563	1	1	5334911	His-E6AP:His-E6AP	F1711_sailerc_073.15310.15310.4	29.59	AITYAKGFGML-EKLKER-a6-b2	1423	251_F1711_sailerc_071	xlink:heavy	AITYAKGFGML-EKLKER-a6-b2::4::xlink:heavy	His-E6AP:853:x:His-E6AP:866	1	4	-0.532725	6.06858e+06	4.70945e+06	1	0.274287	FALSE	26.064	0	21433	0.0982024	1.71658	1.45538e+06	1.12943e+06	2.04132e+06	26.064	0	F1711_sailerc_071	1	0	0	1	1	1449.06
0.552818	895	0	3131	0	380583	0	0.097	21433		0	F1711_sailerc_072	531.563	1	1	5334911	His-E6AP:His-E6AP	F1711_sailerc_073.15310.15310.4	29.59	AITYAKGFGML-EKLKER-a6-b2	1411.51	251_F1711_sailerc_072	xlink:heavy	AITYAKGFGML-EKLKER-a6-b2::4::xlink:heavy	His-E6AP:853:x:His-E6AP:866	1	4	1.98141	1.12714e+08	8.74703e+07	1	2.35207	FALSE	-2.89241	0	21433	0.0100061	4.73758	8.83795e+06	6.8586e+06	7639709	-2.89241	0	F1711_sailerc_072	1	1	0	3	1	1408.62
0.552818	895	0	3131	0	380584	0	0.097	21433		1	F1711_sailerc_073	531.563	1	1	5334911	His-E6AP:His-E6AP	F1711_sailerc_073.15310.15310.4	29.59	AITYAKGFGML-EKLKER-a6-b2	1412	251_F1711_sailerc_073	xlink:heavy	AITYAKGFGML-EKLKER-a6-b2::4::xlink:heavy	His-E6AP:853:x:His-E6AP:866	1	4	1.67883	5.01146e+07	3.88909e+07	1	2.102	FALSE	1.26	0	21433	0.0100563	4.69706	1.15768e+07	8984037	9192046	1.26	1	F1711_sailerc_073	1	1	1	2	1	1413.26
0.00385782	884	0	3120	0	379944	0	0.083	36765		0	F1711_sailerc_016	704.391	5	0	11587135	His-E6AP:His-E6AP	F1711_sailerc_063.15126.15126.3	27.94	AITYAKGFGML-EKLKER-a6-b2	1398.5	250_F1711_sailerc_016	xlink:light	AITYAKGFGML-EKLKER-a6-b2::3::xlink:light	His-E6AP:853:x:His-E6AP:866	0	3	-	-	-	-	-	-	-	-	-	-	-	-	-	-	-	-	-	-	-	-	-	-	-
0.00385782	884	0	3120	0	379946	0	0.083	36765		0	F1711_sailerc_017	704.391	5	0	11587135	His-E6AP:His-E6AP	F1711_sailerc_063.15126.15126.3	27.94	AITYAKGFGML-EKLKER-a6-b2	1395	250_F1711_sailerc_017	xlink:light	AITYAKGFGML-EKLKER-a6-b2::3::xlink:light	His-E6AP:853:x:His-E6AP:866	0	3	-	-	-	-	-	-	-	-	-	-	-	-	-	-	-	-	-	-	-	-	-	-	-
0.00385782	884	0	3120	0	379947	0	0.083	36765		0	F1711_sailerc_018	704.391	5	1	11587135	His-E6AP:His-E6AP	F1711_sailerc_063.15126.15126.3	27.94	AITYAKGFGML-EKLKER-a6-b2	1399.95	250_F1711_sailerc_018	xlink:light	AITYAKGFGML-EKLKER-a6-b2::3::xlink:light	His-E6AP:853:x:His-E6AP:866	1	3	-0.067111	94894.2	94894.2	2	0.659088	FALSE	-66.0161	0	36765	0.0681535	2.70276	80042.6	80042.6	100806	-70.0722	0	F1711_sailerc_018	5	0	0	2	1	1333.93
0.00385782	884	0	3120	0	379948	0	0.083	36765		0	F1711_sailerc_019	704.391	5	1	11587135	His-E6AP:His-E6AP	F1711_sailerc_063.15126.15126.3	27.94	AITYAKGFGML-EKLKER-a6-b2	1403.38	250_F1711_sailerc_019	xlink:light	AITYAKGFGML-EKLKER-a6-b2::3::xlink:light	His-E6AP:853:x:His-E6AP:866	1	3	1.25315	105885	105885	1	1.7502	FALSE	-11.4461	0	36765	0.0148962	4.04565	79653.2	79653.2	105968	-15.4532	0	F1711_sailerc_019	5	3	0	2	1	1391.93
0.00385782	884	0	3120	0	379949	0	0.083	36765		0	F1711_sailerc_020	704.391	5	1	11587135	His-E6AP:His-E6AP	F1711_sailerc_063.15126.15126.3	27.94	AITYAKGFGML-EKLKER-a6-b2	1399.92	250_F1711_sailerc_020	xlink:light	AITYAKGFGML-EKLKER-a6-b2::3::xlink:light	His-E6AP:853:x:His-E6AP:866	1	3	0.547799	2.07498e+06	2.07498e+06	2	1.16727	FALSE	24.9577	0	36765	0.0361882	3.60835	2.89749e+06	2.89749e+06	2.89749e+06	20.9362	0	F1711_sailerc_020	5	0	0	4	1	1424.88
0.00385782	884	0	3120	0	379950	0	0.083	36765		0	F1711_sailerc_021	704.391	5	1	11587135	His-E6AP:His-E6AP	F1711_sailerc_063.15126.15126.3	27.94	AITYAKGFGML-EKLKER-a6-b2	1397.08	250_F1711_sailerc_021	xlink:light	AITYAKGFGML-EKLKER-a6-b2::3::xlink:light	His-E6AP:853:x:His-E6AP:866	1	3	-0.52431	2.22987e+07	2.22987e+07	1	0.281242	FALSE	20.5269	0	36765	0.0976554	2.11537	4131160	4131160	5.80201e+06	16.5152	0	F1711_sailerc_021	5	2	0	4	1	1417.61
0.00385782	884	0	3120	0	379951	0	0.103	42873		1	F1711_sailerc_022	704.392	5	1	9308983	His-E6AP:His-E6AP	F1711_sailerc_022.14595.14595.3	32.58	AITYAKGFGML-EKLKER-a6-b2	1394	250_F1711_sailerc_022	xlink:light	AITYAKGFGML-EKLKER-a6-b2::3::xlink:light	His-E6AP:853:x:His-E6AP:866	1	3	2.05924	1.18893e+08	1.18893e+08	1	2.41638	FALSE	3.05	0	42873	0.0100061	4.91942	10914948	10914948	14038801	-0.071742	1	F1711_sailerc_022	5	5	1	2	1	1397.05
0.00385782	884	0	3120	0	379952	0	0.12	42877		1	F1711_sailerc_023	704.391	5	1	7718929	His-E6AP:His-E6AP	F1711_sailerc_023.14703.14703.3	26.91	AITYAKGFGML-EKLKER-a6-b2	1396	250_F1711_sailerc_023	xlink:light	AITYAKGFGML-EKLKER-a6-b2::3::xlink:light	His-E6AP:853:x:His-E6AP:866	1	3	1.71023	9.82703e+07	9.82703e+07	1	2.12795	FALSE	2.64	0	42877	0.0100213	4.69995	13953727	13953727	14504459	-1.10582	1	F1711_sailerc_023	5	5	1	2	1	1398.64
0.00385782	884	0	3120	0	379953	0	0.083	36765		0	F1711_sailerc_026	704.391	5	0	11587135	His-E6AP:His-E6AP	F1711_sailerc_063.15126.15126.3	27.94	AITYAKGFGML-EKLKER-a6-b2	1429.57	250_F1711_sailerc_026	xlink:light	AITYAKGFGML-EKLKER-a6-b2::3::xlink:light	His-E6AP:853:x:His-E6AP:866	0	3	-	-	-	-	-	-	-	-	-	-	-	-	-	-	-	-	-	-	-	-	-	-	-
0.00385782	884	0	3120	0	379954	0	0.083	36765		0	F1711_sailerc_027	704.391	5	0	11587135	His-E6AP:His-E6AP	F1711_sailerc_063.15126.15126.3	27.94	AITYAKGFGML-EKLKER-a6-b2	1420.1	250_F1711_sailerc_027	xlink:light	AITYAKGFGML-EKLKER-a6-b2::3::xlink:light	His-E6AP:853:x:His-E6AP:866	0	3	-	-	-	-	-	-	-	-	-	-	-	-	-	-	-	-	-	-	-	-	-	-	-
0.00385782	884	0	3120	0	379955	0	0.083	36765		0	F1711_sailerc_028	704.391	5	0	11587135	His-E6AP:His-E6AP	F1711_sailerc_063.15126.15126.3	27.94	AITYAKGFGML-EKLKER-a6-b2	1410.62	250_F1711_sailerc_028	xlink:light	AITYAKGFGML-EKLKER-a6-b2::3::xlink:light	His-E6AP:853:x:His-E6AP:866	0	3	-	-	-	-	-	-	-	-	-	-	-	-	-	-	-	-	-	-	-	-	-	-	-
0.00385782	884	0	3120	0	379957	0	0.083	36765		0	F1711_sailerc_029	704.391	5	1	11587135	His-E6AP:His-E6AP	F1711_sailerc_063.15126.15126.3	27.94	AITYAKGFGML-EKLKER-a6-b2	1412.28	250_F1711_sailerc_029	xlink:light	AITYAKGFGML-EKLKER-a6-b2::3::xlink:light	His-E6AP:853:x:His-E6AP:866	0	3	-1.65843	155703	155703	1	-0.65604	FALSE	85.2872	0	36765	0.170572	0.899436	154893	154893	154893	81.2908	0	F1711_sailerc_029	5	0	0	1	1	1497.57
0.00385782	884	0	3120	0	379958	0	0.083	36765		0	F1711_sailerc_030	704.391	5	1	11587135	His-E6AP:His-E6AP	F1711_sailerc_063.15126.15126.3	27.94	AITYAKGFGML-EKLKER-a6-b2	1401.85	250_F1711_sailerc_030	xlink:light	AITYAKGFGML-EKLKER-a6-b2::3::xlink:light	His-E6AP:853:x:His-E6AP:866	1	3	0.28948	3.41251e+07	3.41251e+07	1	0.953788	FALSE	22.3299	0	36765	0.0479532	2.84266	6.11838e+06	6.11838e+06	6.11838e+06	18.3133	0	F1711_sailerc_030	5	2	0	2	1	1424.18
0.00385782	884	0	3120	0	379959	0	0.083	36765		0	F1711_sailerc_031	704.391	5	1	11587135	His-E6AP:His-E6AP	F1711_sailerc_063.15126.15126.3	27.94	AITYAKGFGML-EKLKER-a6-b2	1400.21	250_F1711_sailerc_031	xlink:light	AITYAKGFGML-EKLKER-a6-b2::3::xlink:light	His-E6AP:853:x:His-E6AP:866	1	3	0.165087	2.18748e+07	2.18748e+07	1	0.850985	FALSE	30.2508	0	36765	0.0547968	3.28433	3.49336e+06	3.49336e+06	6.26642e+06	26.2201	0	F1711_sailerc_031	5	0	0	2	1	1430.46
0.00385782	884	0	3120	0	379960	0	0.083	36765		0	F1711_sailerc_032	704.391	5	1	11587135	His-E6AP:His-E6AP	F1711_sailerc_063.15126.15126.3	27.94	AITYAKGFGML-EKLKER-a6-b2	1394.06	250_F1711_sailerc_032	xlink:light	AITYAKGFGML-EKLKER-a6-b2::3::xlink:light	His-E6AP:853:x:His-E6AP:866	1	3	2.05294	1.36403e+08	1.36403e+08	1	2.41118	FALSE	-0.693035	0	36765	0.0100061	4.81612	16807980	16807980	19894768	-4.75051	0	F1711_sailerc_032	5	5	0	2	1	1393.37
0.00385782	884	0	3120	0	379961	0	0.083	36765		0	F1711_sailerc_033	704.391	5	1	11587135	His-E6AP:His-E6AP	F1711_sailerc_063.15126.15126.3	27.94	AITYAKGFGML-EKLKER-a6-b2	1392.66	250_F1711_sailerc_033	xlink:light	AITYAKGFGML-EKLKER-a6-b2::3::xlink:light	His-E6AP:853:x:His-E6AP:866	1	3	1.73197	1.55037e+08	1.55037e+08	1	2.14591	FALSE	-2.02142	0	36765	0.0100061	4.56857	14697848	14697848	16508842	-6.08139	0	F1711_sailerc_033	5	5	0	1	1	1390.64
0.00385782	884	0	3120	0	379962	0	0.083	36765		0	F1711_sailerc_036	704.391	5	0	11587135	His-E6AP:His-E6AP	F1711_sailerc_063.15126.15126.3	27.94	AITYAKGFGML-EKLKER-a6-b2	1426.06	250_F1711_sailerc_036	xlink:light	AITYAKGFGML-EKLKER-a6-b2::3::xlink:light	His-E6AP:853:x:His-E6AP:866	0	3	-	-	-	-	-	-	-	-	-	-	-	-	-	-	-	-	-	-	-	-	-	-	-
0.00385782	884	0	3120	0	379963	0	0.083	36765		0	F1711_sailerc_037	704.391	5	0	11587135	His-E6AP:His-E6AP	F1711_sailerc_063.15126.15126.3	27.94	AITYAKGFGML-EKLKER-a6-b2	1404.17	250_F1711_sailerc_037	xlink:light	AITYAKGFGML-EKLKER-a6-b2::3::xlink:light	His-E6AP:853:x:His-E6AP:866	0	3	-	-	-	-	-	-	-	-	-	-	-	-	-	-	-	-	-	-	-	-	-	-	-
0.00385782	884	0	3120	0	379964	0	0.083	36765		0	F1711_sailerc_038	704.391	5	0	11587135	His-E6AP:His-E6AP	F1711_sailerc_063.15126.15126.3	27.94	AITYAKGFGML-EKLKER-a6-b2	1400.71	250_F1711_sailerc_038	xlink:light	AITYAKGFGML-EKLKER-a6-b2::3::xlink:light	His-E6AP:853:x:His-E6AP:866	0	3	-	-	-	-	-	-	-	-	-	-	-	-	-	-	-	-	-	-	-	-	-	-	-
0.00385782	884	0	3120	0	379965	0	0.083	36765		0	F1711_sailerc_039	704.391	5	1	11587135	His-E6AP:His-E6AP	F1711_sailerc_063.15126.15126.3	27.94	AITYAKGFGML-EKLKER-a6-b2	1410.4	250_F1711_sailerc_039	xlink:light	AITYAKGFGML-EKLKER-a6-b2::3::xlink:light	His-E6AP:853:x:His-E6AP:866	0	3	-1.76515	223075	223075	1	-0.744235	FALSE	-43.2668	0	36765	0.175994	1.79667	371460	371460	371460	-47.2582	0	F1711_sailerc_039	5	0	0	1	1	1367.13
0.00385782	884	0	3120	0	379966	0	0.083	36765		0	F1711_sailerc_040	704.391	5	1	11587135	His-E6AP:His-E6AP	F1711_sailerc_063.15126.15126.3	27.94	AITYAKGFGML-EKLKER-a6-b2	1401.13	250_F1711_sailerc_040	xlink:light	AITYAKGFGML-EKLKER-a6-b2::3::xlink:light	His-E6AP:853:x:His-E6AP:866	0	3	-0.779682	8.0121e+06	8.0121e+06	1	0.0701927	FALSE	30.8508	0	36765	0.114765	1.84639	3936223	3936223	3936223	26.8319	0	F1711_sailerc_040	5	0	0	1	1	1431.98
0.00385782	884	0	3120	0	379968	0	0.083	36765		0	F1711_sailerc_041	704.391	5	1	11587135	His-E6AP:His-E6AP	F1711_sailerc_063.15126.15126.3	27.94	AITYAKGFGML-EKLKER-a6-b2	1401.58	250_F1711_sailerc_041	xlink:light	AITYAKGFGML-EKLKER-a6-b2::3::xlink:light	His-E6AP:853:x:His-E6AP:866	1	3	1.14705	427256	427256	2	1.66252	FALSE	-4.3133	0	36765	0.0171703	4.52018	232238	232238	500337	-8.34172	0	F1711_sailerc_041	5	5	0	3	1	1397.27
0.00385782	884	0	3120	0	379969	0	0.083	36765		0	F1711_sailerc_042	704.391	5	1	11587135	His-E6AP:His-E6AP	F1711_sailerc_063.15126.15126.3	27.94	AITYAKGFGML-EKLKER-a6-b2	1393.79	250_F1711_sailerc_042	xlink:light	AITYAKGFGML-EKLKER-a6-b2::3::xlink:light	His-E6AP:853:x:His-E6AP:866	1	3	1.9972	1.25411e+08	1.25411e+08	1	2.36511	FALSE	1.26779	0	36765	0.0100061	4.84374	12882990	12882990	14128960	-2.79712	0	F1711_sailerc_042	5	5	0	2	1	1395.06
0.00385782	884	0	3120	0	379970	0	0.083	36765		0	F1711_sailerc_043	704.391	5	1	11587135	His-E6AP:His-E6AP	F1711_sailerc_063.15126.15126.3	27.94	AITYAKGFGML-EKLKER-a6-b2	1395.93	250_F1711_sailerc_043	xlink:light	AITYAKGFGML-EKLKER-a6-b2::3::xlink:light	His-E6AP:853:x:His-E6AP:866	1	3	2.20381	1.1691e+08	1.1691e+08	1	2.53587	FALSE	-1.15115	0	36765	0.0100061	4.88655	11378242	11378242	13133022	-5.22152	0	F1711_sailerc_043	5	5	0	1	1	1394.78
-0.0422883	885	0	3121	0	379971	0	0.083	36765		0	F1711_sailerc_046	704.391	5	0	11587135	His-E6AP:His-E6AP	F1711_sailerc_063.15126.15126.3	27.94	AITYAKGFGML-EKLKER-a6-b2	1419.79	250_F1711_sailerc_046	xlink:light	AITYAKGFGML-EKLKER-a6-b2::3::xlink:light	His-E6AP:853:x:His-E6AP:866	0	3	-	-	-	-	-	-	-	-	-	-	-	-	-	-	-	-	-	-	-	-	-	-	-
-0.0422883	885	0	3121	0	379972	0	0.083	36765		0	F1711_sailerc_047	704.391	5	0	11587135	His-E6AP:His-E6AP	F1711_sailerc_063.15126.15126.3	27.94	AITYAKGFGML-EKLKER-a6-b2	1409.96	250_F1711_sailerc_047	xlink:light	AITYAKGFGML-EKLKER-a6-b2::3::xlink:light	His-E6AP:853:x:His-E6AP:866	0	3	-	-	-	-	-	-	-	-	-	-	-	-	-	-	-	-	-	-	-	-	-	-	-
-0.0422883	885	0	3121	0	379973	0	0.083	36765		0	F1711_sailerc_048	704.391	5	0	11587135	His-E6AP:His-E6AP	F1711_sailerc_063.15126.15126.3	27.94	AITYAKGFGML-EKLKER-a6-b2	1397.42	250_F1711_sailerc_048	xlink:light	AITYAKGFGML-EKLKER-a6-b2::3::xlink:light	His-E6AP:853:x:His-E6AP:866	0	3	-	-	-	-	-	-	-	-	-	-	-	-	-	-	-	-	-	-	-	-	-	-	-
-0.0422883	885	0	3121	0	379974	0	0.083	36765		0	F1711_sailerc_049	704.391	5	1	11587135	His-E6AP:His-E6AP	F1711_sailerc_063.15126.15126.3	27.94	AITYAKGFGML-EKLKER-a6-b2	1407.95	250_F1711_sailerc_049	xlink:light	AITYAKGFGML-EKLKER-a6-b2::3::xlink:light	His-E6AP:853:x:His-E6AP:866	0	3	-0.653112	245256	190328	1	0.174795	FALSE	117.83	0	36765	0.106319	2.27685	219376	170244	170244	113.82	0	F1711_sailerc_049	5	0	0	1	1	1525.78
-0.0422883	885	0	3121	0	379975	0	0.083	36765		0	F1711_sailerc_050	704.391	5	1	11587135	His-E6AP:His-E6AP	F1711_sailerc_063.15126.15126.3	27.94	AITYAKGFGML-EKLKER-a6-b2	1400.41	250_F1711_sailerc_050	xlink:light	AITYAKGFGML-EKLKER-a6-b2::3::xlink:light	His-E6AP:853:x:His-E6AP:866	1	3	-0.177106	2.58306e+06	2.00456e+06	2	0.568184	FALSE	39.4172	0	36765	0.0749627	3.09801	2.85817e+06	2218050	2.37071e+06	35.4027	0	F1711_sailerc_050	5	0	0	3	1	1439.83
-0.0422883	885	0	3121	0	379976	0	0.083	36765		0	F1711_sailerc_051	704.391	5	1	11587135	His-E6AP:His-E6AP	F1711_sailerc_063.15126.15126.3	27.94	AITYAKGFGML-EKLKER-a6-b2	1398.89	250_F1711_sailerc_051	xlink:light	AITYAKGFGML-EKLKER-a6-b2::3::xlink:light	His-E6AP:853:x:His-E6AP:866	0	3	-0.842085	1.17171e+07	9.09293e+06	2	0.0186202	FALSE	40.9668	0	36765	0.119341	2.27538	4.61096e+06	3.57828e+06	3.57828e+06	36.9534	0	F1711_sailerc_051	5	0	0	3	1	1439.86
-0.0422883	885	0	3121	0	379977	0	0.074	3945		1	F1711_sailerc_052	704.39	5	1	5058086	His-E6AP:His-E6AP	F1711_sailerc_052.15310.15310.3	28.83	AITYAKGFGML-EKLKER-a6-b2	1405	250_F1711_sailerc_052	xlink:light	AITYAKGFGML-EKLKER-a6-b2::3::xlink:light	His-E6AP:853:x:His-E6AP:866	1	3	1.96205	1.26349e+08	9.80517e+07	1	2.33606	FALSE	2.13	0	3945	0.0100061	4.74598	1.34123e+07	10408488	10897660	7.28133	1	F1711_sailerc_052	5	5	1	1	1	1407.13
-0.0422883	885	0	3121	0	379979	0	0.083	36765		0	F1711_sailerc_053	704.391	5	1	11587135	His-E6AP:His-E6AP	F1711_sailerc_063.15126.15126.3	27.94	AITYAKGFGML-EKLKER-a6-b2	1396.42	250_F1711_sailerc_053	xlink:light	AITYAKGFGML-EKLKER-a6-b2::3::xlink:light	His-E6AP:853:x:His-E6AP:866	1	3	1.94167	1.10764e+08	8.59571e+07	1	2.31922	FALSE	5.08364	0	36765	0.0100061	4.84327	1.08247e+07	8400400	12524439	1.02168	0	F1711_sailerc_053	5	5	0	2	1	1401.5
-0.0422883	885	0	3121	0	379980	0	0.083	36765		0	F1711_sailerc_056	704.391	5	0	11587135	His-E6AP:His-E6AP	F1711_sailerc_063.15126.15126.3	27.94	AITYAKGFGML-EKLKER-a6-b2	1410.58	250_F1711_sailerc_056	xlink:light	AITYAKGFGML-EKLKER-a6-b2::3::xlink:light	His-E6AP:853:x:His-E6AP:866	0	3	-	-	-	-	-	-	-	-	-	-	-	-	-	-	-	-	-	-	-	-	-	-	-
-0.0422883	885	0	3121	0	379981	0	0.083	36765		0	F1711_sailerc_057	704.391	5	0	11587135	His-E6AP:His-E6AP	F1711_sailerc_063.15126.15126.3	27.94	AITYAKGFGML-EKLKER-a6-b2	1419.08	250_F1711_sailerc_057	xlink:light	AITYAKGFGML-EKLKER-a6-b2::3::xlink:light	His-E6AP:853:x:His-E6AP:866	0	3	-	-	-	-	-	-	-	-	-	-	-	-	-	-	-	-	-	-	-	-	-	-	-
-0.0422883	885	0	3121	0	379982	0	0.083	36765		0	F1711_sailerc_058	704.391	5	1	11587135	His-E6AP:His-E6AP	F1711_sailerc_063.15126.15126.3	27.94	AITYAKGFGML-EKLKER-a6-b2	1411.62	250_F1711_sailerc_058	xlink:light	AITYAKGFGML-EKLKER-a6-b2::3::xlink:light	His-E6AP:853:x:His-E6AP:866	0	3	-1.44651	100717	78160.3	1	-0.480897	FALSE	25.6952	0	36765	0.158444	1.59691	115346	89512.8	89512.8	21.6611	0	F1711_sailerc_058	5	0	0	1	1	1437.32
-0.0422883	885	0	3121	0	379983	0	0.083	36765		0	F1711_sailerc_059	704.391	5	1	11587135	His-E6AP:His-E6AP	F1711_sailerc_063.15126.15126.3	27.94	AITYAKGFGML-EKLKER-a6-b2	1403.58	250_F1711_sailerc_059	xlink:light	AITYAKGFGML-EKLKER-a6-b2::3::xlink:light	His-E6AP:853:x:His-E6AP:866	0	3	-1.77016	105734	82053.9	1	-0.748374	FALSE	-49.1562	0	36765	0.176179	0.801537	83129.4	64511.7	93330.9	-53.2111	0	F1711_sailerc_059	5	0	0	1	1	1354.42
-0.0422883	885	0	3121	0	379984	0	0.083	36765		0	F1711_sailerc_060	704.391	5	1	11587135	His-E6AP:His-E6AP	F1711_sailerc_063.15126.15126.3	27.94	AITYAKGFGML-EKLKER-a6-b2	1404.76	250_F1711_sailerc_060	xlink:light	AITYAKGFGML-EKLKER-a6-b2::3::xlink:light	His-E6AP:853:x:His-E6AP:866	1	3	-0.292721	1.0044e+07	7.79453e+06	1	0.472635	FALSE	40.7744	0	36765	0.0820209	3.10601	3.28752e+06	2.55125e+06	5.62469e+06	36.7337	0	F1711_sailerc_060	5	0	0	3	1	1445.53
-0.0422883	885	0	3121	0	379985	0	0.083	36765		0	F1711_sailerc_061	704.391	5	1	11587135	His-E6AP:His-E6AP	F1711_sailerc_063.15126.15126.3	27.94	AITYAKGFGML-EKLKER-a6-b2	1406.46	250_F1711_sailerc_061	xlink:light	AITYAKGFGML-EKLKER-a6-b2::3::xlink:light	His-E6AP:853:x:His-E6AP:866	1	3	-0.216053	2.28533e+07	1.77351e+07	1	0.535997	FALSE	41.7225	0	36765	0.0770774	2.81508	3.77402e+06	2.92879e+06	2.92879e+06	37.6904	0	F1711_sailerc_061	5	0	0	1	1	1448.18
-0.0422883	885	0	3121	0	379986	0	0.083	36765		0	F1711_sailerc_062	704.391	5	1	11587135	His-E6AP:His-E6AP	F1711_sailerc_063.15126.15126.3	27.94	AITYAKGFGML-EKLKER-a6-b2	1396.47	250_F1711_sailerc_062	xlink:light	AITYAKGFGML-EKLKER-a6-b2::3::xlink:light	His-E6AP:853:x:His-E6AP:866	1	3	1.71737	1.20039e+08	9.31553e+07	1	2.13385	FALSE	5.52997	0	36765	0.0100061	4.77092	1.37572e+07	10676148	12002016	1.46845	0	F1711_sailerc_062	5	5	0	1	1	1402
-0.0422883	885	0	3121	0	379987	0	0.083	36765		1	F1711_sailerc_063	704.391	5	1	11587135	His-E6AP:His-E6AP	F1711_sailerc_063.15126.15126.3	27.94	AITYAKGFGML-EKLKER-a6-b2	1395	250_F1711_sailerc_063	xlink:light	AITYAKGFGML-EKLKER-a6-b2::3::xlink:light	His-E6AP:853:x:His-E6AP:866	1	3	2.03687	1.13475e+08	8.80613e+07	1	2.3979	FALSE	1.31	0	36765	0.0100061	4.83796	1.49802e+07	11625244	11625244	-2.9849	1	F1711_sailerc_063	5	5	1	2	1	1396.31
-0.0422883	885	0	3121	0	379988	0	0.083	36765		0	F1711_sailerc_066	704.391	5	0	11587135	His-E6AP:His-E6AP	F1711_sailerc_063.15126.15126.3	27.94	AITYAKGFGML-EKLKER-a6-b2	1425.11	250_F1711_sailerc_066	xlink:light	AITYAKGFGML-EKLKER-a6-b2::3::xlink:light	His-E6AP:853:x:His-E6AP:866	0	3	-	-	-	-	-	-	-	-	-	-	-	-	-	-	-	-	-	-	-	-	-	-	-
-0.0422883	885	0	3121	0	379990	0	0.083	36765		0	F1711_sailerc_067	704.391	5	0	11587135	His-E6AP:His-E6AP	F1711_sailerc_063.15126.15126.3	27.94	AITYAKGFGML-EKLKER-a6-b2	1412.84	250_F1711_sailerc_067	xlink:light	AITYAKGFGML-EKLKER-a6-b2::3::xlink:light	His-E6AP:853:x:His-E6AP:866	0	3	-	-	-	-	-	-	-	-	-	-	-	-	-	-	-	-	-	-	-	-	-	-	-
-0.0422883	885	0	3121	0	379991	0	0.083	36765		0	F1711_sailerc_068	704.391	5	1	11587135	His-E6AP:His-E6AP	F1711_sailerc_063.15126.15126.3	27.94	AITYAKGFGML-EKLKER-a6-b2	1407.32	250_F1711_sailerc_068	xlink:light	AITYAKGFGML-EKLKER-a6-b2::3::xlink:light	His-E6AP:853:x:His-E6AP:866	1	3	0.391106	151052	117222	1	1.03778	FALSE	11.1786	0	36765	0.0429933	2.66651	132466	102799	104249	7.11431	0	F1711_sailerc_068	5	5	0	2	1	1418.5
[truncated: 95,669 more rows]
[truncated: 17 more columns]

## Sheet: legend
Legend explaining column headers of Supplementary Data 14
Column header	Description
[truncated: 67 more rows]
