# Supplementary material for: Structural dynamics of the E6AP/UBE3A-E6-p53 enzyme-substrate complex
Source: Nat Commun. 2018 Oct 25;9:4441. doi: 10.1038/s41467-018-06953-0 (PMC6202321; doi:10.1038/s41467-018-06953-0)
Supplement: Supplementary file 18 — Supplementary Data 15 [file 41467_2018_6953_MOESM18_ESM.xlsx]

## Sheet: Supplementary Data 15
Supplementary Data 15. Data referring to Supplementary Data 6. Bagcontainer.stats results of xTract quantitative XL-MS analysis of E6AP ± E6_L50E.
Raw data analysis was performed on protein sequences including affinity tags: sequence offset to supplementary tables 1-6 and 9-11: E6AP + 19 aa, E6 + 232 aa
a_dbID	a_experimentname	a_nbags	a_nlabels	a_uID	a_uxID	b_heavy_mmax_area_sum_isotopes	b_heavy_mmax_pg_tr_max	b_heavy_mmax_vTR	b_heavy_msum_area_sum_isotopes	b_heavy_msum_pg_tr_max	b_heavy_msum_vTR	b_light_mmax_area_sum_isotopes	b_light_mmax_pg_tr_max	b_light_mmax_vTR	b_light_msum_area_sum_isotopes	b_light_msum_pg_tr_max	b_light_msum_vTR	c_violations
840	T1	2	2	KGASSAYLENSK-LLKAITYAK-a1-b3::3::xlink	His-E6AP:86:x:His-E6AP:860	1.22625e+07	1193.96	1207.93	1.24799e+07	1490.78	1509.34	1.35159e+07	1200.65	1212.15	1.38756e+07	1797.18	1817.06	0
841	T2	2	2	KGASSAYLENSK-LLKAITYAK-a1-b3::3::xlink	His-E6AP:86:x:His-E6AP:860	2.13225e+07	1224.2	1217.42	2.32154e+07	2438.05	2431.05	2.08182e+07	1223.35	1220.65	2.11563e+07	1833.67	1830.2	0
465	T1	2	2	AITYAKGFGML-EKLKER-a6-b4::3::xlink	His-E6AP:855:x:His-E6AP:866	1.34178e+08	1427.77	1439.05	1.40608e+08	2819.83	2849.31	1.34022e+08	1430.32	1441.65	1.47574e+08	2823.78	2853.32	0
466	T2	2	2	AITYAKGFGML-EKLKER-a6-b4::3::xlink	His-E6AP:855:x:His-E6AP:866	1.39018e+08	1454.73	1446.99	1.63397e+08	2878.07	2871.93	1.36419e+08	1470.35	1455.2	1.70899e+08	3622.39	3603.99	0
899	T1	2	2	LLKAITYAK-EKLKER-a3-b4::4::xlink	His-E6AP:855:x:His-E6AP:860	7.15239e+09	1024.14	1021.16	8.26421e+09	4038.64	4048.92	7.78365e+09	1028.12	1025.76	9.04884e+09	4057.99	4068.6	0
900	T2	2	2	LLKAITYAK-EKLKER-a3-b4::4::xlink	His-E6AP:855:x:His-E6AP:860	8.12819e+09	1032.13	1017.38	9.69221e+09	4089.74	4043.26	8.8359e+09	1039.76	1024.3	1.05974e+10	4117.35	4071.01	0
897	T1	2	2	LLKAITYAK-EKLKER-a3-b4::3::xlink	His-E6AP:855:x:His-E6AP:860	4.50573e+09	1024.56	1021.22	5.26919e+09	4039.54	4049.86	4.96959e+09	1028.86	1026.56	5.83862e+09	4058.35	4068.98	0
898	T2	2	2	LLKAITYAK-EKLKER-a3-b4::3::xlink	His-E6AP:855:x:His-E6AP:860	5.3489e+09	1033.8	1019.1	6.39227e+09	4092.14	4045.68	5.80283e+09	1040.66	1024.46	6.95399e+09	4118.6	4072.28	0
461	T1	2	2	AITYAKGFGML-EKLKER-a6-b2::3::xlink	His-E6AP:853:x:His-E6AP:866	1.22772e+08	1427.77	1439.05	1.29202e+08	2819.83	2849.31	1.3344e+08	1428.19	1439.48	1.5336e+08	2821.65	2851.15	0
462	T2	2	2	AITYAKGFGML-EKLKER-a6-b2::3::xlink	His-E6AP:853:x:His-E6AP:866	1.36003e+08	1454.73	1446.99	1.63277e+08	2878.07	2871.93	1.36105e+08	1470.35	1455.2	1.70619e+08	3978.84	3959.12	0
895	T1	2	2	LLKAITYAK-EKLKER-a3-b2::4::xlink	His-E6AP:853:x:His-E6AP:860	7.15239e+09	1024.14	1021.16	8.26421e+09	4038.64	4048.92	7.78365e+09	1028.12	1025.76	9.04884e+09	4057.99	4068.6	0
896	T2	2	2	LLKAITYAK-EKLKER-a3-b2::4::xlink	His-E6AP:853:x:His-E6AP:860	8.12819e+09	1032.13	1017.38	9.6926e+09	4089.74	4043.26	8.8359e+09	1039.76	1024.3	1.05974e+10	4117.35	4071.01	0
893	T1	2	2	LLKAITYAK-EKLKER-a3-b2::3::xlink	His-E6AP:853:x:His-E6AP:860	4.50573e+09	1024.56	1021.22	5.26919e+09	4039.54	4049.86	4.96959e+09	1028.86	1026.56	5.83862e+09	4058.35	4068.98	0
894	T2	2	2	LLKAITYAK-EKLKER-a3-b2::3::xlink	His-E6AP:853:x:His-E6AP:860	5.3489e+09	1035.91	1019.1	6.39307e+09	4096.61	4050.18	5.80283e+09	1040.66	1024.46	6.95444e+09	4118.6	4072.28	0
1583	T1	2	2	GASSAYLENSKGAPNNSCSEIK-LCDPHPSKK-a11-b8::5::xlink::18-a=57.02146:2-b=57.02146	His-E6AP:85:x:His-E6AP:97	8.56374e+07	998.153	1006.51	1.48602e+08	1988.42	2005.52	9.92028e+07	1000.98	1009.32	1.68408e+08	2242.82	2261.52	0
1584	T2	2	2	GASSAYLENSKGAPNNSCSEIK-LCDPHPSKK-a11-b8::5::xlink::18-a=57.02146:2-b=57.02146	His-E6AP:85:x:His-E6AP:97	1.44044e+08	1017.2	1011.85	2.36121e+08	2007.62	1999.75	1.56257e+08	1023.29	1015.37	2.89478e+08	2539.81	2526.66	0
1581	T1	2	2	GASSAYLENSKGAPNNSCSEIK-LCDPHPSKK-a11-b8::4::xlink::18-a=57.02146:2-b=57.02146	His-E6AP:85:x:His-E6AP:97	1.3294e+08	998.126	1005.96	2.1854e+08	1987.65	2004.75	1.32332e+08	1001.15	1009.09	2.23808e+08	1994.16	2011.34	0
1582	T2	2	2	GASSAYLENSKGAPNNSCSEIK-LCDPHPSKK-a11-b8::4::xlink::18-a=57.02146:2-b=57.02146	His-E6AP:85:x:His-E6AP:97	1.84994e+08	1019.22	1011.04	3.39099e+08	2025.79	2018.04	1.94621e+08	1023.1	1014.46	3.62562e+08	2286.46	2276.96	0
1577	T1	2	2	GASSAYLENSKGAPNNSCSEIK-LCDPHPSKK-a11-b8::3::xlink::18-a=57.02146:2-b=57.02146	His-E6AP:85:x:His-E6AP:97	1.04376e+07	998.061	1006.7	1.52819e+07	1988.61	2005.71	1.74404e+07	1001	1008.89	2.25215e+07	1993.43	2010.61	0
1578	T2	2	2	GASSAYLENSKGAPNNSCSEIK-LCDPHPSKK-a11-b8::3::xlink::18-a=57.02146:2-b=57.02146	His-E6AP:85:x:His-E6AP:97	3.20106e+07	1020	1012.02	4.4451e+07	2026.57	2018.83	4.13406e+07	1023.86	1014.71	5.52646e+07	2033.81	2026.08	0
1254	T1	2	2	LCDPHPSKK-LLKAITYAK-a8-b3::5::xlink::2-a=57.02146	His-E6AP:85:x:His-E6AP:860	790521	1033.02	1036.81	1.10937e+06	1540.68	1551.48	342195	514.763	520.457	398394	770.155	780.07	2
1255	T2	2	2	LCDPHPSKK-LLKAITYAK-a8-b3::5::xlink::2-a=57.02146	His-E6AP:85:x:His-E6AP:860	9.1033e+06	1050.85	1043.4	1.08187e+07	2088.18	2080.56	3.30073e+06	1054.34	1045.49	5.07763e+06	2092.44	2084.83	1
1246	T1	2	2	LCDPHPSKK-LLKAITYAK-a8-b3::4::xlink::2-a=57.02146	His-E6AP:85:x:His-E6AP:860	1.8584e+07	1033.74	1037.26	2.07962e+07	2053.05	2071.13	4.02925e+06	1036.46	1040.89	4.57392e+06	1800.54	1814.54	1
1247	T2	2	2	LCDPHPSKK-LLKAITYAK-a8-b3::4::xlink::2-a=57.02146	His-E6AP:85:x:His-E6AP:860	2.34661e+07	1051.71	1043.32	3.12071e+07	2088.41	2080.79	1.39719e+07	1054.58	1046.04	2.13241e+07	2093.45	2085.85	0
838	T1	2	2	KGASSAYLENSK-LCDPHPSKK-a1-b8::4::xlink::2-b=57.02146	His-E6AP:85:x:His-E6AP:86	337882	885.855	883.452	415888	1316.67	1317.95	356792	446.88	446.904	539602	1082.53	1087.68	1
839	T2	2	2	KGASSAYLENSK-LCDPHPSKK-a1-b8::4::xlink::2-b=57.02146	His-E6AP:85:x:His-E6AP:86	2.33394e+06	867.766	866.673	2.64354e+06	1296.69	1294.72	9.11725e+06	862.443	862.432	1.2207e+07	1721.83	1713.51	1
1202	T1	2	2	LCDPHPSKK-LCDPHPSKK-a8-b8::4::xlink::2-a=57.02146:2-b=57.02146	His-E6AP:85:x:His-E6AP:85	2.51629e+06	611.286	615.342	2.59379e+06	1211.2	1216.19	1.92362e+06	608.135	615.364	1.93798e+06	757.254	767.743	0
1208	T2	2	2	LCDPHPSKK-LCDPHPSKK-a8-b8::4::xlink::2-a=57.02146:2-b=57.02146	His-E6AP:85:x:His-E6AP:85	4.70173e+06	609.096	607.804	4.71132e+06	761.964	760.997	3.93928e+06	607.352	608.978	3.94447e+06	759.098	759.361	0
1166	T1	2	2	MIIAKNGPDTER-LLKAITYAK-a5-b3::4::xlink	His-E6AP:825:x:His-E6AP:860	1.6037e+07	1348.88	1358.67	1.9696e+07	2687.72	2715.12	1.72116e+07	1355.14	1364.97	2.16826e+07	2697.89	2725.46	0
1167	T2	2	2	MIIAKNGPDTER-LLKAITYAK-a5-b3::4::xlink	His-E6AP:825:x:His-E6AP:860	1.9412e+07	1376.61	1369.25	2.62645e+07	2741.61	2735.16	2.50082e+07	1382.45	1375.08	3.29429e+07	2749.69	2743.26	0
516	T1	2	2	AITYAKGFGML-LKMIIAK-a6-b2::3::xlink	His-E6AP:820:x:His-E6AP:866	7.82832e+06	1861.06	1883.69	7.82832e+06	1861.06	1883.69	8.13139e+06	1876.71	1897.49	8.37232e+06	2807.08	2839.96	0
517	T2	2	2	AITYAKGFGML-LKMIIAK-a6-b2::3::xlink	His-E6AP:820:x:His-E6AP:866	6.0001e+06	1903.6	1902.09	6.92957e+06	2850.82	2847.84	2.43729e+07	1913.49	1909.95	2.54206e+07	3335.78	3331.46	1
907	T1	2	2	LLKAITYAK-LKMIIAK-a3-b2::4::xlink	His-E6AP:820:x:His-E6AP:860	722730	685.972	695.807	722730	685.972	695.807	0	0	0	0	0	0	2
908	T2	2	2	LLKAITYAK-LKMIIAK-a3-b2::4::xlink	His-E6AP:820:x:His-E6AP:860	2.34874e+06	1053.11	1053.36	2.34874e+06	1053.11	1053.36	3.79893e+06	1421.47	1416.59	4.07475e+06	2475.19	2470.92	1
830	T1	2	2	LKMIIAK-EKLKER-a2-b4::4::xlink	His-E6AP:820:x:His-E6AP:855	7.15354e+06	954.189	968.231	7.15354e+06	954.189	968.231	9.58979e+06	959.267	973.356	9.58979e+06	959.267	973.356	0
831	T2	2	2	LKMIIAK-EKLKER-a2-b4::4::xlink	His-E6AP:820:x:His-E6AP:855	6.43966e+06	965.526	963.451	6.48141e+06	1445.04	1442.85	1.28486e+07	973.313	969.881	1.29266e+07	1699.47	1693.24	0
822	T1	2	2	LKMIIAK-EKLKER-a2-b2::4::xlink	His-E6AP:820:x:His-E6AP:853	7.15354e+06	954.189	968.231	7.15354e+06	954.189	968.231	9.58979e+06	959.267	973.356	9.58979e+06	959.267	973.356	0
823	T2	2	2	LKMIIAK-EKLKER-a2-b2::4::xlink	His-E6AP:820:x:His-E6AP:853	5.46804e+06	967.947	965.858	5.50979e+06	1447.46	1445.26	1.28486e+07	973.313	969.881	1.29266e+07	1699.47	1693.24	1
1224	T1	2	2	LCDPHPSKK-LKMIIAK-a8-b2::5::xlink::2-a=57.02146	His-E6AP:820:x:His-E6AP:85	271117	725.807	736.978	271117	725.807	736.978	551609	490.808	497.936	551609	490.808	497.936	2
1226	T2	2	2	LCDPHPSKK-LKMIIAK-a8-b2::5::xlink::2-a=57.02146	His-E6AP:820:x:His-E6AP:85	1.36208e+06	743.003	745.458	1.36208e+06	743.003	745.458	674168	998.131	998.533	694943	1246.56	1246.96	1
1290	T1	2	2	APVGGLGKLK-LLKAITYAK-a8-b3::3::xlink	His-E6AP:818:x:His-E6AP:860	3.34617e+07	1367.74	1377.83	4.10841e+07	2720	2747.91	4.91117e+07	1371.56	1381.72	5.84829e+07	2728.34	2756.37	0
1291	T2	2	2	APVGGLGKLK-LLKAITYAK-a8-b3::3::xlink	His-E6AP:818:x:His-E6AP:860	4.71694e+07	1392.94	1385.61	5.80472e+07	2772.48	2766.09	5.47253e+07	1398.29	1390.23	7.00411e+07	2780.66	2774.3	0
834	T1	2	2	KGASSAYLENSK-APVGGLGKLK-a1-b8::3::xlink	His-E6AP:818:x:His-E6AP:86	1.15433e+07	1139.06	1154.86	1.15433e+07	1139.06	1154.86	5.60507e+06	1146.45	1157.75	5.67682e+06	1432.11	1446.61	1
835	T2	2	2	KGASSAYLENSK-APVGGLGKLK-a1-b8::3::xlink	His-E6AP:818:x:His-E6AP:86	2.13193e+07	1173.78	1173.13	2.15606e+07	2043.08	2039.95	9.69456e+06	1163.83	1163.68	9.96134e+06	1455.04	1453.2	1
1264	T1	2	2	APVGGLGKLK-LCDPHPSKK-a8-b8::4::xlink::2-b=57.02146	His-E6AP:818:x:His-E6AP:85	2.33979e+07	966.995	978.678	2.46808e+07	1930.43	1946.65	2.59973e+07	970.359	980.723	2.68189e+07	1936.92	1953.25	0
1265	T2	2	2	APVGGLGKLK-LCDPHPSKK-a8-b8::4::xlink::2-b=57.02146	His-E6AP:818:x:His-E6AP:85	2.87406e+07	986.898	979.594	3.24781e+07	2202.83	2192.22	3.26306e+07	991.452	982.674	3.71888e+07	1968.64	1960.79	0
1261	T1	2	2	APVGGLGKLK-LCDPHPSKK-a8-b8::3::xlink::2-b=57.02146	His-E6AP:818:x:His-E6AP:85	8.2897e+06	966.97	978.871	8.40175e+06	1207.15	1221.27	8.61224e+06	965.651	979.801	8.61224e+06	965.651	979.801	0
1262	T2	2	2	APVGGLGKLK-LCDPHPSKK-a8-b8::3::xlink::2-b=57.02146	His-E6AP:818:x:His-E6AP:85	1.07874e+07	982.551	979.081	1.09983e+07	1469.46	1467.31	1.24194e+07	979.88	980.272	1.24726e+07	1223.88	1224.27	0
1174	T1	2	2	MIIAKNGPDTERLPTSHTCFNVLLLPEYSSK-APVGGLGKLK-a5-b8::5::xlink::19-a=57.02146	His-E6AP:818:x:His-E6AP:825	1.27233e+08	1765.3	1781.35	1.92005e+08	3524.58	3559.38	1.39822e+08	1767.72	1783.8	2.11924e+08	3529.48	3564.38	0
1175	T2	2	2	MIIAKNGPDTERLPTSHTCFNVLLLPEYSSK-APVGGLGKLK-a5-b8::5::xlink::19-a=57.02146	His-E6AP:818:x:His-E6AP:825	8.66833e+07	1803.42	1795.92	1.44756e+08	3594.39	3581.01	1.18663e+08	1805.45	1797.96	1.89403e+08	4040.73	4028.81	0
1164	T1	2	2	MIIAKNGPDTER-APVGGLGKLK-a5-b8::4::xlink	His-E6AP:818:x:His-E6AP:825	5.90754e+08	1304.57	1307.19	7.45502e+08	3880.07	3904.15	6.65897e+08	1310.43	1315.86	8.41788e+08	4543.75	4573.25	0
1165	T2	2	2	MIIAKNGPDTER-APVGGLGKLK-a5-b8::4::xlink	His-E6AP:818:x:His-E6AP:825	5.2445e+08	1320.05	1311.58	6.82953e+08	3614.62	3590.79	6.03543e+08	1324.13	1316.49	7.71925e+08	2965.64	2948.18	0
1161	T1	2	2	MIIAKNGPDTER-APVGGLGKLK-a5-b8::3::xlink	His-E6AP:818:x:His-E6AP:825	7.03661e+08	1300.17	1307.33	8.76894e+08	3553.46	3578.13	7.90822e+08	1308.79	1311.67	9.87622e+08	3893.41	3917.72	0
1162	T2	2	2	MIIAKNGPDTER-APVGGLGKLK-a5-b8::3::xlink	His-E6AP:818:x:His-E6AP:825	6.50003e+08	1318.45	1310.94	8.27577e+08	2954.18	2936.67	7.4648e+08	1327.6	1316.18	9.42406e+08	3632.2	3605.45	0
742	T1	2	2	LFLQFTTGTDRAPVGGLGKLK-MIIAKNGPDTER-a19-b5::5::xlink	His-E6AP:818:x:His-E6AP:825	1.23405e+08	1713.7	1731.69	1.35013e+08	3849.04	3887.76	1.33027e+08	1717.53	1734.38	1.50301e+08	5133.89	5187.87	0
743	T2	2	2	LFLQFTTGTDRAPVGGLGKLK-MIIAKNGPDTER-a19-b5::5::xlink	His-E6AP:818:x:His-E6AP:825	6.9798e+07	1750.91	1743.26	7.67782e+07	3914.99	3901.94	5.16448e+07	1759.9	1746.12	5.51884e+07	4795.63	4775.49	0
740	T1	2	2	LFLQFTTGTDRAPVGGLGKLK-MIIAKNGPDTER-a19-b5::4::xlink	His-E6AP:818:x:His-E6AP:825	9.74562e+07	1711.23	1729.78	9.89229e+07	2993.51	3024.46	1.08013e+08	1716.63	1732.66	1.13756e+08	3426.96	3459.57	0
741	T2	2	2	LFLQFTTGTDRAPVGGLGKLK-MIIAKNGPDTER-a19-b5::4::xlink	His-E6AP:818:x:His-E6AP:825	3.96849e+07	1745.32	1738.65	4.11533e+07	3046.63	3034.23	1.89749e+07	1751.02	1742.76	2.03214e+07	3037.16	3024.16	1
1178	T1	2	2	EFWEIVHSFTDEQKR-LLKAITYAK-a14-b3::4::xlink	His-E6AP:798:x:His-E6AP:860	2.29386e+07	1893.64	1914.2	2.29386e+07	1893.64	1914.2	2.94747e+07	1901.68	1922.08	2.95399e+07	2375.51	2401.18	0
1179	T2	2	2	EFWEIVHSFTDEQKR-LLKAITYAK-a14-b3::4::xlink	His-E6AP:798:x:His-E6AP:860	2.22549e+06	1927.23	1922.1	2.22549e+06	1927.23	1922.1	8.55201e+06	1929.6	1924.49	8.55201e+06	1929.6	1924.49	1
1230	T1	2	2	EFWEIVHSFTDEQKR-MIIAKNGPDTER-a14-b5::5::xlink	His-E6AP:798:x:His-E6AP:825	6.15636e+07	1828.56	1847.83	6.88104e+07	3642.54	3684	5.11435e+07	1832.65	1852	5.95604e+07	3649.92	3691.5	0
1231	T2	2	2	EFWEIVHSFTDEQKR-MIIAKNGPDTER-a14-b5::5::xlink	His-E6AP:798:x:His-E6AP:825	1.22653e+07	1858.44	1852.94	1.22653e+07	1858.44	1852.94	4.64682e+06	1859.97	1854.48	4.64682e+06	1859.97	1854.48	1
1225	T1	2	2	EFWEIVHSFTDEQKR-MIIAKNGPDTER-a14-b5::4::xlink	His-E6AP:798:x:His-E6AP:825	1.99328e+08	1830.22	1848.2	2.68186e+08	4100.41	4144.69	2.0354e+08	1833.3	1851.92	2.95177e+08	4108.53	4152.93	0
1227	T2	2	2	EFWEIVHSFTDEQKR-MIIAKNGPDTER-a14-b5::4::xlink	His-E6AP:798:x:His-E6AP:825	8.34643e+07	1858.28	1852.77	8.42606e+07	2783.44	2778.54	8.56293e+07	1861.84	1856.52	1.00406e+08	3713.09	3708.36	0
1138	T1	2	2	EFWEIVHSFTDEQKR-LKMIIAK-a14-b2::5::xlink	His-E6AP:798:x:His-E6AP:820	1.94787e+07	1893.88	1914.45	1.94787e+07	1893.88	1914.45	2.20996e+07	1898.4	1919.06	2.20996e+07	1898.4	1919.06	0
1141	T2	2	2	EFWEIVHSFTDEQKR-LKMIIAK-a14-b2::5::xlink	His-E6AP:798:x:His-E6AP:820	5.02763e+06	1927.46	1922.35	5.02763e+06	1927.46	1922.35	4.76679e+06	1929.87	1924.77	4.76679e+06	1929.87	1924.77	0
1130	T1	2	2	EFWEIVHSFTDEQKR-LKMIIAK-a14-b2::4::xlink	His-E6AP:798:x:His-E6AP:820	7.91759e+07	1894.54	1915.12	9.0087e+07	3767.63	3810.96	9.0805e+07	1904.82	1925.52	1.00148e+08	5179.34	5237.81	0
1134	T2	2	2	EFWEIVHSFTDEQKR-LKMIIAK-a14-b2::4::xlink	His-E6AP:798:x:His-E6AP:820	5.24806e+07	1926.91	1921.79	5.71235e+07	3838.15	3833.69	5.49835e+07	1933.91	1924.56	6.48198e+07	5290.98	5277.51	0
1076	T1	2	2	EFWEIVHSFTDEQKR-APVGGLGKLK-a14-b8::5::xlink	His-E6AP:798:x:His-E6AP:818	4.76116e+07	1847.91	1867.56	7.60348e+07	3677.82	3719.82	5.25684e+07	1849.82	1869.51	8.44836e+07	3683.05	3725.12	0
1080	T2	2	2	EFWEIVHSFTDEQKR-APVGGLGKLK-a14-b8::5::xlink	His-E6AP:798:x:His-E6AP:818	1.9695e+07	1877.87	1872.48	2.6559e+07	3742.54	3737.9	2.20039e+07	1881.66	1876.37	3.21131e+07	3750.23	3745.6	0
1068	T1	2	2	EFWEIVHSFTDEQKR-APVGGLGKLK-a14-b8::4::xlink	His-E6AP:798:x:His-E6AP:818	1.46143e+08	1847.38	1867.03	2.34891e+08	3678.74	3720.75	1.52666e+08	1846.22	1865.84	2.20816e+08	3679.42	3721.42	0
1069	T2	2	2	EFWEIVHSFTDEQKR-APVGGLGKLK-a14-b8::4::xlink	His-E6AP:798:x:His-E6AP:818	9.10228e+07	1878.05	1872.74	1.45415e+08	3744.11	3739.46	7.31008e+07	1880.91	1875.61	1.02187e+08	3750.25	3745.61	0
1059	T1	2	2	EFWEIVHSFTDEQKR-APVGGLGKLK-a14-b8::3::xlink	His-E6AP:798:x:His-E6AP:818	5.42467e+07	1847.67	1867.32	8.44695e+07	3678.62	3720.63	5.78262e+07	1850.63	1870.34	8.95777e+07	3683.36	3725.44	0
1060	T2	2	2	EFWEIVHSFTDEQKR-APVGGLGKLK-a14-b8::3::xlink	His-E6AP:798:x:His-E6AP:818	1.75871e+07	1878.72	1873.33	2.26729e+07	3744.57	3739.92	2.8601e+07	1883.7	1879.48	4.06734e+07	4692.03	4683.94	0
770	T1	2	2	INAKLCDPHPSK-KGASSAYLENSK-a4-b1::5::xlink::6-a=57.02146	His-E6AP:77:x:His-E6AP:86	2.73977e+07	963.616	973.59	3.33031e+07	2160.72	2175.61	2.86033e+07	962.759	974.169	3.63895e+07	2144.26	2158.71	0
771	T2	2	2	INAKLCDPHPSK-KGASSAYLENSK-a4-b1::5::xlink::6-a=57.02146	His-E6AP:77:x:His-E6AP:86	4.57747e+07	980.312	973.455	6.2824e+07	1949.02	1941.13	4.97881e+07	983.483	976.3	6.73013e+07	2198.88	2189.18	0
768	T1	2	2	INAKLCDPHPSK-KGASSAYLENSK-a4-b1::4::xlink::6-a=57.02146	His-E6AP:77:x:His-E6AP:86	2.97951e+07	960.292	971.978	3.92327e+07	1917.46	1933.49	3.43159e+07	962.134	973.91	3.55827e+07	1441.61	1456.89	0
769	T2	2	2	INAKLCDPHPSK-KGASSAYLENSK-a4-b1::4::xlink::6-a=57.02146	His-E6AP:77:x:His-E6AP:86	6.03108e+07	979.845	973.21	8.45091e+07	1948.53	1940.64	6.35694e+07	983.331	976.085	8.73195e+07	1954.61	1946.73	0
764	T1	2	2	INAKLCDPHPSK-KGASSAYLENSK-a4-b1::3::xlink::6-a=57.02146	His-E6AP:77:x:His-E6AP:86	5.11228e+06	956.682	970.746	5.11228e+06	956.682	970.746	6.13631e+06	962.449	974.337	6.25646e+06	1442.03	1457.32	0
765	T2	2	2	INAKLCDPHPSK-KGASSAYLENSK-a4-b1::3::xlink::6-a=57.02146	His-E6AP:77:x:His-E6AP:86	7.70341e+06	975.351	972.39	8.19444e+06	1460.58	1456.49	9.1324e+06	982.776	976.226	1.01226e+07	1954.4	1946.52	0
1565	T1	2	2	GASSAYLENSKGAPNNSCSEIK-ALELYKINAK-a11-b6::4::xlink::18-a=57.02146	His-E6AP:73:x:His-E6AP:97	1.01905e+07	1392.39	1402.97	1.06988e+07	1733.74	1749.32	1.0549e+07	1394.58	1405.19	1.0549e+07	1394.58	1405.19	0
1566	T2	2	2	GASSAYLENSKGAPNNSCSEIK-ALELYKINAK-a11-b6::4::xlink::18-a=57.02146	His-E6AP:73:x:His-E6AP:97	2.41322e+07	1421.52	1413.58	2.87609e+07	2470.84	2465.34	2.45805e+07	1425	1417.09	2.71742e+07	2123.4	2117.93	0
851	T1	2	2	ALELYKINAK-LLKAITYAK-a6-b3::4::xlink	His-E6AP:73:x:His-E6AP:860	3.28599e+07	1525.49	1538.72	5.16464e+07	3020.65	3053.05	5.67173e+07	1530.96	1544.3	8.50167e+07	3036.82	3069.43	0
852	T2	2	2	ALELYKINAK-LLKAITYAK-a6-b3::4::xlink	His-E6AP:73:x:His-E6AP:860	4.47192e+07	1554.68	1547.49	6.70661e+07	3079.26	3073.47	7.74016e+07	1557.13	1549.95	1.17327e+08	3089.77	3083.99	0
848	T1	2	2	ALELYKINAK-LLKAITYAK-a6-b3::3::xlink	His-E6AP:73:x:His-E6AP:860	4.75676e+07	1526.7	1539.21	8.15615e+07	3783.45	3820.35	7.51686e+07	1531.29	1544.63	1.14464e+08	3037.21	3069.83	0
849	T2	2	2	ALELYKINAK-LLKAITYAK-a6-b3::3::xlink	His-E6AP:73:x:His-E6AP:860	8.05804e+07	1552.06	1544.85	1.2797e+08	3075.56	3069.76	1.20042e+08	1557.36	1550.18	1.707e+08	3088.62	3082.85	0
832	T1	2	2	KGASSAYLENSK-ALELYKINAK-a1-b6::4::xlink	His-E6AP:73:x:His-E6AP:86	3.15533e+07	1299.21	1311.61	3.62854e+07	2593.35	2619.34	3.20377e+07	1305.42	1315.74	3.88594e+07	2925.21	2951.99	0
833	T2	2	2	KGASSAYLENSK-ALELYKINAK-a1-b6::4::xlink	His-E6AP:73:x:His-E6AP:86	5.40846e+07	1326.93	1322.36	6.96945e+07	2645.43	2638.79	4.74661e+07	1331.49	1325.67	6.485e+07	2958.73	2950.56	0
694	T1	2	2	ALELYKINAK-EKLKER-a6-b4::4::xlink	His-E6AP:73:x:His-E6AP:855	4.51243e+06	1119.02	1124.33	4.77801e+06	2223.83	2244.43	9.15475e+06	1109.43	1124.94	9.19886e+06	1382.4	1398.56	0
695	T2	2	2	ALELYKINAK-EKLKER-a6-b4::4::xlink	His-E6AP:73:x:His-E6AP:855	5.48414e+06	1130.1	1128.66	5.86166e+06	1692.22	1690.29	1.30859e+07	1130.49	1131.62	1.33379e+07	1412.5	1412.33	1
775	T1	2	2	ALELYKINAK-LCDPHPSKK-a6-b8::5::xlink::2-b=57.02146	His-E6AP:73:x:His-E6AP:85	2.05183e+07	1125.53	1132.21	2.46498e+07	2240.74	2261.57	2.18487e+07	1129.45	1136.14	2.60321e+07	2248.58	2269.53	0
776	T2	2	2	ALELYKINAK-LCDPHPSKK-a6-b8::5::xlink::2-b=57.02146	His-E6AP:73:x:His-E6AP:85	3.46203e+07	1140.69	1137.11	4.38361e+07	2275.63	2268.32	3.55705e+07	1143.69	1140.94	4.52489e+07	2282.46	2275.15	0
762	T1	2	2	ALELYKINAK-LCDPHPSKK-a6-b8::4::xlink::2-b=57.02146	His-E6AP:73:x:His-E6AP:85	5.35625e+07	1126.18	1133.03	6.65462e+07	2498.68	2518.7	5.92479e+07	1128.41	1135.45	7.29862e+07	2247.18	2268.1	0
763	T2	2	2	ALELYKINAK-LCDPHPSKK-a6-b8::4::xlink::2-b=57.02146	His-E6AP:73:x:His-E6AP:85	6.7187e+07	1141.05	1136.89	8.78711e+07	2248.69	2241.38	9.3715e+07	1145.54	1141.23	1.13744e+08	2284.61	2277.32	0
758	T1	2	2	ALELYKINAK-LCDPHPSKK-a6-b8::3::xlink::2-b=57.02146	His-E6AP:73:x:His-E6AP:85	2.50801e+07	1124.05	1131.35	2.75985e+07	2239.81	2260.62	2.76476e+07	1128.57	1135.74	3.06827e+07	2247.74	2268.67	0
759	T2	2	2	ALELYKINAK-LCDPHPSKK-a6-b8::3::xlink::2-b=57.02146	His-E6AP:73:x:His-E6AP:85	3.83236e+07	1140.62	1137.34	4.17114e+07	2275.78	2268.47	3.98152e+07	1144.16	1140.94	4.60236e+07	2282.92	2275.63	0
814	T1	2	2	ALELYKINAK-LKMIIAK-a6-b2::3::xlink	His-E6AP:73:x:His-E6AP:820	0	0	0	0	0	0	279531	758.438	766.559	279531	758.438	766.559	2
815	T2	2	2	ALELYKINAK-LKMIIAK-a6-b2::3::xlink	His-E6AP:73:x:His-E6AP:820	585814	1131.62	1130.93	598652	1514.2	1513.51	2.55823e+06	1544.05	1541.79	2.74799e+06	2311.08	2307.86	2
666	T1	2	2	ALELYKINAK-APVGGLGKLK-a6-b8::4::xlink	His-E6AP:73:x:His-E6AP:818	949618	1448.29	1459.97	949618	1448.29	1459.97	2.37965e+06	1088.93	1097.83	2.7504e+06	1442.66	1456.06	2
667	T2	2	2	ALELYKINAK-APVGGLGKLK-a6-b8::4::xlink	His-E6AP:73:x:His-E6AP:818	3.36471e+06	1476.37	1468.74	4.71864e+06	2555.02	2549.81	1.01678e+07	1482.66	1475.07	1.14094e+07	2565.31	2557.89	1
660	T1	2	2	ALELYKINAK-APVGGLGKLK-a6-b8::3::xlink	His-E6AP:73:x:His-E6AP:818	4.82526e+06	1447.32	1458.99	5.75936e+06	2151.91	2172.55	8.16226e+06	1445.5	1459.35	1.26077e+07	2506.26	2533.61	1
661	T2	2	2	ALELYKINAK-APVGGLGKLK-a6-b8::3::xlink	His-E6AP:73:x:His-E6AP:818	2.03812e+07	1475.22	1467.59	2.68044e+07	2553.89	2546.83	1.75432e+07	1483.23	1475.65	2.04022e+07	2926.55	2920.54	0
596	T1	2	2	ALELYKINAK-ALELYKINAK-a6-b6::4::xlink	His-E6AP:73:x:His-E6AP:73	1.58028e+07	1618.39	1633.47	1.58028e+07	1618.39	1633.47	2.13286e+07	1627.36	1644.53	2.36348e+07	3232.95	3268.78	0
597	T2	2	2	ALELYKINAK-ALELYKINAK-a6-b6::4::xlink	His-E6AP:73:x:His-E6AP:73	2.51539e+07	1645.74	1639.05	2.7154e+07	2457.45	2453.07	2.96499e+07	1649.95	1643.29	3.9911e+07	2873.79	2868.32	0
592	T1	2	2	ALELYKINAK-ALELYKINAK-a6-b6::3::xlink	His-E6AP:73:x:His-E6AP:73	2.08546e+07	1618.35	1633.43	2.09358e+07	2396.04	2415.93	2.03333e+07	1622.11	1637.27	2.14347e+07	2421.38	2446.31	0
593	T2	2	2	ALELYKINAK-ALELYKINAK-a6-b6::3::xlink	His-E6AP:73:x:His-E6AP:73	2.52675e+07	1655.66	1648.06	3.34919e+07	3284.85	3276.43	4.95386e+07	1648.94	1642.27	7.57898e+07	3279.91	3274.45	1
910	T1	2	2	LLKAITYAK-QFKAFR-a3-b3::4::xlink	His-E6AP:727:x:His-E6AP:860	6.19724e+06	1346.76	1364.52	6.19724e+06	1346.76	1364.52	6.36312e+06	1349.49	1367.29	6.36312e+06	1349.49	1367.29	0
911	T2	2	2	LLKAITYAK-QFKAFR-a3-b3::4::xlink	His-E6AP:727:x:His-E6AP:860	5.08756e+06	1374.35	1374.87	5.12941e+06	1718.52	1719.04	7.6225e+06	1378.71	1379.24	7.73546e+06	1724.19	1724.71	0
1168	T1	2	2	MIIAKNGPDTER-QFKAFR-a5-b3::4::xlink	His-E6AP:727:x:His-E6AP:825	1.36575e+07	1272.85	1289.92	1.36575e+07	1272.85	1289.92	1.7735e+07	1280.09	1295.56	1.78284e+07	1919.48	1941.32	0
1169	T2	2	2	MIIAKNGPDTER-QFKAFR-a5-b3::4::xlink	His-E6AP:727:x:His-E6AP:825	8.57907e+06	1296.53	1298.39	8.57907e+06	1296.53	1298.39	1.22548e+07	1302	1300.97	1.23361e+07	1626.16	1625.9	0
867	T1	2	2	LKMIIAK-QFKAFR-a2-b3::4::xlink	His-E6AP:727:x:His-E6AP:820	8.67414e+06	1323.63	1341.18	8.67414e+06	1323.63	1341.18	1.70854e+07	1328.27	1345.86	1.70854e+07	1328.27	1345.86	0
871	T2	2	2	LKMIIAK-QFKAFR-a2-b3::4::xlink	His-E6AP:727:x:His-E6AP:820	3.95884e+06	1346.1	1347.86	3.95884e+06	1346.1	1347.86	1.84056e+07	1351.1	1352.85	1.84056e+07	1351.1	1352.85	1
1315	T1	2	2	APVGGLGKLK-QFKAFR-a8-b3::3::xlink	His-E6AP:727:x:His-E6AP:818	4.81295e+07	1289.49	1306.72	4.81295e+07	1289.49	1306.72	5.84492e+07	1294.44	1311.71	5.85086e+07	1598.56	1617.48	0
1316	T2	2	2	APVGGLGKLK-QFKAFR-a8-b3::3::xlink	His-E6AP:727:x:His-E6AP:818	4.47703e+07	1314.36	1313.57	4.48593e+07	1970.43	1969.81	5.3926e+07	1320.57	1319.15	5.40052e+07	1649.27	1647.19	0
1260	T1	2	2	EFWEIVHSFTDEQKR-QFKAFR-a14-b3::5::xlink	His-E6AP:727:x:His-E6AP:798	8.22767e+06	1865.16	1886.32	1.35096e+07	3253.72	3291.47	6.33928e+06	937.503	947.597	1.00458e+07	1864.59	1885.2	1
1263	T2	2	2	EFWEIVHSFTDEQKR-QFKAFR-a14-b3::5::xlink	His-E6AP:727:x:His-E6AP:798	883446	1413.88	1416.05	883446	1413.88	1416.05	670540	945.418	943.958	670540	945.418	943.958	1
1357	T1	2	2	RGFHMVTNESPLKYLFRPEEIELLICGSR-QFKAFR-a13-b3::6::xlink::26-a=57.02146	His-E6AP:727:x:His-E6AP:743	2.70633e+08	2096.69	2122.02	3.29021e+08	4185.68	4234.34	2.75159e+08	2098.09	2122.71	3.3633e+08	4187.44	4236.14	0
1358	T2	2	2	RGFHMVTNESPLKYLFRPEEIELLICGSR-QFKAFR-a13-b3::6::xlink::26-a=57.02146	His-E6AP:727:x:His-E6AP:743	7.97167e+07	2125.29	2118.83	1.00687e+08	4241.24	4230.67	8.37218e+07	2125.36	2118.69	1.01774e+08	4241.9	4231.33	0
1353	T1	2	2	RGFHMVTNESPLKYLFRPEEIELLICGSR-QFKAFR-a13-b3::5::xlink::26-a=57.02146	His-E6AP:727:x:His-E6AP:743	9.39097e+07	2096.59	2121.08	1.15438e+08	4185.11	4233.75	1.56305e+08	2097.41	2122.15	1.78407e+08	4187.45	4236.15	0
1354	T2	2	2	RGFHMVTNESPLKYLFRPEEIELLICGSR-QFKAFR-a13-b3::5::xlink::26-a=57.02146	His-E6AP:727:x:His-E6AP:743	2.14404e+07	2125.07	2118.56	2.42935e+07	3184.76	3173.56	5.03186e+07	2125.59	2119.08	5.81932e+07	4241.09	4230.52	1
1605	T1	2	2	GFHMVTNESPLKYLFRPEEIELLICGSR-QFKAFR-a12-b3::6::xlink::25-a=57.02146	His-E6AP:727:x:His-E6AP:743	2.08671e+09	2204	2229.9	2.92392e+09	6581.37	6659.94	2.35521e+09	2211.48	2235.58	3.30771e+09	7143.21	7226.48	0
1606	T2	2	2	GFHMVTNESPLKYLFRPEEIELLICGSR-QFKAFR-a12-b3::6::xlink::25-a=57.02146	His-E6AP:727:x:His-E6AP:743	9.80431e+08	2244.04	2244.05	1.49742e+09	6693.61	6683.96	2.03202e+09	2244.78	2244.79	2.97797e+09	6703.35	6693.75	0
1603	T1	2	2	GFHMVTNESPLKYLFRPEEIELLICGSR-QFKAFR-a12-b3::5::xlink::25-a=57.02146	His-E6AP:727:x:His-E6AP:743	3.24317e+09	2224.81	2247.35	4.67129e+09	8254.78	8348.99	3.69083e+09	2219.14	2241.79	5.27488e+09	7702.66	7791.63	0
1604	T2	2	2	GFHMVTNESPLKYLFRPEEIELLICGSR-QFKAFR-a12-b3::5::xlink::25-a=57.02146	His-E6AP:727:x:His-E6AP:743	1.76776e+09	2243.38	2243.39	2.79173e+09	6693.86	6684.21	3.37526e+09	2245.08	2242.23	4.83922e+09	7258.15	7246.09	0
1601	T1	2	2	GFHMVTNESPLKYLFRPEEIELLICGSR-QFKAFR-a12-b3::4::xlink::25-a=57.02146	His-E6AP:727:x:His-E6AP:743	9.86709e+08	2211.07	2235.2	1.51005e+09	7139.51	7222.76	1.19019e+09	2205.27	2231.18	1.78124e+09	6587.97	6666.64	0
1602	T2	2	2	GFHMVTNESPLKYLFRPEEIELLICGSR-QFKAFR-a12-b3::4::xlink::25-a=57.02146	His-E6AP:727:x:His-E6AP:743	6.94744e+08	2242.59	2242.6	1.05689e+09	6692.58	6682.93	1.98207e+09	2245.93	2245.93	2.95958e+09	6705.66	6696.05	1
891	T1	2	2	LKMIIAK-SVEKQFK-a2-b4::4::xlink	His-E6AP:724:x:His-E6AP:820	4.77091e+06	1182.54	1198.75	4.77091e+06	1182.54	1198.75	7.3442e+06	1186.39	1202.64	7.3442e+06	1186.39	1202.64	0
892	T2	2	2	LKMIIAK-SVEKQFK-a2-b4::4::xlink	His-E6AP:724:x:His-E6AP:820	6.47974e+06	1203.26	1205.31	6.47974e+06	1203.26	1205.31	8.78053e+06	1207.01	1209.05	8.78053e+06	1207.01	1209.05	0
1625	T1	2	2	ALELYKINAK-SVEKQFK-a6-b4::4::xlink	His-E6AP:724:x:His-E6AP:73	2.35664e+07	1315.71	1333.19	2.35664e+07	1315.71	1333.19	2.23491e+07	1319.07	1336.57	2.23491e+07	1319.07	1336.57	0
1626	T2	2	2	ALELYKINAK-SVEKQFK-a6-b4::4::xlink	His-E6AP:724:x:His-E6AP:73	2.46923e+07	1342.01	1341.89	2.48431e+07	1676.46	1676.15	2.55955e+07	1345.3	1345.8	2.56667e+07	1682.04	1682.54	0
1568	T1	2	2	ALELYKINAK-SVEKQFK-a6-b4::3::xlink	His-E6AP:724:x:His-E6AP:73	3.2432e+07	1314.94	1332.41	3.2432e+07	1314.94	1332.41	4.35463e+07	1327.11	1338.55	4.36042e+07	1985.9	2005.23	0
1574	T2	2	2	ALELYKINAK-SVEKQFK-a6-b4::3::xlink	His-E6AP:724:x:His-E6AP:73	4.457e+07	1343.17	1342.47	4.53456e+07	1677.13	1677.82	4.9464e+07	1360.05	1353.23	4.98007e+07	2707.01	2698.92	0
937	T1	2	2	EFVNLYSDYILNKSVEK-QFKAFR-a13-b3::4::xlink	His-E6AP:720:x:His-E6AP:727	1.71415e+08	1935.17	1949.12	3.09464e+08	5272.4	5325.09	1.85148e+08	1937.95	1949.45	3.52689e+08	5759.34	5812.84	0
938	T2	2	2	EFVNLYSDYILNKSVEK-QFKAFR-a13-b3::4::xlink	His-E6AP:720:x:His-E6AP:727	1.3276e+08	1953.68	1944.52	2.33103e+08	4378.44	4368.56	1.44126e+08	1957.09	1948.98	2.53896e+08	5363.61	5350.45	0
935	T1	2	2	EFVNLYSDYILNKSVEK-QFKAFR-a13-b3::3::xlink	His-E6AP:720:x:His-E6AP:727	6.79496e+07	1916.52	1937.54	6.80649e+07	2392.4	2420.89	8.38617e+07	1925.34	1948.53	1.604e+08	4790.41	4847.33	1
936	T2	2	2	EFVNLYSDYILNKSVEK-QFKAFR-a13-b3::3::xlink	His-E6AP:720:x:His-E6AP:727	3.73224e+07	1947.68	1942.61	4.00788e+07	2432.32	2425.71	7.17043e+07	1961.22	1953.19	1.2275e+08	5843.06	5825.09	1
803	T1	2	2	KEFVNLYSDYILNK-LLKAITYAK-a1-b3::4::xlink	His-E6AP:707:x:His-E6AP:860	1.13383e+07	1850.25	1869.95	1.63974e+07	3682.97	3725.05	1.36487e+07	1853.83	1873.6	2.07054e+07	3688.79	3730.95	0
804	T2	2	2	KEFVNLYSDYILNK-LLKAITYAK-a1-b3::4::xlink	His-E6AP:707:x:His-E6AP:860	1.26955e+07	1881.66	1876.36	1.84763e+07	3750.37	3745.73	1.08543e+07	1884.77	1879.48	1.41837e+07	3756.16	3751.54	0
793	T1	2	2	KEFVNLYSDYILNK-APVGGLGKLK-a1-b8::4::xlink	His-E6AP:707:x:His-E6AP:818	2.00289e+07	1810.46	1829.36	3.60997e+07	3606.38	3647.32	2.04344e+07	1814.37	1833.35	3.62303e+07	3612.7	3653.74	0
794	T2	2	2	KEFVNLYSDYILNK-APVGGLGKLK-a1-b8::4::xlink	His-E6AP:707:x:His-E6AP:818	1.61742e+07	1841.68	1836.08	2.84938e+07	3211.63	3206.85	2.79469e+07	1845.29	1839.79	4.59011e+07	3676.43	3671.67	0
790	T1	2	2	KEFVNLYSDYILNK-APVGGLGKLK-a1-b8::3::xlink	His-E6AP:707:x:His-E6AP:818	1.80717e+07	1810.6	1829.51	2.74776e+07	3607.39	3648.34	2.00643e+07	1815.48	1833.9	3.13732e+07	4509.12	4559.5	0
791	T2	2	2	KEFVNLYSDYILNK-APVGGLGKLK-a1-b8::3::xlink	His-E6AP:707:x:His-E6AP:818	1.27625e+07	1842.36	1836.76	1.60003e+07	3212.22	3207.45	1.72903e+07	1848.91	1841	2.78017e+07	4590.8	4580.85	0
805	T1	2	2	KEFVNLYSDYILNK-QFKAFR-a1-b3::4::xlink	His-E6AP:707:x:His-E6AP:727	2.00111e+07	1822.85	1842	2.63509e+07	3629.69	3670.97	2.72713e+07	1825.71	1844.93	3.05869e+07	3635.82	3677.2	0
806	T2	2	2	KEFVNLYSDYILNK-QFKAFR-a1-b3::4::xlink	His-E6AP:707:x:His-E6AP:727	1.0412e+07	1852.88	1847.37	1.37621e+07	3690.42	3685.68	3.93853e+06	1845.17	1839.55	5.43556e+06	3224.52	3219.69	1
1454	T1	2	2	ENGDKIPITNENR-LLKAITYAK-a5-b3::4::xlink	His-E6AP:698:x:His-E6AP:860	1.67785e+07	1341.04	1354.91	1.7832e+07	2342.45	2367.19	1.8367e+07	1344.69	1356.95	1.9035e+07	3337.38	3370.14	0
1455	T2	2	2	ENGDKIPITNENR-LLKAITYAK-a5-b3::4::xlink	His-E6AP:698:x:His-E6AP:860	5.64218e+06	1366.59	1358.41	7.12606e+06	3398.52	3382.78	1.89008e+07	1378.98	1370.68	1.97393e+07	3422.33	3410.73	1
1423	T1	2	2	ENGDKIPITNENR-APVGGLGKLK-a5-b8::3::xlink	His-E6AP:698:x:His-E6AP:818	2.62588e+07	1275.04	1292.13	2.62588e+07	1275.04	1292.13	2.98239e+07	1283.28	1296.59	3.00761e+07	1922.53	1943.79	0
1424	T2	2	2	ENGDKIPITNENR-APVGGLGKLK-a5-b8::3::xlink	His-E6AP:698:x:His-E6AP:818	1.60935e+07	1298.64	1298.64	1.61493e+07	1622.52	1622.24	2.45638e+07	1302.34	1303.87	2.47264e+07	1628.16	1628.87	0
1470	T1	2	2	ENGDKIPITNENR-QFKAFR-a5-b3::3::xlink	His-E6AP:698:x:His-E6AP:727	1.18849e+07	1264.7	1281.69	1.18849e+07	1264.7	1281.69	1.60548e+07	1269.53	1286.57	1.60548e+07	1269.53	1286.57	0
1471	T2	2	2	ENGDKIPITNENR-QFKAFR-a5-b3::3::xlink	His-E6AP:698:x:His-E6AP:727	2.94762e+06	965.06	967.561	2.94762e+06	965.06	967.561	6.47255e+06	1290.53	1292.41	6.47255e+06	1290.53	1292.41	2
1503	T1	2	2	ENGDKIPITNENR-SVEKQFK-a5-b4::4::xlink	His-E6AP:698:x:His-E6AP:724	1.86532e+08	1139.16	1150.51	1.87393e+08	1706.65	1724.75	1.86517e+08	1148.15	1155.34	1.8838e+08	2566.18	2587.42	0
1504	T2	2	2	ENGDKIPITNENR-SVEKQFK-a5-b4::4::xlink	His-E6AP:698:x:His-E6AP:724	1.68528e+08	1160.36	1156.79	1.70522e+08	2315.01	2307.77	1.7505e+08	1164.37	1160.56	1.80464e+08	2896.94	2884.97	0
905	T1	2	2	EFVNLYSDYILNKSVEK-ENGDKIPITNENRK-a13-b5::4::xlink	His-E6AP:698:x:His-E6AP:720	9.70277e+07	1734.51	1752.12	1.01402e+08	3025.07	3060.1	1.07084e+08	1741.29	1758.47	1.14826e+08	4767.95	4819.71	0
906	T2	2	2	EFVNLYSDYILNKSVEK-ENGDKIPITNENRK-a13-b5::4::xlink	His-E6AP:698:x:His-E6AP:720	8.38625e+07	1767.54	1761.53	9.37667e+07	3520.84	3515.79	9.01924e+07	1778.27	1770.69	9.66782e+07	5304.6	5291.97	0
795	T1	2	2	KEFVNLYSDYILNK-ENGDKIPITNENR-a1-b5::4::xlink	His-E6AP:698:x:His-E6AP:707	2.07659e+09	1905.48	1920.22	2.88566e+09	7026.07	7097.68	1.56481e+09	1909.28	1917.98	1.6553e+09	6993.34	7060.05	0
796	T2	2	2	KEFVNLYSDYILNK-ENGDKIPITNENR-a1-b5::4::xlink	His-E6AP:698:x:His-E6AP:707	1.50245e+09	1936.09	1922.25	2.1066e+09	6674.01	6653.43	1.85066e+09	1934.34	1922.6	2.85685e+09	6223.89	6206.58	0
1587	T1	2	2	GASSAYLENSKGAPNNSCSEIK-MDNNAAAIKALELYK-a11-b9::4::xlink::18-a=57.02146	His-E6AP:67:x:His-E6AP:97	0	0	0	0	0	0	0	0	0	0	0	0	0
1588	T2	2	2	GASSAYLENSKGAPNNSCSEIK-MDNNAAAIKALELYK-a11-b9::4::xlink::18-a=57.02146	His-E6AP:67:x:His-E6AP:97	1.44602e+06	815.408	814.155	1.44602e+06	815.408	814.155	5.92465e+06	1639.03	1632.3	5.92465e+06	1639.03	1632.3	2
1152	T1	2	2	MDNNAAAIKALELYK-LLKAITYAK-a9-b3::4::xlink	His-E6AP:67:x:His-E6AP:860	3.16009e+07	1738.01	1755.47	5.98645e+07	3460.72	3499.52	3.82902e+07	1739.5	1756.99	5.81528e+07	3463.74	3502.58	0
1153	T2	2	2	MDNNAAAIKALELYK-LLKAITYAK-a9-b3::4::xlink	His-E6AP:67:x:His-E6AP:860	4.43858e+07	1771.55	1764.57	7.11157e+07	3970.75	3964.27	5.23951e+07	1772.88	1766.9	8.36225e+07	3534.18	3529.14	0
1150	T1	2	2	MDNNAAAIKALELYK-LLKAITYAK-a9-b3::3::xlink	His-E6AP:67:x:His-E6AP:860	1.00662e+07	1756.62	1774.47	1.46643e+07	3906.51	3948.01	1.3374e+07	1740.69	1758.2	2.29869e+07	3465.8	3504.67	0
1151	T2	2	2	MDNNAAAIKALELYK-LLKAITYAK-a9-b3::3::xlink	His-E6AP:67:x:His-E6AP:860	9.66979e+06	1766.54	1761.2	1.26772e+07	3523.49	3519.65	2.17078e+07	1772.18	1766.52	3.18078e+07	3533.08	3528.04	1
1136	T1	2	2	MDNNAAAIKALELYK-KGASSAYLENSK-a9-b1::4::xlink	His-E6AP:67:x:His-E6AP:86	1.4882e+07	1556.72	1568.77	2.51714e+07	4188.12	4227.23	1.57381e+07	1543.49	1556.5	3.02203e+07	4598.09	4642.9	0
1137	T2	2	2	MDNNAAAIKALELYK-KGASSAYLENSK-a9-b1::4::xlink	His-E6AP:67:x:His-E6AP:86	2.41614e+07	1573.71	1564.81	4.08779e+07	4261.21	4249.92	2.68193e+07	1602.62	1593.76	4.18573e+07	4691.41	4677.35	0
1145	T1	2	2	MDNNAAAIKALELYK-LCDPHPSKK-a9-b8::5::xlink::2-b=57.02146	His-E6AP:67:x:His-E6AP:85	8.36652e+06	1363.21	1373.21	1.36094e+07	2708.18	2735.93	1.30667e+07	1364.78	1374.8	2.07499e+07	2711.47	2739.26	0
1146	T2	2	2	MDNNAAAIKALELYK-LCDPHPSKK-a9-b8::5::xlink::2-b=57.02146	His-E6AP:67:x:His-E6AP:85	1.28762e+07	1389.21	1381.42	2.05227e+07	2761.76	2755.36	1.29817e+07	1391.57	1383.96	2.33437e+07	2766.59	2760.2	0
1143	T1	2	2	MDNNAAAIKALELYK-LCDPHPSKK-a9-b8::4::xlink::2-b=57.02146	His-E6AP:67:x:His-E6AP:85	7.22125e+06	1360.39	1370.33	1.10939e+07	2706.23	2733.93	9.22988e+06	1364.06	1374.07	1.37643e+07	3381.98	3413.4	0
1144	T2	2	2	MDNNAAAIKALELYK-LCDPHPSKK-a9-b8::4::xlink::2-b=57.02146	His-E6AP:67:x:His-E6AP:85	1.54641e+07	1391.9	1384.47	2.56013e+07	3109.83	3102.07	1.51912e+07	1393.08	1384.18	2.37667e+07	3458.66	3449.08	0
1122	T1	2	2	MDNNAAAIKALELYK-APVGGLGKLK-a9-b8::4::xlink	His-E6AP:67:x:His-E6AP:818	7.29076e+06	1684.43	1702.35	1.16631e+07	3360.4	3397.68	1.72752e+07	1689.05	1705.54	2.7134e+07	3367.93	3405.34	1
1124	T2	2	2	MDNNAAAIKALELYK-APVGGLGKLK-a9-b8::4::xlink	His-E6AP:67:x:His-E6AP:818	1.94783e+07	1718.82	1711.98	2.29591e+07	3852.54	3845.81	2.49008e+07	1728.78	1725.02	3.64266e+07	3866.68	3860.48	0
1132	T1	2	2	MDNNAAAIKALELYK-INAKLCDPHPSK-a9-b4::5::xlink::6-b=57.02146	His-E6AP:67:x:His-E6AP:77	1.72866e+07	1460.38	1473.23	1.836e+07	2549.76	2575.47	1.54542e+07	1462.44	1476.92	2.28104e+07	2919.16	2949.93	0
1133	T2	2	2	MDNNAAAIKALELYK-INAKLCDPHPSK-a9-b4::5::xlink::6-b=57.02146	His-E6AP:67:x:His-E6AP:77	3.05711e+07	1489.9	1483.42	4.00812e+07	2971.46	2965.4	3.87549e+07	1496.01	1489.58	5.61685e+07	2982.93	2976.89	0
1120	T1	2	2	MDNNAAAIKALELYK-ALELYKINAK-a9-b6::4::xlink	His-E6AP:67:x:His-E6AP:73	3.26483e+07	1810.95	1829.87	5.46115e+07	3607.73	3648.68	3.48206e+07	1813.63	1832.6	5.56296e+07	3614.39	3655.43	0
1121	T2	2	2	MDNNAAAIKALELYK-ALELYKINAK-a9-b6::4::xlink	His-E6AP:67:x:His-E6AP:73	3.57305e+07	1842.74	1837.32	5.9178e+07	3671.78	3667	3.61773e+07	1846.37	1840.79	5.59143e+07	3662.66	3657.93	0
857	T1	2	2	LKMIIAK-KLMGKK-a2-b1::4::xlink	His-E6AP:636:x:His-E6AP:820	1.24013e+06	1033.71	1046.26	1.29453e+06	1291.14	1306.83	5.54405e+06	1060.7	1054.81	5.84907e+06	2356.72	2364.71	1
858	T2	2	2	LKMIIAK-KLMGKK-a2-b1::4::xlink	His-E6AP:636:x:His-E6AP:820	2.43547e+06	1060.14	1052.33	2.58938e+06	1844.79	1839.14	1.36887e+07	1070.51	1062.25	1.44491e+07	2390.99	2379.5	1
472	T1	2	2	LEMIAMENPADLKK-MIIAKNGPDTER-a13-b5::4::xlink	His-E6AP:548:x:His-E6AP:825	7.70701e+06	1657.27	1671.35	8.47601e+06	2484.65	2506.95	8.55193e+06	1652.98	1668.75	8.55193e+06	1652.98	1668.75	0
474	T2	2	2	LEMIAMENPADLKK-MIIAKNGPDTER-a13-b5::4::xlink	His-E6AP:548:x:His-E6AP:825	2.7094e+06	1679.73	1675.11	2.8698e+06	2099.96	2094.9	1.0537e+06	1261.88	1255.93	1.06233e+06	1679.82	1671.32	2
1650	T1	2	2	LEMIAMENPADLKK-LKMIIAK-a13-b2::4::xlink	His-E6AP:548:x:His-E6AP:820	1.6663e+07	1711.78	1728.72	2.47037e+07	3412.9	3450.96	1.95743e+07	1713.83	1731.29	3.58033e+07	3417.93	3456.07	0
1651	T2	2	2	LEMIAMENPADLKK-LKMIIAK-a13-b2::4::xlink	His-E6AP:548:x:His-E6AP:820	8.77019e+06	1735.78	1730.48	1.31497e+07	3033.32	3026.69	9.72954e+06	1737.22	1732.49	1.41805e+07	3466.43	3461.24	0
1615	T1	2	2	LEMIAMENPADLKK-APVGGLGKLK-a13-b8::4::xlink	His-E6AP:548:x:His-E6AP:818	4.36304e+07	1664.98	1680.99	8.2157e+07	3706.81	3745.19	5.00642e+07	1668.6	1684.68	9.18213e+07	3327.08	3363.88	0
1616	T2	2	2	LEMIAMENPADLKK-APVGGLGKLK-a13-b8::4::xlink	His-E6AP:548:x:His-E6AP:818	3.61045e+07	1692.77	1687.69	6.61702e+07	3376.89	3371.56	3.87783e+07	1695.97	1691.07	7.28048e+07	3384.03	3378.72	0
1591	T1	2	2	LEMIAMENPADLKK-ALELYKINAK-a13-b6::4::xlink	His-E6AP:548:x:His-E6AP:73	3.49575e+07	1785.82	1803.78	3.78266e+07	3560.66	3599.3	1.98411e+07	1793.52	1812.09	2.00718e+07	2237.47	2261.96	0
1592	T2	2	2	LEMIAMENPADLKK-ALELYKINAK-a13-b6::4::xlink	His-E6AP:548:x:His-E6AP:73	1.01846e+07	1814.49	1809.02	1.28079e+07	4068.49	4062.73	1.05462e+07	1821.44	1815.88	1.34586e+07	3626.35	3621.5	0
504	T1	2	2	LEMIAMENPADLKK-QFKAFR-a13-b3::4::xlink	His-E6AP:548:x:His-E6AP:727	2.07206e+07	1673.79	1690.05	2.19186e+07	3337.94	3374.9	2.69688e+07	1679.59	1697.43	2.76889e+07	3338.89	3377.9	0
508	T2	2	2	LEMIAMENPADLKK-QFKAFR-a13-b3::4::xlink	His-E6AP:548:x:His-E6AP:727	8.60403e+06	1700.23	1697.76	9.14944e+06	2972.81	2968.02	9.59891e+06	1704.63	1701.51	1.02616e+07	2550.62	2549.57	0
800	T1	2	2	KEFVNLYSDYILNK-LEMIAMENPADLKK-a1-b13::4::xlink	His-E6AP:548:x:His-E6AP:707	2.11985e+08	1812.05	1830.99	3.43835e+08	3608.86	3649.83	2.33849e+08	1814.32	1833.3	3.81146e+08	3613.24	3654.28	0
801	T2	2	2	KEFVNLYSDYILNK-LEMIAMENPADLKK-a1-b13::4::xlink	His-E6AP:548:x:His-E6AP:707	1.6661e+08	1846.03	1840.61	2.69531e+08	3675.48	3670.7	1.861e+08	1847.29	1842.93	2.94456e+08	4144.88	4137.48	0
1016	T1	2	2	KPLIPFEEFINEPLNEVLEMDKDYTFFKVETENK-GFHMVTNESPLKYLFRPEEIELLICGSR-a28-b12::6::xlink::25-b=57.02146	His-E6AP:464:x:His-E6AP:743	9.7856e+08	2756.2	2790.1	1.73414e+09	6837.29	6927.18	9.80495e+08	2773.73	2805.03	1.6023e+09	8231.89	8338.52	0
1026	T2	2	2	KPLIPFEEFINEPLNEVLEMDKDYTFFKVETENK-GFHMVTNESPLKYLFRPEEIELLICGSR-a28-b12::6::xlink::25-b=57.02146	His-E6AP:464:x:His-E6AP:743	6.36729e+08	2789.93	2790.11	6.87351e+08	5563.24	5558.45	6.53777e+08	2820.03	2818.31	7.5003e+08	6993.48	6985.92	0
863	T1	2	2	KPLIPFEEFINEPLNEVLEMDKDYTFFK-APVGGLGKLK-a22-b8::5::xlink	His-E6AP:458:x:His-E6AP:818	7.36548e+08	2437.22	2465.33	9.61227e+08	7265.06	7355.27	8.07008e+08	2438.48	2466.59	1.066e+09	7268.82	7359.1	0
864	T2	2	2	KPLIPFEEFINEPLNEVLEMDKDYTFFK-APVGGLGKLK-a22-b8::5::xlink	His-E6AP:458:x:His-E6AP:818	6.14816e+08	2484.82	2484.35	8.85162e+08	7411.44	7403.37	6.46968e+08	2487.77	2487.3	9.58578e+08	7415.51	7407.45	0
977	T1	2	2	KPLIPFEEFINEPLNEVLEMDKDYTFFKVETENK-GFHMVTNESPLKYLFRPEEIELLICGSR-a22-b12::6::xlink::25-b=57.02146	His-E6AP:458:x:His-E6AP:743	9.81305e+08	2756.2	2790.1	1.73472e+09	6837.29	6927.18	6.52354e+08	2773.01	2804.3	1.09981e+09	8220.48	8326.88	0
988	T2	2	2	KPLIPFEEFINEPLNEVLEMDKDYTFFKVETENK-GFHMVTNESPLKYLFRPEEIELLICGSR-a22-b12::6::xlink::25-b=57.02146	His-E6AP:458:x:His-E6AP:743	6.36729e+08	2789.93	2790.11	6.87351e+08	5563.24	5558.45	6.44423e+08	2820.03	2818.31	7.36888e+08	6993.48	6985.92	0
885	T1	2	2	KPLIPFEEFINEPLNEVLEMDKDYTFFK-VETENKFSFMTCPFILNAVTK-a22-b6::5::xlink::12-b=57.02146	His-E6AP:458:x:His-E6AP:470	1.79983e+09	2761.98	2793.16	2.49699e+09	8224.8	8331.42	1.95515e+09	2763.19	2794.38	2.6089e+09	8233.03	8339.79	0
886	T2	2	2	KPLIPFEEFINEPLNEVLEMDKDYTFFK-VETENKFSFMTCPFILNAVTK-a22-b6::5::xlink::12-b=57.02146	His-E6AP:458:x:His-E6AP:470	1.38543e+09	2819.89	2818.77	2.44077e+09	8409.44	8403.61	1.33939e+09	2819.09	2817.97	2.22212e+09	8407.42	8401.58	0
861	T1	2	2	KPLIPFEEFINEPLNEVLEMDKDYTFFK-APVGGLGKLK-a1-b8::5::xlink	His-E6AP:437:x:His-E6AP:818	5.10209e+08	2489.24	2517.83	6.09095e+08	7419.3	7512.16	5.09688e+08	2489.71	2518.32	6.06638e+08	7422.18	7515.1	0
862	T2	2	2	KPLIPFEEFINEPLNEVLEMDKDYTFFK-APVGGLGKLK-a1-b8::5::xlink	His-E6AP:437:x:His-E6AP:818	4.89956e+08	2534.11	2531.77	6.70147e+08	7561.88	7554.18	5.50585e+08	2519.4	2515.28	8.2597e+08	7521.87	7514.27	0
877	T1	2	2	KPLIPFEEFINEPLNEVLEMDKDYTFFK-KEFVNLYSDYILNK-a1-b1::5::xlink	His-E6AP:437:x:His-E6AP:707	5.09164e+08	2656.39	2692.69	6.12179e+08	6603.18	6692.94	5.52645e+08	2656.78	2690.4	6.65894e+08	6605.45	6693.13	0
878	T2	2	2	KPLIPFEEFINEPLNEVLEMDKDYTFFK-KEFVNLYSDYILNK-a1-b1::5::xlink	His-E6AP:437:x:His-E6AP:707	3.97622e+08	2699.34	2699.24	6.07718e+08	6065.01	6056.8	5.08261e+08	2711.94	2711.09	7.61667e+08	7426.88	7419.36	0
875	T1	2	2	KPLIPFEEFINEPLNEVLEMDKDYTFFK-KEFVNLYSDYILNK-a1-b1::4::xlink	His-E6AP:437:x:His-E6AP:707	7.01924e+07	2642.39	2677.88	7.09058e+07	3952.57	4002.91	1.09813e+08	2645.33	2680.87	1.10828e+08	3301.32	3349.05	0
876	T2	2	2	KPLIPFEEFINEPLNEVLEMDKDYTFFK-KEFVNLYSDYILNK-a1-b1::4::xlink	His-E6AP:437:x:His-E6AP:707	5.19158e+07	2696.17	2695.32	5.90405e+07	4713.13	4708.03	6.37775e+07	2697.19	2695.46	6.6009e+07	4715.73	4710.63	0
883	T1	2	2	KPLIPFEEFINEPLNEVLEMDKDYTFFK-VETENKFSFMTCPFILNAVTK-a1-b6::5::xlink::12-b=57.02146	His-E6AP:437:x:His-E6AP:470	1.65259e+07	3031.05	3066.56	2.49903e+07	8998.94	9117.36	1.91491e+07	3026.99	3067.33	2.51065e+07	8251.67	8363.47	0
884	T2	2	2	KPLIPFEEFINEPLNEVLEMDKDYTFFK-VETENKFSFMTCPFILNAVTK-a1-b6::5::xlink::12-b=57.02146	His-E6AP:437:x:His-E6AP:470	3.66197e+07	3052.13	3053.69	4.64183e+07	6072.08	6069.53	1.42992e+07	3048.67	3048.38	2.09145e+07	6076.2	6073.6	1
752	T1	2	2	DYTFFKVETENKFSFMTCPFILNAVTK-KPLIPFEEFINEPLNEVLEMDK-a6-b1::5::xlink::18-a=57.02146	His-E6AP:437:x:His-E6AP:464	1.2055e+06	3010.95	3048.08	1.85717e+06	7472.93	7577.46	2.21679e+07	2982.89	3025.32	2.28077e+07	5947.68	6033.22	1
753	T2	2	2	DYTFFKVETENKFSFMTCPFILNAVTK-KPLIPFEEFINEPLNEVLEMDK-a6-b1::5::xlink::18-a=57.02146	His-E6AP:437:x:His-E6AP:464	723690	3028.06	3024.36	911217	3785.3	3779.75	1.12569e+07	3039.69	3041.14	1.33127e+07	6062.35	6059.68	1
1361	T1	2	2	RGFHMVTNESPLKYLFRPEEIELLICGSR-VDPLETELGVKTLDCR-a13-b11::6::xlink::26-a=57.02146:15-b=57.02146	His-E6AP:431:x:His-E6AP:743	5.63329e+08	2249.13	2278.55	7.56314e+08	4494.67	4549.78	1.28929e+08	2249.52	2277.06	1.28929e+08	2249.52	2277.06	1
1362	T2	2	2	RGFHMVTNESPLKYLFRPEEIELLICGSR-VDPLETELGVKTLDCR-a13-b11::6::xlink::26-a=57.02146:15-b=57.02146	His-E6AP:431:x:His-E6AP:743	1.46707e+08	2290.34	2287.09	1.48937e+08	3433.81	3427.81	2.02852e+07	2288.55	2282.55	2.02852e+07	2288.55	2282.55	1
1359	T1	2	2	RGFHMVTNESPLKYLFRPEEIELLICGSR-VDPLETELGVKTLDCR-a13-b11::5::xlink::26-a=57.02146:15-b=57.02146	His-E6AP:431:x:His-E6AP:743	2.13439e+08	2252.46	2279.63	3.69978e+08	4499.36	4554.58	2.37586e+08	2257.05	2283.13	4.29831e+08	5069.39	5130.22	0
1360	T2	2	2	RGFHMVTNESPLKYLFRPEEIELLICGSR-VDPLETELGVKTLDCR-a13-b11::5::xlink::26-a=57.02146:15-b=57.02146	His-E6AP:431:x:His-E6AP:743	1.20147e+08	2292.89	2287.9	1.87999e+08	4581.22	4572.14	1.26708e+08	2294.51	2290.37	2.11547e+08	4584.93	4575.87	0
1613	T1	2	2	GFHMVTNESPLKYLFRPEEIELLICGSR-VDPLETELGVKTLDCR-a12-b11::6::xlink::25-a=57.02146:15-b=57.02146	His-E6AP:431:x:His-E6AP:743	1.59421e+09	2374.7	2402.22	2.29278e+09	7080.01	7167.05	1.66512e+09	2380.84	2407.34	2.41501e+09	7683.26	7776.13	0
1614	T2	2	2	GFHMVTNESPLKYLFRPEEIELLICGSR-VDPLETELGVKTLDCR-a12-b11::6::xlink::25-a=57.02146:15-b=57.02146	His-E6AP:431:x:His-E6AP:743	7.39065e+08	2413.01	2410.73	1.16867e+09	6010.39	6003.77	7.62434e+08	2423.2	2422.86	1.20703e+09	7224.5	7216.02	0
1611	T1	2	2	GFHMVTNESPLKYLFRPEEIELLICGSR-VDPLETELGVKTLDCR-a12-b11::5::xlink::25-a=57.02146:15-b=57.02146	His-E6AP:431:x:His-E6AP:743	2.06834e+09	2383.76	2409.95	3.16542e+09	8276.64	8376.84	2.26283e+09	2376.04	2403.56	3.44368e+09	7085.32	7172.46	0
1612	T2	2	2	GFHMVTNESPLKYLFRPEEIELLICGSR-VDPLETELGVKTLDCR-a12-b11::5::xlink::25-a=57.02146:15-b=57.02146	His-E6AP:431:x:His-E6AP:743	1.32387e+09	2421.17	2420.83	2.1829e+09	7220.19	7211.7	1.41568e+09	2422.64	2422.3	2.34999e+09	7224.82	7216.35	0
1609	T1	2	2	GFHMVTNESPLKYLFRPEEIELLICGSR-VDPLETELGVKTLDCR-a12-b11::4::xlink::25-a=57.02146:15-b=57.02146	His-E6AP:431:x:His-E6AP:743	5.41771e+08	2373.95	2401.46	6.92174e+08	7080.19	7167.25	5.6512e+08	2375.15	2402.66	7.30346e+08	7087.15	7174.34	0
1610	T2	2	2	GFHMVTNESPLKYLFRPEEIELLICGSR-VDPLETELGVKTLDCR-a12-b11::4::xlink::25-a=57.02146:15-b=57.02146	His-E6AP:431:x:His-E6AP:743	2.6466e+08	2404.59	2399.8	3.33783e+08	5403.68	5393.33	3.13162e+08	2405.47	2399.85	3.94396e+08	4803.43	4795.3	0
1567	T1	2	2	VDPLETELGVKTLDCR-ALELYKINAK-a11-b6::4::xlink::15-a=57.02146	His-E6AP:431:x:His-E6AP:73	3.4401e+07	1848.33	1867.99	5.33699e+07	3680.36	3722.38	4.29157e+07	1853.01	1872.39	7.09736e+07	4150.91	4197.75	0
1573	T2	2	2	VDPLETELGVKTLDCR-ALELYKINAK-a11-b6::4::xlink::15-a=57.02146	His-E6AP:431:x:His-E6AP:73	2.10318e+07	1880	1874.7	2.32756e+07	3748.31	3743.66	2.98118e+07	1883.1	1877.81	4.4741e+07	3753.63	3748.99	0
879	T1	2	2	KPLIPFEEFINEPLNEVLEMDKDYTFFK-VDPLETELGVKTLDCR-a1-b11::5::xlink::15-b=57.02146	His-E6AP:431:x:His-E6AP:437	7.99392e+08	2674.64	2705	1.08658e+09	7978.02	8080.46	7.94143e+08	2674.98	2705.34	1.04526e+09	7980.01	8082.49	0
880	T2	2	2	KPLIPFEEFINEPLNEVLEMDKDYTFFK-VDPLETELGVKTLDCR-a1-b11::5::xlink::15-b=57.02146	His-E6AP:431:x:His-E6AP:437	4.55676e+08	2720.96	2719.11	7.14674e+08	6783.47	6775.37	4.16756e+08	2720.63	2719.21	5.96796e+08	6783.15	6775.05	0
1350	T1	2	2	RGFHMVTNESPLKYLFRPEEIELLICGSR-NKKGPR-a13-b3::6::xlink::26-a=57.02146	His-E6AP:417:x:His-E6AP:743	3.49904e+07	2137.17	2165.17	3.74698e+07	2667.24	2701.57	2.46977e+07	2146.38	2171.99	2.46977e+07	2146.38	2171.99	0
1352	T2	2	2	RGFHMVTNESPLKYLFRPEEIELLICGSR-NKKGPR-a13-b3::6::xlink::26-a=57.02146	His-E6AP:417:x:His-E6AP:743	3.2962e+07	2170.59	2166.83	3.2962e+07	2170.59	2166.83	3.83877e+06	1628.7	1625.97	3.83877e+06	1628.7	1625.97	2
1348	T1	2	2	RGFHMVTNESPLKYLFRPEEIELLICGSR-NKKGPR-a13-b3::5::xlink::26-a=57.02146	His-E6AP:417:x:His-E6AP:743	1.23865e+08	2146.66	2175.35	1.31721e+08	3748.23	3793.7	4.95945e+07	2144.16	2172.3	5.35328e+07	3210.19	3248.72	1
1349	T2	2	2	RGFHMVTNESPLKYLFRPEEIELLICGSR-NKKGPR-a13-b3::5::xlink::26-a=57.02146	His-E6AP:417:x:His-E6AP:743	3.93435e+07	2172.26	2169.64	4.01375e+07	2711.7	2705.51	1.39501e+07	2176.73	2169.99	1.44309e+07	2717.7	2711.54	1
1649	T1	2	2	VDPLETELGVKTLDCR-NKKGPR-a11-b2::5::xlink::15-a=57.02146	His-E6AP:416:x:His-E6AP:431	3.62001e+06	1305.56	1317.32	3.86571e+06	2280.14	2304.12	1.29453e+06	1295.53	1307.54	1.38137e+06	1621.38	1637.47	1
1659	T2	2	2	VDPLETELGVKTLDCR-NKKGPR-a11-b2::5::xlink::15-a=57.02146	His-E6AP:416:x:His-E6AP:431	530862	1328.7	1323.51	582175	1658.16	1654.37	668739	995.582	995.918	762064	1326.33	1326.03	1
1304	T1	2	2	NLVNDDDAIVAASKCLK-KGASSAYLENSK-a14-b1::4::xlink::15-a=57.02146	His-E6AP:369:x:His-E6AP:86	5.65477e+07	1497.8	1509.62	1.03574e+08	3342.72	3376.33	6.9813e+07	1495.95	1508.58	1.20941e+08	2970.4	3002.01	0
1305	T2	2	2	NLVNDDDAIVAASKCLK-KGASSAYLENSK-a14-b1::4::xlink::15-a=57.02146	His-E6AP:369:x:His-E6AP:86	6.88438e+07	1522.49	1515.12	1.21069e+08	3025.33	3019.42	7.59085e+07	1524.73	1518.33	1.36405e+08	3413.84	3405.07	0
1311	T1	2	2	NLVNDDDAIVAASKCLK-LCDPHPSKK-a14-b8::5::xlink::15-a=57.02146:2-b=57.02146	His-E6AP:369:x:His-E6AP:85	7.57277e+07	1326.99	1335.44	1.34197e+08	2961.26	2989.7	8.25343e+07	1320	1329.33	1.46265e+08	2627.54	2654.07	0
1312	T2	2	2	NLVNDDDAIVAASKCLK-LCDPHPSKK-a14-b8::5::xlink::15-a=57.02146:2-b=57.02146	His-E6AP:369:x:His-E6AP:85	7.05229e+07	1341.83	1335.34	1.26799e+08	2673.91	2667.33	7.75872e+07	1345.22	1338.69	1.41077e+08	2679.82	2673.25	0
1309	T1	2	2	NLVNDDDAIVAASKCLK-LCDPHPSKK-a14-b8::4::xlink::15-a=57.02146:2-b=57.02146	His-E6AP:369:x:His-E6AP:85	6.79109e+07	1316.91	1326.37	1.25046e+08	2622.84	2649.29	8.40513e+07	1318.93	1328.26	1.47991e+08	2626.79	2653.3	0
1310	T2	2	2	NLVNDDDAIVAASKCLK-LCDPHPSKK-a14-b8::4::xlink::15-a=57.02146:2-b=57.02146	His-E6AP:369:x:His-E6AP:85	7.78974e+07	1342.01	1336.04	1.43444e+08	2674.47	2667.88	8.43195e+07	1345.55	1338.82	1.53069e+08	2680.75	2674.18	0
1307	T1	2	2	NLVNDDDAIVAASKCLK-LCDPHPSKK-a14-b8::3::xlink::15-a=57.02146:2-b=57.02146	His-E6AP:369:x:His-E6AP:85	1.96462e+07	1315.45	1325	3.09098e+07	2620.91	2647.33	2.46539e+07	1319.06	1328.89	4.02946e+07	2627.96	2654.48	0
1308	T2	2	2	NLVNDDDAIVAASKCLK-LCDPHPSKK-a14-b8::3::xlink::15-a=57.02146:2-b=57.02146	His-E6AP:369:x:His-E6AP:85	1.70489e+07	1341.71	1335.59	2.68921e+07	2673.81	2667.23	1.91063e+07	1344.94	1338.02	3.25452e+07	2679.69	2673.12	0
1595	T1	2	2	GFHMVTNESPLKYLFRPEEIELLICGSR-NLVNDDDAIVAASKCLK-a12-b14::6::xlink::25-a=57.02146:15-b=57.02146	His-E6AP:369:x:His-E6AP:743	9.73416e+08	2348.48	2375.59	9.73416e+08	2348.48	2375.59	3.78028e+08	2340.15	2369.51	3.78381e+08	2924.49	2961.31	1
1596	T2	2	2	GFHMVTNESPLKYLFRPEEIELLICGSR-NLVNDDDAIVAASKCLK-a12-b14::6::xlink::25-a=57.02146:15-b=57.02146	His-E6AP:369:x:His-E6AP:743	1.12586e+06	1193.17	1191.62	1.12586e+06	1193.17	1191.62	0	0	0	0	0	0	2
1288	T1	2	2	NLVNDDDAIVAASKCLK-ALELYKINAK-a14-b6::4::xlink::15-a=57.02146	His-E6AP:369:x:His-E6AP:73	1.85663e+08	1758.9	1773.85	3.43377e+08	3935.56	3976.43	2.11719e+08	1761.38	1776.38	3.80515e+08	3941.68	3982.64	0
1289	T2	2	2	NLVNDDDAIVAASKCLK-ALELYKINAK-a14-b6::4::xlink::15-a=57.02146	His-E6AP:369:x:His-E6AP:73	2.04603e+08	1784.9	1779.28	3.15621e+08	3558.28	3553.28	2.31633e+08	1788.47	1783.61	3.794e+08	4013.85	4006.19	0
1286	T1	2	2	NLVNDDDAIVAASKCLK-ALELYKINAK-a14-b6::3::xlink::15-a=57.02146	His-E6AP:369:x:His-E6AP:73	5.96565e+07	1753.93	1771.72	1.0906e+08	3491.14	3530.39	6.94134e+07	1756.71	1774.55	1.28729e+08	3930.01	3975.7	0
1287	T2	2	2	NLVNDDDAIVAASKCLK-ALELYKINAK-a14-b6::3::xlink::15-a=57.02146	His-E6AP:369:x:His-E6AP:73	7.38095e+07	1785.47	1779.81	1.13317e+08	3558.27	3553.28	8.68066e+07	1788.8	1782.9	1.31072e+08	3563.86	3558.88	0
1313	T1	2	2	NLVNDDDAIVAASKCLK-LEMIAMENPADLKK-a14-b13::4::xlink::15-a=57.02146	His-E6AP:369:x:His-E6AP:548	2.75581e+07	1883.06	1903.41	2.75581e+07	1883.06	1903.41	2.2329e+07	1884.92	1905.32	2.2329e+07	1884.92	1905.32	0
1314	T2	2	2	NLVNDDDAIVAASKCLK-LEMIAMENPADLKK-a14-b13::4::xlink::15-a=57.02146	His-E6AP:369:x:His-E6AP:548	6.7988e+06	960.028	955.009	6.7988e+06	960.028	955.009	8.39465e+06	1918.73	1913.56	8.39465e+06	1918.73	1913.56	1
502	T1	2	2	VETENKFSFMTCPFILNAVTK-NLVNDDDAIVAASKCLK-a6-b14::4::xlink::12-a=57.02146:15-b=57.02146	His-E6AP:369:x:His-E6AP:470	1.65326e+08	2222.2	2248.55	1.80994e+08	5543.02	5609.87	1.67254e+08	2225.62	2251.72	1.81524e+08	4440.98	4494.06	0
509	T2	2	2	VETENKFSFMTCPFILNAVTK-NLVNDDDAIVAASKCLK-a6-b14::4::xlink::12-a=57.02146:15-b=57.02146	His-E6AP:369:x:His-E6AP:470	1.23323e+08	2263.81	2262.23	1.30181e+08	5075.83	5071.68	1.73004e+08	2266.23	2264.82	1.7969e+08	4521.77	4515.61	0
1317	T1	2	2	NLVNDDDAIVAASKCLK-NKKGPR-a14-b2::5::xlink::15-a=57.02146	His-E6AP:369:x:His-E6AP:416	6.24229e+06	1230.9	1241.12	9.84899e+06	2144.39	2166.64	1.42672e+06	1237.66	1245.16	1.42672e+06	1237.66	1245.16	1
1318	T2	2	2	NLVNDDDAIVAASKCLK-NKKGPR-a14-b2::5::xlink::15-a=57.02146	His-E6AP:369:x:His-E6AP:416	4.18605e+06	1257.79	1248.95	5.12151e+06	2498.51	2491.65	2.97162e+06	1251.41	1242.59	3.01772e+06	1547.59	1538.29	0
1198	T1	2	2	MMETFQQLITYKVISNEFNSR-LCDPHPSKK-a12-b8::5::xlink::2-b=57.02146	His-E6AP:346:x:His-E6AP:85	1.94318e+07	1932.64	1953.98	1.94318e+07	1932.64	1953.98	3.16553e+07	1935.41	1956.81	3.22101e+07	2893.89	2927.34	0
1199	T2	2	2	MMETFQQLITYKVISNEFNSR-LCDPHPSKK-a12-b8::5::xlink::2-b=57.02146	His-E6AP:346:x:His-E6AP:85	1.23443e+07	1963.01	1958.09	1.23443e+07	1963.01	1958.09	1.7014e+07	1966.09	1961.18	1.7014e+07	1966.09	1961.18	0
1187	T1	2	2	MMETFQQLITYKVISNEFNSR-ALELYKINAK-a12-b6::4::xlink	His-E6AP:346:x:His-E6AP:73	3.3095e+08	2231.42	2255.8	4.54889e+08	5555.77	5623.09	2.17399e+08	2247.19	2273.5	2.53968e+08	4473.52	4527.21	0
1188	T2	2	2	MMETFQQLITYKVISNEFNSR-ALELYKINAK-a12-b6::4::xlink	His-E6AP:346:x:His-E6AP:73	2.1533e+08	2268.42	2268.38	3.28083e+08	5086.88	5081.17	2.84606e+08	2270.8	2270.75	4.11831e+08	5092.12	5086.41	0
1191	T1	2	2	MMETFQQLITYKVISNEFNSR-ENGDKIPITNENR-a12-b5::4::xlink	His-E6AP:346:x:His-E6AP:698	3.35588e+06	1600.66	1619.16	3.5518e+06	2133.74	2158.58	2.17583e+06	1071.88	1084.57	2.56147e+06	1606.32	1625.43	1
1192	T2	2	2	MMETFQQLITYKVISNEFNSR-ENGDKIPITNENR-a12-b5::4::xlink	His-E6AP:346:x:His-E6AP:698	0	0	0	0	0	0	673725	539.433	539.999	673725	539.433	539.999	2
1200	T1	2	2	MMETFQQLITYKVISNEFNSR-LEMIAMENPADLKK-a12-b13::4::xlink	His-E6AP:346:x:His-E6AP:548	7.97449e+07	2293	2320.22	8.01581e+07	2865.63	2898.79	1.10259e+08	2309.41	2336.3	1.24961e+08	5178	5238.11	0
1201	T2	2	2	MMETFQQLITYKVISNEFNSR-LEMIAMENPADLKK-a12-b13::4::xlink	His-E6AP:346:x:His-E6AP:548	3.31237e+07	2336.36	2333.52	3.31237e+07	2336.36	2333.52	3.48685e+07	2337.48	2334.65	3.48685e+07	2337.48	2334.65	0
1222	T1	2	2	MMETFQQLITYKVISNEFNSR-VDPLETELGVKTLDCR-a12-b11::4::xlink::15-b=57.02146	His-E6AP:346:x:His-E6AP:431	3.22418e+07	2344.82	2374.37	3.22418e+07	2344.82	2374.37	5.7563e+07	2352.99	2380.19	5.91321e+07	3527.12	3569.21	0
1223	T2	2	2	MMETFQQLITYKVISNEFNSR-VDPLETELGVKTLDCR-a12-b11::4::xlink::15-b=57.02146	His-E6AP:346:x:His-E6AP:431	1.09145e+06	1208.38	1207.38	1.49455e+06	2401.52	2400.37	1.51712e+06	1175.52	1176.28	1.51712e+06	1175.52	1176.28	1
1220	T1	2	2	MMETFQQLITYKVISNEFNSR-NLVNDDDAIVAASKCLK-a12-b14::4::xlink::15-b=57.02146	His-E6AP:346:x:His-E6AP:369	1.91914e+08	2279.3	2302.88	2.2585e+08	6801.15	6878.9	2.28162e+08	2280.59	2304.21	2.61532e+08	6808.12	6883.6	0
1221	T2	2	2	MMETFQQLITYKVISNEFNSR-NLVNDDDAIVAASKCLK-a12-b14::4::xlink::15-b=57.02146	His-E6AP:346:x:His-E6AP:369	1.01356e+08	2306.74	2306.04	1.04945e+08	4031.82	4028.37	1.23116e+08	2309.24	2308.53	1.25838e+08	3458.48	3457.38	0
1213	T1	2	2	MMETFQQLITYKVISNEFNSR-MMETFQQLITYKVISNEFNSR-a12-b12::4::xlink	His-E6AP:346:x:His-E6AP:346	786384	1299.21	1316.9	786384	1299.21	1316.9	0	0	0	0	0	0	2
1214	T2	2	2	MMETFQQLITYKVISNEFNSR-MMETFQQLITYKVISNEFNSR-a12-b12::4::xlink	His-E6AP:346:x:His-E6AP:346	0	0	0	0	0	0	0	0	0	0	0	0	0
1035	T1	2	2	LWSKYNADQIR-APVGGLGKLK-a4-b8::4::xlink	His-E6AP:326:x:His-E6AP:818	3.75394e+06	696.183	704.894	3.75394e+06	696.183	704.894	2.69205e+06	1372.76	1388.75	2.69205e+06	1372.76	1388.75	1
1036	T2	2	2	LWSKYNADQIR-APVGGLGKLK-a4-b8::4::xlink	His-E6AP:326:x:His-E6AP:818	1.35297e+06	711.345	712.364	1.35297e+06	711.345	712.364	396017	355.035	356.054	396017	355.035	356.054	2
1032	T1	2	2	LWSKYNADQIR-ALELYKINAK-a4-b6::4::xlink	His-E6AP:326:x:His-E6AP:73	1.49968e+07	1585.41	1601.48	2.05358e+07	2757.66	2788.09	1.33135e+07	1596.23	1610.87	2.12448e+07	3163.22	3197.72	0
1034	T2	2	2	LWSKYNADQIR-ALELYKINAK-a4-b6::4::xlink	His-E6AP:326:x:His-E6AP:73	1.08395e+07	1615.73	1609.57	1.32024e+07	2812.47	2807.57	1.73186e+07	1623.47	1616.66	2.44188e+07	3224.39	3218.85	0
1210	T1	2	2	MMETFQQLITYKVISNEFNSR-LWSKYNADQIR-a12-b4::4::xlink	His-E6AP:326:x:His-E6AP:346	7.5992e+07	2225.09	2251.19	9.52518e+07	4441.41	4494.5	8.12874e+07	2228.18	2254.31	1.05281e+08	4446.63	4499.79	0
1211	T2	2	2	MMETFQQLITYKVISNEFNSR-LWSKYNADQIR-a12-b4::4::xlink	His-E6AP:326:x:His-E6AP:346	1.98033e+07	2258.78	2258.13	2.33243e+07	3386.39	3382.6	2.93103e+07	2266.26	2264.85	3.5673e+07	3957.68	3953.89	0
975	T1	2	2	LPLAAQGKLIR-LCDPHPSKK-a8-b8::5::xlink::2-b=57.02146	His-E6AP:319:x:His-E6AP:85	3.04801e+06	1113.78	1124.58	3.26312e+06	1945.1	1964.54	5.7604e+06	1117.87	1127.37	5.96295e+06	1951.64	1970.41	0
976	T2	2	2	LPLAAQGKLIR-LCDPHPSKK-a8-b8::5::xlink::2-b=57.02146	His-E6AP:319:x:His-E6AP:85	6.92909e+06	1131.78	1130.21	8.25987e+06	2259.8	2252.45	6.63165e+06	1135.97	1132.17	8.59353e+06	2265.95	2258.62	0
973	T1	2	2	LPLAAQGKLIR-LCDPHPSKK-a8-b8::4::xlink::2-b=57.02146	His-E6AP:319:x:His-E6AP:85	1.25329e+07	1117.12	1124.44	1.5003e+07	2224.91	2245.5	1.94385e+07	1117.93	1126.98	1.99817e+07	1950.9	1970.29	0
974	T2	2	2	LPLAAQGKLIR-LCDPHPSKK-a8-b8::4::xlink::2-b=57.02146	His-E6AP:319:x:His-E6AP:85	1.86495e+07	1131.67	1130.22	2.45189e+07	2259.7	2252.35	2.30092e+07	1136.83	1133.29	3.06958e+07	2267.8	2260.47	0
959	T1	2	2	LPLAAQGKLIR-APVGGLGKLK-a8-b8::4::xlink	His-E6AP:319:x:His-E6AP:818	5.70528e+06	1067.75	1075.72	6.29913e+06	1416.07	1428.91	8.23409e+06	1411.11	1426.48	8.57461e+06	1758.87	1779.29	1
960	T2	2	2	LPLAAQGKLIR-APVGGLGKLK-a8-b8::4::xlink	His-E6AP:319:x:His-E6AP:818	7.07546e+06	1447.08	1440.36	1.07939e+07	2159.35	2152.84	4.24562e+06	1092.74	1085.91	5.95566e+06	2162.51	2155.87	1
1206	T1	2	2	EFWEIVHSFTDEQKR-LPLAAQGKLIR-a14-b8::4::xlink	His-E6AP:319:x:His-E6AP:798	5.10138e+07	1927.94	1949.19	5.42155e+07	3362.14	3400.28	4.84826e+07	1930.87	1952.17	5.77487e+07	2889.58	2921.65	0
1209	T2	2	2	EFWEIVHSFTDEQKR-LPLAAQGKLIR-a14-b8::4::xlink	His-E6AP:319:x:His-E6AP:798	1.08976e+07	1958.08	1953.13	1.08976e+07	1958.08	1953.13	7.60454e+06	982.023	977.075	8.46697e+06	1469.15	1464.87	1
956	T1	2	2	LPLAAQGKLIR-ALELYKINAK-a8-b6::4::xlink	His-E6AP:319:x:His-E6AP:73	3.59019e+07	1590.88	1605.42	5.69035e+07	3151.07	3185.4	4.04525e+07	1595.76	1610.39	7.32288e+07	3158.51	3192.96	0
957	T2	2	2	LPLAAQGKLIR-ALELYKINAK-a8-b6::4::xlink	His-E6AP:319:x:His-E6AP:73	4.44679e+07	1618.45	1611.61	7.66113e+07	3210.21	3204.65	5.01551e+07	1623.51	1616.7	8.69448e+07	3216.88	3211.35	0
989	T1	2	2	LPLAAQGKLIR-SVEKQFK-a8-b4::4::xlink	His-E6AP:319:x:His-E6AP:724	1.6919e+07	1308.09	1318.65	1.73524e+07	2608.47	2634.7	2.11397e+07	1304.27	1321.64	2.11397e+07	1304.27	1321.64	0
990	T2	2	2	LPLAAQGKLIR-SVEKQFK-a8-b4::4::xlink	His-E6AP:319:x:His-E6AP:724	1.7638e+07	1326.75	1325.47	1.80355e+07	2319.41	2316.68	1.7963e+07	1333.3	1330.36	1.82249e+07	2329.1	2326.41	0
455	T1	2	2	LEMIAMENPADLKK-LPLAAQGKLIR-a13-b8::4::xlink	His-E6AP:319:x:His-E6AP:548	7.4612e+07	1765.38	1783.39	1.09397e+08	3511.43	3550.99	8.91726e+07	1769.45	1787.55	1.15847e+08	3518.53	3558.21	0
456	T2	2	2	LEMIAMENPADLKK-LPLAAQGKLIR-a13-b8::4::xlink	His-E6AP:319:x:His-E6AP:548	5.81219e+07	1794.26	1788.39	7.85442e+07	3574.26	3569.3	6.35913e+07	1798.06	1792.23	8.98987e+07	3579.85	3574.91	0
1634	T1	2	2	VDPLETELGVKTLDCR-LPLAAQGKLIR-a11-b8::4::xlink::15-a=57.02146	His-E6AP:319:x:His-E6AP:431	1.0276e+08	1824.61	1843.79	1.37472e+08	3634.85	3676.2	1.1681e+08	1828.35	1846.1	1.64426e+08	4098.43	4142.67	0
1635	T2	2	2	VDPLETELGVKTLDCR-LPLAAQGKLIR-a11-b8::4::xlink::15-a=57.02146	His-E6AP:319:x:His-E6AP:431	6.29797e+07	1854.78	1849.4	6.41326e+07	3234.36	3228.17	6.59994e+07	1857.78	1852.41	6.65323e+07	2319.31	2313.8	0
1205	T1	2	2	MMETFQQLITYKVISNEFNSR-LPLAAQGKLIR-a12-b8::4::xlink	His-E6AP:319:x:His-E6AP:346	2.01126e+08	2214.02	2240.01	2.49365e+08	4419.86	4472.64	2.3568e+08	2217.41	2243.44	3.01577e+08	4976.02	5038.29	0
1207	T2	2	2	MMETFQQLITYKVISNEFNSR-LPLAAQGKLIR-a12-b8::4::xlink	His-E6AP:319:x:His-E6AP:346	9.86101e+07	2255.02	2255	1.28812e+08	5056.64	5050.86	1.12222e+08	2257.93	2257.91	1.50087e+08	5064.34	5058.59	0
1102	T1	2	2	LWSKYNADQIRR-LPLAAQGKLIR-a4-b8::5::xlink	His-E6AP:319:x:His-E6AP:326	2.92883e+09	1456.21	1458.7	5.21908e+09	5701.6	5742.13	3.23225e+09	1462.85	1465.31	5.57122e+09	5714.95	5755.69	0
1103	T2	2	2	LWSKYNADQIRR-LPLAAQGKLIR-a4-b8::5::xlink	His-E6AP:319:x:His-E6AP:326	2.33988e+09	1488.04	1467.52	4.07493e+09	5823.11	5786.34	2.47139e+09	1492.83	1472.16	4.31236e+09	5835.95	5799.27	0
1100	T1	2	2	LWSKYNADQIRR-LPLAAQGKLIR-a4-b8::4::xlink	His-E6AP:319:x:His-E6AP:326	2.91541e+09	1467.08	1465.19	5.31824e+09	5353.66	5389.56	3.17753e+09	1463.32	1465.78	5.611e+09	5716.26	5757.01	0
1101	T2	2	2	LWSKYNADQIRR-LPLAAQGKLIR-a4-b8::4::xlink	His-E6AP:319:x:His-E6AP:326	2.34063e+09	1470.97	1460.01	3.96832e+09	5069.42	5041.02	2.52585e+09	1492.48	1471.56	4.27767e+09	5835.03	5798.35	0
1098	T1	2	2	LWSKYNADQIRR-LPLAAQGKLIR-a4-b8::3::xlink	His-E6AP:319:x:His-E6AP:326	5.62235e+08	1434.1	1441.88	9.67467e+08	3887.12	3921.76	5.50842e+08	1450.07	1455.02	9.54599e+08	4620.03	4658.72	0
1099	T2	2	2	LWSKYNADQIRR-LPLAAQGKLIR-a4-b8::3::xlink	His-E6AP:319:x:His-E6AP:326	4.38266e+08	1461.7	1452.4	7.18851e+08	3978.63	3963.46	4.19588e+08	1469.7	1454.61	6.5848e+08	3982.16	3960.21	0
980	T1	2	2	LPLAAQGKLIR-LWSKYNADQIR-a8-b4::4::xlink	His-E6AP:319:x:His-E6AP:326	7.78201e+09	1577.9	1585.67	1.33171e+10	5812.92	5862.76	9.39573e+09	1591.02	1592.05	1.56821e+10	6245.27	6295.87	0
981	T2	2	2	LPLAAQGKLIR-LWSKYNADQIR-a8-b4::4::xlink	His-E6AP:319:x:His-E6AP:326	7.10845e+09	1610.61	1597.32	1.17927e+10	5162.07	5139.93	8.89243e+09	1612.4	1603.38	1.44244e+10	6378.65	6344.39	0
978	T1	2	2	LPLAAQGKLIR-LWSKYNADQIR-a8-b4::3::xlink	His-E6AP:319:x:His-E6AP:326	2.74924e+09	1591.74	1595.95	4.69202e+09	5857.65	5905.47	3.58114e+09	1597.79	1602.12	5.96929e+09	6279.3	6330.01	0
979	T2	2	2	LPLAAQGKLIR-LWSKYNADQIR-a8-b4::3::xlink	His-E6AP:319:x:His-E6AP:326	2.2332e+09	1622.17	1604.36	3.62437e+09	6379.64	6345.77	2.75127e+09	1621.12	1608.28	4.49605e+09	6393.05	6358.92	0
1110	T1	2	2	AMSKLPLAAQGK-LCDPHPSKK-a4-b8::4::xlink::2-b=57.02146	His-E6AP:311:x:His-E6AP:85	1.10284e+07	1023.43	1029.69	1.12889e+07	1782.21	1798.57	1.073e+07	1028.17	1033.34	1.15836e+07	2044.25	2062.19	0
1111	T2	2	2	AMSKLPLAAQGK-LCDPHPSKK-a4-b8::4::xlink::2-b=57.02146	His-E6AP:311:x:His-E6AP:85	1.27959e+07	1044.27	1038.27	1.49022e+07	2076.82	2069.41	9.51263e+06	1046.11	1038.03	1.1945e+07	2078.35	2070.71	0
1085	T1	2	2	AMSKLPLAAQGK-APVGGLGKLK-a4-b8::3::xlink	His-E6AP:311:x:His-E6AP:818	2.06166e+06	1351.8	1368.32	2.21773e+06	1689.56	1709.84	676941	341.908	344.895	676941	341.908	344.895	2
1088	T2	2	2	AMSKLPLAAQGK-APVGGLGKLK-a4-b8::3::xlink	His-E6AP:311:x:His-E6AP:818	4.85629e+06	1378.99	1376.42	5.26814e+06	2050.28	2048.81	1.53541e+06	1032.66	1034.36	1.53541e+06	1032.66	1034.36	2
1028	T1	2	2	AMSKLPLAAQGK-ALELYKINAK-a4-b6::4::xlink	His-E6AP:311:x:His-E6AP:73	8.43849e+07	1520.03	1533.14	1.28995e+08	3010.11	3042.36	1.01686e+08	1524.87	1538.09	1.57984e+08	3019.15	3051.53	0
1029	T2	2	2	AMSKLPLAAQGK-ALELYKINAK-a4-b6::4::xlink	His-E6AP:311:x:His-E6AP:73	1.10197e+08	1546.75	1539.51	1.75332e+08	3065.11	3059.29	1.12983e+08	1550.82	1543.6	1.91773e+08	3071.88	3066.09	0
1021	T1	2	2	AMSKLPLAAQGK-ALELYKINAK-a4-b6::3::xlink	His-E6AP:311:x:His-E6AP:73	6.84351e+07	1519.77	1532.88	1.09221e+08	3009.84	3042.08	8.00558e+07	1524.06	1537.26	1.28882e+08	3020.5	3052.88	0
1022	T2	2	2	AMSKLPLAAQGK-ALELYKINAK-a4-b6::3::xlink	His-E6AP:311:x:His-E6AP:73	8.45557e+07	1546.15	1538.91	1.36919e+08	3064.61	3058.8	9.67853e+07	1551.88	1544.67	1.54739e+08	3074.78	3068.99	0
1296	T1	2	2	NLVNDDDAIVAASKCLK-AMSKLPLAAQGK-a14-b4::5::xlink::15-a=57.02146	His-E6AP:311:x:His-E6AP:369	3.1483e+08	1678.81	1692.5	5.67914e+08	3761.27	3799.3	3.40563e+08	1679.61	1695.23	6.14466e+08	3770.76	3810.11	0
1297	T2	2	2	NLVNDDDAIVAASKCLK-AMSKLPLAAQGK-a14-b4::5::xlink::15-a=57.02146	His-E6AP:311:x:His-E6AP:369	3.42382e+08	1706.44	1699.74	5.85412e+08	3825.98	3818.14	3.65981e+08	1714.55	1709.01	5.93768e+08	4270.77	4261.27	0
1294	T1	2	2	NLVNDDDAIVAASKCLK-AMSKLPLAAQGK-a14-b4::4::xlink::15-a=57.02146	His-E6AP:311:x:His-E6AP:369	1.80604e+10	1701.11	1707.56	3.19285e+10	6719.25	6777.72	1.98766e+10	1704.2	1710.71	3.59101e+10	6739.65	6798.46	0
1295	T2	2	2	NLVNDDDAIVAASKCLK-AMSKLPLAAQGK-a14-b4::4::xlink::15-a=57.02146	His-E6AP:311:x:His-E6AP:369	1.59682e+10	1733.88	1716.41	2.48701e+10	6846.4	6814.89	1.90655e+10	1733.95	1719.14	3.17739e+10	6435.49	6407.55	0
1292	T1	2	2	NLVNDDDAIVAASKCLK-AMSKLPLAAQGK-a14-b4::3::xlink::15-a=57.02146	His-E6AP:311:x:His-E6AP:369	6.0464e+09	1700.88	1707.32	1.06472e+10	6719.49	6777.96	6.70248e+09	1704.06	1710.57	1.22299e+10	6739.1	6797.9	0
1293	T2	2	2	NLVNDDDAIVAASKCLK-AMSKLPLAAQGK-a14-b4::3::xlink::15-a=57.02146	His-E6AP:311:x:His-E6AP:369	6.12347e+09	1732.14	1716.15	1.01303e+10	6418.16	6390.19	6.82825e+09	1735.12	1719.75	1.13746e+10	6437.22	6409.29	0
1154	T1	2	2	AMSKLPLAAQGK-LWSKYNADQIRR-a4-b4::5::xlink	His-E6AP:311:x:His-E6AP:326	1.6302e+07	1367.5	1379.13	2.96645e+07	3056.57	3088.41	1.73001e+07	1367.92	1378.01	2.99793e+07	2717.47	2745.36	0
1155	T2	2	2	AMSKLPLAAQGK-LWSKYNADQIRR-a4-b4::5::xlink	His-E6AP:311:x:His-E6AP:326	1.51986e+07	1390.85	1382.75	2.73375e+07	2765.53	2759.14	1.74715e+07	1394.71	1388.98	2.53928e+07	2776.85	2770.45	0
1148	T1	2	2	AMSKLPLAAQGK-LWSKYNADQIR-a4-b4::4::xlink	His-E6AP:311:x:His-E6AP:326	3.94807e+07	1537.72	1538.85	6.1609e+07	5667.02	5708.64	6.55996e+07	1522.03	1534.4	9.54367e+07	4130.53	4171.15	0
1149	T2	2	2	AMSKLPLAAQGK-LWSKYNADQIR-a4-b4::4::xlink	His-E6AP:311:x:His-E6AP:326	9.26746e+08	1550.3	1537.03	9.54734e+08	4208.21	4189.01	6.76095e+07	1547.95	1537.74	1.08953e+08	4586.65	4566.28	1
1139	T1	2	2	AMSKLPLAAQGK-LWSKYNADQIR-a4-b4::3::xlink	His-E6AP:311:x:His-E6AP:326	3.55587e+08	1515.01	1529.24	3.62613e+08	3751.87	3790.43	1.57897e+07	1518.23	1532.24	1.97607e+07	3749.53	3788.56	1
1140	T2	2	2	AMSKLPLAAQGK-LWSKYNADQIR-a4-b4::3::xlink	His-E6AP:311:x:His-E6AP:326	1.48321e+07	1545.18	1535.28	1.60707e+07	3430.87	3421.62	2.23203e+07	1544.01	1536.8	2.56527e+07	3819.64	3809.26	0
1258	T1	2	2	NLHSPEYLEMALPLFCKAMSK-ALELYKINAK-a17-b6::5::xlink::16-a=57.02146	His-E6AP:307:x:His-E6AP:73	3.41674e+08	2116.18	2139.42	3.47494e+08	5797.98	5863.62	3.92083e+08	2121.8	2144.62	4.15578e+08	6336.95	6409.17	0
1259	T2	2	2	NLHSPEYLEMALPLFCKAMSK-ALELYKINAK-a17-b6::5::xlink::16-a=57.02146	His-E6AP:307:x:His-E6AP:73	2.92533e+08	2138.84	2131.84	3.01098e+08	4268.36	4257.91	3.1183e+08	2147.4	2145.18	3.21604e+08	5885.36	5875.13	0
1256	T1	2	2	NLHSPEYLEMALPLFCKAMSK-ALELYKINAK-a17-b6::4::xlink::16-a=57.02146	His-E6AP:307:x:His-E6AP:73	4.65206e+08	2132.51	2148.29	4.97478e+08	8459.5	8549.04	4.87646e+08	2130.11	2146.38	5.872e+08	7932.71	8017.14	0
1257	T2	2	2	NLHSPEYLEMALPLFCKAMSK-ALELYKINAK-a17-b6::4::xlink::16-a=57.02146	His-E6AP:307:x:His-E6AP:73	3.63696e+08	2144.98	2144.55	4.06071e+08	5883.39	5874.99	5.35217e+08	2149.18	2149.37	6.20633e+08	6421.88	6411.63	0
1275	T1	2	2	NLHSPEYLEMALPLFCKAMSK-NLVNDDDAIVAASKCLK-a17-b14::6::xlink::16-a=57.02146:15-b=57.02146	His-E6AP:307:x:His-E6AP:369	2.96343e+06	1607.78	1626.94	2.96343e+06	1607.78	1626.94	9.82037e+06	2145.82	2171.41	9.82037e+06	2145.82	2171.41	2
1276	T2	2	2	NLHSPEYLEMALPLFCKAMSK-NLVNDDDAIVAASKCLK-a17-b14::6::xlink::16-a=57.02146:15-b=57.02146	His-E6AP:307:x:His-E6AP:369	7.42627e+06	2169.83	2166.06	7.42627e+06	2169.83	2166.06	813602	541.893	542.142	813602	541.893	542.142	2
1272	T1	2	2	NLHSPEYLEMALPLFCKAMSK-NLVNDDDAIVAASKCLK-a17-b14::5::xlink::16-a=57.02146:15-b=57.02146	His-E6AP:307:x:His-E6AP:369	1.41052e+09	2172.55	2189.13	1.94334e+09	8620.55	8712.97	1.52607e+09	2175.91	2192.09	2.11439e+09	8627.39	8719.93	0
1274	T2	2	2	NLHSPEYLEMALPLFCKAMSK-NLVNDDDAIVAASKCLK-a17-b14::5::xlink::16-a=57.02146:15-b=57.02146	His-E6AP:307:x:His-E6AP:369	1.04412e+09	2186.71	2186.83	1.53818e+09	6540.31	6530.35	1.11779e+09	2194.56	2191.86	1.6314e+09	7101.38	7088.61	0
1270	T1	2	2	NLHSPEYLEMALPLFCKAMSK-NLVNDDDAIVAASKCLK-a17-b14::4::xlink::16-a=57.02146:15-b=57.02146	His-E6AP:307:x:His-E6AP:369	6.04279e+08	2170.92	2187.14	8.6063e+08	8078.1	8165.27	6.34211e+08	2174.11	2190.3	9.1502e+08	8626.39	8718.92	0
1271	T2	2	2	NLHSPEYLEMALPLFCKAMSK-NLVNDDDAIVAASKCLK-a17-b14::4::xlink::16-a=57.02146:15-b=57.02146	His-E6AP:307:x:His-E6AP:369	5.12504e+08	2185.79	2185.91	7.17557e+08	6537.15	6527.17	5.38136e+08	2187.18	2187.3	7.85174e+08	6546.66	6536.73	0
1218	T1	2	2	MMETFQQLITYKVISNEFNSR-NLHSPEYLEMALPLFCKAMSK-a12-b17::5::xlink::16-b=57.02146	His-E6AP:307:x:His-E6AP:346	7.82735e+09	2512.98	2536.09	1.02309e+10	9946.75	10062.9	8.46239e+09	2514.64	2537.78	1.12182e+10	9947.69	10063.9	0
1219	T2	2	2	MMETFQQLITYKVISNEFNSR-NLHSPEYLEMALPLFCKAMSK-a12-b17::5::xlink::16-b=57.02146	His-E6AP:307:x:His-E6AP:346	3.45593e+09	2556.12	2553.93	5.68242e+09	9506.56	9494.43	3.82689e+09	2557.11	2555.08	6.30206e+09	8880.01	8868.52	0
1216	T1	2	2	MMETFQQLITYKVISNEFNSR-NLHSPEYLEMALPLFCKAMSK-a12-b17::4::xlink::16-b=57.02146	His-E6AP:307:x:His-E6AP:346	2.40606e+09	2513.41	2536.53	3.02589e+09	9939.77	10055.8	2.7583e+09	2514.89	2538.05	3.34283e+09	9945.96	10062.2	0
1217	T2	2	2	MMETFQQLITYKVISNEFNSR-NLHSPEYLEMALPLFCKAMSK-a12-b17::4::xlink::16-b=57.02146	His-E6AP:307:x:His-E6AP:346	9.59897e+08	2548.25	2545.19	1.27767e+09	8225.45	8215.28	1.08062e+09	2552.84	2549.96	1.39372e+09	8234.71	8224.53	0
1268	T1	2	2	NLHSPEYLEMALPLFCKAMSK-LPLAAQGKLIR-a17-b8::5::xlink::16-a=57.02146	His-E6AP:307:x:His-E6AP:319	1.49355e+08	2088.19	2113.61	1.53922e+08	4694.46	4749.9	1.7078e+08	2088.13	2112.54	1.75317e+08	3653.4	3695.98	0
1269	T2	2	2	NLHSPEYLEMALPLFCKAMSK-LPLAAQGKLIR-a17-b8::5::xlink::16-a=57.02146	His-E6AP:307:x:His-E6AP:319	8.00738e+07	2112.97	2105.99	8.01873e+07	2638.6	2632.07	8.94106e+07	2110.64	2107.67	8.97836e+07	2641.02	2634.46	0
1266	T1	2	2	NLHSPEYLEMALPLFCKAMSK-LPLAAQGKLIR-a17-b8::4::xlink::16-a=57.02146	His-E6AP:307:x:His-E6AP:319	1.27889e+08	2086.43	2111.85	1.30501e+08	5210.16	5271.02	1.49058e+08	2090.44	2114.85	1.50397e+08	3652.82	3693.27	0
1267	T2	2	2	NLHSPEYLEMALPLFCKAMSK-LPLAAQGKLIR-a17-b8::4::xlink::16-a=57.02146	His-E6AP:307:x:His-E6AP:319	7.45299e+07	2108.02	2103.92	7.45299e+07	2108.02	2103.92	3.6208e+06	1582.95	1578.42	3.6208e+06	1582.95	1578.42	2
846	T1	2	2	KGASSAYLENSKGAPNNSCSEIK-AAAKHLIER-a12-b4::4::xlink::19-a=57.02146	His-E6AP:26:x:His-E6AP:97	95477.8	253.572	255.035	95477.8	253.572	255.035	1.21555e+06	508.728	510.439	1.21555e+06	508.728	510.439	2
847	T2	2	2	KGASSAYLENSKGAPNNSCSEIK-AAAKHLIER-a12-b4::4::xlink::19-a=57.02146	His-E6AP:26:x:His-E6AP:97	7.07897e+06	1037.5	1027.44	7.07897e+06	1037.5	1027.44	1.0269e+07	1040.77	1030.72	1.0269e+07	1040.77	1030.72	0
1563	T1	2	2	GASSAYLENSKGAPNNSCSEIK-AAAKHLIER-a11-b4::5::xlink::18-a=57.02146	His-E6AP:26:x:His-E6AP:97	9.37533e+07	1107.92	1114.59	1.8084e+08	2206.72	2227.05	1.05951e+08	1112.11	1118.1	1.96898e+08	2489.62	2509.95	0
1564	T2	2	2	GASSAYLENSKGAPNNSCSEIK-AAAKHLIER-a11-b4::5::xlink::18-a=57.02146	His-E6AP:26:x:His-E6AP:97	1.66544e+08	1124.3	1122.33	3.0283e+08	2524.61	2515.58	1.81715e+08	1127.79	1125.42	3.3431e+08	2812.57	2801.46	0
1561	T1	2	2	GASSAYLENSKGAPNNSCSEIK-AAAKHLIER-a11-b4::4::xlink::18-a=57.02146	His-E6AP:26:x:His-E6AP:97	1.193e+08	1108.57	1114.63	2.08882e+08	2206.57	2226.9	1.26762e+08	1111.87	1118.43	2.37751e+08	2213.64	2234.07	0
1562	T2	2	2	GASSAYLENSKGAPNNSCSEIK-AAAKHLIER-a11-b4::4::xlink::18-a=57.02146	His-E6AP:26:x:His-E6AP:97	1.99146e+08	1124.33	1122.02	3.29048e+08	2524.34	2515.3	2.13993e+08	1127.81	1126.13	3.97563e+08	2813.8	2801.64	0
1558	T1	2	2	GASSAYLENSKGAPNNSCSEIK-AAAKHLIER-a11-b4::3::xlink::18-a=57.02146	His-E6AP:26:x:His-E6AP:97	1.91874e+07	1107.64	1114.59	3.29799e+07	2205.6	2225.91	2.27743e+07	1111.64	1118.09	3.74914e+07	2213.49	2233.91	0
1559	T2	2	2	GASSAYLENSKGAPNNSCSEIK-AAAKHLIER-a11-b4::3::xlink::18-a=57.02146	His-E6AP:26:x:His-E6AP:97	4.10356e+07	1124.77	1121.96	7.02146e+07	2244.53	2237.15	4.38341e+07	1127.7	1125.54	7.25376e+07	2251.05	2243.68	0
556	T1	2	2	AAAKHLIER-LLKAITYAK-a4-b3::5::xlink	His-E6AP:26:x:His-E6AP:860	2.40261e+07	1156.25	1164.51	2.68218e+07	2304.71	2326.47	6.35688e+07	1159.74	1169.34	8.69974e+07	2312.08	2333.95	1
557	T2	2	2	AAAKHLIER-LLKAITYAK-a4-b3::5::xlink	His-E6AP:26:x:His-E6AP:860	8.47874e+07	1173.59	1170.06	1.18404e+08	2341.44	2334.25	1.1128e+08	1177.86	1175.7	1.5014e+08	2350.64	2343.45	0
503	T1	2	2	AAAKHLIER-LLKAITYAK-a4-b3::4::xlink	His-E6AP:26:x:His-E6AP:860	1.59661e+08	1156.65	1164.2	2.19822e+08	2303.19	2324.94	2.84782e+08	1165.52	1170.62	3.55067e+08	2607.38	2628.36	0
507	T2	2	2	AAAKHLIER-LLKAITYAK-a4-b3::4::xlink	His-E6AP:26:x:His-E6AP:860	2.33438e+08	1173	1169.78	3.21291e+08	2340.24	2333.05	4.21474e+08	1185.86	1175.73	5.25256e+08	3242.76	3221.01	0
471	T1	2	2	AAAKHLIER-LLKAITYAK-a4-b3::3::xlink	His-E6AP:26:x:His-E6AP:860	8.65158e+07	1156.78	1165.11	1.2654e+08	2305.19	2326.96	1.13512e+08	1160.71	1170.07	1.60541e+08	2313.89	2335.79	0
473	T2	2	2	AAAKHLIER-LLKAITYAK-a4-b3::3::xlink	His-E6AP:26:x:His-E6AP:860	1.4878e+08	1172.9	1170.34	2.05294e+08	2340.81	2333.62	1.78522e+08	1178.15	1175.04	2.42552e+08	2350.52	2343.35	0
1434	T1	2	2	LCDPHPSKKGASSAYLENSK-RAAAKHLIER-a9-b5::5::xlink::2-a=57.02146	His-E6AP:26:x:His-E6AP:86	3.11573e+08	1196.33	1202.58	4.45186e+08	3571.84	3599.06	1.56519e+08	1198.97	1204.91	2.20236e+08	3280.68	3305.21	1
1451	T2	2	2	LCDPHPSKKGASSAYLENSK-RAAAKHLIER-a9-b5::5::xlink::2-a=57.02146	His-E6AP:26:x:His-E6AP:86	3.97167e+08	1218.63	1212.08	5.59766e+08	3641.89	3625.57	1.89982e+08	1221.67	1214.75	2.61777e+08	3649.95	3633.64	1
1030	T2	2	2	LCDPHPSKKGASSAYLENSK-RAAAKHLIER-a9-b5::4::xlink::2-a=57.02146	His-E6AP:26:x:His-E6AP:86	2.14557e+08	1219.61	1212.42	2.82645e+08	3642.37	3626.05	1.03782e+08	1221.69	1215.29	1.36818e+08	3347.16	3332.85	1
807	T1	2	2	LCDPHPSKKGASSAYLENSK-RAAAKHLIER-a9-b5::4::xlink::2-a=57.02146	His-E6AP:26:x:His-E6AP:86	1.7792e+08	1195.92	1202.25	2.4364e+08	3272.96	3297.36	9.20883e+07	1198.45	1205.17	1.24051e+08	2385.23	2408.2	0
842	T1	2	2	KGASSAYLENSK-RAAAKHLIER-a1-b5::5::xlink	His-E6AP:26:x:His-E6AP:86	2.51685e+06	881.301	892.616	3.48643e+06	1757.32	1770.98	3.09525e+06	882.218	893.865	4.39157e+06	1542.05	1555.7	0
843	T2	2	2	KGASSAYLENSK-RAAAKHLIER-a1-b5::5::xlink	His-E6AP:26:x:His-E6AP:86	8.42662e+06	891.431	887.754	1.34111e+07	1999.04	1987.54	1.02425e+07	894.724	890.884	1.63611e+07	1782.94	1774.75	0
828	T1	2	2	KGASSAYLENSK-AAAKHLIER-a1-b4::5::xlink	His-E6AP:26:x:His-E6AP:86	1.87957e+08	947.729	959.109	2.28278e+08	1892.5	1908.17	2.18489e+08	960.599	969.262	2.65815e+08	2624.12	2639.43	0
829	T2	2	2	KGASSAYLENSK-AAAKHLIER-a1-b4::5::xlink	His-E6AP:26:x:His-E6AP:86	2.78915e+08	964.841	958.239	3.55996e+08	2159.87	2148.68	3.32744e+08	965.832	963.014	3.95012e+08	2158.1	2147.84	0
826	T1	2	2	KGASSAYLENSK-AAAKHLIER-a1-b4::4::xlink	His-E6AP:26:x:His-E6AP:86	6.52177e+08	959.581	964.383	8.24523e+08	3566.73	3573.42	4.76805e+08	963.492	965.546	5.89754e+08	3570.41	3576.81	0
827	T2	2	2	KGASSAYLENSK-AAAKHLIER-a1-b4::4::xlink	His-E6AP:26:x:His-E6AP:86	1.06639e+09	973.425	960.064	1.38542e+09	3855.99	3808.19	1.00597e+09	976.824	964.207	1.2774e+09	3861.39	3813.65	0
824	T1	2	2	KGASSAYLENSK-AAAKHLIER-a1-b4::3::xlink	His-E6AP:26:x:His-E6AP:86	2.07086e+08	948.307	959.817	2.55675e+08	1893.43	1909.11	2.26832e+08	955.123	964.263	2.79186e+08	2142.81	2154.77	0
825	T2	2	2	KGASSAYLENSK-AAAKHLIER-a1-b4::3::xlink	His-E6AP:26:x:His-E6AP:86	2.98402e+08	965.196	958.656	3.66162e+08	1920.59	1912.65	3.41031e+08	972.413	964.035	4.15643e+08	2175.22	2163.28	0
797	T1	2	2	AAAKHLIER-EKLKER-a4-b4::4::xlink	His-E6AP:26:x:His-E6AP:855	1.08242e+07	735.724	747.671	1.08242e+07	735.724	747.671	1.17022e+07	747.636	759.719	1.17022e+07	747.636	759.719	0
798	T2	2	2	AAAKHLIER-EKLKER-a4-b4::4::xlink	His-E6AP:26:x:His-E6AP:855	1.96268e+07	760.824	758.308	1.96821e+07	1136.61	1134.91	1.85833e+07	767.333	766.731	1.87581e+07	1338.33	1333.79	0
1342	T1	2	2	RAAAKHLIER-LCDPHPSKK-a5-b8::5::xlink::2-b=57.02146	His-E6AP:26:x:His-E6AP:85	550350	741.079	746.263	587122	1100.32	1111.23	4.23827e+06	743.312	755.342	4.23827e+06	743.312	755.342	1
1343	T2	2	2	RAAAKHLIER-LCDPHPSKK-a5-b8::5::xlink::2-b=57.02146	His-E6AP:26:x:His-E6AP:85	1.37452e+07	888.832	881.382	1.89805e+07	1639.89	1632.11	1.51482e+07	857.5	852.093	1.87618e+07	1617.82	1609.79	0
451	T1	2	2	LCDPHPSKKGASSAYLENSK-RAAAKHLIER-a8-b5::5::xlink::2-a=57.02146	His-E6AP:26:x:His-E6AP:85	3.11573e+08	1196.33	1202.58	4.44611e+08	3571.84	3599.06	1.35666e+08	1197.99	1204.69	1.86529e+08	3265.64	3289.84	1
766	T2	2	2	LCDPHPSKKGASSAYLENSK-RAAAKHLIER-a8-b5::5::xlink::2-a=57.02146	His-E6AP:26:x:His-E6AP:85	3.95236e+08	1218.63	1211.96	5.35322e+08	3641.77	3625.44	1.60355e+08	1219.88	1213.93	2.21961e+08	3632.48	3616.15	1
1402	T1	2	2	LCDPHPSKKGASSAYLENSK-RAAAKHLIER-a8-b5::4::xlink::2-a=57.02146	His-E6AP:26:x:His-E6AP:85	4.8323e+07	1172.17	1186.34	5.31779e+07	2307.43	2329.05	9.20883e+07	1198.45	1205.17	1.24051e+08	2385.23	2408.2	1
1403	T2	2	2	LCDPHPSKKGASSAYLENSK-RAAAKHLIER-a8-b5::4::xlink::2-a=57.02146	His-E6AP:26:x:His-E6AP:85	5.70257e+07	1211.13	1209.66	6.8278e+07	2667.26	2655.32	1.05625e+08	1221.69	1215.29	1.41253e+08	3043.42	3030.67	1
1400	T1	2	2	LCDPHPSKKGASSAYLENSK-RAAAKHLIER-a8-b5::3::xlink::2-a=57.02146	His-E6AP:26:x:His-E6AP:85	2.24099e+07	1195.1	1202.27	2.53523e+07	2378.76	2401.63	1.8074e+06	899.888	904.362	1.95447e+06	1196.09	1205.03	2
1401	T2	2	2	LCDPHPSKKGASSAYLENSK-RAAAKHLIER-a8-b5::3::xlink::2-a=57.02146	His-E6AP:26:x:His-E6AP:85	2.62044e+07	1218.16	1212.93	2.95625e+07	2427.66	2420.63	6.31375e+06	1220.45	1211.4	6.31375e+06	1220.45	1211.4	1
1443	T1	2	2	AAAKHLIER-LCDPHPSKK-a4-b8::5::xlink::2-b=57.02146	His-E6AP:26:x:His-E6AP:85	5.83392e+08	813.837	817.926	6.73222e+08	1821.42	1828.25	6.3269e+08	822.679	822.454	7.34792e+08	2038.55	2035.88	0
1444	T2	2	2	AAAKHLIER-LCDPHPSKK-a4-b8::5::xlink::2-b=57.02146	His-E6AP:26:x:His-E6AP:85	7.17555e+08	828.683	820.114	8.92458e+08	2878.69	2848.21	9.85089e+08	834.84	824.344	1.23886e+09	3101.16	3065.35	0
1435	T1	2	2	AAAKHLIER-LCDPHPSKK-a4-b8::4::xlink::2-b=57.02146	His-E6AP:26:x:His-E6AP:85	7.95476e+08	823.155	823.72	9.603e+08	3236.09	3231.77	8.8898e+08	825.363	827.803	1.06878e+09	3052.31	3050.52	0
1436	T2	2	2	AAAKHLIER-LCDPHPSKK-a4-b8::4::xlink::2-b=57.02146	His-E6AP:26:x:His-E6AP:85	1.09109e+09	833.199	820.116	1.38632e+09	3089.08	3053.24	1.21173e+09	834.02	824.485	1.45833e+09	3057.25	3021.16	0
1430	T1	2	2	AAAKHLIER-LCDPHPSKK-a4-b8::3::xlink::2-b=57.02146	His-E6AP:26:x:His-E6AP:85	1.39544e+08	812.184	818.023	1.65074e+08	1616.7	1628.33	1.55394e+08	815.366	822.583	1.84482e+08	1624.03	1635.76	0
1431	T2	2	2	AAAKHLIER-LCDPHPSKK-a4-b8::3::xlink::2-b=57.02146	His-E6AP:26:x:His-E6AP:85	1.72934e+08	822.736	820.577	2.1457e+08	1640.51	1632.05	1.94954e+08	826.384	824.32	2.40448e+08	1647.91	1639.46	0
1485	T1	2	2	AAAKHLIER-LKMIIAK-a4-b2::4::xlink	His-E6AP:26:x:His-E6AP:820	1.52089e+08	1121.85	1129.56	1.87687e+08	2234.66	2255.4	1.72587e+08	1125.8	1132.73	2.13309e+08	2241.91	2262.76	0
1487	T2	2	2	AAAKHLIER-LKMIIAK-a4-b2::4::xlink	His-E6AP:26:x:His-E6AP:820	2.02038e+08	1140.8	1133.26	2.53969e+08	2555.64	2536.04	2.22908e+08	1141.38	1136.85	2.80719e+08	2276.05	2268.75	0
1482	T1	2	2	AAAKHLIER-LKMIIAK-a4-b2::3::xlink	His-E6AP:26:x:His-E6AP:820	5.59945e+07	1121.94	1129.09	6.74002e+07	2234.51	2255.24	6.54172e+07	1125.67	1132.82	7.93685e+07	2242.21	2263.06	0
1483	T2	2	2	AAAKHLIER-LKMIIAK-a4-b2::3::xlink	His-E6AP:26:x:His-E6AP:820	6.78553e+07	1136.95	1133.4	8.17423e+07	2267.76	2260.44	7.78396e+07	1141	1137.31	9.37973e+07	2276.12	2268.82	0
634	T1	2	2	LFLQFTTGTDRAPVGGLGKLK-AAAKHLIER-a19-b4::6::xlink	His-E6AP:26:x:His-E6AP:818	3.20723e+07	1155.63	1165.84	3.20723e+07	1155.63	1165.84	5.00107e+07	1549.81	1563.99	5.14584e+07	3848.09	3885.16	1
638	T2	2	2	LFLQFTTGTDRAPVGGLGKLK-AAAKHLIER-a19-b4::6::xlink	His-E6AP:26:x:His-E6AP:818	2.30653e+07	787.477	784.056	2.31807e+07	1178.54	1174.39	4.04733e+07	1577.54	1571.15	4.24149e+07	3533.65	3520.88	1
629	T1	2	2	LFLQFTTGTDRAPVGGLGKLK-AAAKHLIER-a19-b4::5::xlink	His-E6AP:26:x:His-E6AP:818	4.63748e+07	1545.74	1558.68	4.67503e+07	2317.3	2337.33	9.94468e+07	1552.97	1566.1	1.14895e+08	4618.27	4663.54	1
630	T2	2	2	LFLQFTTGTDRAPVGGLGKLK-AAAKHLIER-a19-b4::5::xlink	His-E6AP:26:x:His-E6AP:818	3.03736e+06	1176.08	1172.56	3.03736e+06	1176.08	1172.56	8.14491e+07	1585.14	1576.98	9.74954e+07	4709.89	4695.98	2
624	T1	2	2	LFLQFTTGTDRAPVGGLGKLK-AAAKHLIER-a19-b4::4::xlink	His-E6AP:26:x:His-E6AP:818	5.90139e+07	1543.88	1556.67	5.92514e+07	2314.39	2332.64	6.06141e+07	1551.48	1565.08	6.49435e+07	4617.09	4662.35	0
628	T2	2	2	LFLQFTTGTDRAPVGGLGKLK-AAAKHLIER-a19-b4::4::xlink	His-E6AP:26:x:His-E6AP:818	1.57751e+07	786.758	783.205	1.57751e+07	786.758	783.205	4.42008e+07	1581.17	1573.9	4.7718e+07	2760.86	2747.21	2
1203	T1	2	2	APVGGLGKLK-AAAKHLIER-a8-b4::5::xlink	His-E6AP:26:x:His-E6AP:818	6.97551e+07	1104.88	1111.11	8.42749e+07	2199.89	2220.12	8.48028e+07	1108.3	1115.29	1.00677e+08	2207.39	2227.72	0
1204	T2	2	2	APVGGLGKLK-AAAKHLIER-a8-b4::5::xlink	His-E6AP:26:x:His-E6AP:818	7.28304e+07	1119.8	1115.69	9.0567e+07	2231.72	2224.34	8.65736e+07	1123.63	1119.47	1.05287e+08	2240.42	2233.04	0
1196	T1	2	2	APVGGLGKLK-AAAKHLIER-a8-b4::4::xlink	His-E6AP:26:x:His-E6AP:818	3.83096e+08	1104.33	1111.22	4.7457e+08	2199.08	2219.29	4.22634e+08	1110.58	1115.05	5.2625e+08	2487.61	2501.47	0
1197	T2	2	2	APVGGLGKLK-AAAKHLIER-a8-b4::4::xlink	His-E6AP:26:x:His-E6AP:818	4.42187e+08	1119.29	1115.08	5.59927e+08	2230.76	2223.37	5.10206e+08	1123.26	1119.53	6.42566e+08	2239.61	2232.23	0
1189	T1	2	2	APVGGLGKLK-AAAKHLIER-a8-b4::3::xlink	His-E6AP:26:x:His-E6AP:818	2.83828e+08	1104.75	1111.39	3.48414e+08	2199.77	2219.99	3.00977e+08	1108.53	1115.4	3.72342e+08	2207.19	2227.53	0
1190	T2	2	2	APVGGLGKLK-AAAKHLIER-a8-b4::3::xlink	His-E6AP:26:x:His-E6AP:818	3.4562e+08	1119.62	1115.37	4.31594e+08	2231.51	2224.12	3.5912e+08	1123.88	1119.7	4.53996e+08	2240.09	2232.72	0
1014	T1	2	2	EFWEIVHSFTDEQKR-AAAKHLIER-a14-b4::5::xlink	His-E6AP:26:x:His-E6AP:798	5.62481e+07	1661.49	1677.43	7.05526e+07	3311.77	3348.36	6.28736e+07	1664.11	1680.1	8.34011e+07	3319.06	3355.74	0
1015	T2	2	2	EFWEIVHSFTDEQKR-AAAKHLIER-a14-b4::5::xlink	His-E6AP:26:x:His-E6AP:798	1.99316e+07	1688.75	1684.18	2.32784e+07	3370.39	3365.05	2.14052e+07	1691.11	1686.29	2.76669e+07	3374.38	3369.04	0
1001	T2	2	2	EFWEIVHSFTDEQKR-AAAKHLIER-a14-b4::4::xlink	His-E6AP:26:x:His-E6AP:798	3.41541e+07	1691.51	1684.9	4.18936e+07	3793.5	3786.65	3.38006e+07	1702.02	1692.58	4.37843e+07	4645.97	4635.54	0
998	T1	2	2	EFWEIVHSFTDEQKR-AAAKHLIER-a14-b4::4::xlink	His-E6AP:26:x:His-E6AP:798	5.90612e+07	1670	1681.29	7.59928e+07	4981.8	5029.11	6.47546e+07	1668.1	1684.91	8.68681e+07	4550.93	4598.98	0
773	T1	2	2	INAKLCDPHPSKK-AAAKHLIER-a4-b4::5::xlink::6-a=57.02146	His-E6AP:26:x:His-E6AP:77	65900	212.686	212.009	65900	212.686	212.009	334634	896.954	896.152	334634	896.954	896.152	2
774	T2	2	2	INAKLCDPHPSKK-AAAKHLIER-a4-b4::5::xlink::6-a=57.02146	His-E6AP:26:x:His-E6AP:77	1.74741e+06	859.703	848.642	1.74741e+06	859.703	848.642	2.43203e+06	861.797	850.748	2.43203e+06	861.797	850.748	0
760	T1	2	2	INAKLCDPHPSK-AAAKHLIER-a4-b4::5::xlink::6-a=57.02146	His-E6AP:26:x:His-E6AP:77	7.33394e+06	924.054	935.412	9.65675e+06	1845.18	1860.15	9.99293e+06	928.649	938.796	1.4563e+07	2084.74	2100.91	0
761	T2	2	2	INAKLCDPHPSK-AAAKHLIER-a4-b4::5::xlink::6-a=57.02146	His-E6AP:26:x:His-E6AP:77	3.92303e+06	939.629	931.49	4.72179e+06	1627.41	1610.64	7.53643e+06	943.32	938.433	1.27562e+07	2111.67	2101.35	1
889	T1	2	2	ALELYKINAKLCDPHPSK-RAAAKHLIER-a10-b5::5::xlink::12-a=57.02146	His-E6AP:26:x:His-E6AP:77	1.59289e+08	1551.26	1564.85	1.99789e+08	4613.19	4658.38	7.91698e+07	1546.81	1561.33	8.67486e+07	3461.39	3495.92	1
890	T2	2	2	ALELYKINAKLCDPHPSK-RAAAKHLIER-a10-b5::5::xlink::12-a=57.02146	His-E6AP:26:x:His-E6AP:77	1.50144e+08	1582.27	1574.09	2.03592e+08	4704.89	4690.96	7.70277e+07	1580.38	1574.01	8.66863e+07	4315.83	4304.5	1
1142	T1	2	2	ALELYKINAK-RAAAKHLIER-a6-b5::5::xlink	His-E6AP:26:x:His-E6AP:73	2.90346e+07	1157.63	1166.88	3.18111e+07	2307.52	2329.33	3.29397e+07	1161.94	1171.14	3.96751e+07	2028.16	2046.72	0
1147	T2	2	2	ALELYKINAK-RAAAKHLIER-a6-b5::5::xlink	His-E6AP:26:x:His-E6AP:73	4.71053e+07	1174.88	1171.46	6.95017e+07	2344.2	2337.01	5.17449e+07	1180.74	1176.69	8.72673e+07	2351.93	2344.78	0
1082	T1	2	2	ALELYKINAK-RAAAKHLIER-a6-b5::4::xlink	His-E6AP:26:x:His-E6AP:73	4.3596e+07	1158.7	1165.02	4.55852e+07	1734.97	1747.91	4.99415e+07	1162.43	1170.81	7.6474e+07	2317.3	2339.24	0
1083	T2	2	2	ALELYKINAK-RAAAKHLIER-a6-b5::4::xlink	His-E6AP:26:x:His-E6AP:73	7.7583e+07	1176.77	1173.66	1.31955e+08	2641.22	2631.35	8.95352e+07	1179.46	1176.56	1.36705e+08	2645.58	2635.31	0
901	T1	2	2	ALELYKINAKLCDPHPSK-RAAAKHLIER-a6-b5::4::xlink::12-a=57.02146	His-E6AP:26:x:His-E6AP:73	2.11588e+08	1551.12	1564.36	2.30048e+08	3469.32	3503.67	7.18857e+07	1547.9	1560.86	7.72236e+07	3074.74	3106	1
902	T2	2	2	ALELYKINAKLCDPHPSK-RAAAKHLIER-a6-b5::4::xlink::12-a=57.02146	His-E6AP:26:x:His-E6AP:73	1.73122e+08	1575.17	1568.59	2.11975e+08	3521.77	3514.02	7.0074e+07	1580.99	1574.62	7.69028e+07	4314.45	4303.12	1
549	T1	2	2	ALELYKINAK-AAAKHLIER-a6-b4::5::xlink	His-E6AP:26:x:His-E6AP:73	3.76862e+09	1263.13	1261.37	5.61407e+09	4968.43	4995.45	4.76163e+09	1267.43	1266.29	6.85131e+09	4997.11	5024.55	0
550	T2	2	2	ALELYKINAK-AAAKHLIER-a6-b4::5::xlink	His-E6AP:26:x:His-E6AP:73	4.18636e+09	1280.57	1260.45	6.27122e+09	5051.94	5010.82	5.39151e+09	1284.26	1265.5	7.83197e+09	5081.06	5040.02	0
543	T1	2	2	ALELYKINAK-AAAKHLIER-a6-b4::4::xlink	His-E6AP:26:x:His-E6AP:73	1.05512e+10	1263.03	1261.26	1.52537e+10	4968.09	4995.11	1.32918e+10	1266.88	1266.22	1.89088e+10	4998.23	5025.69	0
544	T2	2	2	ALELYKINAK-AAAKHLIER-a6-b4::4::xlink	His-E6AP:26:x:His-E6AP:73	1.29737e+10	1278.56	1260.34	1.95292e+10	4734.29	4697.61	1.70017e+10	1284.36	1265.75	2.45941e+10	5078.59	5037.54	0
537	T1	2	2	ALELYKINAK-AAAKHLIER-a6-b4::3::xlink	His-E6AP:26:x:His-E6AP:73	5.76651e+09	1263.55	1261.98	8.39372e+09	4969.41	4996.46	7.31919e+09	1266.88	1266.24	1.03711e+10	4995.29	5022.7	0
538	T2	2	2	ALELYKINAK-AAAKHLIER-a6-b4::3::xlink	His-E6AP:26:x:His-E6AP:73	7.34469e+09	1280.17	1259.95	1.08413e+10	5051.13	5010	9.66301e+09	1283.75	1265.13	1.36559e+10	5079.23	5038.19	0
641	T1	2	2	AAAKHLIER-QFKAFR-a4-b3::4::xlink	His-E6AP:26:x:His-E6AP:727	2.10617e+07	1071.16	1084.27	2.1289e+07	1338.46	1355.32	2.95579e+07	1073.79	1086.35	2.9689e+07	1341.51	1358.41	0
665	T2	2	2	AAAKHLIER-QFKAFR-a4-b3::4::xlink	His-E6AP:26:x:His-E6AP:727	2.07441e+07	1086.9	1086.18	2.07787e+07	1358.95	1357.23	2.49815e+07	1101.34	1094.1	2.54988e+07	2190.38	2182.93	0
1585	T1	2	2	AAAKHLIER-SVEKQFK-a4-b4::5::xlink	His-E6AP:26:x:His-E6AP:724	1.07778e+07	950.441	964.446	1.07778e+07	950.441	964.446	1.25747e+07	955.321	969.372	1.26077e+07	1194.32	1209.58	0
1586	T2	2	2	AAAKHLIER-SVEKQFK-a4-b4::5::xlink	His-E6AP:26:x:His-E6AP:724	1.05532e+07	958.706	961.223	1.05532e+07	958.706	961.223	1.44207e+07	964.685	966.995	1.44393e+07	1207.44	1205.9	0
1579	T1	2	2	AAAKHLIER-SVEKQFK-a4-b4::4::xlink	His-E6AP:26:x:His-E6AP:724	2.89285e+07	952.539	964.685	2.89973e+07	1427.29	1441.46	3.66689e+07	958.043	969.49	3.68294e+07	1672.84	1688.49	0
1580	T2	2	2	AAAKHLIER-SVEKQFK-a4-b4::4::xlink	His-E6AP:26:x:His-E6AP:724	3.76622e+07	967.279	961.283	3.86827e+07	1926.04	1918.1	4.91482e+07	972.755	966.596	5.15321e+07	1936.55	1928.63	0
786	T1	2	2	KEFVNLYSDYILNK-AAAKHLIER-a1-b4::5::xlink	His-E6AP:26:x:His-E6AP:707	3.64604e+06	1199.69	1210.41	4.60828e+06	1984.05	2004.17	2.8399e+06	1602.2	1616.96	2.8399e+06	1602.2	1616.96	1
787	T2	2	2	KEFVNLYSDYILNK-AAAKHLIER-a1-b4::5::xlink	His-E6AP:26:x:His-E6AP:707	5.24061e+06	1220.45	1214.31	5.24061e+06	1220.45	1214.31	2.05007e+06	1629.72	1622.95	2.05542e+06	2035.14	2026.78	2
783	T1	2	2	KEFVNLYSDYILNK-AAAKHLIER-a1-b4::4::xlink	His-E6AP:26:x:His-E6AP:707	2.53534e+07	1607.33	1624.1	2.69719e+07	3566.45	3601.02	2.82299e+07	1602.06	1616.75	2.82678e+07	2003.02	2019.67	0
784	T2	2	2	KEFVNLYSDYILNK-AAAKHLIER-a1-b4::4::xlink	His-E6AP:26:x:His-E6AP:707	2.11215e+07	1637.8	1630.1	2.20023e+07	2847.33	2837.09	2.36013e+07	1629.8	1623.02	2.40499e+07	2030.52	2025.17	0
1385	T1	2	2	ENGDKIPITNENR-AAAKHLIER-a5-b4::5::xlink	His-E6AP:26:x:His-E6AP:698	3.13452e+07	1092.18	1098.16	3.99878e+07	2173.21	2193.05	7.93445e+06	1094.87	1101.67	1.04199e+07	2180.83	2200.77	1
1393	T2	2	2	ENGDKIPITNENR-AAAKHLIER-a5-b4::5::xlink	His-E6AP:26:x:His-E6AP:698	1.45126e+07	1109.19	1103.27	1.8612e+07	2209.37	2201.94	4.07526e+06	1109.64	1105.3	5.97238e+06	2212.44	2205.01	1
1356	T1	2	2	ENGDKIPITNENR-AAAKHLIER-a5-b4::4::xlink	His-E6AP:26:x:His-E6AP:698	5.02315e+07	1092.5	1099.47	7.86854e+07	2174.75	2194.61	1.79811e+07	1097.43	1102.67	2.20971e+07	2455.52	2476.06	1
1364	T2	2	2	ENGDKIPITNENR-AAAKHLIER-a5-b4::4::xlink	His-E6AP:26:x:His-E6AP:698	5.72495e+07	1108.02	1105.21	8.15542e+07	2210.2	2202.76	1.61727e+07	1112.45	1106.89	2.3817e+07	2767.73	2755.5	1
1159	T1	2	2	MDNNAAAIKALELYKINAK-RAAAKHLIER-a9-b5::4::xlink	His-E6AP:26:x:His-E6AP:67	1.57031e+09	1846.75	1854.21	2.18769e+09	6840.86	6904.7	9.84547e+08	1844.13	1855.99	1.3914e+09	6398.36	6461.85	0
1160	T2	2	2	MDNNAAAIKALELYKINAK-RAAAKHLIER-a9-b5::4::xlink	His-E6AP:26:x:His-E6AP:67	8.4548e+08	1871.56	1858.95	1.09931e+09	6015.79	5997.54	7.18585e+08	1866.96	1859.61	9.7599e+08	5573.65	5561.63	0
1156	T1	2	2	MDNNAAAIKALELYKINAK-RAAAKHLIER-a9-b5::3::xlink	His-E6AP:26:x:His-E6AP:67	4.17273e+08	1819.45	1837.39	5.74519e+08	4083.4	4127.39	2.55987e+08	1828.93	1848.21	3.67752e+08	3640.2	3681.64	0
1157	T2	2	2	MDNNAAAIKALELYKINAK-RAAAKHLIER-a9-b5::3::xlink	His-E6AP:26:x:His-E6AP:67	3.78734e+08	1862.42	1855.61	4.58669e+08	4630.27	4620.42	2.20379e+08	1858.48	1853.12	2.97793e+08	3700.26	3695.54	0
1115	T1	2	2	MDNNAAAIKALELYK-AAAKHLIER-a9-b4::4::xlink	His-E6AP:26:x:His-E6AP:67	7.55262e+07	1458.23	1470.88	8.21006e+07	2906.38	2936.98	7.20889e+07	1460.62	1474.64	1.0827e+08	2912.45	2943.14	0
1116	T2	2	2	MDNNAAAIKALELYK-AAAKHLIER-a9-b4::4::xlink	His-E6AP:26:x:His-E6AP:67	8.84575e+07	1494.61	1486.21	1.23722e+08	3341.93	3334.17	9.92433e+07	1497.23	1489.33	1.61058e+08	3349.83	3342.09	0
1113	T1	2	2	MDNNAAAIKALELYK-AAAKHLIER-a9-b4::3::xlink	His-E6AP:26:x:His-E6AP:67	2.43775e+07	1457.42	1469.29	2.43775e+07	1457.42	1469.29	2.1139e+07	1460.12	1474.64	2.38525e+07	2914.19	2944.9	0
1114	T2	2	2	MDNNAAAIKALELYK-AAAKHLIER-a9-b4::3::xlink	His-E6AP:26:x:His-E6AP:67	2.65763e+07	1488.79	1481.74	2.72493e+07	2595.28	2588.26	3.00701e+07	1491.87	1484.99	3.26818e+07	2971.16	2965.13	0
1543	T1	2	2	LEMIAMENPADLKK-AAAKHLIER-a13-b4::5::xlink	His-E6AP:26:x:His-E6AP:548	1.4976e+07	1454.31	1466.12	1.501e+07	1810.53	1826.25	2.11628e+07	1456.91	1468.77	2.11628e+07	1456.91	1468.77	0
1544	T2	2	2	LEMIAMENPADLKK-AAAKHLIER-a13-b4::5::xlink	His-E6AP:26:x:His-E6AP:548	1.61309e+07	1498.14	1491.54	1.61759e+07	1870.56	1860.12	1.6841e+07	1485.96	1478.38	1.70138e+07	1851.65	1844.08	0
1531	T1	2	2	LEMIAMENPADLKK-AAAKHLIER-a13-b4::4::xlink	His-E6AP:26:x:His-E6AP:548	2.12396e+07	1475.73	1483	2.1242e+07	1839.34	1849.23	2.64244e+07	1457.42	1469.29	2.66352e+07	1817.46	1834.49	0
1533	T2	2	2	LEMIAMENPADLKK-AAAKHLIER-a13-b4::4::xlink	His-E6AP:26:x:His-E6AP:548	2.20234e+07	1537.8	1526.6	2.29271e+07	2280.5	2263.55	2.80803e+07	1485.72	1478.15	2.80803e+07	1485.72	1478.15	0
1527	T1	2	2	VDPLETELGVKTLDCR-AAAKHLIER-a11-b4::5::xlink::15-a=57.02146	His-E6AP:26:x:His-E6AP:431	6.98989e+07	1510.73	1523.66	1.09884e+08	2994.32	3026.31	7.11423e+07	1513.18	1526.17	1.03122e+08	2998.19	3030.25	0
1534	T2	2	2	VDPLETELGVKTLDCR-AAAKHLIER-a11-b4::5::xlink::15-a=57.02146	His-E6AP:26:x:His-E6AP:431	4.2861e+07	1537.46	1530.17	6.49679e+07	4148.05	4134.93	4.66167e+07	1540.57	1533.3	6.93882e+07	3055.79	3049.95	0
1502	T1	2	2	VDPLETELGVKTLDCR-AAAKHLIER-a11-b4::4::xlink::15-a=57.02146	His-E6AP:26:x:His-E6AP:431	9.20009e+07	1532.93	1545.53	1.38252e+08	3394.3	3428.89	9.10782e+07	1513.27	1526.25	1.35085e+08	3361.14	3398.19	0
1507	T2	2	2	VDPLETELGVKTLDCR-AAAKHLIER-a11-b4::4::xlink::15-a=57.02146	His-E6AP:26:x:His-E6AP:431	6.70066e+07	1542.39	1533.38	9.70135e+07	3804.66	3794.94	6.2321e+07	1539.94	1532.67	8.79425e+07	4549.92	4529.98	0
1284	T1	2	2	NLVNDDDAIVAASKCLK-AAAKHLIER-a14-b4::5::xlink::15-a=57.02146	His-E6AP:26:x:His-E6AP:369	8.71008e+08	1442.21	1442.97	1.54464e+09	4962.21	4997.62	9.12071e+08	1452.24	1451.62	1.5892e+09	5336.85	5372.28	0
1285	T2	2	2	NLVNDDDAIVAASKCLK-AAAKHLIER-a14-b4::5::xlink::15-a=57.02146	His-E6AP:26:x:His-E6AP:369	7.40583e+08	1468.46	1456.78	1.22967e+09	5067.11	5043.73	7.71718e+08	1465.49	1456.95	1.28756e+09	4331.52	4316.81	0
1282	T1	2	2	NLVNDDDAIVAASKCLK-AAAKHLIER-a14-b4::4::xlink::15-a=57.02146	His-E6AP:26:x:His-E6AP:369	8.40742e+08	1452	1454.32	1.44134e+09	5687.72	5727.9	8.72205e+08	1456.27	1459.06	1.50168e+09	5698.67	5739.07	0
1283	T2	2	2	NLVNDDDAIVAASKCLK-AAAKHLIER-a14-b4::4::xlink::15-a=57.02146	His-E6AP:26:x:His-E6AP:369	7.13059e+08	1468.5	1456.82	1.05987e+09	5062.02	5038.62	8.25009e+08	1473.42	1461.77	1.33829e+09	5075.68	5052.34	0
1280	T1	2	2	NLVNDDDAIVAASKCLK-AAAKHLIER-a14-b4::3::xlink::15-a=57.02146	His-E6AP:26:x:His-E6AP:369	3.12212e+08	1436.46	1439.07	5.20308e+08	3530.78	3556.62	3.32496e+08	1447.08	1446.31	5.40161e+08	3898.8	3924.51	0
1281	T2	2	2	NLVNDDDAIVAASKCLK-AAAKHLIER-a14-b4::3::xlink::15-a=57.02146	His-E6AP:26:x:His-E6AP:369	2.85946e+08	1450.41	1442.73	4.41506e+08	3592.79	3581.95	2.92567e+08	1447.58	1439.8	4.54698e+08	2867.8	2861.63	0
1184	T1	2	2	MMETFQQLITYKVISNEFNSR-AAAKHLIER-a12-b4::5::xlink	His-E6AP:26:x:His-E6AP:346	1.5436e+08	1993.79	2017.52	2.44606e+08	5960.94	6029.09	1.23638e+09	2003.66	2023.03	1.60611e+09	6477.21	6548.79	1
1185	T2	2	2	MMETFQQLITYKVISNEFNSR-AAAKHLIER-a12-b4::5::xlink	His-E6AP:26:x:His-E6AP:346	5.79289e+08	2035.84	2024.92	7.67232e+08	6575.83	6560.08	6.50452e+08	2039.04	2028.14	9.37292e+08	6584.06	6568.35	0
1182	T1	2	2	MMETFQQLITYKVISNEFNSR-AAAKHLIER-a12-b4::4::xlink	His-E6AP:26:x:His-E6AP:346	7.02236e+08	2005.93	2020.92	8.50625e+08	6973.17	7045.77	7.95039e+08	2010.35	2027.96	9.93645e+08	6984.81	7059.81	0
1183	T2	2	2	MMETFQQLITYKVISNEFNSR-AAAKHLIER-a12-b4::4::xlink	His-E6AP:26:x:His-E6AP:346	3.82101e+08	2034.87	2023.91	4.98428e+08	6572.39	6556.61	4.06835e+08	2038.67	2027.78	5.52608e+08	6584.18	6568.47	0
1180	T1	2	2	MMETFQQLITYKVISNEFNSR-AAAKHLIER-a12-b4::3::xlink	His-E6AP:26:x:His-E6AP:346	1.30671e+08	1990.99	2013.49	1.31412e+08	2486.4	2513.91	1.46263e+08	1992.4	2014.93	1.53866e+08	3480.76	3520.71	0
1181	T2	2	2	MMETFQQLITYKVISNEFNSR-AAAKHLIER-a12-b4::3::xlink	His-E6AP:26:x:His-E6AP:346	5.11626e+07	2017.54	2012.92	5.11626e+07	2017.54	2012.92	6.79445e+07	2020.43	2018.81	7.02339e+07	3533.83	3529.68	0
1070	T1	2	2	LWSKYNADQIR-RAAAKHLIER-a4-b5::5::xlink	His-E6AP:26:x:His-E6AP:326	2.48785e+07	1147.72	1155.46	3.9823e+07	2281.95	2303.41	2.71967e+07	1148.03	1155.61	4.82221e+07	2286.02	2307.52	0
1071	T2	2	2	LWSKYNADQIR-RAAAKHLIER-a4-b5::5::xlink	His-E6AP:26:x:His-E6AP:326	2.21984e+07	1161.09	1157.8	4.04886e+07	2316.75	2309.51	2.09249e+07	1165.72	1160.04	3.61239e+07	2323.62	2316.41	0
1094	T1	2	2	LWSKYNADQIRR-AAAKHLIER-a4-b4::6::xlink	His-E6AP:26:x:His-E6AP:326	7.82004e+06	1146.66	1153.3	1.29179e+07	2280.47	2301.9	8.73943e+06	1148.18	1155.09	1.3874e+07	2285.78	2307.27	0
1095	T2	2	2	LWSKYNADQIRR-AAAKHLIER-a4-b4::6::xlink	His-E6AP:26:x:His-E6AP:326	5.94551e+06	1162.59	1156.54	9.07151e+06	2316.98	2309.76	7.03192e+06	1165.59	1160.05	1.16016e+07	2323.5	2316.29	0
1091	T1	2	2	LWSKYNADQIRR-AAAKHLIER-a4-b4::5::xlink	His-E6AP:26:x:His-E6AP:326	2.48785e+07	1144.06	1151.73	4.54612e+07	2278.29	2299.68	2.71967e+07	1148.03	1155.61	4.82221e+07	2286.02	2307.52	0
1092	T2	2	2	LWSKYNADQIRR-AAAKHLIER-a4-b4::5::xlink	His-E6AP:26:x:His-E6AP:326	2.1379e+07	1161.09	1157.8	3.96147e+07	2316.75	2309.51	2.09249e+07	1165.72	1160.04	3.61239e+07	2323.62	2316.41	0
1089	T1	2	2	LWSKYNADQIRR-AAAKHLIER-a4-b4::4::xlink	His-E6AP:26:x:His-E6AP:326	1.38563e+07	1145.08	1152.23	2.28925e+07	2279.42	2300.82	1.00713e+07	1148.92	1155.51	1.84027e+07	2286.2	2307.71	0
1090	T2	2	2	LWSKYNADQIRR-AAAKHLIER-a4-b4::4::xlink	His-E6AP:26:x:His-E6AP:326	1.38635e+07	1162.08	1158.08	2.26521e+07	2317.95	2310.72	1.13016e+07	1166.01	1160.63	1.74166e+07	2324.51	2317.29	0
1024	T1	2	2	LWSKYNADQIR-AAAKHLIER-a4-b4::5::xlink	His-E6AP:26:x:His-E6AP:326	3.21588e+07	1234.27	1241.7	5.05997e+07	2453.47	2477.46	1.92509e+07	1238.01	1245.51	2.23167e+07	2121.65	2140.91	1
1025	T2	2	2	LWSKYNADQIR-AAAKHLIER-a4-b4::5::xlink	His-E6AP:26:x:His-E6AP:326	3.12599e+07	1257.05	1248.41	4.5971e+07	2497.07	2490.2	1.74793e+07	1261.8	1252.98	1.94694e+07	1882.02	1875.73	1
1019	T1	2	2	LWSKYNADQIR-AAAKHLIER-a4-b4::4::xlink	His-E6AP:26:x:His-E6AP:326	4.70227e+07	1234.35	1241.78	8.0314e+07	2758.54	2785.52	3.6613e+07	1237.68	1245.17	6.83359e+07	2333.81	2356.69	0
1020	T2	2	2	LWSKYNADQIR-AAAKHLIER-a4-b4::4::xlink	His-E6AP:26:x:His-E6AP:326	4.44045e+07	1256.64	1247.79	8.06605e+07	2496.74	2489.87	3.33267e+07	1261.15	1252.83	4.82328e+07	2762.39	2752.42	0
1017	T1	2	2	LWSKYNADQIR-AAAKHLIER-a4-b4::3::xlink	His-E6AP:26:x:His-E6AP:326	1.03738e+07	1233.3	1240.71	1.55357e+07	2452.14	2476.11	5.31906e+06	1244.03	1254.08	5.76807e+06	1859.72	1874.74	1
1018	T2	2	2	LWSKYNADQIR-AAAKHLIER-a4-b4::3::xlink	His-E6AP:26:x:His-E6AP:326	6.18179e+06	1257.38	1249.11	9.15968e+06	2498.84	2491.96	1.2192e+06	1259.59	1250.76	1.2192e+06	1259.59	1250.76	1
951	T1	2	2	LPLAAQGKLIR-AAAKHLIER-a8-b4::5::xlink	His-E6AP:26:x:His-E6AP:319	3.89818e+07	1231.58	1238.96	5.88024e+07	2446.91	2470.81	3.14411e+07	1234.75	1242.19	5.04811e+07	2452.4	2476.38	0
952	T2	2	2	LPLAAQGKLIR-AAAKHLIER-a8-b4::5::xlink	His-E6AP:26:x:His-E6AP:319	4.38168e+07	1254.01	1245.31	7.24884e+07	2491.79	2484.9	2.67305e+07	1257.23	1248.39	4.69441e+07	2496.05	2489.19	0
949	T1	2	2	LPLAAQGKLIR-AAAKHLIER-a8-b4::4::xlink	His-E6AP:26:x:His-E6AP:319	1.14108e+08	1231.33	1238.69	1.81467e+08	2446.66	2470.56	9.54046e+07	1244.96	1244.6	1.59921e+08	3080.01	3097.08	0
950	T2	2	2	LPLAAQGKLIR-AAAKHLIER-a8-b4::4::xlink	His-E6AP:26:x:His-E6AP:319	1.23343e+08	1254.43	1245.99	2.01233e+08	2798.72	2788.78	9.20213e+07	1257.59	1248.6	1.59961e+08	2811.28	2801.75	0
947	T1	2	2	LPLAAQGKLIR-AAAKHLIER-a8-b4::3::xlink	His-E6AP:26:x:His-E6AP:319	3.14353e+07	1256.44	1263.41	5.06906e+07	2779.81	2804.71	2.37481e+07	1234.56	1241.99	3.90891e+07	2452.33	2476.31	0
948	T2	2	2	LPLAAQGKLIR-AAAKHLIER-a8-b4::3::xlink	His-E6AP:26:x:His-E6AP:319	2.95851e+07	1254.06	1245.2	4.6202e+07	2490.99	2484.12	1.59546e+07	1257.13	1248.28	2.81895e+07	2495.7	2488.84	0
969	T1	2	2	AMSKLPLAAQGK-AAAKHLIER-a4-b4::5::xlink	His-E6AP:26:x:His-E6AP:311	1.58571e+08	1152.83	1161.56	2.10401e+08	2297.74	2319.41	1.64509e+08	1156.75	1164.81	2.21176e+08	2303.95	2325.71	0
970	T2	2	2	AMSKLPLAAQGK-AAAKHLIER-a4-b4::5::xlink	His-E6AP:26:x:His-E6AP:311	1.58389e+08	1170.08	1164.28	2.24892e+08	2332.23	2325.03	2.10199e+08	1172.97	1170.8	2.84825e+08	2341.66	2334.47	0
961	T1	2	2	AMSKLPLAAQGK-AAAKHLIER-a4-b4::4::xlink	His-E6AP:26:x:His-E6AP:311	2.20432e+08	1153.12	1160.6	3.11522e+08	2296.34	2317.99	2.57343e+08	1156.83	1164.42	3.60432e+08	2304.59	2326.36	0
962	T2	2	2	AMSKLPLAAQGK-AAAKHLIER-a4-b4::4::xlink	His-E6AP:26:x:His-E6AP:311	3.0749e+08	1169.18	1164.01	4.31619e+08	2600.79	2591.45	2.93958e+08	1173.82	1169.64	4.01037e+08	2339.65	2332.46	0
954	T1	2	2	AMSKLPLAAQGK-AAAKHLIER-a4-b4::3::xlink	His-E6AP:26:x:His-E6AP:311	6.35082e+07	1153.16	1159.98	8.57035e+07	2295.45	2317.09	3.0439e+07	1156.78	1166.1	3.31532e+07	2018.55	2035.82	1
955	T2	2	2	AMSKLPLAAQGK-AAAKHLIER-a4-b4::3::xlink	His-E6AP:26:x:His-E6AP:311	9.55179e+07	1169.01	1164.46	1.23884e+08	2331.34	2324.14	3.44688e+07	1173.78	1168.88	4.30896e+07	2339.76	2332.57	1
1252	T1	2	2	NLHSPEYLEMALPLFCKAMSK-AAAKHLIER-a17-b4::6::xlink::16-a=57.02146	His-E6AP:26:x:His-E6AP:307	6.33492e+08	1879.84	1898.28	7.79221e+08	5602.01	5664.1	6.93512e+08	1883.55	1901.63	8.74109e+08	5609.23	5671.47	0
1253	T2	2	2	NLHSPEYLEMALPLFCKAMSK-AAAKHLIER-a17-b4::6::xlink::16-a=57.02146	His-E6AP:26:x:His-E6AP:307	4.30434e+08	1917.39	1910.25	5.5733e+08	5708.75	5697.08	4.35583e+08	1918.83	1911.69	5.63013e+08	5713.42	5701.76	0
1250	T1	2	2	NLHSPEYLEMALPLFCKAMSK-AAAKHLIER-a17-b4::5::xlink::16-a=57.02146	His-E6AP:26:x:His-E6AP:307	1.04972e+09	1901.37	1915.99	1.36355e+09	7034.93	7106.81	1.13867e+09	1896.65	1909.2	1.48497e+09	6564.18	6631.07	0
1251	T2	2	2	NLHSPEYLEMALPLFCKAMSK-AAAKHLIER-a17-b4::5::xlink::16-a=57.02146	His-E6AP:26:x:His-E6AP:307	8.40498e+08	1916.22	1909.07	1.15105e+09	5707.66	5695.98	8.71785e+08	1918.65	1911.51	1.15693e+09	5710.5	5698.83	0
1248	T1	2	2	NLHSPEYLEMALPLFCKAMSK-AAAKHLIER-a17-b4::4::xlink::16-a=57.02146	His-E6AP:26:x:His-E6AP:307	7.50429e+08	1899.59	1909.9	8.89584e+08	6568.84	6630.32	8.08887e+08	1904.45	1914	1.03847e+09	7045.5	7113.39	0
1249	T2	2	2	NLHSPEYLEMALPLFCKAMSK-AAAKHLIER-a17-b4::4::xlink::16-a=57.02146	His-E6AP:26:x:His-E6AP:307	5.78227e+08	1916.12	1908.97	7.74506e+08	5706.77	5695.07	6.32025e+08	1917.97	1910.83	8.41392e+08	5712.9	5701.24	0
1326	T1	2	2	AAAKHLIER-AAAKHLIER-a4-b4::5::xlink	His-E6AP:26:x:His-E6AP:26	2.31612e+08	917.436	926.668	2.97429e+08	2057.47	2071.34	2.68991e+08	919.847	930.693	3.48487e+08	2065.27	2079.25	0
1327	T2	2	2	AAAKHLIER-AAAKHLIER-a4-b4::5::xlink	His-E6AP:26:x:His-E6AP:26	2.60574e+08	927.943	921.716	3.55345e+08	1847.06	1838.98	3.11272e+08	931.217	924.656	4.18397e+08	1853.28	1845.22	0
1055	T1	2	2	AAAKHLIER-AAAKHLIER-a4-b4::4::xlink	His-E6AP:26:x:His-E6AP:26	4.2072e+08	925.439	931.928	5.69759e+08	3212.52	3218.06	4.99056e+08	931.45	936.069	6.76515e+08	3227.02	3239.85	0
1056	T2	2	2	AAAKHLIER-AAAKHLIER-a4-b4::4::xlink	His-E6AP:26:x:His-E6AP:26	3.50742e+08	931.812	922.474	5.23461e+08	2780.08	2761.03	4.49881e+08	941.467	926.783	6.54169e+08	3496.34	3461.96	0
673	T1	2	2	AAAKHLIER-AAAKHLIER-a4-b4::3::xlink	His-E6AP:26:x:His-E6AP:26	1.03209e+08	914.719	926.448	1.36368e+08	1826.36	1841.05	1.17009e+08	918.582	930.447	1.55761e+08	1834.55	1849.36	0
674	T2	2	2	AAAKHLIER-AAAKHLIER-a4-b4::3::xlink	His-E6AP:26:x:His-E6AP:26	6.87266e+07	927.823	922.246	9.98009e+07	1847.47	1839.39	9.95507e+07	930.955	924.647	1.40698e+08	1853.01	1844.94	0
945	T1	2	2	LLSNEKIETAFLNALVYLSPNVECDLTYHNVYSR-MDNNAAAIKALELYK-a6-b9::5::xlink::24-a=57.02146	His-E6AP:247:x:His-E6AP:67	7.57155e+08	2594.44	2624.03	1.0735e+09	7734.2	7832.45	8.36898e+08	2596.24	2625.86	1.12508e+09	7738.44	7836.75	0
946	T2	2	2	LLSNEKIETAFLNALVYLSPNVECDLTYHNVYSR-MDNNAAAIKALELYK-a6-b9::5::xlink::24-a=57.02146	His-E6AP:247:x:His-E6AP:67	6.65037e+08	2648.28	2647.49	1.02791e+09	7899.97	7893.01	5.75162e+08	2646.22	2644.88	8.74856e+08	7239.9	7231.39	0
941	T1	2	2	LLSNEKIETAFLNALVYLSPNVECDLTYHNVYSR-AAAKHLIER-a6-b4::6::xlink::24-a=57.02146	His-E6AP:247:x:His-E6AP:26	1.6695e+09	2306.16	2333.02	2.76513e+09	6869.31	6952.73	1.78408e+09	2308.7	2335.59	2.96937e+09	6874.26	6957.75	0
942	T2	2	2	LLSNEKIETAFLNALVYLSPNVECDLTYHNVYSR-AAAKHLIER-a6-b4::6::xlink::24-a=57.02146	His-E6AP:247:x:His-E6AP:26	1.13388e+09	2352.43	2352.23	2.03269e+09	7005.46	6996.47	1.24851e+09	2353.97	2353.76	2.241e+09	7009.94	7000.97	0
939	T1	2	2	LLSNEKIETAFLNALVYLSPNVECDLTYHNVYSR-AAAKHLIER-a6-b4::4::xlink::24-a=57.02146	His-E6AP:247:x:His-E6AP:26	8.88023e+07	2289.9	2317.67	1.24682e+08	5141.48	5203.69	1.60835e+08	2296.46	2323.29	2.06797e+08	5721.17	5790.56	0
940	T2	2	2	LLSNEKIETAFLNALVYLSPNVECDLTYHNVYSR-AAAKHLIER-a6-b4::4::xlink::24-a=57.02146	His-E6AP:247:x:His-E6AP:26	7.15601e+07	2330.51	2324.2	9.58863e+07	4653.82	4645.05	1.18877e+08	2331.24	2326.03	1.54312e+08	4656.16	4647.4	0
606	T1	2	2	IGDSSQGDNNLQKLGPDDVSVDIDAIR-LLKAITYAKGFGML-a13-b9::6::xlink	His-E6AP:222:x:His-E6AP:866	0	0	0	0	0	0	206889	382.29	385.321	206889	382.29	385.321	2
607	T2	2	2	IGDSSQGDNNLQKLGPDDVSVDIDAIR-LLKAITYAKGFGML-a13-b9::6::xlink	His-E6AP:222:x:His-E6AP:866	0	0	0	0	0	0	0	0	0	0	0	0	0
692	T1	2	2	IGDSSQGDNNLQKLGPDDVSVDIDAIRR-LLKAITYAKGFGML-a13-b3::5::xlink	His-E6AP:222:x:His-E6AP:860	0	0	0	0	0	0	0	0	0	0	0	0	0
693	T2	2	2	IGDSSQGDNNLQKLGPDDVSVDIDAIRR-LLKAITYAKGFGML-a13-b3::5::xlink	His-E6AP:222:x:His-E6AP:860	240105	371.858	368.968	240105	371.858	368.968	0	0	0	0	0	0	2
603	T1	2	2	IGDSSQGDNNLQKLGPDDVSVDIDAIR-LLKAITYAKGFGML-a13-b3::5::xlink	His-E6AP:222:x:His-E6AP:860	1.79428e+06	385.125	388.858	1.79428e+06	385.125	388.858	0	0	0	0	0	0	2
604	T2	2	2	IGDSSQGDNNLQKLGPDDVSVDIDAIR-LLKAITYAKGFGML-a13-b3::5::xlink	His-E6AP:222:x:His-E6AP:860	643481	785.117	780.645	643481	785.117	780.645	626350	388.495	386.679	626350	388.495	386.679	1
601	T1	2	2	IGDSSQGDNNLQKLGPDDVSVDIDAIR-LLKAITYAKGFGML-a13-b3::4::xlink	His-E6AP:222:x:His-E6AP:860	0	0	0	0	0	0	0	0	0	0	0	0	0
602	T2	2	2	IGDSSQGDNNLQKLGPDDVSVDIDAIR-LLKAITYAKGFGML-a13-b3::4::xlink	His-E6AP:222:x:His-E6AP:860	0	0	0	0	0	0	0	0	0	0	0	0	0
594	T1	2	2	IGDSSQGDNNLQKLGPDDVSVDIDAIR-LLKAITYAK-a13-b3::4::xlink	His-E6AP:222:x:His-E6AP:860	1.76835e+07	1838.51	1857.98	1.76835e+07	1838.51	1857.98	1.62337e+07	1841.1	1860.62	1.65962e+07	2298.09	2323.65	0
595	T2	2	2	IGDSSQGDNNLQKLGPDDVSVDIDAIR-LLKAITYAK-a13-b3::4::xlink	His-E6AP:222:x:His-E6AP:860	0	0	0	0	0	0	1.17043e+06	934.09	933.76	1.17043e+06	934.09	933.76	2
590	T1	2	2	IGDSSQGDNNLQKLGPDDVSVDIDAIR-LCDPHPSKK-a13-b8::5::xlink::2-b=57.02146	His-E6AP:222:x:His-E6AP:85	1.80289e+07	1504.28	1517.08	1.80289e+07	1504.28	1517.08	9.06489e+06	1505.73	1518.57	9.06489e+06	1505.73	1518.57	0
591	T2	2	2	IGDSSQGDNNLQKLGPDDVSVDIDAIR-LCDPHPSKK-a13-b8::5::xlink::2-b=57.02146	His-E6AP:222:x:His-E6AP:85	1.1859e+07	1531.02	1523.69	1.1859e+07	1531.02	1523.69	8.24619e+06	1534.48	1527.17	8.24619e+06	1534.48	1527.17	0
574	T1	2	2	IGDSSQGDNNLQKLGPDDVSVDIDAIR-ALELYKINAK-a13-b6::4::xlink	His-E6AP:222:x:His-E6AP:73	6.56012e+07	1894.95	1915.54	6.56012e+07	1894.95	1915.54	7.30769e+07	1897.42	1917.65	7.34816e+07	2371.61	2395.31	0
575	T2	2	2	IGDSSQGDNNLQKLGPDDVSVDIDAIR-ALELYKINAK-a13-b6::4::xlink	His-E6AP:222:x:His-E6AP:73	5.33839e+07	1929.27	1924.16	5.33839e+07	1929.27	1924.16	6.14799e+07	1929.84	1924.74	6.14799e+07	1929.84	1924.74	0
642	T1	2	2	IGDSSQGDNNLQKLGPDDVSVDIDAIR-SVEKQFKAFR-a13-b7::5::xlink	His-E6AP:222:x:His-E6AP:727	2.72899e+08	1392.1	1399.25	3.32397e+08	4139.98	4177.01	2.96708e+08	1393.12	1400.3	3.7196e+08	4143.56	4180.65	0
643	T2	2	2	IGDSSQGDNNLQKLGPDDVSVDIDAIR-SVEKQFKAFR-a13-b7::5::xlink	His-E6AP:222:x:His-E6AP:727	3.14485e+08	1419.75	1411.07	4.10162e+08	4226.86	4211.88	3.2768e+08	1422.04	1413.37	4.34853e+08	4233.28	4218.31	0
722	T1	2	2	IGDSSQGDNNLQKLGPDDVSVDIDAIRR-SVEKQFKAFR-a13-b7::6::xlink	His-E6AP:222:x:His-E6AP:727	3.04325e+08	1315.58	1323.21	3.75958e+08	3927.18	3960.45	3.30238e+08	1317.96	1325.12	3.89626e+08	2628.97	2644.98	0
723	T2	2	2	IGDSSQGDNNLQKLGPDDVSVDIDAIRR-SVEKQFKAFR-a13-b7::6::xlink	His-E6AP:222:x:His-E6AP:727	3.31954e+08	1341.97	1333.43	4.43728e+08	4006.81	3991.3	3.65878e+08	1343.63	1334.05	4.70834e+08	3013.39	2997.18	0
709	T1	2	2	IGDSSQGDNNLQKLGPDDVSVDIDAIRR-LWSKYNADQIRR-a13-b4::6::xlink	His-E6AP:222:x:His-E6AP:326	6.83282e+08	1664.8	1682.86	7.71024e+08	4972.66	5023.84	6.27206e+08	1668.13	1685.78	7.40566e+08	4982.4	5033.75	0
710	T2	2	2	IGDSSQGDNNLQKLGPDDVSVDIDAIRR-LWSKYNADQIRR-a13-b4::6::xlink	His-E6AP:222:x:His-E6AP:326	2.80867e+08	1697.98	1690.16	3.06791e+08	3382.12	3367.83	2.83394e+08	1701.52	1693.7	3.24388e+08	3805.41	3791.96	0
707	T1	2	2	IGDSSQGDNNLQKLGPDDVSVDIDAIRR-LWSKYNADQIRR-a13-b4::5::xlink	His-E6AP:222:x:His-E6AP:326	4.8921e+08	1673.66	1692.54	5.52242e+08	4576.05	4621.73	4.19735e+08	1671.88	1692.92	4.75435e+08	4995.57	5047.06	0
708	T2	2	2	IGDSSQGDNNLQKLGPDDVSVDIDAIRR-LWSKYNADQIRR-a13-b4::5::xlink	His-E6AP:222:x:His-E6AP:326	2.60312e+08	1697.69	1689.87	3.11279e+08	3383.91	3369.62	2.19385e+08	1700.65	1692.83	2.63198e+08	3388.82	3374.55	0
704	T1	2	2	IGDSSQGDNNLQKLGPDDVSVDIDAIRR-LWSKYNADQIRR-a13-b4::4::xlink	His-E6AP:222:x:His-E6AP:326	1.03561e+07	1664.29	1680.3	1.03561e+07	1664.29	1680.3	1.25668e+07	1668.08	1684.13	1.25668e+07	1668.08	1684.13	0
705	T2	2	2	IGDSSQGDNNLQKLGPDDVSVDIDAIRR-LWSKYNADQIRR-a13-b4::4::xlink	His-E6AP:222:x:His-E6AP:326	67331	420.325	419.807	67331	420.325	419.807	1.09038e+06	845.452	841.179	1.09038e+06	845.452	841.179	2
702	T1	2	2	IGDSSQGDNNLQKLGPDDVSVDIDAIRR-LWSKYNADQIR-a13-b4::5::xlink	His-E6AP:222:x:His-E6AP:326	4.17136e+09	1772.78	1785.76	5.39964e+09	5728.02	5785.34	4.44105e+09	1780.13	1790.63	5.68739e+09	6182.26	6241.45	0
703	T2	2	2	IGDSSQGDNNLQKLGPDDVSVDIDAIRR-LWSKYNADQIR-a13-b4::5::xlink	His-E6AP:222:x:His-E6AP:326	2.55906e+09	1804.78	1797.28	3.23097e+09	5376.3	5363.87	2.70601e+09	1812.3	1798.86	3.58729e+09	5847.85	5828.71	0
700	T1	2	2	IGDSSQGDNNLQKLGPDDVSVDIDAIRR-LWSKYNADQIR-a13-b4::4::xlink	His-E6AP:222:x:His-E6AP:326	1.04896e+09	1767.31	1783.96	1.17251e+09	5281.49	5337.99	1.24177e+09	1771.16	1787.78	1.34055e+09	5297.77	5354.51	0
701	T2	2	2	IGDSSQGDNNLQKLGPDDVSVDIDAIRR-LWSKYNADQIR-a13-b4::4::xlink	His-E6AP:222:x:His-E6AP:326	6.55164e+08	1803.53	1795.75	7.40565e+08	5380.34	5367.88	7.20686e+08	1812.18	1800.61	7.85426e+08	5844.53	5825.42	0
626	T1	2	2	IGDSSQGDNNLQKLGPDDVSVDIDAIR-LWSKYNADQIRR-a13-b4::5::xlink	His-E6AP:222:x:His-E6AP:326	4.17136e+09	1782.39	1794.78	4.9605e+09	6633.29	6697.53	3.61922e+09	1795.21	1807.77	4.85865e+09	7092.03	7157.19	0
627	T2	2	2	IGDSSQGDNNLQKLGPDDVSVDIDAIR-LWSKYNADQIRR-a13-b4::5::xlink	His-E6AP:222:x:His-E6AP:326	2.44089e+09	1814.45	1804.99	3.02608e+09	5844.51	5825.43	2.70887e+09	1812.3	1798.86	3.58528e+09	5847.85	5828.71	0
623	T1	2	2	IGDSSQGDNNLQKLGPDDVSVDIDAIR-LWSKYNADQIRR-a13-b4::4::xlink	His-E6AP:222:x:His-E6AP:326	1.04896e+09	1765.83	1783.05	1.15631e+09	5271.89	5328.28	1.32589e+09	1771.16	1787.78	1.42396e+09	5297.77	5354.51	0
625	T2	2	2	IGDSSQGDNNLQKLGPDDVSVDIDAIR-LWSKYNADQIRR-a13-b4::4::xlink	His-E6AP:222:x:His-E6AP:326	6.54238e+08	1802.9	1794.21	7.03191e+08	5372.39	5359.9	7.00142e+08	1812.38	1802.77	7.59569e+08	5409.48	5389.59	0
621	T1	2	2	IGDSSQGDNNLQKLGPDDVSVDIDAIR-LWSKYNADQIR-a13-b4::5::xlink	His-E6AP:222:x:His-E6AP:326	1.46629e+08	1872.72	1891.87	1.58346e+08	3735.89	3776.75	1.6342e+08	1875.34	1895.05	1.74032e+08	3275.41	3309.13	0
622	T2	2	2	IGDSSQGDNNLQKLGPDDVSVDIDAIR-LWSKYNADQIR-a13-b4::5::xlink	His-E6AP:222:x:His-E6AP:326	1.04956e+08	1904.88	1900.76	1.0709e+08	3808.57	3798.63	1.11982e+08	1907.67	1902.45	1.11982e+08	1907.67	1902.45	0
619	T1	2	2	IGDSSQGDNNLQKLGPDDVSVDIDAIR-LWSKYNADQIR-a13-b4::4::xlink	His-E6AP:222:x:His-E6AP:326	1.66513e+09	1888.53	1899.39	2.19179e+09	7492.03	7564.43	2.36625e+09	1891.29	1902.76	3.11805e+09	7500.93	7573.43	0
620	T2	2	2	IGDSSQGDNNLQKLGPDDVSVDIDAIR-LWSKYNADQIR-a13-b4::4::xlink	His-E6AP:222:x:His-E6AP:326	1.54749e+09	1916.25	1905.59	2.04106e+09	6670.13	6649.43	1.63012e+09	1919.78	1908.16	2.17877e+09	6683.59	6662.51	0
616	T1	2	2	IGDSSQGDNNLQKLGPDDVSVDIDAIR-LWSKYNADQIR-a13-b4::3::xlink	His-E6AP:222:x:His-E6AP:326	4.0082e+08	1872.01	1892.14	4.65584e+08	3728.57	3771.3	4.45661e+08	1875.12	1895.31	5.01143e+08	3735.67	3778.49	0
617	T2	2	2	IGDSSQGDNNLQKLGPDDVSVDIDAIR-LWSKYNADQIR-a13-b4::3::xlink	His-E6AP:222:x:His-E6AP:326	2.66392e+08	1904.75	1899.53	2.8905e+08	3326.94	3320.94	2.88315e+08	1907.99	1902.79	3.04244e+08	3331.12	3325.88	0
698	T1	2	2	IGDSSQGDNNLQKLGPDDVSVDIDAIRR-LPLAAQGKLIR-a13-b8::5::xlink	His-E6AP:222:x:His-E6AP:319	2.70026e+09	1774.13	1787.21	3.58726e+09	5730.37	5787.77	2.93452e+09	1787.11	1793.3	3.84611e+09	6635.77	6695.66	0
699	T2	2	2	IGDSSQGDNNLQKLGPDDVSVDIDAIRR-LPLAAQGKLIR-a13-b8::5::xlink	His-E6AP:222:x:His-E6AP:319	1.87407e+09	1805.95	1798.46	2.5234e+09	5382.19	5369.74	2.01313e+09	1814.33	1801.05	2.6956e+09	5848.86	5829.77	0
696	T1	2	2	IGDSSQGDNNLQKLGPDDVSVDIDAIRR-LPLAAQGKLIR-a13-b8::4::xlink	His-E6AP:222:x:His-E6AP:319	7.55792e+08	1769.56	1785.16	9.18097e+08	4845.51	4896.45	8.26285e+08	1772.15	1788.15	9.89063e+08	5293.66	5350.4	0
697	T2	2	2	IGDSSQGDNNLQKLGPDDVSVDIDAIRR-LPLAAQGKLIR-a13-b8::4::xlink	His-E6AP:222:x:His-E6AP:319	5.5079e+08	1806.23	1798.74	7.02104e+08	5381.53	5369.1	5.75429e+08	1808.14	1800.36	7.3791e+08	5388.99	5376.57	0
613	T1	2	2	IGDSSQGDNNLQKLGPDDVSVDIDAIR-LPLAAQGKLIR-a13-b8::5::xlink	His-E6AP:222:x:His-E6AP:319	3.86898e+08	1877.43	1895.54	4.60061e+08	5605.61	5667.7	4.07542e+08	1880.89	1899.01	4.75043e+08	5613.34	5675.55	0
614	T2	2	2	IGDSSQGDNNLQKLGPDDVSVDIDAIR-LPLAAQGKLIR-a13-b8::5::xlink	His-E6AP:222:x:His-E6AP:319	3.18933e+08	1910.94	1904.87	3.58258e+08	5711.18	5699.47	3.37282e+08	1914.21	1907.44	3.86973e+08	5719.32	5707.64	0
611	T1	2	2	IGDSSQGDNNLQKLGPDDVSVDIDAIR-LPLAAQGKLIR-a13-b8::4::xlink	His-E6AP:222:x:His-E6AP:319	2.43844e+09	1887.07	1897.28	3.22668e+09	7022.28	7089.53	2.64411e+09	1889.56	1903.94	3.46826e+09	7031.95	7103.68	0
612	T2	2	2	IGDSSQGDNNLQKLGPDDVSVDIDAIR-LPLAAQGKLIR-a13-b8::4::xlink	His-E6AP:222:x:His-E6AP:319	1.87251e+09	1916.31	1904.86	2.51339e+09	6194.12	6176.59	2.04458e+09	1919.1	1907.53	2.7382e+09	6203.09	6185.6	0
608	T1	2	2	IGDSSQGDNNLQKLGPDDVSVDIDAIR-LPLAAQGKLIR-a13-b8::3::xlink	His-E6AP:222:x:His-E6AP:319	2.5941e+08	1873.29	1893.45	2.81699e+08	3265.99	3302.65	2.83282e+08	1876.07	1896.29	3.15871e+08	3271.47	3308.2	0
609	T2	2	2	IGDSSQGDNNLQKLGPDDVSVDIDAIR-LPLAAQGKLIR-a13-b8::3::xlink	His-E6AP:222:x:His-E6AP:319	1.66458e+08	1906.64	1901.41	1.72485e+08	2855.01	2848.31	1.86271e+08	1907.93	1903.77	1.86618e+08	2386.98	2379.15	0
671	T1	2	2	IGDSSQGDNNLQKLGPDDVSVDIDAIRR-AAAKHLIER-a13-b4::5::xlink	His-E6AP:222:x:His-E6AP:26	1.61758e+08	1514.84	1528.73	1.7042e+08	2648.39	2669.93	3.22651e+08	1521.57	1534.85	3.42275e+08	3035.6	3060.17	1
672	T2	2	2	IGDSSQGDNNLQKLGPDDVSVDIDAIRR-AAAKHLIER-a13-b4::5::xlink	His-E6AP:222:x:His-E6AP:26	1.45845e+08	1549.33	1541.05	1.62856e+08	3089.17	3073.62	2.12601e+08	1552.93	1544.66	2.34792e+08	2710.76	2696.07	0
668	T1	2	2	IGDSSQGDNNLQKLGPDDVSVDIDAIRR-AAAKHLIER-a13-b4::4::xlink	His-E6AP:222:x:His-E6AP:26	2.40297e+07	1511.15	1524.1	2.40297e+07	1511.15	1524.1	1.69312e+07	1514.31	1527.31	1.69312e+07	1514.31	1527.31	0
670	T2	2	2	IGDSSQGDNNLQKLGPDDVSVDIDAIRR-AAAKHLIER-a13-b4::4::xlink	His-E6AP:222:x:His-E6AP:26	9.18929e+06	1538.31	1531.02	9.18929e+06	1538.31	1531.02	9.37396e+06	1157.75	1151.33	9.37396e+06	1157.75	1151.33	1
572	T1	2	2	IGDSSQGDNNLQKLGPDDVSVDIDAIR-AAAKHLIER-a13-b4::5::xlink	His-E6AP:222:x:His-E6AP:26	2.50962e+08	1608.87	1622.75	2.54229e+08	2810.83	2836.46	2.79573e+08	1611.56	1624.9	2.84706e+08	3216.81	3245.17	0
573	T2	2	2	IGDSSQGDNNLQKLGPDDVSVDIDAIR-AAAKHLIER-a13-b4::5::xlink	His-E6AP:222:x:His-E6AP:26	8.96229e+07	1641.74	1633.75	9.49991e+07	3274.02	3259.27	1.76717e+08	1645.7	1637.72	1.82292e+08	3280.66	3265.93	0
570	T1	2	2	IGDSSQGDNNLQKLGPDDVSVDIDAIR-AAAKHLIER-a13-b4::4::xlink	His-E6AP:222:x:His-E6AP:26	1.32016e+08	1604.91	1619.73	1.32248e+08	2005.85	2022.56	1.42538e+08	1607.12	1621.98	1.42538e+08	1607.12	1621.98	0
571	T2	2	2	IGDSSQGDNNLQKLGPDDVSVDIDAIR-AAAKHLIER-a13-b4::4::xlink	His-E6AP:222:x:His-E6AP:26	7.69916e+07	1633.23	1626.47	7.69916e+07	1633.23	1626.47	9.3003e+07	1644.43	1634.83	9.33034e+07	2459.31	2448.45	0
568	T1	2	2	IGDSSQGDNNLQKLGPDDVSVDIDAIR-AAAKHLIER-a13-b4::3::xlink	His-E6AP:222:x:His-E6AP:26	0	0	0	0	0	0	0	0	0	0	0	0	0
569	T2	2	2	IGDSSQGDNNLQKLGPDDVSVDIDAIR-AAAKHLIER-a13-b4::3::xlink	His-E6AP:222:x:His-E6AP:26	184337	406.93	406.29	184337	406.93	406.29	0	0	0	0	0	0	2
1405	T1	2	2	EKAACSAAAMEEDSEASSSR-NLVNDDDAIVAASKCLK-a2-b14::4::xlink::5-a=57.02146:15-b=57.02146	His-E6AP:191:x:His-E6AP:369	0	0	0	0	0	0	1.21214e+07	1462.74	1474.72	1.21214e+07	1462.74	1474.72	2
618	T2	2	2	EKAACSAAAMEEDSEASSSR-NLVNDDDAIVAASKCLK-a2-b14::4::xlink::5-a=57.02146:15-b=57.02146	His-E6AP:191:x:His-E6AP:369	1.94061e+06	372.555	371.603	1.94061e+06	372.555	371.603	1.41137e+07	1481.83	1474.23	1.41137e+07	1481.83	1474.23	2
836	T1	2	2	KGASSAYLENSK-DEDKDEDEKEK-a1-b9::5::xlink	His-E6AP:189:x:His-E6AP:86	3.25627e+09	317.156	312.14	4.69338e+09	703.326	693.102	2.21003e+09	493.941	483.629	2.25255e+09	898.732	893.554	1
837	T2	2	2	KGASSAYLENSK-DEDKDEDEKEK-a1-b9::5::xlink	His-E6AP:189:x:His-E6AP:86	1.67425e+09	298.957	298.636	2.36437e+09	562.891	552.336	1.45708e+09	527.245	518.74	1.86103e+09	1330.3	1312.15	0
1439	T1	2	2	DEDEKEKAACSAAAMEEDSEASSSR-ENGDKIPITNENR-a5-b5::5::xlink::10-a=57.02146	His-E6AP:189:x:His-E6AP:698	5.93485e+06	1089.17	1095.71	6.98284e+06	1354.49	1362.03	8.2999e+07	1147.87	1154.05	9.98564e+07	2260.7	2281.9	1
1440	T2	2	2	DEDEKEKAACSAAAMEEDSEASSSR-ENGDKIPITNENR-a5-b5::5::xlink::10-a=57.02146	His-E6AP:189:x:His-E6AP:698	5.88961e+07	1107.88	1098.26	5.88961e+07	1107.88	1098.26	7.98311e+07	1190.24	1184.87	9.2736e+07	3465.74	3449.23	0
1437	T1	2	2	DEDEKEKAACSAAAMEEDSEASSSR-ENGDKIPITNENR-a5-b5::4::xlink::10-a=57.02146	His-E6AP:189:x:His-E6AP:698	2.94933e+06	1121.13	1126.31	2.94933e+06	1121.13	1126.31	1.01506e+07	1125.21	1130.47	1.01506e+07	1125.21	1130.47	1
1438	T2	2	2	DEDEKEKAACSAAAMEEDSEASSSR-ENGDKIPITNENR-a5-b5::4::xlink::10-a=57.02146	His-E6AP:189:x:His-E6AP:698	8.56242e+06	1139.69	1130.19	8.56242e+06	1139.69	1130.19	1.62214e+07	1141.41	1131.92	1.62214e+07	1141.41	1131.92	0
1462	T1	2	2	DEDKDEDEKEK-AAAKHLIER-a9-b4::5::xlink	His-E6AP:189:x:His-E6AP:26	3.44252e+07	796.438	803.004	3.64701e+07	1586.95	1598.14	3.72744e+07	802.83	807.963	4.06055e+07	1789.61	1801.02	0
1463	T2	2	2	DEDKDEDEKEK-AAAKHLIER-a9-b4::5::xlink	His-E6AP:189:x:His-E6AP:26	4.24514e+07	809.83	808.675	5.05706e+07	1816.52	1806	5.37808e+07	811.17	813.046	6.15151e+07	2021.46	2008.15	0
1460	T1	2	2	DEDKDEDEKEK-AAAKHLIER-a9-b4::3::xlink	His-E6AP:189:x:His-E6AP:26	9.11295e+06	792.172	803.036	9.16394e+06	990.319	1002.51	9.93296e+06	798.799	808.199	9.99243e+06	996.924	1010.03	0
1461	T2	2	2	DEDKDEDEKEK-AAAKHLIER-a9-b4::3::xlink	His-E6AP:189:x:His-E6AP:26	1.02775e+07	810.088	809.804	1.06947e+07	1415.37	1409.63	9.32482e+06	811.636	810.568	9.70649e+06	1416.57	1412.18	0
1472	T1	2	2	DEDKDEDEKEK-LCDPHPSKK-a4-b8::4::xlink::2-b=57.02146	His-E6AP:184:x:His-E6AP:85	1.48821e+06	433.264	440.527	1.48821e+06	433.264	440.527	1.82249e+06	434.288	435.815	1.95909e+06	577.302	580.184	1
1473	T2	2	2	DEDKDEDEKEK-LCDPHPSKK-a4-b8::4::xlink::2-b=57.02146	His-E6AP:184:x:His-E6AP:85	9.71257e+06	582.755	586.004	9.80388e+06	728.859	727.905	1.2025e+07	584.144	587.391	1.29557e+07	872.023	869.871	0
1458	T1	2	2	DEDKDEDEKEK-AAAKHLIER-a4-b4::4::xlink	His-E6AP:184:x:His-E6AP:26	7.41874e+07	798.535	803.624	8.44281e+07	1785.56	1796.94	1.13422e+08	802.951	808.36	1.25926e+08	1597.77	1609.12	0
1459	T2	2	2	DEDKDEDEKEK-AAAKHLIER-a4-b4::4::xlink	His-E6AP:184:x:His-E6AP:26	1.11419e+08	807.452	809.532	1.26634e+08	1811.9	1800.95	1.9861e+08	813.956	813.449	2.24235e+08	1826.94	1816.03	0
1456	T1	2	2	DEDKDEDEKEK-AAAKHLIER-a4-b4::3::xlink	His-E6AP:184:x:His-E6AP:26	3.44933e+06	786.711	796.186	3.50033e+06	982.378	994.507	8.36475e+06	795.267	804.62	8.42422e+06	993.392	1006.45	1
1457	T2	2	2	DEDKDEDEKEK-AAAKHLIER-a4-b4::3::xlink	His-E6AP:184:x:His-E6AP:26	2.77005e+06	806.851	803.024	3.1559e+06	1406.64	1400.92	7.2345e+06	811.636	808.219	7.61618e+06	1414.21	1409.83	1
453	T1	2	2	EKAACSAAAMEEDSEASSSR-SLQAKDEDKDEDEK-a2-b9::4::xlink::5-a=57.02146	His-E6AP:184:x:His-E6AP:191	3.07797e+08	1299.84	1307.59	4.68487e+08	3677.14	3706.63	5.82778e+08	1305.35	1314.16	7.44562e+08	2775.98	2802.3	0
454	T2	2	2	EKAACSAAAMEEDSEASSSR-SLQAKDEDKDEDEK-a2-b9::4::xlink::5-a=57.02146	His-E6AP:184:x:His-E6AP:191	4.46245e+08	1358.52	1353.12	5.86532e+08	3592.51	3578.48	4.4611e+08	1363.27	1357.79	5.9308e+08	2989.78	2981.52	0
1629	T1	2	2	EKAACSAAAMEEDSEASSSR-SLQAKDEDKDEDEK-a2-b9::3::xlink::5-a=57.02146	His-E6AP:184:x:His-E6AP:191	1.15017e+08	1300.86	1309.61	1.91465e+08	2492.11	2517.12	8.54628e+07	1338.64	1348.14	1.47938e+08	2565.75	2591.84	0
1645	T2	2	2	EKAACSAAAMEEDSEASSSR-SLQAKDEDKDEDEK-a2-b9::3::xlink::5-a=57.02146	His-E6AP:184:x:His-E6AP:191	1.28401e+08	1273.72	1267.68	2.00049e+08	2489.82	2483.12	1.15516e+08	1326.28	1317.82	1.59756e+08	2547.31	2540.87	0
1347	T1	2	2	EKAACSAAAMEEDSEASSSR-DEDKDEDEK-a2-b4::4::xlink::5-a=57.02146	His-E6AP:184:x:His-E6AP:191	1.24164e+09	1310.82	1318.23	1.89517e+09	4886.64	4918.57	1.04535e+09	1313.3	1327.08	1.41369e+09	4578.07	4614.62	0
1351	T2	2	2	EKAACSAAAMEEDSEASSSR-DEDKDEDEK-a2-b4::4::xlink::5-a=57.02146	His-E6AP:184:x:His-E6AP:191	1.64716e+09	1332.57	1325.8	2.59565e+09	4650.04	4625.17	1.76013e+09	1337.07	1331.25	2.78692e+09	4331.48	4312.25	0
986	T1	2	2	LPLAAQGKLIR-SLQAKDEDK-a8-b5::4::xlink	His-E6AP:180:x:His-E6AP:319	1.74567e+07	1000.57	1008.92	1.84932e+07	1341.04	1354.38	83817	622.255	625.862	110447	927.753	933.155	2
987	T2	2	2	LPLAAQGKLIR-SLQAKDEDK-a8-b5::4::xlink	His-E6AP:180:x:His-E6AP:319	1.43923e+07	1346.62	1343.3	1.55195e+07	2590.8	2578.69	1.66043e+08	1332.57	1329.31	1.74441e+08	3475.45	3461.4	1
1511	T1	2	2	AAAKHLIER-SLQAKDEDK-a4-b5::4::xlink	His-E6AP:180:x:His-E6AP:26	3.99903e+06	902.682	915.528	5.22863e+06	2019.89	2031.2	3.11755e+06	896.652	894.484	3.11755e+06	896.652	894.484	0
1512	T2	2	2	AAAKHLIER-SLQAKDEDK-a4-b5::4::xlink	His-E6AP:180:x:His-E6AP:26	7.85455e+06	910.558	902.318	1.22036e+07	2035.93	2023.97	1.56564e+07	909.945	899.396	1.65042e+07	2030.72	2012.83	0
1486	T1	2	2	AAAKHLIER-SLQAKDEDK-a4-b5::3::xlink	His-E6AP:180:x:His-E6AP:26	240009	892.699	890.444	240009	892.699	890.444	1.59393e+06	897.234	895.074	1.59393e+06	897.234	895.074	1
1488	T2	2	2	AAAKHLIER-SLQAKDEDK-a4-b5::3::xlink	His-E6AP:180:x:His-E6AP:26	2.28617e+06	904.871	894.615	2.28617e+06	904.871	894.615	1.33212e+07	904.947	894.69	1.33212e+07	904.947	894.69	1
639	T1	2	2	IGDSSQGDNNLQKLGPDDVSVDIDAIR-SLQAKDEDK-a13-b5::4::xlink	His-E6AP:180:x:His-E6AP:222	2.52542e+08	1744.14	1761.72	3.02406e+08	4271.97	4314.24	2.52672e+07	1662.94	1677.61	2.52672e+07	1662.94	1677.61	1
640	T2	2	2	IGDSSQGDNNLQKLGPDDVSVDIDAIR-SLQAKDEDK-a13-b5::4::xlink	His-E6AP:180:x:His-E6AP:222	2.33254e+08	1777.42	1771.78	3.54915e+08	4799.72	4785.42	9.6421e+07	1698.26	1690.44	9.6421e+07	1698.26	1690.44	1
718	T1	2	2	IGDSSQGDNNLQKLGPDDVSVDIDAIRR-SLQAKDEDK-a13-b5::5::xlink	His-E6AP:180:x:His-E6AP:222	2.41477e+08	1638.64	1654.12	2.43017e+08	3195.57	3223.38	6.93137e+06	1554.71	1567.01	6.93137e+06	1554.71	1567.01	1
719	T2	2	2	IGDSSQGDNNLQKLGPDDVSVDIDAIRR-SLQAKDEDK-a13-b5::5::xlink	His-E6AP:180:x:His-E6AP:222	2.1679e+08	1665.73	1659.15	2.62137e+08	3248.01	3233.25	6.01394e+07	1585.74	1577.57	6.01394e+07	1585.74	1577.57	1
1555	T1	2	2	EKAACSAAAMEEDSEASSSR-SLQAKDEDKDEDEK-a2-b5::5::xlink::5-a=57.02146	His-E6AP:180:x:His-E6AP:191	3.63123e+07	951.265	959.589	4.68185e+07	1870.03	1885.52	8.96999e+06	942.156	950.254	1.37775e+07	1846.71	1861.89	1
1560	T2	2	2	EKAACSAAAMEEDSEASSSR-SLQAKDEDKDEDEK-a2-b5::5::xlink::5-a=57.02146	His-E6AP:180:x:His-E6AP:191	3.56007e+07	936.687	929.292	4.01602e+07	1854.09	1846.04	1.86606e+07	930.587	927.306	2.39571e+07	1846.93	1838.83	0
1484	T1	2	2	EKAACSAAAMEEDSEASSSR-SLQAKDEDKDEDEK-a2-b5::4::xlink::5-a=57.02146	His-E6AP:180:x:His-E6AP:191	1.64762e+08	1296.55	1305.19	2.1356e+08	3461.17	3485.94	1.76768e+08	1295.62	1307.19	2.35956e+08	3435.51	3459.53	0
1495	T2	2	2	EKAACSAAAMEEDSEASSSR-SLQAKDEDKDEDEK-a2-b5::4::xlink::5-a=57.02146	His-E6AP:180:x:His-E6AP:191	4.02836e+08	1353.06	1350.83	5.15578e+08	3484.49	3470.29	7.38472e+08	1354.79	1355.31	8.88295e+08	2902.39	2893.87	0
1452	T1	2	2	DEDEKEKAACSAAAMEEDSEASSSR-SLQAKDEDK-a7-b5::5::xlink::10-a=57.02146	His-E6AP:180:x:His-E6AP:191	6.10188e+08	1259.4	1271.09	8.45718e+08	3654.11	3682.18	6.01721e+08	1207.17	1213.05	9.62058e+08	3603.39	3631.14	0
1453	T2	2	2	DEDEKEKAACSAAAMEEDSEASSSR-SLQAKDEDK-a7-b5::5::xlink::10-a=57.02146	His-E6AP:180:x:His-E6AP:191	5.35329e+08	1290.41	1284.88	7.51851e+08	3457.57	3443.37	6.43227e+08	1229.09	1223.5	9.73002e+08	3063.39	3050.67	0
1449	T1	2	2	DEDEKEKAACSAAAMEEDSEASSSR-SLQAKDEDK-a7-b5::4::xlink::10-a=57.02146	His-E6AP:180:x:His-E6AP:191	3.25555e+08	1336.05	1343.25	4.82228e+08	3318.84	3347.58	3.76216e+08	1257.8	1269.31	5.56076e+08	3385.96	3412.13	0
1450	T2	2	2	DEDEKEKAACSAAAMEEDSEASSSR-SLQAKDEDK-a7-b5::4::xlink::10-a=57.02146	His-E6AP:180:x:His-E6AP:191	2.93734e+08	1362.22	1354.36	4.28536e+08	2710.88	2704.37	5.69666e+08	1267.29	1266.67	7.57546e+08	3135.22	3123.67	0
1367	T1	2	2	SLQAKDEDK-DEDEKEK-a5-b5::4::xlink	His-E6AP:180:x:His-E6AP:189	1.11943e+09	749.583	743.49	1.12513e+09	2886.21	2875.97	1.00851e+09	756.846	753.154	1.0139e+09	2947.8	2938.58	0
1368	T2	2	2	SLQAKDEDK-DEDEKEK-a5-b5::4::xlink	His-E6AP:180:x:His-E6AP:189	1.13321e+09	750.62	740.237	1.15622e+09	2395.41	2371.74	1.43659e+09	766.525	754.744	1.46562e+09	2845.22	2808.52	0
1365	T1	2	2	SLQAKDEDK-DEDEKEK-a5-b5::3::xlink	His-E6AP:180:x:His-E6AP:189	2.09499e+09	742.475	731.069	2.1214e+09	2837.92	2827.51	2.0906e+09	756.955	749.294	2.12322e+09	2901.93	2892.13	0
1366	T2	2	2	SLQAKDEDK-DEDEKEK-a5-b5::3::xlink	His-E6AP:180:x:His-E6AP:189	1.92569e+09	755.083	740.799	1.97554e+09	2931.21	2878.44	4.63648e+09	764.371	754.208	4.71259e+09	3028.76	2976.42	1
1447	T1	2	2	DEDEKEKAACSAAAMEEDSEASSSR-SLQAKDEDK-a5-b5::5::xlink::10-a=57.02146	His-E6AP:180:x:His-E6AP:189	3.5755e+08	1325.69	1339.37	5.07884e+08	2453.64	2477.58	5.41442e+08	1236.25	1245.15	7.63805e+08	3567.07	3593.89	0
1448	T2	2	2	DEDEKEKAACSAAAMEEDSEASSSR-SLQAKDEDK-a5-b5::5::xlink::10-a=57.02146	His-E6AP:180:x:His-E6AP:189	3.11168e+08	1325.54	1318.46	4.488e+08	2535.24	2527.89	5.71373e+08	1229.01	1223.5	8.2395e+08	3020.61	3007.5	0
1445	T1	2	2	DEDEKEKAACSAAAMEEDSEASSSR-SLQAKDEDK-a5-b5::4::xlink::10-a=57.02146	His-E6AP:180:x:His-E6AP:189	7.95757e+08	1245.94	1256.24	9.85813e+08	3870.29	3894.74	8.05103e+08	1237.62	1244.47	1.13087e+09	3867.84	3892.38	0
1446	T2	2	2	DEDEKEKAACSAAAMEEDSEASSSR-SLQAKDEDK-a5-b5::4::xlink::10-a=57.02146	His-E6AP:180:x:His-E6AP:189	9.255e+08	1256.15	1253.75	1.32875e+09	3697.37	3680.98	7.8327e+08	1291.55	1289.67	1.07629e+09	3755.97	3739.64	0
1039	T1	2	2	LWSKYNADQIR-EELKSLQAK-a4-b4::4::xlink	His-E6AP:175:x:His-E6AP:326	2.6239e+07	1382.32	1392.7	2.79577e+07	2742.95	2771.22	3.01055e+07	1379.99	1392.52	3.2176e+07	2402.9	2429.02	0
1040	T2	2	2	LWSKYNADQIR-EELKSLQAK-a4-b4::4::xlink	His-E6AP:175:x:His-E6AP:326	2.7957e+07	1410.18	1401.37	3.13892e+07	3504.05	3492.98	3.15975e+07	1413.61	1406.29	3.61379e+07	3477.18	3466.88	0
1037	T1	2	2	LWSKYNADQIR-EELKSLQAK-a4-b4::3::xlink	His-E6AP:175:x:His-E6AP:326	8.73987e+06	1360.38	1378.27	8.73987e+06	1360.38	1378.27	1.02841e+07	1367.98	1384.7	1.05636e+07	1709.43	1729.95	0
1038	T2	2	2	LWSKYNADQIR-EELKSLQAK-a4-b4::3::xlink	His-E6AP:175:x:His-E6AP:326	6.05323e+06	1042.82	1043.45	6.05323e+06	1042.82	1043.45	6.42029e+06	1391.74	1393.41	6.42029e+06	1391.74	1393.41	1
963	T1	2	2	LPLAAQGKLIR-EELKSLQAK-a8-b4::4::xlink	His-E6AP:175:x:His-E6AP:319	2.56273e+07	1381.79	1390.61	3.01091e+07	3089.51	3118.79	3.19889e+07	1383.34	1393.74	3.90845e+07	2749.01	2777.35	0
964	T2	2	2	LPLAAQGKLIR-EELKSLQAK-a8-b4::4::xlink	His-E6AP:175:x:His-E6AP:319	2.772e+07	1408.11	1400.53	3.55584e+07	3851	3838.58	3.59277e+07	1409.68	1402.03	4.75499e+07	4142.44	4127.21	0
598	T1	2	2	AAAKHLIER-EELKSLQAK-a4-b4::4::xlink	His-E6AP:175:x:His-E6AP:26	660895	1043.42	1050.68	751398	1560.68	1572.69	3.71568e+06	1045.49	1051.01	4.0177e+06	1531.66	1543.46	1
599	T2	2	2	AAAKHLIER-EELKSLQAK-a4-b4::4::xlink	His-E6AP:175:x:His-E6AP:26	4.22216e+06	1059.28	1050.97	5.2289e+06	1849.08	1836.13	7.54352e+06	1061.74	1056.32	1.1142e+07	2640.35	2628.87	1
678	T1	2	2	IGDSSQGDNNLQKLGPDDVSVDIDAIRR-EELKSLQAK-a13-b4::5::xlink	His-E6AP:175:x:His-E6AP:222	2.00163e+08	1637.11	1651.67	2.12222e+08	2862.02	2887.99	2.41477e+08	1644.1	1658.43	2.55469e+08	3687.87	3722.78	0
679	T2	2	2	IGDSSQGDNNLQKLGPDDVSVDIDAIRR-EELKSLQAK-a13-b4::5::xlink	His-E6AP:175:x:His-E6AP:222	1.58885e+08	1673.35	1665.46	1.87144e+08	3337.55	3323.07	2.14546e+08	1678.26	1670.38	2.45795e+08	3343.99	3329.53	0
675	T1	2	2	IGDSSQGDNNLQKLGPDDVSVDIDAIRR-EELKSLQAK-a13-b4::4::xlink	His-E6AP:175:x:His-E6AP:222	4.36103e+07	1634.13	1649.53	4.36103e+07	1634.13	1649.53	3.74275e+07	1635.18	1650.6	3.74275e+07	1635.18	1650.6	0
677	T2	2	2	IGDSSQGDNNLQKLGPDDVSVDIDAIRR-EELKSLQAK-a13-b4::4::xlink	His-E6AP:175:x:His-E6AP:222	1.23526e+07	1668.18	1660.62	1.31132e+07	2502.56	2490.66	5.89111e+06	1665.83	1659.25	7.52212e+06	2060.8	2052.6	0
579	T1	2	2	IGDSSQGDNNLQKLGPDDVSVDIDAIR-EELKSLQAK-a13-b4::4::xlink	His-E6AP:175:x:His-E6AP:222	2.38355e+08	1742.45	1758.83	2.52184e+08	4346.82	4390.73	2.73951e+08	1744.39	1762.32	3.07707e+08	4764.26	4815.11	0
580	T2	2	2	IGDSSQGDNNLQKLGPDDVSVDIDAIR-EELKSLQAK-a13-b4::4::xlink	His-E6AP:175:x:His-E6AP:222	2.26415e+08	1780.03	1772.51	2.92739e+08	5319.69	5307.1	2.49295e+08	1783.1	1775.54	3.29094e+08	5327.93	5315.35	0
576	T1	2	2	IGDSSQGDNNLQKLGPDDVSVDIDAIR-EELKSLQAK-a13-b4::3::xlink	His-E6AP:175:x:His-E6AP:222	6.87198e+06	870.648	879.617	6.87198e+06	870.648	879.617	3.27451e+06	1744.25	1761.84	3.27451e+06	1744.25	1761.84	2
578	T2	2	2	IGDSSQGDNNLQKLGPDDVSVDIDAIR-EELKSLQAK-a13-b4::3::xlink	His-E6AP:175:x:His-E6AP:222	1.0628e+06	446.413	442.69	1.0628e+06	446.413	442.69	1.76568e+06	890.555	885.3	1.76568e+06	890.555	885.3	1
1432	T1	2	2	DEDEKEKAACSAAAMEEDSEASSSR-EELKSLQAKDEDK-a7-b4::5::xlink::10-a=57.02146	His-E6AP:175:x:His-E6AP:191	2.14626e+08	1282.73	1291.57	2.67357e+08	3194.97	3224.39	2.41657e+08	1288.41	1296.23	2.87663e+08	3205.38	3234.97	0
1433	T2	2	2	DEDEKEKAACSAAAMEEDSEASSSR-EELKSLQAKDEDK-a7-b4::5::xlink::10-a=57.02146	His-E6AP:175:x:His-E6AP:191	1.92257e+08	1337.77	1333.13	2.39764e+08	3944.13	3928.45	3.13223e+08	1314.12	1306.63	3.99399e+08	3922.02	3906.32	0
1427	T1	2	2	DEDEKEKAACSAAAMEEDSEASSSR-EELKSLQAKDEDK-a5-b4::5::xlink::10-a=57.02146	His-E6AP:175:x:His-E6AP:189	2.14626e+08	1282.73	1291.57	2.6249e+08	3194.97	3224.39	2.41657e+08	1288.41	1296.23	2.87663e+08	3205.38	3234.97	0
1428	T2	2	2	DEDEKEKAACSAAAMEEDSEASSSR-EELKSLQAKDEDK-a5-b4::5::xlink::10-a=57.02146	His-E6AP:175:x:His-E6AP:189	2.07403e+08	1337.33	1332.89	2.50826e+08	3943.7	3928.21	3.10727e+08	1314.12	1306.63	3.96902e+08	3922.02	3906.32	0
1425	T1	2	2	DEDEKEKAACSAAAMEEDSEASSSR-EELKSLQAKDEDK-a5-b4::4::xlink::10-a=57.02146	His-E6AP:175:x:His-E6AP:189	7.80942e+07	1282.57	1292.4	8.0722e+07	2237.53	2259.38	8.47691e+07	1285.65	1295.58	8.85242e+07	2562.6	2588.15	0
1426	T2	2	2	DEDEKEKAACSAAAMEEDSEASSSR-EELKSLQAKDEDK-a5-b4::4::xlink::10-a=57.02146	His-E6AP:175:x:His-E6AP:189	8.54868e+07	1309.29	1300.73	8.56071e+07	1636.33	1624.76	9.74781e+07	1312.86	1304.32	9.79703e+07	1640.14	1631.6	0
1332	T1	2	2	QHTKEELKSLQAK-DEDKDEDEKEK-a8-b4::6::xlink	His-E6AP:175:x:His-E6AP:184	4.54365e+07	626.062	626.26	7.07293e+07	1648.4	1646.15	4.72009e+07	610.697	607.168	8.64762e+07	1502.5	1502.66	0
1334	T2	2	2	QHTKEELKSLQAK-DEDKDEDEKEK-a8-b4::6::xlink	His-E6AP:175:x:His-E6AP:184	6.09717e+07	607.211	608.208	1.00231e+08	1794.33	1773.76	5.19379e+07	614.82	612.515	8.29557e+07	1663.98	1646.36	0
1330	T1	2	2	QHTKEELKSLQAK-DEDKDEDEKEK-a8-b4::5::xlink	His-E6AP:175:x:His-E6AP:184	2.68752e+08	657.114	651.275	4.96117e+08	1839.03	1836.75	2.6721e+08	659.527	658.687	5.00982e+08	1870.87	1870.83	0
1331	T2	2	2	QHTKEELKSLQAK-DEDKDEDEKEK-a8-b4::5::xlink	His-E6AP:175:x:His-E6AP:184	3.16134e+08	736.822	732.106	5.6796e+08	1935.01	1914.8	3.4241e+08	704.358	696.267	5.71795e+08	1910.51	1890.71	0
1328	T1	2	2	QHTKEELKSLQAK-DEDKDEDEKEK-a8-b4::4::xlink	His-E6AP:175:x:His-E6AP:184	1.42512e+08	778.076	784.461	2.60539e+08	2320.21	2325.91	1.50437e+08	785.925	788.919	2.72851e+08	2535.92	2536.96	0
1329	T2	2	2	QHTKEELKSLQAK-DEDKDEDEKEK-a8-b4::4::xlink	His-E6AP:175:x:His-E6AP:184	2.19898e+08	792.839	786.968	3.54458e+08	2364.06	2344.89	2.28088e+08	796.951	795.936	4.15699e+08	2383.93	2364.77	0
1323	T1	2	2	QHTKEELKSLQAK-DEDKDEDEKEK-a8-b4::3::xlink	His-E6AP:175:x:His-E6AP:184	1.29287e+07	776.816	784.681	2.47194e+07	1548.63	1559.25	1.33783e+07	781.256	788.407	2.55561e+07	1556.85	1567.59	0
1325	T2	2	2	QHTKEELKSLQAK-DEDKDEDEKEK-a8-b4::3::xlink	His-E6AP:175:x:His-E6AP:184	1.7658e+07	791.657	791.525	3.13425e+07	1578.97	1570.39	2.01417e+07	796.54	796.364	3.59191e+07	1589.27	1580.7	0
1468	T1	2	2	DEDKDEDEKEK-EELKSLQAK-a4-b4::5::xlink	His-E6AP:175:x:His-E6AP:184	3.63731e+08	892.662	900.047	4.21606e+08	2221.05	2229.73	3.5845e+08	899.467	909.804	4.20913e+08	2236.47	2251.07	0
1469	T2	2	2	DEDKDEDEKEK-EELKSLQAK-a4-b4::5::xlink	His-E6AP:175:x:His-E6AP:184	3.96636e+08	901.088	897.687	4.90993e+08	2469.43	2452.88	4.19331e+08	909.226	903.018	5.29967e+08	3165.67	3137.99	0
1466	T1	2	2	DEDKDEDEKEK-EELKSLQAK-a4-b4::4::xlink	His-E6AP:175:x:His-E6AP:184	1.10491e+09	899.893	903.527	1.32466e+09	3340.87	3344.07	1.13457e+09	899.211	909.117	1.39122e+09	3576.56	3578.35	0
1467	T2	2	2	DEDKDEDEKEK-EELKSLQAK-a4-b4::4::xlink	His-E6AP:175:x:His-E6AP:184	1.32888e+09	908.308	898.95	1.68052e+09	3378.39	3336.29	1.41193e+09	912.337	903.271	1.784e+09	3622.13	3573.03	0
1464	T1	2	2	DEDKDEDEKEK-EELKSLQAK-a4-b4::3::xlink	His-E6AP:175:x:His-E6AP:184	4.17149e+08	889.906	900.047	4.80976e+08	1774.74	1788.67	4.09053e+08	898.572	905.657	4.64214e+08	2460.21	2473.12	0
1465	T2	2	2	DEDKDEDEKEK-EELKSLQAK-a4-b4::3::xlink	His-E6AP:175:x:His-E6AP:184	2.62732e+08	903.933	897.222	3.14473e+08	1755.06	1747.07	4.73117e+08	910.592	903.709	5.57408e+08	2262.43	2250.08	0
887	T1	2	2	ALELYKINAK-QHTKEELK-a6-b4::5::xlink	His-E6AP:171:x:His-E6AP:73	4.50254e+06	1145.85	1155.44	4.7874e+06	2000.75	2020.24	1.88844e+06	1149.27	1158.11	2.06292e+06	1434.45	1446.65	1
888	T2	2	2	ALELYKINAK-QHTKEELK-a6-b4::5::xlink	His-E6AP:171:x:His-E6AP:73	4.16515e+06	1163.59	1159.57	4.59034e+06	2321.02	2313.8	2.42878e+06	1166.83	1162.9	3.75044e+06	2327.61	2320.39	0
881	T1	2	2	ALELYKINAK-QHTKEELK-a6-b4::4::xlink	His-E6AP:171:x:His-E6AP:73	1.81594e+07	1152.68	1161.58	2.07984e+07	2293.47	2315.03	1.4845e+07	1152.11	1158.84	1.98896e+07	2293.1	2314.71	0
882	T2	2	2	ALELYKINAK-QHTKEELK-a6-b4::4::xlink	His-E6AP:171:x:His-E6AP:73	3.43277e+07	1164.03	1160.16	4.31839e+07	2322.06	2314.83	2.95137e+07	1168.01	1163.46	4.03518e+07	2329.34	2322.13	0
872	T1	2	2	ALELYKINAK-QHTKEELK-a6-b4::3::xlink	His-E6AP:171:x:His-E6AP:73	1.69889e+06	1168.22	1184.29	1.88219e+06	1454.72	1472.83	5.37279e+06	1148.12	1158.9	5.44499e+06	1432.7	1447.96	1
874	T2	2	2	ALELYKINAK-QHTKEELK-a6-b4::3::xlink	His-E6AP:171:x:His-E6AP:73	5.62365e+06	1193.07	1191.6	5.96229e+06	2086.99	2082.15	1.34151e+07	1165.6	1163.11	1.44409e+07	2037.36	2032.46	1
1079	T1	2	2	LWSKYNADQIR-VKQHTKEELK-a4-b6::5::xlink	His-E6AP:171:x:His-E6AP:326	2.46261e+06	980.688	991.503	3.30113e+06	2420.73	2436.2	1.55248e+06	1062.16	1070.71	2.19208e+06	2097.86	2116.49	0
1081	T2	2	2	LWSKYNADQIR-VKQHTKEELK-a4-b6::5::xlink	His-E6AP:171:x:His-E6AP:326	3.06573e+06	1021.47	1011.61	3.17366e+06	1506.34	1494.72	3.08362e+06	1082.71	1074.86	4.21929e+06	2153.34	2145.82	0
1066	T1	2	2	LWSKYNADQIR-QHTKEELK-a4-b4::5::xlink	His-E6AP:171:x:His-E6AP:326	1.46125e+08	1171.42	1175.07	1.71966e+08	2602.61	2622.08	2.86349e+07	1147.88	1154.42	3.34216e+07	2284.55	2306.03	1
1067	T2	2	2	LWSKYNADQIR-QHTKEELK-a4-b4::5::xlink	His-E6AP:171:x:His-E6AP:326	5.64858e+07	1181.23	1171.56	7.00372e+07	2917.4	2905.15	2.48144e+07	1165.67	1160.1	2.91033e+07	2323.12	2315.91	1
1064	T1	2	2	LWSKYNADQIR-QHTKEELK-a4-b4::4::xlink	His-E6AP:171:x:His-E6AP:326	1.95198e+08	1171.53	1178.12	2.13375e+08	3172.72	3190.82	8.06029e+07	1148.39	1155.45	1.00512e+08	2285.07	2306.56	1
1065	T2	2	2	LWSKYNADQIR-QHTKEELK-a4-b4::4::xlink	His-E6AP:171:x:His-E6AP:326	1.20894e+08	1183.45	1166.78	1.65787e+08	3216.61	3191.74	8.5479e+07	1165.49	1160.46	1.11305e+08	2603.59	2593.67	0
1061	T1	2	2	LWSKYNADQIR-QHTKEELK-a4-b4::3::xlink	His-E6AP:171:x:His-E6AP:326	1.22565e+08	1166.98	1173.14	1.54876e+08	2318.54	2340.55	1.94381e+07	1145.62	1154.42	2.00193e+07	1997.71	2017.91	1
1062	T2	2	2	LWSKYNADQIR-QHTKEELK-a4-b4::3::xlink	His-E6AP:171:x:His-E6AP:326	3.46615e+07	1186.37	1177.13	6.60975e+07	2341.57	2334.48	2.2844e+07	1159.38	1160.32	2.32519e+07	1450.08	1450.52	1
1011	T1	2	2	LPLAAQGKLIR-VKQHTKEELK-a8-b6::6::xlink	His-E6AP:171:x:His-E6AP:319	8.67087e+06	973.494	982.92	1.17987e+07	1941.11	1957.5	8.2139e+06	978.973	985.322	1.267e+07	1949.41	1965.94	0
1012	T2	2	2	LPLAAQGKLIR-VKQHTKEELK-a8-b6::6::xlink	His-E6AP:171:x:His-E6AP:319	1.47361e+07	992.951	984.156	2.41491e+07	2219.82	2208.75	1.72276e+07	998.648	988.836	2.4934e+07	1981.06	1973.25	0
1009	T1	2	2	LPLAAQGKLIR-VKQHTKEELK-a8-b6::5::xlink	His-E6AP:171:x:His-E6AP:319	7.30443e+07	972.977	981.876	1.33794e+08	1940.68	1957.07	7.87172e+07	995.46	1001.8	1.30489e+08	1966.09	1982.9	0
1010	T2	2	2	LPLAAQGKLIR-VKQHTKEELK-a8-b6::5::xlink	His-E6AP:171:x:His-E6AP:319	1.05204e+08	994.649	984.683	1.85356e+08	2962.84	2945.01	1.23012e+08	999.425	988.987	1.83586e+08	2971.39	2953.59	0
1006	T1	2	2	LPLAAQGKLIR-VKQHTKEELK-a8-b6::4::xlink	His-E6AP:171:x:His-E6AP:319	6.65726e+07	1012.35	1018.84	1.05216e+08	1980.25	1997.42	9.29427e+07	995.499	1005.86	1.59193e+08	1967.23	1983.87	0
1007	T2	2	2	LPLAAQGKLIR-VKQHTKEELK-a8-b6::4::xlink	His-E6AP:171:x:His-E6AP:319	8.91173e+07	1052.29	1042.32	1.30396e+08	3020.99	3003.5	1.18093e+08	1017.53	1008.32	2.04886e+08	2994.05	2976.36	0
1004	T1	2	2	LPLAAQGKLIR-VKQHTKEELK-a8-b6::3::xlink	His-E6AP:171:x:His-E6AP:319	1.16225e+07	972.906	982.021	1.59994e+07	1940.76	1957.15	1.37745e+07	977.09	983.542	1.5551e+07	1705.08	1718.56	0
1005	T2	2	2	LPLAAQGKLIR-VKQHTKEELK-a8-b6::3::xlink	His-E6AP:171:x:His-E6AP:319	1.39445e+07	994.117	986.078	2.11594e+07	1975.44	1967.61	1.55238e+07	996.697	988.422	2.43528e+07	1979.78	1971.95	0
984	T1	2	2	LPLAAQGKLIR-QHTKEELK-a8-b4::5::xlink	His-E6AP:171:x:His-E6AP:319	3.28225e+07	1138.73	1145.96	4.34161e+07	2267.23	2288.45	3.60487e+07	1141.55	1148.25	4.81105e+07	2272.86	2294.17	0
985	T2	2	2	LPLAAQGKLIR-QHTKEELK-a8-b4::5::xlink	His-E6AP:171:x:His-E6AP:319	3.88399e+07	1153.69	1150.16	5.12179e+07	2301.69	2294.43	4.39134e+07	1157.47	1154.3	5.89949e+07	2309.62	2302.37	0
982	T1	2	2	LPLAAQGKLIR-QHTKEELK-a8-b4::4::xlink	His-E6AP:171:x:His-E6AP:319	1.23095e+08	1137.95	1145.04	1.64481e+08	2266.24	2287.45	1.37699e+08	1142.23	1149.06	1.85987e+08	2273.2	2294.52	0
983	T2	2	2	LPLAAQGKLIR-QHTKEELK-a8-b4::4::xlink	His-E6AP:171:x:His-E6AP:319	1.50314e+08	1154.41	1150.52	2.09659e+08	2302.78	2295.52	1.70677e+08	1158.2	1154.53	2.36234e+08	2310.57	2303.33	0
577	T1	2	2	VKQHTKEELK-AAAKHLIER-a6-b4::5::xlink	His-E6AP:171:x:His-E6AP:26	2.57404e+06	715.489	724.175	2.57647e+06	895.614	906.483	3.86506e+06	695.676	707.137	4.15708e+06	985.445	995.103	0
581	T2	2	2	VKQHTKEELK-AAAKHLIER-a6-b4::5::xlink	His-E6AP:171:x:His-E6AP:26	1.32545e+07	749.85	743.924	1.51218e+07	1486.66	1477.93	7.4989e+06	662.951	666.096	1.04587e+07	1244.65	1235.17	0
566	T1	2	2	VKQHTKEELK-AAAKHLIER-a6-b4::4::xlink	His-E6AP:171:x:His-E6AP:26	6.22435e+06	724.763	733.045	6.43585e+06	1251.79	1261.56	4.08977e+06	727.846	739.724	4.1498e+06	906.776	918.828	0
567	T2	2	2	VKQHTKEELK-AAAKHLIER-a6-b4::4::xlink	His-E6AP:171:x:His-E6AP:26	1.01845e+07	747.01	741.962	1.17072e+07	1481.28	1472.54	1.38604e+07	757.956	750.51	1.51854e+07	1505.45	1496.75	0
1273	T1	2	2	AAAKHLIER-QHTKEELK-a4-b4::5::xlink	His-E6AP:171:x:His-E6AP:26	2.63297e+07	856.301	858.23	2.82476e+07	1658.24	1670.8	3.01644e+07	813.082	818.081	3.19318e+07	1618.23	1629.89	0
1277	T2	2	2	AAAKHLIER-QHTKEELK-a4-b4::5::xlink	His-E6AP:171:x:His-E6AP:26	3.55032e+07	819.798	817.875	4.27976e+07	1634.86	1626.39	3.95716e+07	824.104	820.672	4.8575e+07	1641.97	1633.52	0
1232	T1	2	2	AAAKHLIER-QHTKEELK-a4-b4::4::xlink	His-E6AP:171:x:His-E6AP:26	4.95613e+07	815.462	818.959	5.66408e+07	1616.37	1628.03	5.83922e+07	813.357	818.121	6.51447e+07	1618.1	1629.76	0
1233	T2	2	2	AAAKHLIER-QHTKEELK-a4-b4::4::xlink	His-E6AP:171:x:His-E6AP:26	6.69275e+07	855.308	851.364	8.25856e+07	1876.05	1864.83	7.75292e+07	824.043	821.264	9.52484e+07	1642.51	1634.05	0
1172	T1	2	2	AAAKHLIER-QHTKEELK-a4-b4::3::xlink	His-E6AP:171:x:His-E6AP:26	8.38201e+06	810.347	818.914	8.45106e+06	1010.13	1022.4	1.05029e+07	805.479	818.115	1.05029e+07	805.479	818.115	0
1173	T2	2	2	AAAKHLIER-QHTKEELK-a4-b4::3::xlink	His-E6AP:171:x:His-E6AP:26	8.53592e+06	825.483	823.071	8.701e+06	1437.45	1430.97	1.15115e+07	822.595	821.437	1.17099e+07	1231.31	1227.25	0
662	T1	2	2	IGDSSQGDNNLQKLGPDDVSVDIDAIR-VKQHTKEELK-a13-b6::6::xlink	His-E6AP:171:x:His-E6AP:222	1.35356e+08	1388.71	1398.3	1.38205e+08	2079.28	2095.15	1.38752e+08	1394.31	1402.53	1.45441e+08	3462.39	3491.4	0
664	T2	2	2	IGDSSQGDNNLQKLGPDDVSVDIDAIR-VKQHTKEELK-a13-b6::6::xlink	His-E6AP:171:x:His-E6AP:222	5.32922e+07	1458.33	1449.76	6.052e+07	2898.74	2882.33	1.36626e+08	1421.86	1413.18	1.62531e+08	3187.47	3170.06	1
658	T1	2	2	IGDSSQGDNNLQKLGPDDVSVDIDAIR-VKQHTKEELK-a13-b6::5::xlink	His-E6AP:171:x:His-E6AP:222	1.67542e+08	1403.01	1412.9	2.26783e+08	4156.86	4194.25	2.32341e+08	1398.35	1406.57	3.06372e+08	4152.09	4189.37	0
659	T2	2	2	IGDSSQGDNNLQKLGPDDVSVDIDAIR-VKQHTKEELK-a13-b6::5::xlink	His-E6AP:171:x:His-E6AP:222	3.14485e+08	1419.75	1411.07	4.10162e+08	4226.86	4211.88	3.29718e+08	1422.04	1413.37	4.3824e+08	4232.83	4217.85	0
738	T1	2	2	IGDSSQGDNNLQKLGPDDVSVDIDAIRR-VKQHTKEELK-a13-b6::7::xlink	His-E6AP:171:x:His-E6AP:222	9.02036e+07	1315.05	1322.96	1.01787e+08	2624.11	2640.02	9.34303e+07	1317.84	1325.4	1.04272e+08	2954.09	2973.76	0
739	T2	2	2	IGDSSQGDNNLQKLGPDDVSVDIDAIRR-VKQHTKEELK-a13-b6::7::xlink	His-E6AP:171:x:His-E6AP:222	8.49771e+07	1340.82	1331.38	1.00227e+08	2677.59	2660.28	8.54569e+07	1344.9	1335.56	9.97737e+07	2685.16	2667.87	0
716	T1	2	2	IGDSSQGDNNLQKLGPDDVSVDIDAIRR-QHTKEELK-a13-b4::6::xlink	His-E6AP:171:x:His-E6AP:222	2.12043e+08	1447.18	1457.12	2.30348e+08	3241.93	3267.89	2.48293e+08	1449.51	1459.51	2.70763e+08	3245.51	3270.92	0
717	T2	2	2	IGDSSQGDNNLQKLGPDDVSVDIDAIRR-QHTKEELK-a13-b4::6::xlink	His-E6AP:171:x:His-E6AP:222	1.30254e+08	1475.98	1468.32	1.6005e+08	3303.66	3288.47	1.81438e+08	1479.43	1470.93	2.10141e+08	3313.7	3296.66	0
714	T1	2	2	IGDSSQGDNNLQKLGPDDVSVDIDAIRR-QHTKEELK-a13-b4::5::xlink	His-E6AP:171:x:His-E6AP:222	3.46661e+07	1432.18	1442.68	3.85967e+07	2480.95	2499.83	5.43658e+08	1450.28	1460.41	5.96093e+08	4323.49	4363.61	1
715	T2	2	2	IGDSSQGDNNLQKLGPDDVSVDIDAIRR-QHTKEELK-a13-b4::5::xlink	His-E6AP:171:x:His-E6AP:222	1.09131e+08	1482.52	1474.03	1.32424e+08	2920.21	2903.85	4.97609e+08	1479.16	1470.66	5.71585e+08	3677.22	3660.17	1
636	T1	2	2	IGDSSQGDNNLQKLGPDDVSVDIDAIR-QHTKEELK-a13-b4::5::xlink	His-E6AP:171:x:His-E6AP:222	5.01194e+08	1538.59	1552.26	6.97807e+08	4584.32	4628.97	4.76106e+08	1541.26	1554.99	6.44503e+08	4593.36	4638.17	0
637	T2	2	2	IGDSSQGDNNLQKLGPDDVSVDIDAIR-QHTKEELK-a13-b4::5::xlink	His-E6AP:171:x:His-E6AP:222	4.46745e+08	1569.63	1560.27	6.0802e+08	4677.32	4663.31	4.10358e+08	1572.64	1563.81	5.53575e+08	4686.85	4672.88	0
633	T1	2	2	IGDSSQGDNNLQKLGPDDVSVDIDAIR-QHTKEELK-a13-b4::4::xlink	His-E6AP:171:x:His-E6AP:222	2.65565e+08	1532.82	1546.19	3.46206e+08	3429.35	3463.68	2.67396e+08	1537.34	1551.83	3.60543e+08	4204.51	4246.99	0
635	T2	2	2	IGDSSQGDNNLQKLGPDDVSVDIDAIR-QHTKEELK-a13-b4::4::xlink	His-E6AP:171:x:His-E6AP:222	1.90809e+08	1560.61	1554.96	2.24051e+08	3499.43	3490.8	2.28368e+08	1571.97	1562.79	3.03135e+08	3906.08	3894.93	0
631	T1	2	2	IGDSSQGDNNLQKLGPDDVSVDIDAIR-QHTKEELK-a13-b4::3::xlink	His-E6AP:171:x:His-E6AP:222	2.81544e+07	1532.69	1546.06	2.95341e+07	2289.52	2312.31	4.22557e+07	1534.52	1547.92	4.90933e+07	2672.01	2699.45	0
632	T2	2	2	IGDSSQGDNNLQKLGPDDVSVDIDAIR-QHTKEELK-a13-b4::3::xlink	His-E6AP:171:x:His-E6AP:222	8.74446e+06	1172.65	1166.3	8.74446e+06	1172.65	1166.3	3.11288e+07	1565.32	1558.19	3.15806e+07	1951.67	1945.48	2
1500	T1	2	2	DEDKDEDEKEK-VKQHTKEELK-a9-b6::5::xlink	His-E6AP:171:x:His-E6AP:189	9.17095e+06	525.403	535.385	1.17548e+07	1044.74	1047.91	1.07515e+07	540.013	542.199	1.64897e+07	1327.87	1325.2	0
1501	T2	2	2	DEDKDEDEKEK-VKQHTKEELK-a9-b6::5::xlink	His-E6AP:171:x:His-E6AP:189	1.67562e+07	531.986	531.487	2.49642e+07	928.826	917.962	1.71381e+07	532.757	527.745	2.5276e+07	856.488	845.503	0
1498	T1	2	2	DEDKDEDEKEK-VKQHTKEELK-a9-b6::4::xlink	His-E6AP:171:x:His-E6AP:189	1.46248e+07	526.348	536.34	2.03965e+07	1047.9	1051.12	1.63598e+07	529.839	539.864	2.46479e+07	1055.47	1058.81	0
1499	T2	2	2	DEDKDEDEKEK-VKQHTKEELK-a9-b6::4::xlink	His-E6AP:171:x:His-E6AP:189	3.00674e+07	530.919	530.555	4.43499e+07	928.87	918.015	3.32292e+07	534.487	534.122	4.97479e+07	934.717	923.874	0
1496	T1	2	2	DEDKDEDEKEK-VKQHTKEELK-a9-b6::3::xlink	His-E6AP:171:x:His-E6AP:189	338818	393.151	399.96	338818	393.151	399.96	850598	528.342	538.355	850598	528.342	538.355	2
1497	T2	2	2	DEDKDEDEKEK-VKQHTKEELK-a9-b6::3::xlink	His-E6AP:171:x:His-E6AP:189	490949	398.897	400.926	510431	532.367	530.193	1.30009e+06	534.115	533.751	1.33744e+06	667.438	663.945	2
1321	T1	2	2	QHTKEELKSLQAK-DEDKDEDEKEK-a4-b4::4::xlink	His-E6AP:171:x:His-E6AP:184	1.81154e+08	603.201	599.906	3.49947e+08	1784.7	1781.31	1.81128e+08	615.802	612.534	3.09195e+08	1806.57	1803.55	0
1322	T2	2	2	QHTKEELKSLQAK-DEDKDEDEKEK-a4-b4::4::xlink	His-E6AP:171:x:His-E6AP:184	2.5869e+08	619.483	612.687	4.386e+08	1804.45	1783.97	2.64119e+08	613.3	606.499	3.96723e+08	1654.87	1637.25	0
1491	T1	2	2	DEDKDEDEKEK-VKQHTKEELK-a4-b6::5::xlink	His-E6AP:171:x:His-E6AP:184	9.17095e+06	525.403	535.385	1.112e+07	1046.28	1049.48	1.08129e+07	540.013	542.199	1.65511e+07	1327.87	1325.2	0
1492	T2	2	2	DEDKDEDEKEK-VKQHTKEELK-a4-b6::5::xlink	His-E6AP:171:x:His-E6AP:184	1.67594e+07	531.986	531.487	2.49674e+07	928.826	917.962	2.01542e+07	534.149	533.776	2.91229e+07	934.212	923.365	0
1489	T1	2	2	DEDKDEDEKEK-VKQHTKEELK-a4-b6::4::xlink	His-E6AP:171:x:His-E6AP:184	1.46248e+07	526.348	536.34	2.02787e+07	1047.9	1051.12	1.63598e+07	529.839	539.864	2.46479e+07	1055.47	1058.81	0
1490	T2	2	2	DEDKDEDEKEK-VKQHTKEELK-a4-b6::4::xlink	His-E6AP:171:x:His-E6AP:184	3.03698e+07	530.919	530.555	4.45416e+07	928.87	918.015	3.32292e+07	534.487	534.122	4.97479e+07	934.717	923.874	0
1480	T1	2	2	DEDKDEDEKEK-QHTKEELK-a4-b4::5::xlink	His-E6AP:171:x:His-E6AP:184	2.14201e+07	573.129	583.564	2.14201e+07	573.129	583.564	1.78526e+07	575.74	584.697	1.78879e+07	719.79	728.088	0
1481	T2	2	2	DEDKDEDEKEK-QHTKEELK-a4-b4::5::xlink	His-E6AP:171:x:His-E6AP:184	3.74676e+07	597.873	589.933	3.76774e+07	1171.37	1162.12	3.85328e+07	580.696	583.946	4.03202e+07	1010.42	1005.23	0
1478	T1	2	2	DEDKDEDEKEK-QHTKEELK-a4-b4::4::xlink	His-E6AP:171:x:His-E6AP:184	4.49216e+07	579.81	589.712	4.69614e+07	1151.27	1156.02	6.63101e+07	580.611	587.32	6.9816e+07	1443.14	1440.34	0
1479	T2	2	2	DEDKDEDEKEK-QHTKEELK-a4-b4::4::xlink	His-E6AP:171:x:His-E6AP:184	1.00196e+08	585.79	584.635	1.10387e+08	1159.81	1150.47	1.15466e+08	581.069	583.991	1.30462e+08	1157.71	1148.32	0
1475	T1	2	2	DEDKDEDEKEK-QHTKEELK-a4-b4::3::xlink	His-E6AP:171:x:His-E6AP:184	6.79222e+06	571.436	581.861	6.79222e+06	571.436	581.861	7.58778e+06	574.487	584.94	7.58778e+06	574.487	584.94	0
1476	T2	2	2	DEDKDEDEKEK-QHTKEELK-a4-b4::3::xlink	His-E6AP:171:x:His-E6AP:184	1.52635e+07	577.236	580.491	1.52635e+07	577.236	580.491	1.56987e+07	580.731	583.981	1.56987e+07	580.731	583.981	0
779	T1	2	2	VKQHTKEELK-SLQAKDEDK-a6-b5::5::xlink	His-E6AP:171:x:His-E6AP:180	3.13492e+06	565.856	556.391	3.13492e+06	565.856	556.391	1.03243e+06	554.409	544.737	1.0449e+06	692.794	684.773	1
785	T2	2	2	VKQHTKEELK-SLQAKDEDK-a6-b5::5::xlink	His-E6AP:171:x:His-E6AP:180	5.34439e+06	555.406	543.879	5.46716e+06	692.729	678.342	5.3901e+06	565.424	552.747	6.19872e+06	1117.52	1093.5	0
767	T1	2	2	VKQHTKEELK-SLQAKDEDK-a6-b5::4::xlink	His-E6AP:171:x:His-E6AP:180	158433	390.141	386.699	158433	390.141	386.699	131604	589.677	584.931	131604	589.677	584.931	1
772	T2	2	2	VKQHTKEELK-SLQAKDEDK-a6-b5::4::xlink	His-E6AP:171:x:His-E6AP:180	4.37805e+06	707.58	696.745	4.37805e+06	707.58	696.745	4.61323e+06	715.649	704.839	4.62866e+06	899.417	888.76	0
1377	T1	2	2	SLQAKDEDK-QHTKEELK-a5-b4::3::xlink	His-E6AP:171:x:His-E6AP:180	335939	578.921	575.218	335939	578.921	575.218	1.33701e+06	763.963	758.869	1.33701e+06	763.963	758.869	2
1378	T2	2	2	SLQAKDEDK-QHTKEELK-a5-b4::3::xlink	His-E6AP:171:x:His-E6AP:180	4.98615e+06	773.903	763.238	4.98615e+06	773.903	763.238	6.27189e+06	780.81	770.166	6.27189e+06	780.81	770.166	0
1589	T1	2	2	GASSAYLENSKGAPNNSCSEIK-VKQHTK-a11-b2::5::xlink::18-a=57.02146	His-E6AP:167:x:His-E6AP:97	312598	863.648	863.675	312598	863.648	863.675	307889	873.565	874.246	363588	1302.62	1307.3	0
1590	T2	2	2	GASSAYLENSKGAPNNSCSEIK-VKQHTK-a11-b2::5::xlink::18-a=57.02146	His-E6AP:167:x:His-E6AP:97	782916	877.872	870.144	1.11822e+06	1744.49	1735.73	1.45624e+06	885.621	876.788	1.96679e+06	2418.52	2398.58	0
844	T1	2	2	KGASSAYLENSK-VKQHTK-a1-b2::4::xlink	His-E6AP:167:x:His-E6AP:86	4.17688e+06	533.128	543.184	4.17688e+06	533.128	543.184	5.30813e+06	536.721	546.812	5.30813e+06	536.721	546.812	0
845	T2	2	2	KGASSAYLENSK-VKQHTK-a1-b2::4::xlink	His-E6AP:167:x:His-E6AP:86	8.67057e+06	545.613	546.106	8.67285e+06	680.554	681.047	1.11561e+07	543.174	542.285	1.12021e+07	936.735	930.346	0
669	T1	2	2	VKQHTKEELK-LCDPHPSKK-a2-b8::5::xlink::2-b=57.02146	His-E6AP:167:x:His-E6AP:85	33648.5	384.346	391.067	42201.4	512.249	516.438	46146.6	254.778	259.963	46146.6	254.778	259.963	1
676	T2	2	2	VKQHTKEELK-LCDPHPSKK-a2-b8::5::xlink::2-b=57.02146	His-E6AP:167:x:His-E6AP:85	859697	524.699	528.085	1.04492e+06	781.098	778.877	940161	541.846	540.523	1.1935e+06	1058.56	1049.04	0
1278	T1	2	2	LCDPHPSKK-VKQHTK-a8-b2::4::xlink::2-a=57.02146	His-E6AP:167:x:His-E6AP:85	831039	161.025	166.508	831039	161.025	166.508	1.06741e+06	209.749	216.74	1.06741e+06	209.749	216.74	1
1279	T2	2	2	LCDPHPSKK-VKQHTK-a8-b2::4::xlink::2-a=57.02146	His-E6AP:167:x:His-E6AP:85	229767	157.344	160.082	229767	157.344	160.082	361262	157.219	159.958	361262	157.219	159.958	1
1170	T1	2	2	MIIAKNGPDTER-VKQHTK-a5-b2::4::xlink	His-E6AP:167:x:His-E6AP:825	1.78687e+06	767.055	779.325	1.78687e+06	767.055	779.325	1.54865e+06	802.025	797.785	1.75101e+06	1574.19	1582.26	0
1171	T2	2	2	MIIAKNGPDTER-VKQHTK-a5-b2::4::xlink	His-E6AP:167:x:His-E6AP:825	1.97998e+06	783.232	786.098	1.97998e+06	783.232	786.098	3.69779e+06	795.496	795.569	3.7896e+06	1187.88	1185.14	0
1336	T1	2	2	APVGGLGKLK-VKQHTK-a8-b2::4::xlink	His-E6AP:167:x:His-E6AP:818	180571	551.927	560.318	180571	551.927	560.318	138801	750.502	762.609	138801	750.502	762.609	1
1337	T2	2	2	APVGGLGKLK-VKQHTK-a8-b2::4::xlink	His-E6AP:167:x:His-E6AP:818	4.06098e+06	751.699	754.62	4.06098e+06	751.699	754.62	4.87524e+06	760.346	763.251	4.87524e+06	760.346	763.251	0
720	T1	2	2	ALELYKINAK-KVKQHTK-a6-b3::4::xlink	His-E6AP:167:x:His-E6AP:73	3.00229e+06	849.379	852.564	3.22692e+06	1060.94	1064.49	1.13622e+07	855.555	866.302	1.47183e+07	1706.12	1719.04	1
721	T2	2	2	ALELYKINAK-KVKQHTK-a6-b3::4::xlink	His-E6AP:167:x:His-E6AP:73	8.28365e+06	859.95	851.086	9.75972e+06	1495.79	1487.48	1.17338e+07	863.917	855.107	1.63782e+07	1502.64	1494.35	0
1123	T1	2	2	KVKQHTK-QFKAFR-a3-b3::4::xlink	His-E6AP:167:x:His-E6AP:727	52071.9	394.622	401.513	52071.9	394.622	401.513	702731	530.137	540.167	702731	530.137	540.167	2
1125	T2	2	2	KVKQHTK-QFKAFR-a3-b3::4::xlink	His-E6AP:167:x:His-E6AP:727	534272	402.104	404.138	534272	402.104	404.138	1.18294e+06	522.402	525.744	1.18294e+06	522.402	525.744	2
1077	T1	2	2	LWSKYNADQIR-VKQHTK-a4-b2::5::xlink	His-E6AP:167:x:His-E6AP:326	1.71287e+07	953.552	967.588	1.7167e+07	1192.18	1207.42	2.22078e+07	959.45	971.604	2.28182e+07	1916.3	1932.31	0
1078	T2	2	2	LWSKYNADQIR-VKQHTK-a4-b2::5::xlink	His-E6AP:167:x:His-E6AP:326	2.44474e+07	988.884	981.371	2.61569e+07	1951.03	1943.22	2.86883e+07	975.291	968.956	3.10882e+07	1941.73	1933.81	0
1074	T1	2	2	LWSKYNADQIR-VKQHTK-a4-b2::4::xlink	His-E6AP:167:x:His-E6AP:326	8.83406e+07	955.365	967.021	9.67987e+07	1907.86	1923.75	1.05174e+08	959.81	971.728	1.13432e+08	2374.22	2388.33	0
1075	T2	2	2	LWSKYNADQIR-VKQHTK-a4-b2::4::xlink	His-E6AP:167:x:His-E6AP:326	1.18234e+08	971.109	964.727	1.33211e+08	2176.05	2164.88	1.4044e+08	976.481	969.705	1.53676e+08	1943.13	1935.22	0
1072	T1	2	2	LWSKYNADQIR-VKQHTK-a4-b2::3::xlink	His-E6AP:167:x:His-E6AP:326	1.89032e+07	953.512	967.548	1.89032e+07	953.512	967.548	2.25367e+07	956.529	970.592	2.25946e+07	1195.39	1209.93	0
1073	T2	2	2	LWSKYNADQIR-VKQHTK-a4-b2::3::xlink	His-E6AP:167:x:His-E6AP:326	2.39343e+07	963.957	964.372	2.40147e+07	1204.84	1205.23	2.93516e+07	974.366	969.848	2.96473e+07	1700.24	1694.03	0
1108	T1	2	2	LWSKYNADQIRR-VKQHTK-a4-b2::5::xlink	His-E6AP:167:x:His-E6AP:326	3.59504e+07	877.516	887.811	4.21899e+07	1749.79	1763.36	3.69994e+07	880.196	890.618	4.37317e+07	1755.44	1769.08	0
1109	T2	2	2	LWSKYNADQIRR-VKQHTK-a4-b2::5::xlink	His-E6AP:167:x:His-E6AP:326	3.91921e+07	890.395	885.279	4.83192e+07	1772.46	1764.26	4.70833e+07	891.589	888.708	6.0545e+07	1777.63	1769.42	0
1106	T1	2	2	LWSKYNADQIRR-VKQHTK-a4-b2::4::xlink	His-E6AP:167:x:His-E6AP:326	2.8587e+07	876.355	887.621	3.31628e+07	1748.98	1762.53	3.0738e+07	879.797	890.896	3.69581e+07	1755.27	1768.91	0
1107	T2	2	2	LWSKYNADQIRR-VKQHTK-a4-b2::4::xlink	His-E6AP:167:x:His-E6AP:326	3.27511e+07	888.754	884.635	4.19036e+07	1770.71	1762.49	3.80938e+07	891.9	887.293	4.97034e+07	1776.52	1768.31	0
1104	T1	2	2	LWSKYNADQIRR-VKQHTK-a4-b2::3::xlink	His-E6AP:167:x:His-E6AP:326	1.98653e+06	873.929	887.216	1.98653e+06	873.929	887.216	4.24663e+06	876.86	890.176	4.24663e+06	876.86	890.176	1
1105	T2	2	2	LWSKYNADQIRR-VKQHTK-a4-b2::3::xlink	His-E6AP:167:x:His-E6AP:326	4.48848e+06	882.609	885.287	4.48848e+06	882.609	885.287	5.18748e+06	885.236	887.911	5.18748e+06	885.236	887.911	0
1050	T1	2	2	LWSKYNADQIR-KVKQHTK-a4-b3::5::xlink	His-E6AP:167:x:His-E6AP:326	1.65133e+07	868.522	878.36	1.78102e+07	1732.08	1745.39	1.69349e+07	870.813	881.482	1.87354e+07	1734.28	1747.59	0
1051	T2	2	2	LWSKYNADQIR-KVKQHTK-a4-b3::5::xlink	His-E6AP:167:x:His-E6AP:326	2.43947e+07	878.493	876.271	2.99909e+07	1752.07	1743.81	2.26366e+07	889.227	884.555	2.85725e+07	1985.28	1975.14	0
1048	T1	2	2	LWSKYNADQIR-KVKQHTK-a4-b3::4::xlink	His-E6AP:167:x:His-E6AP:326	4.66558e+07	867.125	878.236	5.74817e+07	1730.31	1743.58	5.20519e+07	885.627	887.966	6.52775e+07	2405.29	2417.98	0
1049	T2	2	2	LWSKYNADQIR-KVKQHTK-a4-b3::4::xlink	His-E6AP:167:x:His-E6AP:326	5.60976e+07	878.042	876.042	7.35984e+07	1751.39	1743.13	6.67592e+07	881.686	879.012	8.7967e+07	1758.01	1749.76	0
1045	T1	2	2	LWSKYNADQIR-KVKQHTK-a4-b3::3::xlink	His-E6AP:167:x:His-E6AP:326	5.17914e+06	864.413	877.609	5.17914e+06	864.413	877.609	5.97908e+06	870.625	882.65	6.08202e+06	1304.8	1318.32	0
1046	T2	2	2	LWSKYNADQIR-KVKQHTK-a4-b3::3::xlink	His-E6AP:167:x:His-E6AP:326	5.58111e+06	874.612	875.874	5.61735e+06	1092.03	1092.03	6.82066e+06	876.247	878.937	6.82066e+06	876.247	878.937	0
1002	T1	2	2	LPLAAQGKLIR-VKQHTKEELK-a8-b2::5::xlink	His-E6AP:167:x:His-E6AP:319	7.30144e+07	972.977	981.876	1.33764e+08	1940.68	1957.07	8.38005e+07	976.798	985.073	1.50509e+08	1947.43	1963.92	0
1003	T2	2	2	LPLAAQGKLIR-VKQHTKEELK-a8-b2::5::xlink	His-E6AP:167:x:His-E6AP:319	1.05204e+08	994.649	984.683	1.8719e+08	2962.84	2945.01	1.1165e+08	999.425	989.177	1.48615e+08	2975.24	2957.44	0
1000	T2	2	2	LPLAAQGKLIR-VKQHTKEELK-a8-b2::4::xlink	His-E6AP:167:x:His-E6AP:319	1.11766e+08	994.764	984.617	1.9311e+08	2962.4	2944.57	1.24492e+08	998.331	988.901	2.32293e+08	2974.75	2956.94	0
999	T1	2	2	LPLAAQGKLIR-VKQHTKEELK-a8-b2::4::xlink	His-E6AP:167:x:His-E6AP:319	8.09282e+07	973.427	982.077	1.40901e+08	1941.33	1957.73	9.4769e+07	982.144	986.075	1.80243e+08	2440.33	2450.38	0
996	T1	2	2	LPLAAQGKLIR-VKQHTK-a8-b2::5::xlink	His-E6AP:167:x:His-E6AP:319	2.2222e+08	943.21	954.329	2.43961e+08	1883.51	1899.05	2.56887e+08	947.408	959.349	2.85477e+08	1891.95	1907.61	0
997	T2	2	2	LPLAAQGKLIR-VKQHTK-a8-b2::5::xlink	His-E6AP:167:x:His-E6AP:319	3.10818e+08	964.023	951.997	3.70324e+08	2627.51	2608.19	3.65896e+08	965.068	955.173	4.34079e+08	2397.2	2380.15	0
994	T1	2	2	LPLAAQGKLIR-VKQHTK-a8-b2::4::xlink	His-E6AP:167:x:His-E6AP:319	9.47155e+08	946.617	958.333	1.09572e+09	2356.85	2373.22	1.0469e+09	958.898	963.565	1.21998e+09	3088.61	3094.79	0
995	T2	2	2	LPLAAQGKLIR-VKQHTK-a8-b2::4::xlink	His-E6AP:167:x:His-E6AP:319	1.31169e+09	966.907	951.328	1.58015e+09	3585.74	3540.52	1.48964e+09	969.817	956.354	1.79877e+09	3843.42	3795.53	0
991	T1	2	2	LPLAAQGKLIR-VKQHTK-a8-b2::3::xlink	His-E6AP:167:x:His-E6AP:319	3.88418e+08	948.857	959.065	4.55565e+08	2358.72	2375.12	4.28304e+08	951.957	958.756	5.05517e+08	2371	2374.53	0
992	T2	2	2	LPLAAQGKLIR-VKQHTK-a8-b2::3::xlink	His-E6AP:167:x:His-E6AP:319	4.79506e+08	965.743	950.065	5.79393e+08	2629.19	2605.23	5.61684e+08	970.396	956.08	6.78682e+08	2882.66	2844.88	0
971	T1	2	2	LPLAAQGKLIR-KVKQHTK-a8-b3::5::xlink	His-E6AP:167:x:His-E6AP:319	1.55923e+08	852.596	856.657	1.73868e+08	1686.71	1699.47	2.71588e+08	860.509	868.139	3.17927e+08	1927.78	1931.53	0
972	T2	2	2	LPLAAQGKLIR-KVKQHTK-a8-b3::5::xlink	His-E6AP:167:x:His-E6AP:319	2.34028e+08	863.114	854.508	2.91498e+08	2343.44	2327.5	4.02233e+08	865.243	862.587	4.70668e+08	2361.54	2346.13	0
967	T1	2	2	LPLAAQGKLIR-KVKQHTK-a8-b3::4::xlink	His-E6AP:167:x:His-E6AP:319	3.28026e+08	863.8	861.802	3.9266e+08	2755.3	2755.36	2.39632e+08	868.083	865.04	2.56078e+08	2970.83	2972.31	0
968	T2	2	2	LPLAAQGKLIR-KVKQHTK-a8-b3::4::xlink	His-E6AP:167:x:His-E6AP:319	5.99473e+08	870.429	855.824	6.94735e+08	3206.88	3171.48	6.8819e+08	873.727	860.026	7.05157e+08	3215.42	3180.06	0
965	T1	2	2	LPLAAQGKLIR-KVKQHTK-a8-b3::3::xlink	His-E6AP:167:x:His-E6AP:319	1.51391e+08	854.333	864.532	1.95772e+08	1704.36	1717.26	1.7021e+08	860.869	868.666	2.22576e+08	1929.48	1933.25	0
966	T2	2	2	LPLAAQGKLIR-KVKQHTK-a8-b3::3::xlink	His-E6AP:167:x:His-E6AP:319	1.76059e+08	863.84	854.935	2.3898e+08	1714.29	1705.99	2.21463e+08	867.367	861.971	2.95666e+08	1726.62	1718.32	0
548	T1	2	2	VKQHTKEELK-AAAKHLIER-a2-b4::5::xlink	His-E6AP:167:x:His-E6AP:26	1.14165e+06	580.445	587.318	1.19678e+06	727.394	732.152	2.01989e+06	581.769	591.878	2.31191e+06	871.128	879.844	0
553	T2	2	2	VKQHTKEELK-AAAKHLIER-a2-b4::5::xlink	His-E6AP:167:x:His-E6AP:26	9.14589e+06	659.409	662.561	1.24196e+07	1238.57	1229.09	5.36897e+06	588.645	591.05	9.07158e+06	1169.5	1160.13	0
1607	T1	2	2	AAAKHLIER-VKQHTK-a4-b2::4::xlink	His-E6AP:167:x:His-E6AP:26	1.8088e+07	446.731	452.09	1.81334e+07	624.021	629.507	1.84468e+07	461.789	463.211	1.84468e+07	461.789	463.211	0
1608	T2	2	2	AAAKHLIER-VKQHTK-a4-b2::4::xlink	His-E6AP:167:x:His-E6AP:26	1.25368e+07	341.06	331.039	1.35643e+07	503.832	496.795	1.42731e+07	319.459	314.496	1.54781e+07	382.146	378.461	1
1598	T1	2	2	AAAKHLIER-VKQHTK-a4-b2::3::xlink	His-E6AP:167:x:His-E6AP:26	3.33183e+06	335.018	341.366	3.33183e+06	335.018	341.366	3.67084e+06	239.644	244.136	3.67084e+06	239.644	244.136	1
1599	T2	2	2	AAAKHLIER-VKQHTK-a4-b2::3::xlink	His-E6AP:167:x:His-E6AP:26	5.03434e+06	399.196	402.699	5.03434e+06	399.196	402.699	6.64969e+06	306.171	307.945	6.64969e+06	306.171	307.945	1
1117	T1	2	2	AAAKHLIER-KVKQHTK-a4-b3::5::xlink	His-E6AP:167:x:His-E6AP:26	3.46312e+06	227.266	234.44	3.46312e+06	227.266	234.44	5.59558e+06	238.451	241.029	5.66994e+06	346.906	347.554	0
1119	T2	2	2	AAAKHLIER-KVKQHTK-a4-b3::5::xlink	His-E6AP:167:x:His-E6AP:26	8.10789e+06	232.784	231.555	8.2783e+06	402.895	395.844	1.23328e+07	236.794	234.294	1.37948e+07	463.016	452.445	0
1053	T1	2	2	AAAKHLIER-KVKQHTK-a4-b3::4::xlink	His-E6AP:167:x:His-E6AP:26	1.42047e+07	235.445	237.985	1.57893e+07	457.737	452.315	2.32453e+07	238.351	240.93	2.67462e+07	460.17	454.794	0
1054	T2	2	2	AAAKHLIER-KVKQHTK-a4-b3::4::xlink	His-E6AP:167:x:His-E6AP:26	1.75878e+07	232.188	230.612	1.99059e+07	453.899	443.314	2.17476e+07	236.528	232.947	2.71126e+07	461.136	450.564	0
655	T1	2	2	IGDSSQGDNNLQKLGPDDVSVDIDAIR-VKQHTKEELK-a13-b2::6::xlink	His-E6AP:167:x:His-E6AP:222	1.34967e+08	1391.23	1398.73	1.43203e+08	3455.14	3484.01	1.39788e+08	1395.69	1403.95	1.4597e+08	3463.78	3492.82	0
657	T2	2	2	IGDSSQGDNNLQKLGPDDVSVDIDAIR-VKQHTKEELK-a13-b2::6::xlink	His-E6AP:167:x:His-E6AP:222	1.3764e+08	1418.96	1410.28	1.63139e+08	3527.34	3512.08	1.39835e+08	1421.86	1413.18	1.65422e+08	3187.47	3170.06	0
653	T1	2	2	IGDSSQGDNNLQKLGPDDVSVDIDAIR-VKQHTKEELK-a13-b2::5::xlink	His-E6AP:167:x:His-E6AP:222	2.72899e+08	1392.1	1399.25	3.32397e+08	4139.98	4177.01	2.98169e+08	1393.12	1400.3	3.70989e+08	4143.56	4180.65	0
654	T2	2	2	IGDSSQGDNNLQKLGPDDVSVDIDAIR-VKQHTKEELK-a13-b2::5::xlink	His-E6AP:167:x:His-E6AP:222	3.14485e+08	1419.75	1411.07	4.10162e+08	4226.86	4211.88	3.20522e+08	1422.04	1413.37	4.27695e+08	4232.06	4217.07	0
651	T1	2	2	IGDSSQGDNNLQKLGPDDVSVDIDAIR-VKQHTKEELK-a13-b2::4::xlink	His-E6AP:167:x:His-E6AP:222	8.7551e+07	1388.18	1397.75	8.76984e+07	1733.5	1745.3	9.19564e+07	1390.34	1399.96	9.19712e+07	1736.22	1748.08	0
652	T2	2	2	IGDSSQGDNNLQKLGPDDVSVDIDAIR-VKQHTKEELK-a13-b2::4::xlink	His-E6AP:167:x:His-E6AP:222	8.72155e+07	1415.88	1408.68	9.11087e+07	2475.14	2461.09	9.4579e+07	1421.71	1413.04	9.95911e+07	3535.51	3518.09	0
648	T1	2	2	IGDSSQGDNNLQKLGPDDVSVDIDAIR-VKQHTK-a13-b2::5::xlink	His-E6AP:167:x:His-E6AP:222	9.7401e+08	1439.1	1444.79	1.18596e+09	4608.4	4644.57	1.00947e+09	1438.58	1448.33	1.15811e+09	4249.73	4288.8	0
649	T2	2	2	IGDSSQGDNNLQKLGPDDVSVDIDAIR-VKQHTK-a13-b2::5::xlink	His-E6AP:167:x:His-E6AP:222	9.82652e+08	1474.13	1457.67	1.32665e+09	5077.97	5048.66	1.05346e+09	1472.53	1457.9	1.40987e+09	4709.9	4685.71	0
646	T1	2	2	IGDSSQGDNNLQKLGPDDVSVDIDAIR-VKQHTK-a13-b2::4::xlink	His-E6AP:167:x:His-E6AP:222	6.46658e+08	1437.57	1447.29	7.72219e+08	4246.41	4285.42	6.73297e+08	1439.28	1449.04	7.88751e+08	4250.99	4290.08	0
647	T2	2	2	IGDSSQGDNNLQKLGPDDVSVDIDAIR-VKQHTK-a13-b2::4::xlink	His-E6AP:167:x:His-E6AP:222	6.66712e+08	1464.52	1455.98	8.93854e+08	4335.27	4320.56	6.96425e+08	1466.75	1458.21	9.26989e+08	4339.12	4324.43	0
644	T1	2	2	IGDSSQGDNNLQKLGPDDVSVDIDAIR-VKQHTK-a13-b2::3::xlink	His-E6AP:167:x:His-E6AP:222	1.71357e+08	1419.54	1430.65	1.71357e+08	1419.54	1430.65	1.64576e+08	1420.24	1431.37	1.64576e+08	1420.24	1431.37	0
645	T2	2	2	IGDSSQGDNNLQKLGPDDVSVDIDAIR-VKQHTK-a13-b2::3::xlink	His-E6AP:167:x:His-E6AP:222	1.67264e+08	1448.94	1441.16	1.93277e+08	2869.52	2863.35	1.78012e+08	1450.52	1442.75	1.97098e+08	2163.85	2155.26	0
736	T1	2	2	IGDSSQGDNNLQKLGPDDVSVDIDAIRR-VKQHTKEELK-a13-b2::5::xlink	His-E6AP:167:x:His-E6AP:222	2.64165e+08	1316.55	1323.13	3.17776e+08	3926.22	3959.49	2.80954e+08	1318.07	1325.16	3.2331e+08	3282.24	3306.83	0
737	T2	2	2	IGDSSQGDNNLQKLGPDDVSVDIDAIRR-VKQHTKEELK-a13-b2::5::xlink	His-E6AP:167:x:His-E6AP:222	3.24945e+08	1342.68	1333.22	4.20213e+08	3677.2	3660.29	3.42738e+08	1344.01	1334.35	4.38917e+08	2683.62	2666.33	0
734	T1	2	2	IGDSSQGDNNLQKLGPDDVSVDIDAIRR-VKQHTKEELK-a13-b2::4::xlink	His-E6AP:167:x:His-E6AP:222	4.05541e+07	1312.57	1321.55	4.05541e+07	1312.57	1321.55	4.44265e+07	1315.57	1324.61	4.44265e+07	1315.57	1324.61	0
735	T2	2	2	IGDSSQGDNNLQKLGPDDVSVDIDAIRR-VKQHTKEELK-a13-b2::4::xlink	His-E6AP:167:x:His-E6AP:222	4.24158e+07	1341.73	1331.9	4.41893e+07	2676.96	2659.63	4.71858e+07	1342.17	1334	4.91739e+07	2010.63	1998.97	0
732	T1	2	2	IGDSSQGDNNLQKLGPDDVSVDIDAIRR-VKQHTK-a13-b2::7::xlink	His-E6AP:167:x:His-E6AP:222	2.06119e+06	1344.26	1353.88	2.06119e+06	1344.26	1353.88	4.78824e+06	1345.51	1355.15	4.78824e+06	1345.51	1355.15	1
733	T2	2	2	IGDSSQGDNNLQKLGPDDVSVDIDAIRR-VKQHTK-a13-b2::7::xlink	His-E6AP:167:x:His-E6AP:222	4.50242e+06	1370.08	1361.86	4.50242e+06	1370.08	1361.86	3.86953e+06	1372.12	1363.93	3.86953e+06	1372.12	1363.93	0
730	T1	2	2	IGDSSQGDNNLQKLGPDDVSVDIDAIRR-VKQHTK-a13-b2::6::xlink	His-E6AP:167:x:His-E6AP:222	7.50398e+08	1344.14	1352.34	1.03146e+09	4014.45	4049.24	8.06002e+08	1348.04	1354.92	1.10382e+09	4020.63	4055.54	0
731	T2	2	2	IGDSSQGDNNLQKLGPDDVSVDIDAIRR-VKQHTK-a13-b2::6::xlink	His-E6AP:167:x:His-E6AP:222	7.38873e+08	1372.51	1363.44	1.05246e+09	4098.43	4083.12	7.77623e+08	1374.12	1365.26	1.11658e+09	4103.85	4088.56	0
727	T1	2	2	IGDSSQGDNNLQKLGPDDVSVDIDAIRR-VKQHTK-a13-b2::5::xlink	His-E6AP:167:x:His-E6AP:222	1.58516e+09	1344.74	1352.06	2.21246e+09	4012.77	4047.54	1.7084e+09	1351.47	1355.17	2.36891e+09	4359.77	4393.49	0
729	T2	2	2	IGDSSQGDNNLQKLGPDDVSVDIDAIRR-VKQHTK-a13-b2::5::xlink	His-E6AP:167:x:His-E6AP:222	1.65703e+09	1380.07	1364.79	2.42408e+09	4790.31	4759.21	1.70883e+09	1380.3	1365.31	2.52604e+09	4451.56	4425.97	0
725	T1	2	2	IGDSSQGDNNLQKLGPDDVSVDIDAIRR-VKQHTK-a13-b2::4::xlink	His-E6AP:167:x:His-E6AP:222	5.43326e+08	1344.1	1351.95	7.43751e+08	4011.39	4046.15	6.00771e+08	1346.6	1354.29	8.13967e+08	4018.12	4052.99	0
726	T2	2	2	IGDSSQGDNNLQKLGPDDVSVDIDAIRR-VKQHTK-a13-b2::4::xlink	His-E6AP:167:x:His-E6AP:222	5.45428e+08	1371.61	1362.36	7.84219e+08	4096.09	4080.77	5.77875e+08	1374.07	1364.8	8.1501e+08	4103.06	4087.76	0
688	T1	2	2	IGDSSQGDNNLQKLGPDDVSVDIDAIRR-KVKQHTK-a13-b3::7::xlink	His-E6AP:167:x:His-E6AP:222	8.20924e+07	1257.17	1264.04	8.23772e+07	2198.24	2210.37	9.36604e+07	1258.18	1267.04	9.4575e+07	2513.33	2529.06	0
689	T2	2	2	IGDSSQGDNNLQKLGPDDVSVDIDAIRR-KVKQHTK-a13-b3::7::xlink	His-E6AP:167:x:His-E6AP:222	6.83787e+07	1281.42	1272.62	6.88335e+07	2557.91	2540.08	8.15858e+07	1283.63	1275.42	8.23522e+07	2241.41	2226.26	0
685	T1	2	2	IGDSSQGDNNLQKLGPDDVSVDIDAIRR-KVKQHTK-a13-b3::6::xlink	His-E6AP:167:x:His-E6AP:222	5.01136e+08	1255.46	1266.33	5.60115e+08	3133.96	3155.61	5.35784e+08	1258.29	1272.88	5.89527e+08	3768.62	3799.12	0
686	T2	2	2	IGDSSQGDNNLQKLGPDDVSVDIDAIRR-KVKQHTK-a13-b3::6::xlink	His-E6AP:167:x:His-E6AP:222	6.15194e+08	1282.63	1278.56	7.048e+08	3514.97	3499.66	6.57047e+08	1284.1	1280.11	7.81714e+08	3839.93	3824.02	0
682	T1	2	2	IGDSSQGDNNLQKLGPDDVSVDIDAIRR-KVKQHTK-a13-b3::5::xlink	His-E6AP:167:x:His-E6AP:222	6.27474e+08	1256.53	1269.51	7.24124e+08	3449.16	3475.57	6.8966e+08	1257.93	1273.5	8.19123e+08	3768.59	3799.09	0
683	T2	2	2	IGDSSQGDNNLQKLGPDDVSVDIDAIRR-KVKQHTK-a13-b3::5::xlink	His-E6AP:167:x:His-E6AP:222	7.71955e+08	1282.82	1278.13	8.8112e+08	3515.64	3499.73	8.34108e+08	1284.92	1281.24	9.95502e+08	3842.26	3826.35	0
588	T1	2	2	IGDSSQGDNNLQKLGPDDVSVDIDAIR-KVKQHTK-a13-b3::6::xlink	His-E6AP:167:x:His-E6AP:222	1.91485e+08	1330.48	1338.94	2.41882e+08	3974.53	4008.63	2.01457e+08	1332.69	1341.23	2.53873e+08	3978.38	4012.54	0
589	T2	2	2	IGDSSQGDNNLQKLGPDDVSVDIDAIR-KVKQHTK-a13-b3::6::xlink	His-E6AP:167:x:His-E6AP:222	1.69091e+08	1358.61	1348.87	2.04783e+08	4055.6	4040.18	1.91471e+08	1361.54	1351.8	2.41256e+08	4062.42	4047.03	0
586	T1	2	2	IGDSSQGDNNLQKLGPDDVSVDIDAIR-KVKQHTK-a13-b3::5::xlink	His-E6AP:167:x:His-E6AP:222	5.85304e+08	1331.36	1338.79	7.86683e+08	3972.78	4006.85	6.09222e+08	1332.61	1340.6	8.22766e+08	3979.62	4013.81	0
587	T2	2	2	IGDSSQGDNNLQKLGPDDVSVDIDAIR-KVKQHTK-a13-b3::5::xlink	His-E6AP:167:x:His-E6AP:222	6.61949e+08	1359.01	1348.98	9.08342e+08	4057.05	4041.65	6.77841e+08	1361.08	1351.6	9.32084e+08	4064.05	4048.66	0
1493	T1	2	2	DEDKDEDEKEK-VKQHTKEELK-a9-b2::4::xlink	His-E6AP:167:x:His-E6AP:189	1.46389e+07	526.348	536.34	2.02928e+07	1047.9	1051.12	9.47493e+06	484.415	488.556	1.19198e+07	895.447	896.214	0
1494	T2	2	2	DEDKDEDEKEK-VKQHTKEELK-a9-b2::4::xlink	His-E6AP:167:x:His-E6AP:189	3.03698e+07	530.919	530.555	4.45416e+07	928.87	918.015	1.13666e+07	467.345	465.854	1.37556e+07	872.361	862.402	1
1415	T1	2	2	DEDEKEK-VKQHTK-a5-b2::3::xlink	His-E6AP:167:x:His-E6AP:189	464748	182.199	164.344	464748	182.199	164.344	587528	137.016	125.044	587528	137.016	125.044	1
1416	T2	2	2	DEDEKEK-VKQHTK-a5-b2::3::xlink	His-E6AP:167:x:His-E6AP:189	1.04455e+06	181.56	169.078	1.04455e+06	181.56	169.078	1.3786e+06	182.083	169.603	1.3786e+06	182.083	169.603	0
1388	T1	2	2	SLQAKDEDKDEDEK-VKQHTK-a9-b2::4::xlink	His-E6AP:167:x:His-E6AP:184	2.94753e+06	260.026	260.549	4.05314e+06	563.282	550.985	3.08551e+06	265.35	266.306	4.38965e+06	512.97	504.157	0
1389	T2	2	2	SLQAKDEDKDEDEK-VKQHTK-a9-b2::4::xlink	His-E6AP:167:x:His-E6AP:184	3.89643e+06	261.344	255.809	5.97677e+06	703.399	679.343	4.38473e+06	267.629	261.6	6.84081e+06	780.865	758.121	0
744	T1	2	2	VKQHTKEELK-SLQAKDEDK-a2-b5::6::xlink	His-E6AP:167:x:His-E6AP:180	0	0	0	0	0	0	6240.24	143.637	141.416	6240.24	143.637	141.416	2
749	T2	2	2	VKQHTKEELK-SLQAKDEDK-a2-b5::6::xlink	His-E6AP:167:x:His-E6AP:180	929749	559.097	547.763	929749	559.097	547.763	790807	564.216	552.9	790807	564.216	552.9	0
724	T1	2	2	VKQHTKEELK-SLQAKDEDK-a2-b5::5::xlink	His-E6AP:167:x:His-E6AP:180	1.39792e+06	558.198	548.611	1.39792e+06	558.198	548.611	5.50425e+06	574.995	565.755	5.50425e+06	574.995	565.755	1
728	T2	2	2	VKQHTKEELK-SLQAKDEDK-a2-b5::5::xlink	His-E6AP:167:x:His-E6AP:180	5.34439e+06	555.406	543.879	5.46716e+06	692.729	678.342	6.2667e+06	617.09	605.942	6.38421e+06	905.612	888.366	0
706	T1	2	2	VKQHTKEELK-SLQAKDEDK-a2-b5::4::xlink	His-E6AP:167:x:His-E6AP:180	2.49057e+06	542.773	532.832	2.49057e+06	542.773	532.832	4.78045e+06	553.451	543.742	4.78045e+06	553.451	543.742	0
711	T2	2	2	VKQHTKEELK-SLQAKDEDK-a2-b5::4::xlink	His-E6AP:167:x:His-E6AP:180	1.14587e+07	556.98	544.068	1.20652e+07	1104.98	1080.9	1.26048e+07	568.123	555.674	1.27363e+07	981.826	960.875	0
1381	T1	2	2	SLQAKDEDK-VKQHTK-a5-b2::4::xlink	His-E6AP:167:x:His-E6AP:180	7.53301e+06	236.688	221.537	7.55922e+06	345.482	321.119	8.75975e+06	241.866	232.834	8.82116e+06	415.93	394.388	0
1382	T2	2	2	SLQAKDEDK-VKQHTK-a5-b2::4::xlink	His-E6AP:167:x:His-E6AP:180	2.58071e+07	240.079	228.395	2.82189e+07	579.827	555.656	3.65915e+07	246.069	244.922	4.04657e+07	721.388	698.516	0
1379	T1	2	2	SLQAKDEDK-VKQHTK-a5-b2::3::xlink	His-E6AP:167:x:His-E6AP:180	8.3085e+06	237.694	222.564	8.33968e+06	338.837	319.475	9.16368e+06	240.123	225.046	9.18485e+06	292.16	271.361	0
1380	T2	2	2	SLQAKDEDK-VKQHTK-a5-b2::3::xlink	His-E6AP:167:x:His-E6AP:180	1.9755e+07	240.146	227.352	2.03815e+07	474.244	447.396	2.64662e+07	243.985	235.321	2.89253e+07	596.625	572.477	0
1372	T1	2	2	SLQAKDEDK-KVKQHTK-a5-b3::4::xlink	His-E6AP:167:x:His-E6AP:180	1.34081e+06	250.597	245.372	1.58677e+06	347.194	333.881	1.54358e+06	192.495	174.853	1.54358e+06	192.495	174.853	0
1373	T2	2	2	SLQAKDEDK-KVKQHTK-a5-b3::4::xlink	His-E6AP:167:x:His-E6AP:180	4.34501e+06	192.068	183.927	4.35103e+06	239.982	228.798	5.38123e+06	189.594	177.139	5.38123e+06	189.594	177.139	0
1369	T1	2	2	SLQAKDEDK-KVKQHTK-a5-b3::3::xlink	His-E6AP:167:x:His-E6AP:180	4.23713e+06	190.474	172.79	4.23713e+06	190.474	172.79	4.67844e+06	191.914	174.259	4.67844e+06	191.914	174.259	0
1370	T2	2	2	SLQAKDEDK-KVKQHTK-a5-b3::3::xlink	His-E6AP:167:x:His-E6AP:180	2.53862e+07	205.525	197.39	2.97759e+07	253.57	242.392	1.67898e+07	189.946	177.492	1.67898e+07	189.946	177.492	0
1386	T1	2	2	SLQAKDEDKDEDEK-VKQHTK-a5-b2::5::xlink	His-E6AP:167:x:His-E6AP:180	351840	258.993	255.376	366652	378.057	371.986	636297	267.188	263.153	676339	452.431	441.193	0
1387	T2	2	2	SLQAKDEDKDEDEK-VKQHTK-a5-b2::5::xlink	His-E6AP:167:x:His-E6AP:180	1.34112e+06	259.952	249.702	1.57961e+06	575.911	554.552	1.68121e+06	268.091	263.804	2.39091e+06	659	637.818	0
1383	T1	2	2	SLQAKDEDKDEDEK-VKQHTK-a5-b2::4::xlink	His-E6AP:167:x:His-E6AP:180	2.94753e+06	260.026	260.549	4.05314e+06	563.282	550.985	2.93824e+06	267.523	273.596	3.75776e+06	522.1	513.359	0
1384	T2	2	2	SLQAKDEDKDEDEK-VKQHTK-a5-b2::4::xlink	His-E6AP:167:x:His-E6AP:180	3.89643e+06	261.344	255.809	5.97677e+06	703.399	679.343	4.46981e+06	268.139	263.769	7.92201e+06	783.033	760.289	0
865	T1	2	2	EELKSLQAK-VKQHTK-a4-b2::4::xlink	His-E6AP:167:x:His-E6AP:175	2.57408e+07	792.841	805.358	3.04298e+07	1232.44	1241.6	1.38086e+08	747.189	756.936	1.49443e+08	2219.21	2219.31	1
866	T2	2	2	EELKSLQAK-VKQHTK-a4-b2::4::xlink	His-E6AP:167:x:His-E6AP:175	3.75801e+07	811.373	808.295	4.84341e+07	2045.6	2029.65	4.75102e+08	610.716	604.876	5.14321e+08	2228.23	2189.3	1
859	T1	2	2	EELKSLQAK-VKQHTK-a4-b2::3::xlink	His-E6AP:167:x:His-E6AP:175	1.5247e+08	591.481	597.287	1.53704e+08	1322.52	1323.86	1.73017e+08	595.299	600.499	1.75757e+08	1772.44	1768.77	0
860	T2	2	2	EELKSLQAK-VKQHTK-a4-b2::3::xlink	His-E6AP:167:x:His-E6AP:175	3.05128e+08	594.386	595.319	3.17633e+08	1766.86	1746.28	3.2838e+08	598.297	599.345	3.43508e+08	1778.2	1757.64	0
799	T1	2	2	EELKSLQAK-KVKQHTK-a4-b3::5::xlink	His-E6AP:167:x:His-E6AP:175	3.90313e+07	550.644	558.304	3.9111e+07	834.748	841.795	5.31707e+07	577.838	578.385	5.36977e+07	1255.37	1258.32	0
802	T2	2	2	EELKSLQAK-KVKQHTK-a4-b3::5::xlink	His-E6AP:167:x:His-E6AP:175	9.06333e+07	564.014	566.472	9.90257e+07	1618.93	1597.89	1.04557e+08	580.267	583.52	1.14429e+08	1643.23	1622.21	0
789	T1	2	2	EELKSLQAK-KVKQHTK-a4-b3::4::xlink	His-E6AP:167:x:His-E6AP:175	8.84993e+07	575.096	576.947	9.30594e+07	1506.42	1499.88	1.19556e+08	578.047	581.965	1.27751e+08	1528.79	1526.81	0
792	T2	2	2	EELKSLQAK-KVKQHTK-a4-b3::4::xlink	His-E6AP:167:x:His-E6AP:175	7.88555e+07	577.746	574.592	8.74471e+07	1828.59	1799.47	6.65761e+07	578.819	575.345	7.70806e+07	1834.09	1807.46	0
782	T1	2	2	EELKSLQAK-KVKQHTK-a4-b3::3::xlink	His-E6AP:167:x:His-E6AP:175	4.28875e+07	520.648	530.589	4.31555e+07	650.086	657.529	4.73003e+07	525.845	534.816	5.01993e+07	1307.55	1304.49	0
788	T2	2	2	EELKSLQAK-KVKQHTK-a4-b3::3::xlink	His-E6AP:167:x:His-E6AP:175	5.93459e+07	525.588	525.229	6.19737e+07	720.455	718.236	6.39302e+07	529.702	529.051	7.11967e+07	1513.95	1492.93	0
1345	T1	2	2	EELKSLQAKDEDK-VKQHTK-a4-b2::6::xlink	His-E6AP:167:x:His-E6AP:175	15265.4	143.291	141.064	15265.4	143.291	141.064	6240.24	143.637	141.416	6240.24	143.637	141.416	2
1363	T2	2	2	EELKSLQAKDEDK-VKQHTK-a4-b2::6::xlink	His-E6AP:167:x:His-E6AP:175	1.77261e+06	574.779	563.512	1.77261e+06	574.779	563.512	1.66953e+06	577.558	566.298	1.66953e+06	577.558	566.298	0
1306	T1	2	2	EELKSLQAKDEDK-VKQHTK-a4-b2::5::xlink	His-E6AP:167:x:His-E6AP:175	4.76786e+06	571.807	562.498	4.76786e+06	571.807	562.498	5.50425e+06	574.995	565.755	5.51672e+06	713.38	705.791	0
1320	T2	2	2	EELKSLQAKDEDK-VKQHTK-a4-b2::5::xlink	His-E6AP:167:x:His-E6AP:175	2.58661e+07	577.35	564.922	2.67646e+07	1149.87	1125.96	2.84353e+07	579.543	567.402	2.97611e+07	1153.63	1129.73	0
1063	T1	2	2	EELKSLQAKDEDK-KVKQHTK-a4-b3::4::xlink	His-E6AP:167:x:His-E6AP:175	3.26944e+06	517.254	506.753	3.26944e+06	517.254	506.753	3.46814e+06	520.797	510.376	3.46814e+06	520.797	510.376	0
1084	T2	2	2	EELKSLQAKDEDK-KVKQHTK-a4-b3::4::xlink	His-E6AP:167:x:His-E6AP:175	1.2239e+07	521.383	509.572	1.25026e+07	910.859	890.705	1.37665e+07	526.127	512.917	1.38479e+07	918.1	896.16	0
684	T1	2	2	VKQHTKEELK-QHTKEELK-a2-b4::5::xlink	His-E6AP:167:x:His-E6AP:171	126272	484.423	494.026	128347	595.022	602.556	350736	399.75	407.673	350736	399.75	407.673	2
690	T2	2	2	VKQHTKEELK-QHTKEELK-a2-b4::5::xlink	His-E6AP:167:x:His-E6AP:171	508715	503.846	503.709	604837	991.348	981.672	459842	417.192	419.187	459842	417.192	419.187	1
1096	T1	2	2	LWSKYNADQIRR-KVKQHTK-a4-b1::6::xlink	His-E6AP:165:x:His-E6AP:326	3.00153e+06	793.446	805.968	3.00153e+06	793.446	805.968	1.33743e+06	798.49	811.061	1.33743e+06	798.49	811.061	1
1097	T2	2	2	LWSKYNADQIRR-KVKQHTK-a4-b1::6::xlink	His-E6AP:165:x:His-E6AP:326	3.46974e+06	819.111	816.767	3.82539e+06	1424.99	1418.99	4.12631e+06	815.922	810.66	4.64344e+06	1421.77	1413.28	0
1043	T1	2	2	LWSKYNADQIR-KVKQHTK-a4-b1::3::xlink	His-E6AP:165:x:His-E6AP:326	5.17914e+06	864.413	877.609	5.17914e+06	864.413	877.609	5.97908e+06	870.625	882.65	6.08202e+06	1304.8	1318.32	0
1044	T2	2	2	LWSKYNADQIR-KVKQHTK-a4-b1::3::xlink	His-E6AP:165:x:His-E6AP:326	5.58111e+06	874.612	875.874	5.61735e+06	1092.03	1092.03	6.82066e+06	876.247	878.937	6.82066e+06	876.247	878.937	0
680	T1	2	2	IGDSSQGDNNLQKLGPDDVSVDIDAIRR-KVKQHTK-a13-b1::6::xlink	His-E6AP:165:x:His-E6AP:222	5.02375e+08	1255.46	1266.33	5.61355e+08	3133.96	3155.61	5.35784e+08	1258.29	1272.88	5.89527e+08	3768.62	3799.12	0
681	T2	2	2	IGDSSQGDNNLQKLGPDDVSVDIDAIRR-KVKQHTK-a13-b1::6::xlink	His-E6AP:165:x:His-E6AP:222	6.1528e+08	1282.63	1278.56	7.04885e+08	3514.97	3499.66	6.58701e+08	1284.86	1281.98	7.64535e+08	3841.8	3825.89	0
584	T1	2	2	IGDSSQGDNNLQKLGPDDVSVDIDAIR-KVKQHTK-a13-b1::5::xlink	His-E6AP:165:x:His-E6AP:222	5.84079e+08	1331.36	1338.79	7.85531e+08	3972.78	4006.85	6.0914e+08	1332.61	1340.6	8.21573e+08	3979.62	4013.81	0
585	T2	2	2	IGDSSQGDNNLQKLGPDDVSVDIDAIR-KVKQHTK-a13-b1::5::xlink	His-E6AP:165:x:His-E6AP:222	6.61775e+08	1359.01	1348.98	9.07715e+08	4057.05	4041.65	6.79046e+08	1361.08	1351.6	9.33289e+08	4064.05	4048.66	0
780	T1	2	2	EELKSLQAK-KVKQHTK-a4-b1::5::xlink	His-E6AP:165:x:His-E6AP:175	5.74742e+07	576.584	584.534	5.75538e+07	860.688	868.026	6.90506e+07	579.146	587.128	6.95704e+07	1150.74	1155.45	0
781	T2	2	2	EELKSLQAK-KVKQHTK-a4-b1::5::xlink	His-E6AP:165:x:His-E6AP:175	9.03436e+07	578.083	579.059	9.7878e+07	1686.48	1665.71	1.04557e+08	582.569	583.52	1.13555e+08	1709.75	1689.06	0
777	T1	2	2	EELKSLQAK-KVKQHTK-a4-b1::4::xlink	His-E6AP:165:x:His-E6AP:175	2.68767e+06	363.31	366.568	2.68767e+06	363.31	366.568	1.98209e+08	525.708	535.074	2.15351e+08	1567.87	1560.67	1
778	T2	2	2	EELKSLQAK-KVKQHTK-a4-b1::4::xlink	His-E6AP:165:x:His-E6AP:175	1.41354e+08	416.538	415.384	1.41391e+08	502.603	502.147	3.24356e+08	531.421	529.301	3.66132e+08	1648.26	1621.3	1
539	T1	2	2	DVTYLTEEKVYEILELCR-ALELYKINAK-a9-b6::4::xlink::17-a=57.02146	His-E6AP:128:x:His-E6AP:73	7.1665e+07	2366.56	2389.98	9.79438e+07	5306.31	5365.43	7.45891e+07	2371.53	2397.81	9.59731e+07	5909.23	5978.67	0
540	T2	2	2	DVTYLTEEKVYEILELCR-ALELYKINAK-a9-b6::4::xlink::17-a=57.02146	His-E6AP:128:x:His-E6AP:73	2.14848e+07	2407.73	2406.31	2.8364e+07	4205.63	4202.45	3.77014e+07	2413.89	2413.56	4.77034e+07	5416.1	5410.95	0
687	T1	2	2	DVTYLTEEKVYEILELCR-SVEKQFKAFR-a9-b7::5::xlink::17-a=57.02146	His-E6AP:128:x:His-E6AP:727	4.90139e+06	1918.31	1939.37	4.90139e+06	1918.31	1939.37	1.50515e+06	1923.51	1944.66	1.50515e+06	1923.51	1944.66	1
691	T2	2	2	DVTYLTEEKVYEILELCR-SVEKQFKAFR-a9-b7::5::xlink::17-a=57.02146	His-E6AP:128:x:His-E6AP:727	843850	972.952	972.928	843850	972.952	972.928	1.28919e+06	1971.38	1966.55	1.28919e+06	1971.38	1966.55	1
554	T1	2	2	IDFKDVTYLTEEKVYEILELCR-RAAAKHLIER-a13-b5::5::xlink::21-a=57.02146	His-E6AP:128:x:His-E6AP:26	1.90164e+08	2604.72	2634.41	2.03519e+08	6450.19	6528.12	6.62409e+07	2610.8	2644.66	6.88878e+07	5845.11	5915.11	1
555	T2	2	2	IDFKDVTYLTEEKVYEILELCR-RAAAKHLIER-a13-b5::5::xlink::21-a=57.02146	His-E6AP:128:x:His-E6AP:26	4.08214e+07	2642.62	2641.86	4.10604e+07	3307.89	3304.21	8.87052e+06	2645.74	2644.63	8.87052e+06	2645.74	2644.63	1
531	T1	2	2	IDFKDVTYLTEEKVYEILELCR-AAAKHLIER-a13-b4::4::xlink::21-a=57.02146	His-E6AP:128:x:His-E6AP:26	8.07716e+06	1713.4	1734.71	8.07716e+06	1713.4	1734.71	4.39073e+06	2360.26	2390.05	5.03377e+06	3536.18	3578.09	1
532	T2	2	2	IDFKDVTYLTEEKVYEILELCR-AAAKHLIER-a13-b4::4::xlink::21-a=57.02146	His-E6AP:128:x:His-E6AP:26	1.19826e+06	599.41	598.675	1.19826e+06	599.41	598.675	1.27098e+07	2402.06	2399.59	1.27098e+07	2402.06	2399.59	2
485	T1	2	2	DVTYLTEEKVYEILELCR-AAAKHLIER-a9-b4::4::xlink::17-a=57.02146	His-E6AP:128:x:His-E6AP:26	3.62425e+08	2112.3	2134.97	4.51061e+08	5267.03	5326.84	4.06864e+08	2115.99	2138.32	5.68534e+08	5276.5	5336.92	0
490	T2	2	2	DVTYLTEEKVYEILELCR-AAAKHLIER-a9-b4::4::xlink::17-a=57.02146	His-E6AP:128:x:His-E6AP:26	2.4167e+08	2139.07	2139.28	2.94238e+08	5333.56	5326.8	2.55314e+08	2143.51	2143.72	4.07842e+08	6411.35	6401.1	0
483	T1	2	2	DVTYLTEEKVYEILELCR-AAAKHLIER-a9-b4::3::xlink::17-a=57.02146	His-E6AP:128:x:His-E6AP:26	9.52808e+07	2103.59	2128.82	9.63002e+07	2627.37	2658.73	1.12052e+08	2111.16	2135.55	1.19631e+08	3689.63	3732.62	0
484	T2	2	2	DVTYLTEEKVYEILELCR-AAAKHLIER-a9-b4::3::xlink::17-a=57.02146	His-E6AP:128:x:His-E6AP:26	6.58292e+07	2127.53	2123.53	6.58292e+07	2127.53	2123.53	6.67941e+07	2140.01	2137.3	6.94311e+07	3206.76	3200.96	0
541	T1	2	2	IDFKDVTYLTEEKVYEILELCR-EKAACSAAAMEEDSEASSSR-a13-b2::5::xlink::21-a=57.02146:5-b=57.02146	His-E6AP:128:x:His-E6AP:191	511669	374.658	377.824	511669	374.658	377.824	2.01975e+06	746.38	752.595	2.01975e+06	746.38	752.595	2
542	T2	2	2	IDFKDVTYLTEEKVYEILELCR-EKAACSAAAMEEDSEASSSR-a13-b2::5::xlink::21-a=57.02146:5-b=57.02146	His-E6AP:128:x:His-E6AP:191	168903	380.062	379.178	168903	380.062	379.178	626143	369.67	368.691	626143	369.67	368.691	2
560	T1	2	2	DVTYLTEEKVYEILELCR-EELKSLQAK-a9-b4::4::xlink::17-a=57.02146	His-E6AP:128:x:His-E6AP:175	4.0789e+07	2262.35	2288.8	5.73907e+07	4517.06	4571.26	5.36615e+07	2276.91	2302.56	7.74793e+07	5102.03	5161.08	0
563	T2	2	2	DVTYLTEEKVYEILELCR-EELKSLQAK-a9-b4::4::xlink::17-a=57.02146	His-E6AP:128:x:His-E6AP:175	1.7943e+07	2305.21	2305.1	2.60437e+07	4600.94	4597.77	3.58316e+07	2311.05	2310.93	6.07351e+07	4610.48	4607.31	1
558	T1	2	2	DVTYLTEEKVYEILELCR-EELKSLQAK-a9-b4::3::xlink::17-a=57.02146	His-E6AP:128:x:His-E6AP:175	1.65288e+07	2263.22	2289.68	2.48663e+07	4518.49	4572.72	3.10205e+07	2265.83	2292.31	4.66746e+07	4525.04	4579.37	0
559	T2	2	2	DVTYLTEEKVYEILELCR-EELKSLQAK-a9-b4::3::xlink::17-a=57.02146	His-E6AP:128:x:His-E6AP:175	1.16262e+07	2306.56	2306.44	1.44777e+07	4601.59	4598.4	1.4191e+07	1733.54	1731.91	1.82035e+07	3460.3	3455.18	1
656	T1	2	2	DVTYLTEEKVYEILELCR-QHTKEELK-a9-b4::4::xlink::17-a=57.02146	His-E6AP:128:x:His-E6AP:171	0	0	0	0	0	0	1.9434e+08	2079.41	2104.98	2.81496e+08	4155.73	4204.66	2
663	T2	2	2	DVTYLTEEKVYEILELCR-QHTKEELK-a9-b4::4::xlink::17-a=57.02146	His-E6AP:128:x:His-E6AP:171	0	0	0	0	0	0	1.53761e+08	2110.41	2110.68	2.43755e+08	4212.05	4208.17	2
712	T1	2	2	DVTYLTEEKVYEILELCR-VKQHTKEELK-a9-b2::4::xlink::17-a=57.02146	His-E6AP:128:x:His-E6AP:167	1.75503e+07	1927.69	1948.94	1.75503e+07	1927.69	1948.94	3.10439e+07	1931.77	1953.11	3.10439e+07	1931.77	1953.11	0
713	T2	2	2	DVTYLTEEKVYEILELCR-VKQHTKEELK-a9-b2::4::xlink::17-a=57.02146	His-E6AP:128:x:His-E6AP:167	1.00331e+07	1959.49	1954.52	1.00331e+07	1959.49	1954.52	1.68906e+06	1952.69	1947.71	1.68906e+06	1952.69	1947.71	1
551	T1	2	2	IDFKDVTYLTEEKVYEILELCR-KVKQHTK-a13-b1::5::xlink::21-a=57.02146	His-E6AP:128:x:His-E6AP:165	679709	1087.28	1100.31	679709	1087.28	1100.31	4.45312e+06	2179.98	2206.25	4.45312e+06	2179.98	2206.25	2
552	T2	2	2	IDFKDVTYLTEEKVYEILELCR-KVKQHTK-a13-b1::5::xlink::21-a=57.02146	His-E6AP:128:x:His-E6AP:165	203774	545.678	546.301	203774	545.678	546.301	1.58066e+06	2207.3	2203.75	1.58066e+06	2207.3	2203.75	2
1571	T1	2	2	GASSAYLENSKGAPNNSCSEIK-IDFKDVTYLTEEK-a11-b4::4::xlink::18-a=57.02146	His-E6AP:119:x:His-E6AP:97	5.59926e+07	1648.85	1664.54	5.59926e+07	1648.85	1664.54	5.69093e+07	1652.54	1668.3	5.69093e+07	1652.54	1668.3	0
1572	T2	2	2	GASSAYLENSKGAPNNSCSEIK-IDFKDVTYLTEEK-a11-b4::4::xlink::18-a=57.02146	His-E6AP:119:x:His-E6AP:97	7.00423e+07	1677.47	1670.96	7.00423e+07	1677.47	1670.96	7.63485e+07	1681.76	1675.27	7.63485e+07	1681.76	1675.27	0
1569	T1	2	2	GASSAYLENSKGAPNNSCSEIK-IDFKDVTYLTEEK-a11-b4::3::xlink::18-a=57.02146	His-E6AP:119:x:His-E6AP:97	601335	411.945	415.624	601335	411.945	415.624	1.09632e+06	825.062	832.962	1.09632e+06	825.062	832.962	1
1570	T2	2	2	GASSAYLENSKGAPNNSCSEIK-IDFKDVTYLTEEK-a11-b4::3::xlink::18-a=57.02146	His-E6AP:119:x:His-E6AP:97	0	0	0	0	0	0	866043	837.308	836.227	866043	837.308	836.227	2
498	T1	2	2	IDFKDVTYLTEEK-LLKAITYAK-a4-b3::4::xlink	His-E6AP:119:x:His-E6AP:860	9.72051e+06	1809.55	1828.13	1.0291e+07	2696.47	2725.22	5.63475e+06	1792.19	1810.75	6.69015e+06	3119.71	3154.14	0
499	T2	2	2	IDFKDVTYLTEEK-LLKAITYAK-a4-b3::4::xlink	His-E6AP:119:x:His-E6AP:860	4.75414e+06	1809.96	1804.42	5.46881e+06	2710.81	2703.69	8.14123e+06	1808.97	1805.76	9.80215e+06	3159.61	3158.43	0
488	T1	2	2	IDFKDVTYLTEEK-KGASSAYLENSK-a4-b1::4::xlink	His-E6AP:119:x:His-E6AP:86	8.80013e+07	1594.48	1609.08	1.68497e+08	3165.15	3199.65	9.09647e+07	1596.72	1611.37	1.51566e+08	3566.15	3605.77	0
489	T2	2	2	IDFKDVTYLTEEK-KGASSAYLENSK-a4-b1::4::xlink	His-E6AP:119:x:His-E6AP:86	1.27924e+08	1622.56	1616.37	2.06699e+08	3632.69	3626.02	1.0964e+08	1624.22	1617.41	1.91107e+08	3230.2	3224.64	0
486	T1	2	2	IDFKDVTYLTEEK-KGASSAYLENSK-a4-b1::3::xlink	His-E6AP:119:x:His-E6AP:86	3.6144e+07	1594.32	1608.93	6.46134e+07	3164.18	3198.67	3.62495e+07	1617.76	1633.16	5.09521e+07	4377.86	4416.18	0
487	T2	2	2	IDFKDVTYLTEEK-KGASSAYLENSK-a4-b1::3::xlink	His-E6AP:119:x:His-E6AP:86	5.12468e+07	1621.88	1615.06	7.78497e+07	3226.65	3221.09	4.71977e+07	1624.72	1617.91	6.76932e+07	4035.32	4021.34	0
496	T1	2	2	IDFKDVTYLTEEK-LCDPHPSKK-a4-b8::5::xlink::2-b=57.02146	His-E6AP:119:x:His-E6AP:85	5.2751e+07	1400.45	1411.19	9.86976e+07	2777.44	2806.23	6.20954e+07	1403.58	1414.38	1.11018e+08	2782.39	2811.26	0
497	T2	2	2	IDFKDVTYLTEEK-LCDPHPSKK-a4-b8::5::xlink::2-b=57.02146	His-E6AP:119:x:His-E6AP:85	6.25016e+07	1428.24	1420.35	1.05286e+08	2832.85	2826.6	6.67219e+07	1430.57	1422.7	1.13456e+08	2837.99	2831.76	0
494	T1	2	2	IDFKDVTYLTEEK-LCDPHPSKK-a4-b8::4::xlink::2-b=57.02146	His-E6AP:119:x:His-E6AP:85	1.77772e+08	1400.3	1411.03	2.80546e+08	2434	2457.77	1.54903e+08	1407.53	1416.1	3.02926e+08	3837.95	3874.42	0
495	T2	2	2	IDFKDVTYLTEEK-LCDPHPSKK-a4-b8::4::xlink::2-b=57.02146	His-E6AP:119:x:His-E6AP:85	2.36127e+08	1430.15	1422.09	4.21546e+08	3869.57	3857.2	2.48355e+08	1437.23	1427.67	3.84286e+08	4246.02	4231.19	0
492	T1	2	2	IDFKDVTYLTEEK-LCDPHPSKK-a4-b8::3::xlink::2-b=57.02146	His-E6AP:119:x:His-E6AP:85	4.40113e+07	1399.98	1410.7	7.685e+07	2776.6	2805.38	4.6777e+07	1439.98	1449.76	8.84601e+07	3169.09	3199.62	0
493	T2	2	2	IDFKDVTYLTEEK-LCDPHPSKK-a4-b8::3::xlink::2-b=57.02146	His-E6AP:119:x:His-E6AP:85	5.66442e+07	1427.05	1419.15	9.94873e+07	2831.46	2825.2	7.11862e+07	1431.32	1423.44	1.23954e+08	2838.88	2832.64	0
510	T1	2	2	IDFKDVTYLTEEK-MIIAKNGPDTER-a4-b5::4::xlink	His-E6AP:119:x:His-E6AP:825	1.2238e+07	1721.49	1737.87	1.94147e+07	4284.22	4332.03	9.11809e+06	1724.31	1741.5	1.22038e+07	4288.2	4333.74	0
511	T2	2	2	IDFKDVTYLTEEK-MIIAKNGPDTER-a4-b5::4::xlink	His-E6AP:119:x:His-E6AP:825	564207	1308.65	1306.57	618693	1742.57	1737.96	1.77021e+06	1311.38	1308.54	2.16948e+06	2621.53	2612.36	2
477	T1	2	2	IDFKDVTYLTEEK-APVGGLGKLK-a4-b8::4::xlink	His-E6AP:119:x:His-E6AP:818	2.41825e+07	1740.29	1757.79	3.64631e+07	3467.58	3506.46	2.15823e+07	1743.33	1760.9	2.74152e+07	3472.74	3511.71	0
478	T2	2	2	IDFKDVTYLTEEK-APVGGLGKLK-a4-b8::4::xlink	His-E6AP:119:x:His-E6AP:818	3.28661e+07	1772.23	1766.57	4.72145e+07	3532.62	3527.57	2.81403e+07	1775.08	1769.43	4.30873e+07	3539.63	3534.6	0
475	T1	2	2	IDFKDVTYLTEEK-APVGGLGKLK-a4-b8::3::xlink	His-E6AP:119:x:His-E6AP:818	2.33008e+07	1741.12	1758.65	3.47206e+07	3467.22	3506.11	3.14679e+07	1743.17	1760.74	5.40426e+07	3907.03	3950.07	0
476	T2	2	2	IDFKDVTYLTEEK-APVGGLGKLK-a4-b8::3::xlink	His-E6AP:119:x:His-E6AP:818	3.30198e+07	1771.67	1766.01	5.25299e+07	3533	3527.95	3.46703e+07	1774.94	1769.29	5.73338e+07	3982.02	3974.29	0
469	T1	2	2	IDFKDVTYLTEEK-ALELYKINAK-a4-b6::4::xlink	His-E6AP:119:x:His-E6AP:73	1.70982e+08	1860.39	1880.29	3.32837e+08	3703.61	3745.99	1.83176e+08	1863.37	1883.33	3.44285e+08	3709.57	3752.04	0
470	T2	2	2	IDFKDVTYLTEEK-ALELYKINAK-a4-b6::4::xlink	His-E6AP:119:x:His-E6AP:73	1.9918e+08	1901.42	1890.37	3.50558e+08	5673.54	5657.09	1.97802e+08	1904.52	1893.23	3.48703e+08	6155.12	6137.4	0
467	T1	2	2	IDFKDVTYLTEEK-ALELYKINAK-a4-b6::3::xlink	His-E6AP:119:x:His-E6AP:73	1.64199e+08	1860.88	1880.79	3.13283e+08	4167.88	4214.39	1.82179e+08	1865	1884.32	3.47472e+08	5103.11	5157.38	0
468	T2	2	2	IDFKDVTYLTEEK-ALELYKINAK-a4-b6::3::xlink	His-E6AP:119:x:His-E6AP:73	1.77927e+08	1909.85	1901.03	3.11632e+08	5196.82	5187.61	1.94651e+08	1900.57	1892.47	3.44305e+08	5666.73	5654.91	0
512	T1	2	2	IDFKDVTYLTEEK-QFKAFR-a4-b3::4::xlink	His-E6AP:119:x:His-E6AP:727	1.25414e+07	1748.41	1767.42	1.30185e+07	2617.59	2648.02	1.69122e+07	1755.28	1774.25	1.89645e+07	3062.26	3097.21	0
513	T2	2	2	IDFKDVTYLTEEK-QFKAFR-a4-b3::4::xlink	His-E6AP:119:x:His-E6AP:727	1.2246e+07	1774.77	1775.4	1.22805e+07	2219.34	2219.97	1.58051e+07	1785.97	1782.11	1.69818e+07	3120.72	3116.11	0
1128	T1	2	2	MDNNAAAIKALELYK-IDFKDVTYLTEEK-a9-b4::4::xlink	His-E6AP:119:x:His-E6AP:67	1.39126e+08	2008.97	2032.21	1.41471e+08	3514.47	3555.3	1.54032e+08	2038.19	2061.34	1.67673e+08	4550.83	4603.5	0
1129	T2	2	2	MDNNAAAIKALELYK-IDFKDVTYLTEEK-a9-b4::4::xlink	His-E6AP:119:x:His-E6AP:67	1.30669e+08	2042.53	2041.06	1.40955e+08	4079.29	4073.94	1.56897e+08	2043.66	2042.07	1.6022e+08	3572.47	3567.77	0
1126	T1	2	2	MDNNAAAIKALELYK-IDFKDVTYLTEEK-a9-b4::3::xlink	His-E6AP:119:x:His-E6AP:67	3.58997e+07	2009.41	2032.5	3.66365e+07	3012.97	3048.75	4.40283e+07	2011.69	2034.61	4.40283e+07	2011.69	2034.61	0
1127	T2	2	2	MDNNAAAIKALELYK-IDFKDVTYLTEEK-a9-b4::3::xlink	His-E6AP:119:x:His-E6AP:67	3.20062e+07	2037.29	2032.79	3.20062e+07	2037.29	2032.79	3.8917e+07	2038.99	2034.49	3.8917e+07	2038.99	2034.49	0
1301	T1	2	2	NLVNDDDAIVAASKCLK-IDFKDVTYLTEEK-a14-b4::4::xlink::15-a=57.02146	His-E6AP:119:x:His-E6AP:369	2.54871e+08	1958.9	1980.76	3.02933e+08	4393.86	4442.47	2.62188e+08	1960.62	1983.35	2.66451e+08	4890.69	4945.66	0
1302	T2	2	2	NLVNDDDAIVAASKCLK-IDFKDVTYLTEEK-a14-b4::4::xlink::15-a=57.02146	His-E6AP:119:x:His-E6AP:369	1.61254e+08	1989.7	1985.75	1.99654e+08	4966.27	4958.24	1.75409e+08	1991.8	1987.18	2.00689e+08	4970.78	4962.78	0
1298	T1	2	2	NLVNDDDAIVAASKCLK-IDFKDVTYLTEEK-a14-b4::3::xlink::15-a=57.02146	His-E6AP:119:x:His-E6AP:369	4.97553e+07	1957.97	1979.82	5.02177e+07	2444.96	2472.76	4.05939e+07	1960.02	1981.9	5.36255e+07	3412.46	3451.42	0
1299	T2	2	2	NLVNDDDAIVAASKCLK-IDFKDVTYLTEEK-a14-b4::3::xlink::15-a=57.02146	His-E6AP:119:x:His-E6AP:369	2.26037e+07	1988.37	1983.59	2.26037e+07	1988.37	1983.59	3.30737e+07	1990.7	1985.94	5.23888e+07	3960.39	3956.17	1
1194	T1	2	2	MMETFQQLITYKVISNEFNSR-IDFKDVTYLTEEK-a12-b4::4::xlink	His-E6AP:119:x:His-E6AP:346	1.27055e+08	2364.9	2392.86	1.32091e+08	4129.56	4179.82	1.61221e+08	2362.38	2390.26	1.63331e+08	4132.29	4184.91	0
1195	T2	2	2	MMETFQQLITYKVISNEFNSR-IDFKDVTYLTEEK-a12-b4::4::xlink	His-E6AP:119:x:His-E6AP:346	2.16079e+07	2403.62	2400.12	2.16137e+07	3002.49	2998.25	9.88066e+06	1801.02	1797.43	9.88066e+06	1801.02	1797.43	2
505	T1	2	2	IDFKDVTYLTEEK-LWSKYNADQIRR-a4-b4::5::xlink	His-E6AP:119:x:His-E6AP:326	168029	423.733	428.132	168029	423.733	428.132	257096	851.585	860.202	257096	851.585	860.202	1
506	T2	2	2	IDFKDVTYLTEEK-LWSKYNADQIRR-a4-b4::5::xlink	His-E6AP:119:x:His-E6AP:326	93238.5	428.178	427.731	93238.5	428.178	427.731	0	0	0	0	0	0	2
500	T1	2	2	IDFKDVTYLTEEK-LPLAAQGKLIR-a4-b8::4::xlink	His-E6AP:119:x:His-E6AP:319	6.51913e+07	1837.72	1857.17	1.04604e+08	4119.4	4163.95	7.53146e+07	1841.57	1861.09	1.33302e+08	3668.95	3710.81	0
501	T2	2	2	IDFKDVTYLTEEK-LPLAAQGKLIR-a4-b8::4::xlink	His-E6AP:119:x:His-E6AP:319	5.06913e+07	1881.49	1876.79	7.03063e+07	4667.32	4659.2	6.84965e+07	1872.93	1867.61	1.10651e+08	3736.14	3731.46	0
535	T1	2	2	IDFKDVTYLTEEKVYEILELCR-AAAKHLIER-a4-b4::5::xlink::21-a=57.02146	His-E6AP:119:x:His-E6AP:26	1.60662e+07	2250.66	2278.33	1.60662e+07	2250.66	2278.33	4.42548e+07	2255.2	2282.97	4.42548e+07	2255.2	2282.97	1
536	T2	2	2	IDFKDVTYLTEEKVYEILELCR-AAAKHLIER-a4-b4::5::xlink::21-a=57.02146	His-E6AP:119:x:His-E6AP:26	6.59467e+06	1713.78	1714.19	6.59467e+06	1713.78	1714.19	4.95565e+06	2289.85	2287.25	5.20191e+06	2861.21	2857.74	1
533	T1	2	2	IDFKDVTYLTEEKVYEILELCR-AAAKHLIER-a4-b4::4::xlink::21-a=57.02146	His-E6AP:119:x:His-E6AP:26	6.96202e+06	1690.07	1710.3	7.1975e+06	2252.8	2280.02	6.95797e+06	2250.63	2278.31	6.95797e+06	2250.63	2278.31	1
534	T2	2	2	IDFKDVTYLTEEKVYEILELCR-AAAKHLIER-a4-b4::4::xlink::21-a=57.02146	His-E6AP:119:x:His-E6AP:26	1.52774e+06	1142.16	1142.13	1.52774e+06	1142.16	1142.13	1.46722e+06	2291.72	2288.64	1.46722e+06	2291.72	2288.64	1
518	T1	2	2	IDFKDVTYLTEEK-RAAAKHLIER-a4-b5::4::xlink	His-E6AP:119:x:His-E6AP:26	5.02446e+06	1407.67	1418.55	5.02446e+06	1407.67	1418.55	8.97735e+06	1410.2	1421.13	9.51803e+06	1748.15	1763.38	0
519	T2	2	2	IDFKDVTYLTEEK-RAAAKHLIER-a4-b5::4::xlink	His-E6AP:119:x:His-E6AP:26	1.29016e+07	1439.03	1431.85	1.29682e+07	2143.87	2131.76	1.23533e+07	1439.32	1431.49	1.2759e+07	1792	1785.19	0
463	T1	2	2	IDFKDVTYLTEEK-AAAKHLIER-a4-b4::5::xlink	His-E6AP:119:x:His-E6AP:26	7.31167e+08	1530.25	1539.35	1.43916e+09	4916.43	4960.29	8.05768e+08	1529.7	1543.17	1.57258e+09	4557.1	4601.29	0
464	T2	2	2	IDFKDVTYLTEEK-AAAKHLIER-a4-b4::5::xlink	His-E6AP:119:x:His-E6AP:26	6.02475e+08	1560.85	1547.42	1.10494e+09	5009.23	4986.37	6.70338e+08	1565.18	1552.08	1.24375e+09	5032.76	5009.95	0
459	T1	2	2	IDFKDVTYLTEEK-AAAKHLIER-a4-b4::4::xlink	His-E6AP:119:x:His-E6AP:26	1.63045e+09	1528.59	1538.66	3.14181e+09	4917.76	4959.75	1.92026e+09	1547.28	1551.27	3.78827e+09	6103.65	6151.1	0
460	T2	2	2	IDFKDVTYLTEEK-AAAKHLIER-a4-b4::4::xlink	His-E6AP:119:x:His-E6AP:26	1.88374e+09	1561.35	1547.68	3.27127e+09	5010.7	4987.86	2.10012e+09	1589.95	1572.49	3.37596e+09	6237.04	6202.22	0
457	T1	2	2	IDFKDVTYLTEEK-AAAKHLIER-a4-b4::3::xlink	His-E6AP:119:x:His-E6AP:26	9.30243e+08	1540.15	1547.44	1.59775e+09	5689.86	5736.91	1.02366e+09	1547.69	1551.71	1.86752e+09	6102.29	6149.7	0
458	T2	2	2	IDFKDVTYLTEEK-AAAKHLIER-a4-b4::3::xlink	His-E6AP:119:x:His-E6AP:26	6.14211e+08	1560.51	1547.49	1.05022e+09	5012.4	4989.5	9.24149e+08	1565.29	1551.69	1.68247e+09	5033.47	5010.68	0
582	T1	2	2	IGDSSQGDNNLQKLGPDDVSVDIDAIR-IDFKDVTYLTEEK-a13-b4::4::xlink	His-E6AP:119:x:His-E6AP:222	3.02717e+07	2055.98	2079.78	3.02717e+07	2055.98	2079.78	4.24475e+07	2057.64	2081.47	4.26725e+07	2571.15	2598.68	0
583	T2	2	2	IGDSSQGDNNLQKLGPDDVSVDIDAIR-IDFKDVTYLTEEK-a13-b4::4::xlink	His-E6AP:119:x:His-E6AP:222	4.15186e+06	2081.98	2077.72	4.15186e+06	2081.98	2077.72	1.88854e+07	2084.32	2080.08	1.88854e+07	2084.32	2080.08	1
1441	T1	2	2	DEDEKEKAACSAAAMEEDSEASSSR-GARIDFKDVTYLTEEK-a5-b7::5::xlink::10-a=57.02146	His-E6AP:119:x:His-E6AP:189	0	0	0	0	0	0	0	0	0	0	0	0	0
1442	T2	2	2	DEDEKEKAACSAAAMEEDSEASSSR-GARIDFKDVTYLTEEK-a5-b7::5::xlink::10-a=57.02146	His-E6AP:119:x:His-E6AP:189	0	0	0	0	0	0	0	0	0	0	0	0	0
520	T1	2	2	IDFKDVTYLTEEK-SLQAKDEDK-a4-b5::4::xlink	His-E6AP:119:x:His-E6AP:180	2.31922e+07	1260.64	1277.16	2.37783e+07	2862.86	2894.43	1.56821e+06	1186.62	1196.29	1.56821e+06	1186.62	1196.29	2
521	T2	2	2	IDFKDVTYLTEEK-SLQAKDEDK-a4-b5::4::xlink	His-E6AP:119:x:His-E6AP:180	1.62588e+07	1659.02	1655.3	2.65664e+07	2892.49	2884.89	1.32444e+07	1615.54	1607.46	1.32444e+07	1615.54	1607.46	1
479	T1	2	2	IDFKDVTYLTEEK-EELKSLQAK-a4-b4::4::xlink	His-E6AP:119:x:His-E6AP:175	2.72287e+07	1683.32	1700.6	3.02119e+07	3360.99	3398.27	3.10147e+07	1688.81	1705.76	4.94733e+07	3369.31	3406.73	0
480	T2	2	2	IDFKDVTYLTEEK-EELKSLQAK-a4-b4::4::xlink	His-E6AP:119:x:His-E6AP:175	3.25282e+07	1718.19	1713.22	4.18903e+07	4279.15	4269.66	3.55255e+07	1718.58	1715.52	5.25859e+07	4288.59	4279.61	0
514	T1	2	2	IDFKDVTYLTEEK-QHTKEELK-a4-b4::4::xlink	His-E6AP:119:x:His-E6AP:171	2.71425e+07	1422.4	1433.57	3.57182e+07	2812.92	2842.28	3.30322e+07	1424.15	1435.35	4.05501e+07	2823.26	2849.95	0
515	T2	2	2	IDFKDVTYLTEEK-QHTKEELK-a4-b4::4::xlink	His-E6AP:119:x:His-E6AP:171	3.85923e+07	1449.07	1441.28	5.17209e+07	2871.07	2864.89	3.24963e+07	1450.94	1443.17	4.69321e+07	3232.3	3223.21	0
528	T1	2	2	IDFKDVTYLTEEK-VKQHTKEELK-a4-b2::5::xlink	His-E6AP:119:x:His-E6AP:167	350929	951.365	959.86	440771	1268.34	1278.44	811362	1269.67	1277.8	811362	1269.67	1277.8	1
529	T2	2	2	IDFKDVTYLTEEK-VKQHTKEELK-a4-b2::5::xlink	His-E6AP:119:x:His-E6AP:167	3.32615e+06	1292.2	1283.55	3.32615e+06	1292.2	1283.55	3.06887e+06	1293.88	1285.24	3.06887e+06	1293.88	1285.24	0
526	T1	2	2	IDFKDVTYLTEEK-VKQHTKEELK-a4-b2::4::xlink	His-E6AP:119:x:His-E6AP:167	1.53239e+07	1329.25	1338.57	1.64726e+07	1987.54	2005.92	1.79751e+07	1331.69	1342.08	1.83704e+07	1992.54	2009.82	0
527	T2	2	2	IDFKDVTYLTEEK-VKQHTKEELK-a4-b2::4::xlink	His-E6AP:119:x:His-E6AP:167	2.79422e+07	1354.19	1346.85	3.17598e+07	2696.9	2690.37	2.72118e+07	1358.24	1349.96	2.91514e+07	2365.59	2359.07	0
524	T1	2	2	IDFKDVTYLTEEK-VKQHTK-a4-b2::5::xlink	His-E6AP:119:x:His-E6AP:167	5.41695e+06	1300.29	1311.86	5.72309e+06	2270.26	2293.6	7.93469e+06	1302.86	1314.7	8.35983e+06	2275.41	2299.73	0
525	T2	2	2	IDFKDVTYLTEEK-VKQHTK-a4-b2::5::xlink	His-E6AP:119:x:His-E6AP:167	8.6581e+06	1325.15	1320.23	1.03039e+07	2641.56	2634.91	9.2513e+06	1328.69	1323.13	1.27381e+07	2648.28	2641.65	0
522	T1	2	2	IDFKDVTYLTEEK-VKQHTK-a4-b2::4::xlink	His-E6AP:119:x:His-E6AP:167	1.01377e+08	1300.62	1312.19	1.33716e+08	2594.97	2620.99	1.14135e+08	1335.91	1343.58	1.45012e+08	3288.76	3317.94	0
523	T2	2	2	IDFKDVTYLTEEK-VKQHTK-a4-b2::4::xlink	His-E6AP:119:x:His-E6AP:167	1.44213e+08	1352.39	1345.8	1.9486e+08	3000.37	2991.12	1.5896e+08	1332.77	1322.49	2.17901e+08	2982.68	2965.36	0
481	T1	2	2	IDFKDVTYLTEEK-IDFKDVTYLTEEK-a4-b4::4::xlink	His-E6AP:119:x:His-E6AP:119	1.96118e+07	2054.9	2078.67	1.96118e+07	2054.9	2078.67	2.51565e+07	2059.89	2083.34	2.93548e+07	4117.07	4164.24	0
482	T2	2	2	IDFKDVTYLTEEK-IDFKDVTYLTEEK-a4-b4::4::xlink	His-E6AP:119:x:His-E6AP:119	2.94929e+06	2080.99	2076.72	3.0478e+06	2596.37	2590.97	1.91002e+07	2109.23	2109.49	2.6336e+07	4200.76	4196.8	1
610	T1	2	2	DVTYLTEEKVYEILELCR-KGARIDFK-a9-b1::5::xlink::17-a=57.02146	His-E6AP:112:x:His-E6AP:128	1.25323e+08	2465.88	2494.25	1.8746e+08	4915.52	4975.54	1.33223e+08	2466.8	2495.19	1.99195e+08	4918.46	4978.53	0
615	T2	2	2	DVTYLTEEKVYEILELCR-KGARIDFK-a9-b1::5::xlink::17-a=57.02146	His-E6AP:112:x:His-E6AP:128	6.8954e+07	2514.23	2513.7	9.67702e+07	5007.47	5004.99	8.31761e+07	2517.08	2516.55	1.35787e+08	5014.7	5012.23	0
600	T1	2	2	DVTYLTEEKVYEILELCR-KGARIDFK-a9-b1::4::xlink::17-a=57.02146	His-E6AP:112:x:His-E6AP:128	2.55228e+08	2463.82	2492.18	3.86083e+08	5522.28	5587.5	2.86316e+08	2468.07	2496.47	4.31167e+08	7364.43	7456.38	0
605	T2	2	2	DVTYLTEEKVYEILELCR-KGARIDFK-a9-b1::4::xlink::17-a=57.02146	His-E6AP:112:x:His-E6AP:128	1.88665e+08	2513.85	2513.33	2.91501e+08	6253.35	6248.51	2.3546e+08	2517.82	2517.29	3.71602e+08	5016.07	5013.6	0
1551	T1	2	2	GAPNNSCSEIKMNKK-KGASSAYLENSK-a14-b1::5::xlink::7-a=57.02146	His-E6AP:111:x:His-E6AP:86	6.75182e+06	891.475	902.514	7.62939e+06	1336.43	1350.36	5.595e+06	891.449	904.906	5.74801e+06	1115.26	1128.28	0
1552	T2	2	2	GAPNNSCSEIKMNKK-KGASSAYLENSK-a14-b1::5::xlink::7-a=57.02146	His-E6AP:111:x:His-E6AP:86	2.52159e+07	922.472	915.38	3.02208e+07	2045.47	2034.57	2.30282e+07	907.259	902.294	2.75961e+07	1806.91	1798.76	0
1374	T1	2	2	EKAACSAAAMEEDSEASSSR-GAPNNSCSEIKMNKK-a2-b14::4::xlink::5-a=57.02146:7-b=57.02146	His-E6AP:111:x:His-E6AP:191	0	0	0	0	0	0	4.92104e+07	1224.86	1233.61	5.15678e+07	1528.45	1540.36	2
1375	T2	2	2	EKAACSAAAMEEDSEASSSR-GAPNNSCSEIKMNKK-a2-b14::4::xlink::5-a=57.02146:7-b=57.02146	His-E6AP:111:x:His-E6AP:191	0	0	0	0	0	0	2.56058e+07	1248.24	1239.33	2.56058e+07	1248.24	1239.33	2
1549	T1	2	2	GAPNNSCSEIKMNKK-KGASSAYLENSK-a11-b1::5::xlink::7-a=57.02146	His-E6AP:108:x:His-E6AP:86	6.75182e+06	891.475	902.514	7.62939e+06	1336.43	1350.36	5.595e+06	891.449	904.906	5.74801e+06	1115.26	1128.28	0
1550	T2	2	2	GAPNNSCSEIKMNKK-KGASSAYLENSK-a11-b1::5::xlink::7-a=57.02146	His-E6AP:108:x:His-E6AP:86	1.94008e+07	922.472	915.38	2.39277e+07	2045.47	2034.57	2.30282e+07	907.259	902.294	2.74148e+07	1806.91	1798.76	0
1530	T1	2	2	GAPNNSCSEIKMNK-LCDPHPSKK-a11-b8::4::xlink::7-a=57.02146:2-b=57.02146	His-E6AP:108:x:His-E6AP:85	773123	657.172	666.639	773123	657.172	666.639	1.69888e+06	420.565	423.655	1.69888e+06	420.565	423.655	2
1532	T2	2	2	GAPNNSCSEIKMNK-LCDPHPSKK-a11-b8::4::xlink::7-a=57.02146:2-b=57.02146	His-E6AP:108:x:His-E6AP:85	4.85951e+06	854.835	854.017	6.07659e+06	1704.6	1696.24	1.22949e+07	857.421	856.577	1.40555e+07	1711.27	1702.93	1
1556	T1	2	2	GAPNNSCSEIKMNKK-LCDPHPSKK-a11-b8::5::xlink::7-a=57.02146:2-b=57.02146	His-E6AP:108:x:His-E6AP:85	307220	752.681	764.822	355049	1099.96	1111.4	4.37812e+06	759.098	771.29	4.79122e+06	1113.44	1122.65	1
1557	T2	2	2	GAPNNSCSEIKMNKK-LCDPHPSKK-a11-b8::5::xlink::7-a=57.02146:2-b=57.02146	His-E6AP:108:x:His-E6AP:85	8.96965e+06	773.202	773.534	9.45503e+06	1709.56	1698.35	9.32885e+06	780.103	775.203	9.65237e+06	2127.35	2110.51	0
1553	T1	2	2	GAPNNSCSEIKMNKK-LCDPHPSKK-a11-b8::4::xlink::7-a=57.02146:2-b=57.02146	His-E6AP:108:x:His-E6AP:85	32362.8	402.34	404.177	32362.8	402.34	404.177	453508	571.093	579.674	453508	571.093	579.674	2
1554	T2	2	2	GAPNNSCSEIKMNKK-LCDPHPSKK-a11-b8::4::xlink::7-a=57.02146:2-b=57.02146	His-E6AP:108:x:His-E6AP:85	1.49999e+06	767.501	770.396	1.49999e+06	767.501	770.396	3.91721e+06	773.447	776.334	3.91721e+06	773.447	776.334	1
1525	T1	2	2	GAPNNSCSEIKMNK-ALELYKINAK-a11-b6::4::xlink::7-a=57.02146	His-E6AP:108:x:His-E6AP:73	3.29763e+07	1316.53	1328.02	3.55126e+07	2936.58	2963.69	3.41004e+07	1306.69	1317.74	3.61258e+07	2917.18	2945.27	0
1526	T2	2	2	GAPNNSCSEIKMNK-ALELYKINAK-a11-b6::4::xlink::7-a=57.02146	His-E6AP:108:x:His-E6AP:73	5.37298e+07	1319.67	1315.75	6.17445e+07	2955.69	2946.03	6.05124e+07	1339.41	1332.25	7.00999e+07	2977.41	2968.93	0
1537	T1	2	2	GAPNNSCSEIKMNKK-AAAKHLIER-a11-b4::4::xlink::7-a=57.02146	His-E6AP:108:x:His-E6AP:26	2.40502e+07	861.124	871.611	2.86524e+07	1717.44	1730.52	2.76471e+07	863.893	874.726	3.38663e+07	1723.44	1736.61	0
1538	T2	2	2	GAPNNSCSEIKMNKK-AAAKHLIER-a11-b4::4::xlink::7-a=57.02146	His-E6AP:108:x:His-E6AP:26	4.8486e+07	870.911	869.162	6.48301e+07	1737.36	1729.08	5.486e+07	874.376	871.916	7.25073e+07	1743.59	1735.31	0
1523	T1	2	2	GAPNNSCSEIKMNK-AAAKHLIER-a11-b4::5::xlink::7-a=57.02146	His-E6AP:108:x:His-E6AP:26	9.34438e+07	948.923	959.722	1.03343e+08	2130.95	2146.41	1.03567e+08	952.096	963.597	1.13297e+08	1901.27	1917.07	0
1524	T2	2	2	GAPNNSCSEIKMNK-AAAKHLIER-a11-b4::5::xlink::7-a=57.02146	His-E6AP:108:x:His-E6AP:26	1.34993e+08	964.747	957.445	1.53541e+08	1919.03	1911.09	1.51843e+08	970.518	964.046	1.71887e+08	1931.08	1923.15	0
1521	T1	2	2	GAPNNSCSEIKMNK-AAAKHLIER-a11-b4::4::xlink::7-a=57.02146	His-E6AP:108:x:His-E6AP:26	1.25802e+08	948.043	959.725	1.41018e+08	2338.65	2354.62	1.45307e+08	952.512	963.95	1.62249e+08	1901.42	1917.22	0
1522	T2	2	2	GAPNNSCSEIKMNK-AAAKHLIER-a11-b4::4::xlink::7-a=57.02146	His-E6AP:108:x:His-E6AP:26	2.13261e+08	965.346	958.588	2.4905e+08	1920.53	1912.59	2.61497e+08	976.304	970.398	3.02596e+08	2180.56	2170.84	0
1519	T1	2	2	GAPNNSCSEIKMNK-AAAKHLIER-a11-b4::3::xlink::7-a=57.02146	His-E6AP:108:x:His-E6AP:26	3.68661e+07	945.158	958.949	3.69511e+07	1181.94	1197.07	4.32564e+07	952.539	964.013	4.39915e+07	1663.87	1679.4	0
1520	T2	2	2	GAPNNSCSEIKMNK-AAAKHLIER-a11-b4::3::xlink::7-a=57.02146	His-E6AP:108:x:His-E6AP:26	5.42935e+07	965.528	959.006	5.56908e+07	1920.55	1912.6	6.45395e+07	969.838	963.609	6.75324e+07	1930.89	1922.96	0
1535	T1	2	2	GAPNNSCSEIKMNK-VKQHTK-a11-b2::4::xlink::7-a=57.02146	His-E6AP:108:x:His-E6AP:167	4.92762e+06	541.199	551.33	4.93546e+06	674.647	682.292	6.18885e+06	543.878	554.036	6.18885e+06	543.878	554.036	0
1536	T2	2	2	GAPNNSCSEIKMNK-VKQHTK-a11-b2::4::xlink::7-a=57.02146	His-E6AP:108:x:His-E6AP:167	7.87559e+06	543.36	546.681	7.87559e+06	543.36	546.681	1.19341e+07	542.951	546.262	1.19341e+07	542.951	546.262	0
1541	T1	2	2	GAPNNSCSEIKMNKK-IDFKDVTYLTEEK-a11-b4::4::xlink::7-a=57.02146	His-E6AP:108:x:His-E6AP:119	1.19759e+07	1417.4	1428.47	1.19759e+07	1417.4	1428.47	1.25619e+07	1418.38	1429.47	1.25619e+07	1418.38	1429.47	0
1542	T2	2	2	GAPNNSCSEIKMNKK-IDFKDVTYLTEEK-a11-b4::4::xlink::7-a=57.02146	His-E6AP:108:x:His-E6AP:119	4.06076e+07	1444.46	1436.66	4.29834e+07	2151.4	2146.03	3.93103e+07	1447.47	1439.69	3.93103e+07	1447.47	1439.69	0
1528	T1	2	2	GAPNNSCSEIKMNK-IDFKDVTYLTEEK-a11-b4::4::xlink::7-a=57.02146	His-E6AP:108:x:His-E6AP:119	1.58005e+08	1587.93	1601.73	1.76091e+08	3532.58	3569.96	1.51644e+08	1576.46	1590.71	1.99775e+08	3131.7	3165.69	0
1529	T2	2	2	GAPNNSCSEIKMNK-IDFKDVTYLTEEK-a11-b4::4::xlink::7-a=57.02146	His-E6AP:108:x:His-E6AP:119	2.14663e+08	1603.36	1597.15	3.00909e+08	3589.29	3582.52	2.20626e+08	1606.03	1599.11	3.19557e+08	3194.53	3188.91	0
1047	T1	2	2	YIADKHNMLGGCPKER-AAAKHLIER-a14-b4::5::xlink::12-a=57.02146	GST-16E6:87:x:His-E6AP:26	93742.7	478.448	478.553	93742.7	478.448	478.553	5.10118e+06	669.563	677.226	5.10118e+06	669.563	677.226	2
1052	T2	2	2	YIADKHNMLGGCPKER-AAAKHLIER-a14-b4::5::xlink::12-a=57.02146	GST-16E6:87:x:His-E6AP:26	8.7852e+06	996.327	987.112	9.08616e+06	1715.58	1706.44	1.04795e+07	1001.09	991.4	1.1271e+07	1719.19	1711.44	0
1023	T1	2	2	YIADKHNMLGGCPKER-AAAKHLIER-a14-b4::4::xlink::12-a=57.02146	GST-16E6:87:x:His-E6AP:26	253202	226.154	230.065	253202	226.154	230.065	5.72614e+06	684.391	688.324	5.83559e+06	909	916.875	2
1031	T2	2	2	YIADKHNMLGGCPKER-AAAKHLIER-a14-b4::4::xlink::12-a=57.02146	GST-16E6:87:x:His-E6AP:26	2.95286e+06	995.855	985.556	2.95286e+06	995.855	985.556	4.11029e+06	1000.08	989.803	4.75164e+06	1702.51	1693.41	0
1344	T1	2	2	YIADKHNMLGGCPKER-YIADKHNMLGGCPKER-a14-b14::5::xlink::12-a=57.02146:12-b=57.02146	GST-16E6:87:x:GST-16E6:87	0	0	0	0	0	0	0	0	0	0	0	0	0
1346	T2	2	2	YIADKHNMLGGCPKER-YIADKHNMLGGCPKER-a14-b14::5::xlink::12-a=57.02146:12-b=57.02146	GST-16E6:87:x:GST-16E6:87	1.58429e+06	779.12	770.647	1.58429e+06	779.12	770.647	3.88467e+06	778.457	770.876	3.88467e+06	778.457	770.876	2
1131	T1	2	2	YIADKHNMLGGCPKER-HNMLGGCPKER-a14-b9::5::xlink::12-a=57.02146:7-b=57.02146	GST-16E6:87:x:GST-16E6:87	0	0	0	0	0	0	76067.8	242.009	243.272	76067.8	242.009	243.272	2
1135	T2	2	2	YIADKHNMLGGCPKER-HNMLGGCPKER-a14-b9::5::xlink::12-a=57.02146:7-b=57.02146	GST-16E6:87:x:GST-16E6:87	3.38709e+07	987.338	979.511	4.10868e+07	1959.98	1952.12	3.56121e+07	991.818	982.254	4.35572e+07	2220.32	2205.15	0
1112	T1	2	2	YIADKHNMLGGCPKER-HNMLGGCPKER-a14-b9::4::xlink::12-a=57.02146:7-b=57.02146	GST-16E6:87:x:GST-16E6:87	0	0	0	0	0	0	0	0	0	0	0	0	0
1118	T2	2	2	YIADKHNMLGGCPKER-HNMLGGCPKER-a14-b9::4::xlink::12-a=57.02146:7-b=57.02146	GST-16E6:87:x:GST-16E6:87	7.67519e+06	987.022	976.673	7.90591e+06	1229.99	1219.64	7.68276e+06	991.972	981.648	7.68276e+06	991.972	981.648	0
1008	T1	2	2	YIADKHNMLGGCPK-RAAAKHLIER-a5-b5::5::xlink::12-a=57.02146	GST-16E6:78:x:His-E6AP:26	957948	1895.71	1916.31	957948	1895.71	1916.31	1.3414e+07	1428.15	1444.65	1.3538e+07	1901.14	1922.65	2
1013	T2	2	2	YIADKHNMLGGCPK-RAAAKHLIER-a5-b5::5::xlink::12-a=57.02146	GST-16E6:78:x:His-E6AP:26	2.96592e+06	965.225	961.416	2.96592e+06	965.225	961.416	6.14098e+06	1932.49	1929.5	6.45784e+06	2417.32	2410.66	2
953	T1	2	2	YIADKHNMLGGCPK-HNMLGGCPKER-a5-b9::5::xlink::12-a=57.02146:7-b=57.02146	GST-16E6:78:x:GST-16E6:87	0	0	0	0	0	0	0	0	0	0	0	0	0
958	T2	2	2	YIADKHNMLGGCPK-HNMLGGCPKER-a5-b9::5::xlink::12-a=57.02146:7-b=57.02146	GST-16E6:78:x:GST-16E6:87	1.11735e+08	1124.33	1122.35	2.14525e+08	2522.44	2512.96	1.39179e+08	1128.87	1126.4	2.53855e+08	2253.08	2245.72	0
943	T1	2	2	YIADKHNMLGGCPK-HNMLGGCPKER-a5-b9::4::xlink::12-a=57.02146:7-b=57.02146	GST-16E6:78:x:GST-16E6:87	0	0	0	0	0	0	0	0	0	0	0	0	0
944	T2	2	2	YIADKHNMLGGCPK-HNMLGGCPKER-a5-b9::4::xlink::12-a=57.02146:7-b=57.02146	GST-16E6:78:x:GST-16E6:87	7.69722e+07	1123.38	1122.31	1.45345e+08	2243.49	2236.11	8.7211e+07	1134.66	1130.87	1.6255e+08	2540.29	2531.3	0
926	T1	2	2	YIADKHNMLGGCPK-HNMLGGCPKER-a5-b9::3::xlink::12-a=57.02146:7-b=57.02146	GST-16E6:78:x:GST-16E6:87	0	0	0	0	0	0	0	0	0	0	0	0	0
932	T2	2	2	YIADKHNMLGGCPK-HNMLGGCPKER-a5-b9::3::xlink::12-a=57.02146:7-b=57.02146	GST-16E6:78:x:GST-16E6:87	5.70407e+06	1122.66	1121.46	6.42523e+06	1960.4	1957.01	1.34483e+07	1128.98	1126.51	1.52593e+07	2252.55	2245.19	1
1340	T1	2	2	YIADKHNMLGGCPKER-YIADKHNMLGGCPK-a14-b5::6::xlink::12-a=57.02146:12-b=57.02146	GST-16E6:78:x:GST-16E6:87	0	0	0	0	0	0	0	0	0	0	0	0	0
1341	T2	2	2	YIADKHNMLGGCPKER-YIADKHNMLGGCPK-a14-b5::6::xlink::12-a=57.02146:12-b=57.02146	GST-16E6:78:x:GST-16E6:87	7.80297e+07	1156.62	1151.43	8.92203e+07	3170.35	3156.72	8.26242e+07	1159.95	1153.49	9.87212e+07	3468.14	3451.42	0
1319	T1	2	2	YIADKHNMLGGCPKER-YIADKHNMLGGCPK-a14-b5::5::xlink::12-a=57.02146:12-b=57.02146	GST-16E6:78:x:GST-16E6:87	0	0	0	0	0	0	0	0	0	0	0	0	0
1324	T2	2	2	YIADKHNMLGGCPKER-YIADKHNMLGGCPK-a14-b5::5::xlink::12-a=57.02146:12-b=57.02146	GST-16E6:78:x:GST-16E6:87	1.1086e+08	1156.34	1152.31	1.50042e+08	3433.74	3416.88	1.24665e+08	1158.88	1154.02	1.66543e+08	3440.59	3423.75	0
1300	T1	2	2	YIADKHNMLGGCPKER-YIADKHNMLGGCPK-a14-b5::4::xlink::12-a=57.02146:12-b=57.02146	GST-16E6:78:x:GST-16E6:87	0	0	0	0	0	0	0	0	0	0	0	0	0
1303	T2	2	2	YIADKHNMLGGCPKER-YIADKHNMLGGCPK-a14-b5::4::xlink::12-a=57.02146:12-b=57.02146	GST-16E6:78:x:GST-16E6:87	3.44982e+07	1153.84	1149.77	3.68413e+07	1993.13	1981.87	4.45436e+07	1155.94	1153.75	5.27206e+07	1997.16	1988.6	0
1236	T1	2	2	NKKFELGLEFPNLPYYIDGDVK-LPTSHTCFNVLLLPEYSSKEK-a3-b19::4::xlink::7-b=57.02146	GST-16E6:45:x:His-E6AP:851	0	0	0	0	0	0	343566	616.79	627.951	343566	616.79	627.951	2
1238	T2	2	2	NKKFELGLEFPNLPYYIDGDVK-LPTSHTCFNVLLLPEYSSKEK-a3-b19::4::xlink::7-b=57.02146	GST-16E6:45:x:His-E6AP:851	1.78031e+07	1248.96	1243.8	2.6938e+07	2491.82	2485.16	4.76357e+06	625.255	621.819	5.34006e+06	1248.89	1243.24	2
1228	T1	2	2	MSPILGYWKIK-DEGDKWR-a9-b5::4::xlink	GST-16E6:40:x:GST-16E6:9	0	0	0	0	0	0	0	0	0	0	0	0	0
1229	T2	2	2	MSPILGYWKIK-DEGDKWR-a9-b5::4::xlink	GST-16E6:40:x:GST-16E6:9	4.81472e+07	1886.41	1879.17	7.11202e+07	4696.83	4686.56	5.55685e+07	1889.2	1881.6	8.42539e+07	4704.99	4694.74	0
909	T1	2	2	YIADKHNMLGGCPK-DEGDKWR-a5-b5::4::xlink::12-a=57.02146	GST-16E6:40:x:GST-16E6:78	0	0	0	0	0	0	77425.8	328.72	330.976	77425.8	328.72	330.976	2
914	T2	2	2	YIADKHNMLGGCPK-DEGDKWR-a5-b5::4::xlink::12-a=57.02146	GST-16E6:40:x:GST-16E6:78	3.52515e+06	1317.6	1313.22	3.92477e+06	2303.61	2295.36	4.14703e+06	1342.38	1335.49	6.09999e+06	3654.17	3639.77	0
1621	T1	2	2	HLDKKQR-QFKAFR-a5-b3::4::xlink	GST-16E6:354:x:His-E6AP:727	0	0	0	0	0	0	0	0	0	0	0	0	0
1622	T2	2	2	HLDKKQR-QFKAFR-a5-b3::4::xlink	GST-16E6:354:x:His-E6AP:727	3.97284e+07	811.816	810.949	4.37375e+07	1619.94	1611.44	2.16188e+07	816.167	814.692	2.24954e+07	1627.75	1619.26	0
1619	T1	2	2	HLDKKQR-QFKAFR-a4-b3::4::xlink	GST-16E6:353:x:His-E6AP:727	0	0	0	0	0	0	0	0	0	0	0	0	0
1620	T2	2	2	HLDKKQR-QFKAFR-a4-b3::4::xlink	GST-16E6:353:x:His-E6AP:727	3.97284e+07	811.816	810.949	4.37396e+07	1619.94	1611.44	2.16188e+07	816.167	814.692	2.24954e+07	1627.75	1619.26	0
1333	T1	2	2	EKAACSAAAMEEDSEASSSR-CINCQKPLCPEEKQRHLDK-a2-b13::6::xlink::5-a=57.02146:1-b=57.02146:4-b=57.02146:9-b=57.02146	GST-16E6:347:x:His-E6AP:191	6.32773e+07	1191.78	1198.36	6.4419e+07	1783	1792.54	2.84767e+06	1195.27	1201.91	2.99326e+06	1492.04	1501.47	1
1335	T2	2	2	EKAACSAAAMEEDSEASSSR-CINCQKPLCPEEKQRHLDK-a2-b13::6::xlink::5-a=57.02146:1-b=57.02146:4-b=57.02146:9-b=57.02146	GST-16E6:347:x:His-E6AP:191	5.42382e+07	1213.83	1204.75	5.4824e+07	2121.21	2104.8	8.89923e+06	1217.03	1207.96	8.89923e+06	1217.03	1207.96	1
1338	T1	2	2	EKAACSAAAMEEDSEASSSR-CINCQKPLCPEEKQRHLDK-a2-b6::5::xlink::5-a=57.02146:1-b=57.02146:4-b=57.02146:9-b=57.02146	GST-16E6:340:x:His-E6AP:191	4.57217e+07	1190.81	1197.36	4.59758e+07	1487	1496.32	7.04484e+06	1193.43	1200.05	7.04484e+06	1193.43	1200.05	1
1339	T2	2	2	EKAACSAAAMEEDSEASSSR-CINCQKPLCPEEKQRHLDK-a2-b6::5::xlink::5-a=57.02146:1-b=57.02146:4-b=57.02146:9-b=57.02146	GST-16E6:340:x:His-E6AP:191	6.71381e+07	1214.5	1203.62	7.2287e+07	2120.41	2103.57	1.43753e+07	1213.71	1205.5	1.43753e+07	1213.71	1205.5	1
1087	T1	2	2	YIADKHNMLGGCPKER-CINCQKPLCPEEK-a14-b6::4::xlink::12-a=57.02146:1-b=57.02146:4-b=57.02146:9-b=57.02146	GST-16E6:340:x:GST-16E6:87	0	0	0	0	0	0	0	0	0	0	0	0	0
1093	T2	2	2	YIADKHNMLGGCPKER-CINCQKPLCPEEK-a14-b6::4::xlink::12-a=57.02146:1-b=57.02146:4-b=57.02146:9-b=57.02146	GST-16E6:340:x:GST-16E6:87	1.15618e+07	1117.25	1107.63	1.15618e+07	1117.25	1107.63	1.27569e+07	1121.09	1111.49	1.27569e+07	1121.09	1111.49	0
546	T1	2	2	CINCQKPLCPEEK-HNMLGGCPKER-a6-b9::4::xlink::1-a=57.02146:4-a=57.02146:9-a=57.02146:7-b=57.02146	GST-16E6:340:x:GST-16E6:87	0	0	0	0	0	0	0	0	0	0	0	0	0
547	T2	2	2	CINCQKPLCPEEK-HNMLGGCPKER-a6-b9::4::xlink::1-a=57.02146:4-a=57.02146:9-a=57.02146:7-b=57.02146	GST-16E6:340:x:GST-16E6:87	3.21214e+07	1082.54	1076.5	5.01365e+07	2154.75	2147.23	3.40452e+07	1086.02	1079.86	5.28768e+07	2161.59	2154.08	0
1474	T1	2	2	CINCQKPLCPEEK-HLDKKQR-a6-b5::5::xlink::1-a=57.02146:4-a=57.02146:9-a=57.02146	GST-16E6:340:x:GST-16E6:354	0	0	0	0	0	0	0	0	0	0	0	0	0
1477	T2	2	2	CINCQKPLCPEEK-HLDKKQR-a6-b5::5::xlink::1-a=57.02146:4-a=57.02146:9-a=57.02146	GST-16E6:340:x:GST-16E6:354	8.92635e+07	808.994	808.416	1.09224e+08	1614.39	1605.87	9.59034e+07	812.768	811.562	1.17765e+08	1621.5	1613	0
1408	T1	2	2	CINCQKPLCPEEK-HLDKKQR-a6-b5::4::xlink::1-a=57.02146:4-a=57.02146:9-a=57.02146	GST-16E6:340:x:GST-16E6:354	0	0	0	0	0	0	0	0	0	0	0	0	0
1414	T2	2	2	CINCQKPLCPEEK-HLDKKQR-a6-b5::4::xlink::1-a=57.02146:4-a=57.02146:9-a=57.02146	GST-16E6:340:x:GST-16E6:354	5.78059e+07	809.244	808.535	7.22956e+07	1614.52	1606	6.48844e+07	812.992	812.265	8.01055e+07	1622.28	1613.78	0
903	T1	2	2	AAAKHLIER-FYSKISEYR-a4-b4::5::xlink	GST-16E6:304:x:His-E6AP:26	0	0	0	0	0	0	0	0	0	0	0	0	0
904	T2	2	2	AAAKHLIER-FYSKISEYR-a4-b4::5::xlink	GST-16E6:304:x:His-E6AP:26	1.20213e+07	1203.22	1201.83	1.21606e+07	1503.61	1501.71	1.2245e+07	1211.81	1205.41	1.30355e+07	2113.5	2107.77	0
870	T1	2	2	CINCQKPLCPEEKQR-FYSKISEYR-a13-b4::4::xlink::1-a=57.02146:4-a=57.02146:9-a=57.02146	GST-16E6:304:x:GST-16E6:347	0	0	0	0	0	0	0	0	0	0	0	0	0
873	T2	2	2	CINCQKPLCPEEKQR-FYSKISEYR-a13-b4::4::xlink::1-a=57.02146:4-a=57.02146:9-a=57.02146	GST-16E6:304:x:GST-16E6:347	3.64549e+06	1204.41	1198.23	5.17193e+06	2102.52	2094.27	1.08998e+07	1206.84	1200.6	1.28975e+07	2404.49	2397.42	1
1632	T1	2	2	HYCYSLYGTTLEQQYNKPLCDLLIR-FYSKISEYR-a17-b4::5::xlink::3-a=57.02146:20-a=57.02146	GST-16E6:304:x:GST-16E6:326	0	0	0	0	0	0	3.29293e+08	2057.36	2081.18	3.29293e+08	2057.36	2081.18	2
1633	T2	2	2	HYCYSLYGTTLEQQYNKPLCDLLIR-FYSKISEYR-a17-b4::5::xlink::3-a=57.02146:20-a=57.02146	GST-16E6:304:x:GST-16E6:326	1.82212e+08	1961.51	1954.5	2.22109e+08	3916.98	3905.01	2.02277e+08	1964.62	1957.52	2.47025e+08	4896.01	4885.52	0
1630	T1	2	2	HYCYSLYGTTLEQQYNKPLCDLLIR-FYSKISEYR-a17-b4::4::xlink::3-a=57.02146:20-a=57.02146	GST-16E6:304:x:GST-16E6:326	3.95418e+06	512.385	518.282	3.95418e+06	512.385	518.282	1.38192e+07	514.597	520.566	1.38192e+07	514.597	520.566	2
1631	T2	2	2	HYCYSLYGTTLEQQYNKPLCDLLIR-FYSKISEYR-a17-b4::4::xlink::3-a=57.02146:20-a=57.02146	GST-16E6:304:x:GST-16E6:326	9.75522e+07	1962.3	1955.7	9.99684e+07	3917.93	3905.96	1.18999e+08	1964.89	1957.51	1.25736e+08	3922.39	3910.44	0
1539	T1	2	2	DGNPYAVCDKCLK-APVGGLGKLK-a10-b8::3::xlink::8-a=57.02146:11-a=57.02146	GST-16E6:297:x:His-E6AP:818	0	0	0	0	0	0	318406	1058.27	1065.13	318406	1058.27	1065.13	2
1540	T2	2	2	DGNPYAVCDKCLK-APVGGLGKLK-a10-b8::3::xlink::8-a=57.02146:11-a=57.02146	GST-16E6:297:x:His-E6AP:818	1.06819e+07	1386.51	1385.08	1.15658e+07	2063.05	2059.52	2.46152e+07	1411.51	1403.37	2.82772e+07	3818.99	3806.38	1
1513	T1	2	2	DGNPYAVCDKCLK-AAAKHLIER-a10-b4::4::xlink::8-a=57.02146:11-a=57.02146	GST-16E6:297:x:His-E6AP:26	143646	289.777	291.865	143646	289.777	291.865	0	0	0	0	0	0	2
1514	T2	2	2	DGNPYAVCDKCLK-AAAKHLIER-a10-b4::4::xlink::8-a=57.02146:11-a=57.02146	GST-16E6:297:x:His-E6AP:26	3.25194e+07	1198.27	1193.48	4.22596e+07	2687.8	2679.12	3.52411e+07	1201.76	1196.31	4.65283e+07	2395.7	2388.62	0
1597	T1	2	2	DGNPYAVCDKCLK-FYSKISEYR-a10-b4::4::xlink::8-a=57.02146:11-a=57.02146	GST-16E6:297:x:GST-16E6:304	60148.8	718.415	724.479	60148.8	718.415	724.479	121451	1060.36	1068.39	121451	1060.36	1068.39	2
1600	T2	2	2	DGNPYAVCDKCLK-FYSKISEYR-a10-b4::4::xlink::8-a=57.02146:11-a=57.02146	GST-16E6:297:x:GST-16E6:304	9.10296e+08	1496.77	1478.48	1.18725e+09	4439.63	4413.87	1.01112e+09	1503.66	1484.12	1.3221e+09	5187.97	5156.83	0
1593	T1	2	2	DGNPYAVCDKCLK-FYSKISEYR-a10-b4::3::xlink::8-a=57.02146:11-a=57.02146	GST-16E6:297:x:GST-16E6:304	0	0	0	0	0	0	86440.9	363.58	364.877	86440.9	363.58	364.877	2
1594	T2	2	2	DGNPYAVCDKCLK-FYSKISEYR-a10-b4::3::xlink::8-a=57.02146:11-a=57.02146	GST-16E6:297:x:GST-16E6:304	7.55916e+08	1478.48	1472.79	9.35808e+08	3690.04	3675.99	7.98737e+08	1498.62	1482.81	9.88447e+08	4451.42	4427.15	0
1617	T1	2	2	GLVQPTRLLLEYLEEKYEEHLYER-EKAACSAAAMEEDSEASSSR-a16-b2::5::xlink::5-b=57.02146	GST-16E6:27:x:His-E6AP:191	4.57194e+06	616	620.247	4.57194e+06	616	620.247	3.17981e+07	1234.44	1241.87	3.17981e+07	1234.44	1241.87	2
1618	T2	2	2	GLVQPTRLLLEYLEEKYEEHLYER-EKAACSAAAMEEDSEASSSR-a16-b2::5::xlink::5-b=57.02146	GST-16E6:27:x:His-E6AP:191	685809	314.238	312.041	685809	314.238	312.041	7.48792e+06	1321.97	1312.85	8.65282e+06	2265.8	2249.74	2
933	T1	2	2	LLLEYLEEKYEEHLYER-YIADKHNMLGGCPK-a9-b5::5::xlink::12-b=57.02146	GST-16E6:27:x:GST-16E6:78	0	0	0	0	0	0	0	0	0	0	0	0	0
934	T2	2	2	LLLEYLEEKYEEHLYER-YIADKHNMLGGCPK-a9-b5::5::xlink::12-b=57.02146	GST-16E6:27:x:GST-16E6:78	1.3555e+08	2009.29	2002.11	1.86957e+08	4011.53	3999.97	1.38965e+08	2013.19	2006.29	2.10584e+08	4017.19	4005.64	0
930	T1	2	2	LLLEYLEEKYEEHLYER-YIADKHNMLGGCPK-a9-b5::4::xlink::12-b=57.02146	GST-16E6:27:x:GST-16E6:78	0	0	0	0	0	0	0	0	0	0	0	0	0
931	T2	2	2	LLLEYLEEKYEEHLYER-YIADKHNMLGGCPK-a9-b5::4::xlink::12-b=57.02146	GST-16E6:27:x:GST-16E6:78	4.63054e+07	2010.23	2003.06	7.28488e+07	4011.57	4000	4.81261e+07	2012.51	2005.45	8.21354e+07	4016.66	4005.12	0
915	T1	2	2	LLLEYLEEKYEEHLYER-DEGDKWR-a9-b5::5::xlink	GST-16E6:27:x:GST-16E6:40	0	0	0	0	0	0	0	0	0	0	0	0	0
916	T2	2	2	LLLEYLEEKYEEHLYER-DEGDKWR-a9-b5::5::xlink	GST-16E6:27:x:GST-16E6:40	6.86027e+08	2107.34	2099.91	1.07567e+09	5241.99	5230.9	3.09882e+08	2007.71	2005.79	4.78341e+08	4968.45	4956.24	1
912	T1	2	2	LLLEYLEEKYEEHLYER-DEGDKWR-a9-b5::4::xlink	GST-16E6:27:x:GST-16E6:40	566584	526.92	533.105	566584	526.92	533.105	0	0	0	0	0	0	2
913	T2	2	2	LLLEYLEEKYEEHLYER-DEGDKWR-a9-b5::4::xlink	GST-16E6:27:x:GST-16E6:40	1.35489e+09	2116.34	2103.55	2.11902e+09	7870.53	7848.31	1.39347e+09	2120.73	2108.01	2.17757e+09	8407.68	8384.44	0
1371	T1	2	2	YIADKHNMLGGCPKER-YLKSSK-a14-b3::5::xlink::12-a=57.02146	GST-16E6:194:x:GST-16E6:87	0	0	0	0	0	0	0	0	0	0	0	0	0
1376	T2	2	2	YIADKHNMLGGCPKER-YLKSSK-a14-b3::5::xlink::12-a=57.02146	GST-16E6:194:x:GST-16E6:87	5.28824e+06	939.267	935.323	8.45354e+06	1872.02	1863.97	5.66002e+06	942.867	937.737	8.33831e+06	1645.71	1636.33	0
1627	T1	2	2	HNMLGGCPKER-YLKSSK-a9-b3::4::xlink::7-a=57.02146	GST-16E6:194:x:GST-16E6:87	28432.5	211.322	212.055	28432.5	211.322	212.055	9545.43	208.339	208.806	9545.43	208.339	208.806	2
1628	T2	2	2	HNMLGGCPKER-YLKSSK-a9-b3::4::xlink::7-a=57.02146	GST-16E6:194:x:GST-16E6:87	1.17232e+07	874.714	871.487	1.17684e+07	1524.18	1516.75	1.63843e+07	873.319	870.041	1.64695e+07	1305.45	1301.39	0
1421	T1	2	2	YIAWPLQGWQATFGGGDHPPKSDLVPR-YLKSSK-a21-b3::5::xlink	GST-16E6:194:x:GST-16E6:218	0	0	0	0	0	0	0	0	0	0	0	0	0
1422	T2	2	2	YIAWPLQGWQATFGGGDHPPKSDLVPR-YLKSSK-a21-b3::5::xlink	GST-16E6:194:x:GST-16E6:218	2.15972e+08	1930.3	1922.67	2.1777e+08	3359.78	3350.86	3.64644e+08	1932.08	1924.98	3.65418e+08	3852.3	3840.05	0
1547	T1	2	2	GAPNNSCSEIKMNKK-IEAIPQIDKYLK-a14-b9::5::xlink::7-a=57.02146	GST-16E6:191:x:His-E6AP:111	1.85929e+08	1171.34	1178.35	2.57374e+08	2331.87	2354.05	7.64484e+07	1175.07	1181.74	1.11319e+08	2338.64	2360.92	1
1548	T2	2	2	GAPNNSCSEIKMNKK-IEAIPQIDKYLK-a14-b9::5::xlink::7-a=57.02146	GST-16E6:191:x:His-E6AP:111	2.62879e+08	1191.54	1186.93	3.59532e+08	2375.67	2368.54	8.47443e+07	1195.12	1189.62	1.32297e+08	2381.96	2374.84	1
1545	T1	2	2	GAPNNSCSEIKMNKK-IEAIPQIDKYLK-a11-b9::5::xlink::7-a=57.02146	GST-16E6:191:x:His-E6AP:108	1.85929e+08	1171.34	1178.35	2.57374e+08	2331.87	2354.05	6.99987e+07	1179.14	1188.3	1.00808e+08	2346.03	2368.43	1
1546	T2	2	2	GAPNNSCSEIKMNKK-IEAIPQIDKYLK-a11-b9::5::xlink::7-a=57.02146	GST-16E6:191:x:His-E6AP:108	2.62879e+08	1191.54	1186.93	3.59532e+08	2375.67	2368.54	8.47443e+07	1195.12	1189.62	1.32297e+08	2381.96	2374.84	1
561	T1	2	2	IEAIPQIDKYLK-DEGDKWR-a9-b5::4::xlink	GST-16E6:191:x:GST-16E6:40	0	0	0	0	0	0	0	0	0	0	0	0	0
562	T2	2	2	IEAIPQIDKYLK-DEGDKWR-a9-b5::4::xlink	GST-16E6:191:x:GST-16E6:40	2.60499e+06	1786.71	1779.38	3.42421e+06	4003.78	3994.43	5.60629e+06	1790.01	1782.48	7.51451e+06	3563.91	3556.99	1
928	T1	2	2	LLLEYLEEKYEEHLYER-RIEAIPQIDKYLK-a9-b10::6::xlink	GST-16E6:191:x:GST-16E6:27	0	0	0	0	0	0	0	0	0	0	0	0	0
929	T2	2	2	LLLEYLEEKYEEHLYER-RIEAIPQIDKYLK-a9-b10::6::xlink	GST-16E6:191:x:GST-16E6:27	4.71348e+07	2141.77	2135.42	7.6391e+07	4277.26	4266.85	3.96281e+07	2144.68	2137.64	7.0934e+07	4282.74	4272.36	0
925	T1	2	2	LLLEYLEEKYEEHLYER-RIEAIPQIDKYLK-a9-b10::5::xlink	GST-16E6:191:x:GST-16E6:27	0	0	0	0	0	0	0	0	0	0	0	0	0
927	T2	2	2	LLLEYLEEKYEEHLYER-RIEAIPQIDKYLK-a9-b10::5::xlink	GST-16E6:191:x:GST-16E6:27	5.49144e+08	2156.26	2152.11	1.04065e+09	6970.61	6956.59	5.98752e+08	2150.41	2150.6	1.15359e+09	6431.81	6421.61	0
923	T1	2	2	LLLEYLEEKYEEHLYER-RIEAIPQIDKYLK-a9-b10::4::xlink	GST-16E6:191:x:GST-16E6:27	652448	522.005	528.101	652448	522.005	528.101	1.13272e+07	524.455	530.594	1.13272e+07	524.455	530.594	2
924	T2	2	2	LLLEYLEEKYEEHLYER-RIEAIPQIDKYLK-a9-b10::4::xlink	GST-16E6:191:x:GST-16E6:27	4.48731e+08	2150.25	2150.44	8.49719e+08	6427.11	6416.89	4.78773e+08	2151.81	2152	9.19373e+08	6432.97	6422.76	0
921	T1	2	2	LLLEYLEEKYEEHLYER-IEAIPQIDKYLK-a9-b9::5::xlink	GST-16E6:191:x:GST-16E6:27	0	0	0	0	0	0	0	0	0	0	0	0	0
922	T2	2	2	LLLEYLEEKYEEHLYER-IEAIPQIDKYLK-a9-b9::5::xlink	GST-16E6:191:x:GST-16E6:27	2.82435e+09	2272.87	2264.33	5.72852e+09	9018.2	8998.22	3.08388e+09	2274.28	2265.78	6.12829e+09	9026.89	9006.95	0
919	T1	2	2	LLLEYLEEKYEEHLYER-IEAIPQIDKYLK-a9-b9::4::xlink	GST-16E6:191:x:GST-16E6:27	0	0	0	0	0	0	253473	551.158	557.776	253473	551.158	557.776	2
920	T2	2	2	LLLEYLEEKYEEHLYER-IEAIPQIDKYLK-a9-b9::4::xlink	GST-16E6:191:x:GST-16E6:27	3.81915e+09	2272.21	2263.66	7.50275e+09	9018.13	8998.13	4.08239e+09	2274.61	2266.38	8.31923e+09	9026.04	9006.1	0
917	T1	2	2	LLLEYLEEKYEEHLYER-IEAIPQIDKYLK-a9-b9::3::xlink	GST-16E6:191:x:GST-16E6:27	0	0	0	0	0	0	0	0	0	0	0	0	0
918	T2	2	2	LLLEYLEEKYEEHLYER-IEAIPQIDKYLK-a9-b9::3::xlink	GST-16E6:191:x:GST-16E6:27	7.52203e+08	2262.31	2258.86	1.51897e+09	7313.89	7301.41	8.23284e+08	2263.88	2260.44	1.63268e+09	7319.86	7307.41	0
1394	T1	2	2	SSKYIAWPLQGWQATFGGGDHPPK-IEAIPQIDKYLK-a3-b9::6::xlink	GST-16E6:191:x:GST-16E6:197	0	0	0	0	0	0	0	0	0	0	0	0	0
1395	T2	2	2	SSKYIAWPLQGWQATFGGGDHPPK-IEAIPQIDKYLK-a3-b9::6::xlink	GST-16E6:191:x:GST-16E6:197	4.59808e+06	2102.89	2098.74	4.59808e+06	2102.89	2098.74	5.2869e+06	2106.55	2102.44	5.2869e+06	2106.55	2102.44	0
1390	T1	2	2	SSKYIAWPLQGWQATFGGGDHPPK-IEAIPQIDKYLK-a3-b9::5::xlink	GST-16E6:191:x:GST-16E6:197	0	0	0	0	0	0	0	0	0	0	0	0	0
1391	T2	2	2	SSKYIAWPLQGWQATFGGGDHPPK-IEAIPQIDKYLK-a3-b9::5::xlink	GST-16E6:191:x:GST-16E6:197	1.22005e+09	2117.29	2117	1.70908e+09	6336.63	6326.22	1.31137e+09	2119.68	2118.77	1.80516e+09	6339.67	6329.26	0
1057	T1	2	2	KRIEAIPQIDK-YLKSSK-a1-b3::5::xlink	GST-16E6:181:x:GST-16E6:194	0	0	0	0	0	0	0	0	0	0	0	0	0
1058	T2	2	2	KRIEAIPQIDK-YLKSSK-a1-b3::5::xlink	GST-16E6:181:x:GST-16E6:194	8.083e+07	1113.53	1108.76	9.54407e+07	2218.74	2211.33	9.02203e+07	1116.72	1114.17	1.04829e+08	2228.25	2220.84	0
1041	T1	2	2	KRIEAIPQIDK-YLKSSK-a1-b3::4::xlink	GST-16E6:181:x:GST-16E6:194	0	0	0	0	0	0	0	0	0	0	0	0	0
1042	T2	2	2	KRIEAIPQIDK-YLKSSK-a1-b3::4::xlink	GST-16E6:181:x:GST-16E6:194	4.48125e+08	1118.25	1108.85	5.49671e+08	2778.93	2754.26	3.66364e+08	1123.31	1112.92	4.33524e+08	3068.46	3046.08	0
1027	T1	2	2	KRIEAIPQIDK-YLKSSK-a1-b3::3::xlink	GST-16E6:181:x:GST-16E6:194	0	0	0	0	0	0	0	0	0	0	0	0	0
1033	T2	2	2	KRIEAIPQIDK-YLKSSK-a1-b3::3::xlink	GST-16E6:181:x:GST-16E6:194	1.72341e+08	1112.91	1108.55	1.95155e+08	2217.73	2210.32	1.77335e+08	1117.05	1113.45	2.02372e+08	2227.64	2220.24	0
812	T1	2	2	KFELGLEFPNLPYYIDGDVK-LPEMLKMFEDR-a1-b6::4::xlink	GST-16E6:131:x:GST-16E6:45	100633	602.582	613.371	100633	602.582	613.371	4081.67	603.56	608.696	4081.67	603.56	608.696	2
813	T2	2	2	KFELGLEFPNLPYYIDGDVK-LPEMLKMFEDR-a1-b6::4::xlink	GST-16E6:131:x:GST-16E6:45	4.07352e+08	2461.16	2459.34	4.56293e+08	6142.97	6133.02	4.45488e+08	2461.01	2458.77	4.93453e+08	6142.88	6132.93	0
1234	T1	2	2	NKKFELGLEFPNLPYYIDGDVK-LPEMLKMFEDR-a2-b6::4::xlink	GST-16E6:131:x:GST-16E6:44	0	0	0	0	0	0	0	0	0	0	0	0	0
1235	T2	2	2	NKKFELGLEFPNLPYYIDGDVK-LPEMLKMFEDR-a2-b6::4::xlink	GST-16E6:131:x:GST-16E6:44	4.51238e+08	2424.41	2422.12	5.53363e+08	6045.02	6034.77	9.39984e+06	1714.26	1712.02	9.39984e+06	1714.26	1712.02	2
1243	T1	2	2	NKKFELGLEFPNLPYYIDGDVK-VDFLSKLPEMLK-a3-b6::5::xlink	GST-16E6:125:x:GST-16E6:45	0	0	0	0	0	0	0	0	0	0	0	0	0
1244	T2	2	2	NKKFELGLEFPNLPYYIDGDVK-VDFLSKLPEMLK-a3-b6::5::xlink	GST-16E6:125:x:GST-16E6:45	3.32879e+08	2429.48	2429.12	4.24102e+08	7252.68	7244.28	3.55606e+08	2422.55	2420.12	4.4694e+08	6042.2	6031.95	0
1241	T1	2	2	NKKFELGLEFPNLPYYIDGDVK-VDFLSKLPEMLK-a3-b6::4::xlink	GST-16E6:125:x:GST-16E6:45	0	0	0	0	0	0	56335.3	594.898	599.895	56335.3	594.898	599.895	2
1242	T2	2	2	NKKFELGLEFPNLPYYIDGDVK-VDFLSKLPEMLK-a3-b6::4::xlink	GST-16E6:125:x:GST-16E6:45	4.33893e+08	2431.01	2430.64	5.25164e+08	7253.76	7245.36	4.72929e+08	2423.04	2420.6	5.95976e+08	6043.67	6033.42	0
820	T1	2	2	KFELGLEFPNLPYYIDGDVK-VDFLSKLPEMLK-a1-b6::5::xlink	GST-16E6:125:x:GST-16E6:45	0	0	0	0	0	0	0	0	0	0	0	0	0
821	T2	2	2	KFELGLEFPNLPYYIDGDVK-VDFLSKLPEMLK-a1-b6::5::xlink	GST-16E6:125:x:GST-16E6:45	4.00415e+07	2581.31	2579.84	4.00415e+07	2581.31	2579.84	4.89408e+07	2582.22	2580.76	4.89408e+07	2582.22	2580.76	0
818	T1	2	2	KFELGLEFPNLPYYIDGDVK-VDFLSKLPEMLK-a1-b6::4::xlink	GST-16E6:125:x:GST-16E6:45	0	0	0	0	0	0	97933.3	616.247	624.021	97933.3	616.247	624.021	2
819	T2	2	2	KFELGLEFPNLPYYIDGDVK-VDFLSKLPEMLK-a1-b6::4::xlink	GST-16E6:125:x:GST-16E6:45	3.62108e+09	2598.32	2595.11	4.31734e+09	9701.62	9689.89	4.03785e+09	2598.95	2599.18	4.79458e+09	9059.86	9051.14	0
816	T1	2	2	KFELGLEFPNLPYYIDGDVK-VDFLSKLPEMLK-a1-b6::3::xlink	GST-16E6:125:x:GST-16E6:45	0	0	0	0	0	0	0	0	0	0	0	0	0
817	T2	2	2	KFELGLEFPNLPYYIDGDVK-VDFLSKLPEMLK-a1-b6::3::xlink	GST-16E6:125:x:GST-16E6:45	7.8613e+08	2588.95	2586.91	8.67146e+08	5814.67	5806.24	8.5669e+08	2591.03	2588.98	9.54585e+08	6463.23	6454.2	0
1239	T1	2	2	NKKFELGLEFPNLPYYIDGDVK-VDFLSKLPEMLK-a2-b6::4::xlink	GST-16E6:125:x:GST-16E6:44	0	0	0	0	0	0	5967.21	599.258	604.325	5967.21	599.258	604.325	2
1240	T2	2	2	NKKFELGLEFPNLPYYIDGDVK-VDFLSKLPEMLK-a2-b6::4::xlink	GST-16E6:125:x:GST-16E6:44	4.13376e+08	2422.11	2419.81	5.01472e+08	6040.36	6030.1	4.93299e+08	2419	2414.35	5.98742e+08	5434.48	5424.23	0
1404	T1	2	2	VDFLSKLPEMLK-DEGDKWR-a6-b5::4::xlink	GST-16E6:125:x:GST-16E6:40	0	0	0	0	0	0	0	0	0	0	0	0	0
1406	T2	2	2	VDFLSKLPEMLK-DEGDKWR-a6-b5::4::xlink	GST-16E6:125:x:GST-16E6:40	2.62065e+07	2168.24	2168.39	3.03722e+07	5944.93	5934.61	3.01055e+07	2171.44	2171.58	3.49692e+07	5956.45	5946.16	0
491	T1	2	2	VDFLSKLPEMLK-FYSKISEYR-a6-b4::4::xlink	GST-16E6:125:x:GST-16E6:304	74317.1	515.315	521.27	74317.1	515.315	521.27	366548	495.108	501.121	366548	495.108	501.121	2
545	T2	2	2	VDFLSKLPEMLK-FYSKISEYR-a6-b4::4::xlink	GST-16E6:125:x:GST-16E6:304	2.65341e+07	2097.86	2098.14	3.98574e+07	4188.93	4185.02	3.54343e+07	2104.1	2104.37	5.43204e+07	4198.13	4194.21	0
1510	T1	2	2	VDFLSKLPEMLK-FYSKISEYR-a6-b4::3::xlink	GST-16E6:125:x:GST-16E6:304	847039	1045.42	1057.71	1.26971e+06	2084.27	2105.51	545876	1581.99	1593.68	829450	3135.01	3162.81	1
452	T2	2	2	VDFLSKLPEMLK-FYSKISEYR-a6-b4::3::xlink	GST-16E6:125:x:GST-16E6:304	4.85686e+07	2114.28	2109.03	5.33405e+07	5784.18	5774.85	1.99791e+07	2111.91	2108.81	2.4191e+07	5782.72	5772.83	1
1419	T1	2	2	YIAWPLQGWQATFGGGDHPPKSDLVPR-VDFLSKLPEMLK-a21-b6::5::xlink	GST-16E6:125:x:GST-16E6:218	0	0	0	0	0	0	0	0	0	0	0	0	0
1420	T2	2	2	YIAWPLQGWQATFGGGDHPPKSDLVPR-VDFLSKLPEMLK-a21-b6::5::xlink	GST-16E6:125:x:GST-16E6:218	7.7491e+08	2419.55	2419.21	1.00374e+09	7222.65	7214.19	8.64022e+08	2420.07	2419.73	1.09322e+09	7224.59	7216.13	0
1575	T1	2	2	DGNPYAVCDKCLK-DFETLKVDFLSK-a10-b6::4::xlink::8-a=57.02146:11-a=57.02146	GST-16E6:119:x:GST-16E6:297	0	0	0	0	0	0	0	0	0	0	0	0	0
1576	T2	2	2	DGNPYAVCDKCLK-DFETLKVDFLSK-a10-b6::4::xlink::8-a=57.02146:11-a=57.02146	GST-16E6:119:x:GST-16E6:297	8.32812e+06	1579.08	1577.88	8.41717e+06	2101.91	2101.12	6.64649e+06	2108.87	2109.14	8.66525e+06	4209.19	4205.3	1
1407	T1	2	2	YIAWPLQGWQATFGGGDHPPKSDLVPR-DFETLKVDFLSK-a21-b6::5::xlink	GST-16E6:119:x:GST-16E6:218	0	0	0	0	0	0	0	0	0	0	0	0	0
1409	T2	2	2	YIAWPLQGWQATFGGGDHPPKSDLVPR-DFETLKVDFLSK-a21-b6::5::xlink	GST-16E6:119:x:GST-16E6:218	1.15461e+09	2446.56	2442.8	1.3179e+09	6700.69	6689.13	1.1679e+09	2452.01	2449.86	1.52631e+09	7928.83	7919.14	0
1640	T1	2	2	IAYSKDFETLK-AAAKHLIER-a5-b4::5::xlink	GST-16E6:113:x:His-E6AP:26	0	0	0	0	0	0	0	0	0	0	0	0	0
1641	T2	2	2	IAYSKDFETLK-AAAKHLIER-a5-b4::5::xlink	GST-16E6:113:x:His-E6AP:26	1.78983e+06	1285.6	1276.91	2.41285e+06	1605.08	1595.78	3.87434e+06	1288.99	1281.75	5.73863e+06	2248.48	2240.32	1
1638	T1	2	2	IAYSKDFETLK-AAAKHLIER-a5-b4::4::xlink	GST-16E6:113:x:His-E6AP:26	0	0	0	0	0	0	107822	291.928	296.477	107822	291.928	296.477	2
1639	T2	2	2	IAYSKDFETLK-AAAKHLIER-a5-b4::4::xlink	GST-16E6:113:x:His-E6AP:26	9.14421e+06	1284.86	1277.95	1.07995e+07	1923.7	1915.52	1.5864e+07	1289.58	1284.04	2.64983e+07	2570.48	2563.71	1
1647	T1	2	2	IAYSKDFETLK-DEGDKWR-a5-b5::4::xlink	GST-16E6:113:x:GST-16E6:40	0	0	0	0	0	0	59896.7	1150.3	1148.29	62057.3	1524.27	1525.11	2
1648	T2	2	2	IAYSKDFETLK-DEGDKWR-a5-b5::4::xlink	GST-16E6:113:x:GST-16E6:40	1.01566e+07	1539.64	1531.11	1.74288e+07	3821.02	3809.46	1.1469e+07	1544.9	1536.61	1.19917e+07	3441.02	3426.83	0
1654	T1	2	2	IAYSKDFETLK-FYSKISEYR-a5-b4::4::xlink	GST-16E6:113:x:GST-16E6:304	34058.8	392.327	394.745	34058.8	392.327	394.745	0	0	0	0	0	0	2
1655	T2	2	2	IAYSKDFETLK-FYSKISEYR-a5-b4::4::xlink	GST-16E6:113:x:GST-16E6:304	8.97457e+07	1571.13	1557.91	1.20545e+08	3510.78	3496.38	9.39614e+07	1583.13	1574.24	1.28404e+08	3525.14	3516.83	0
1652	T1	2	2	IAYSKDFETLK-FYSKISEYR-a5-b4::3::xlink	GST-16E6:113:x:GST-16E6:304	218597	727.087	733.335	218597	727.087	733.335	266630	772.383	779.212	266630	772.383	779.212	1
1653	T2	2	2	IAYSKDFETLK-FYSKISEYR-a5-b4::3::xlink	GST-16E6:113:x:GST-16E6:304	3.93704e+07	1565.92	1558.79	4.5416e+07	3489.94	3482.95	3.78906e+07	1573.47	1564.57	4.63853e+07	4267.97	4255.54	0
1644	T1	2	2	IAYSKDFETLK-CLKFYSK-a5-b3::4::xlink::1-b=57.02146	GST-16E6:113:x:GST-16E6:300	0	0	0	0	0	0	288873	755.347	763.422	353902	1129.8	1142.65	2
1646	T2	2	2	IAYSKDFETLK-CLKFYSK-a5-b3::4::xlink::1-b=57.02146	GST-16E6:113:x:GST-16E6:300	7.37433e+06	1496.82	1497.37	7.39615e+06	1871.8	1872.35	1.5866e+07	1499.32	1500.78	1.5866e+07	1499.32	1500.78	1
1642	T1	2	2	DGNPYAVCDKCLK-IAYSKDFETLK-a10-b5::4::xlink::8-a=57.02146:11-a=57.02146	GST-16E6:113:x:GST-16E6:297	0	0	0	0	0	0	9.42418e+08	1572.79	1577.7	1.73821e+09	5824.21	5868.5	2
1643	T2	2	2	DGNPYAVCDKCLK-IAYSKDFETLK-a10-b5::4::xlink::8-a=57.02146:11-a=57.02146	GST-16E6:113:x:GST-16E6:297	4.73343e+07	1551.41	1544.89	6.82941e+07	3089.36	3083.54	8.15925e+08	1599.98	1586.98	8.45457e+08	5506.28	5483.22	1
1636	T1	2	2	DGNPYAVCDKCLK-IAYSKDFETLK-a10-b5::3::xlink::8-a=57.02146:11-a=57.02146	GST-16E6:113:x:GST-16E6:297	494132	382.495	387.862	494132	382.495	387.862	6.08099e+08	1575.74	1579.64	1.0504e+09	5036.62	5076.67	2
1637	T2	2	2	DGNPYAVCDKCLK-IAYSKDFETLK-a10-b5::3::xlink::8-a=57.02146:11-a=57.02146	GST-16E6:113:x:GST-16E6:297	3.1223e+07	1550.41	1543.8	3.93266e+07	3088.89	3083.06	3.73182e+07	1616.62	1596.58	4.94453e+07	5109.52	5082.05	0
853	T1	2	2	KLPQLCTELQTTIHDIILECVYCK-IAYSKDFETLK-a1-b5::5::xlink::6-a=57.02146:20-a=57.02146:23-a=57.02146	GST-16E6:113:x:GST-16E6:243	0	0	0	0	0	0	0	0	0	0	0	0	0
854	T2	2	2	KLPQLCTELQTTIHDIILECVYCK-IAYSKDFETLK-a1-b5::5::xlink::6-a=57.02146:20-a=57.02146:23-a=57.02146	GST-16E6:113:x:GST-16E6:243	2.11603e+08	2310.17	2303.4	2.24201e+08	4613.83	4604.88	2.55397e+08	2309.29	2304.26	2.85839e+08	4614.84	4605.89	0
1412	T1	2	2	YIAWPLQGWQATFGGGDHPPKSDLVPR-IAYSKDFETLK-a21-b5::5::xlink	GST-16E6:113:x:GST-16E6:218	2.08406e+06	1526.21	1543.7	2.08406e+06	1526.21	1543.7	0	0	0	0	0	0	2
1413	T2	2	2	YIAWPLQGWQATFGGGDHPPKSDLVPR-IAYSKDFETLK-a21-b5::5::xlink	GST-16E6:113:x:GST-16E6:218	1.75064e+09	2086.38	2078.83	2.37329e+09	7262.91	7244.84	1.83052e+09	2078.82	2078.01	2.55016e+09	6221.22	6210.55	0
1410	T1	2	2	YIAWPLQGWQATFGGGDHPPKSDLVPR-IAYSKDFETLK-a21-b5::4::xlink	GST-16E6:113:x:GST-16E6:218	0	0	0	0	0	0	0	0	0	0	0	0	0
1411	T2	2	2	YIAWPLQGWQATFGGGDHPPKSDLVPR-IAYSKDFETLK-a21-b5::4::xlink	GST-16E6:113:x:GST-16E6:218	6.67165e+08	2076.69	2076.53	8.13266e+08	6214.31	6203.62	7.10149e+08	2079.77	2077.66	8.92778e+08	5701.55	5690.87	0
1086	T2	2	2	VDFLSKLPEMLK-IAYSKDFETLK-a6-b5::4::xlink	GST-16E6:113:x:GST-16E6:125	6.99671e+08	2138.27	2134.44	1.20296e+09	6925.39	6911.09	7.95065e+08	2145.15	2138.36	1.3792e+09	7471.95	7454.84	0
993	T1	2	2	VDFLSKLPEMLK-IAYSKDFETLK-a6-b5::4::xlink	GST-16E6:113:x:GST-16E6:125	4.78625e+07	2095.38	2120.5	4.90957e+07	3141.53	3178.95	5.82878e+07	2096.66	2121.11	5.92509e+07	3143.49	3179.93	0
850	T1	2	2	VDFLSKLPEMLK-IAYSKDFETLK-a6-b5::3::xlink	GST-16E6:113:x:GST-16E6:125	4.86116e+06	2076.31	2102.37	5.24058e+06	4124.71	4172.8	790908	1568.55	1587.57	961262	2597.4	2627.75	2
869	T2	2	2	VDFLSKLPEMLK-IAYSKDFETLK-a6-b5::3::xlink	GST-16E6:113:x:GST-16E6:125	4.88979e+08	2140.34	2133.64	8.76909e+08	6927.58	6913.34	5.30712e+08	2151.53	2145.38	9.78833e+08	6943.36	6929.13	0
1508	T1	2	2	DFETLKVDFLSK-IAYSKDFETLK-a6-b5::4::xlink	GST-16E6:113:x:GST-16E6:119	478131	1073.68	1087.38	535317	1570.59	1589.21	322731	1066.48	1079.09	322731	1066.48	1079.09	1
1509	T2	2	2	DFETLKVDFLSK-IAYSKDFETLK-a6-b5::4::xlink	GST-16E6:113:x:GST-16E6:119	3.01656e+07	2174.52	2172.25	4.91821e+07	4855.39	4850.69	3.76268e+07	2161.11	2158.06	6.63793e+07	4846.89	4839.35	0
1505	T1	2	2	DFETLKVDFLSK-IAYSKDFETLK-a6-b5::3::xlink	GST-16E6:113:x:GST-16E6:119	320910	1073.4	1088.33	453132	1602.96	1624.21	838713	2150.37	2177.85	1.15594e+06	4274.99	4325.82	2
1506	T2	2	2	DFETLKVDFLSK-IAYSKDFETLK-a6-b5::3::xlink	GST-16E6:113:x:GST-16E6:119	4.49397e+07	2155.96	2154.5	7.23871e+07	6452.87	6442.73	4.70648e+07	2167.28	2166.46	7.68007e+07	6458.23	6448.12	0
1667	T1	2	2	IAYSKDFETLKVDFLSK-IAYSKDFETLK-a5-b5::5::xlink	GST-16E6:113:x:GST-16E6:113	0	0	0	0	0	0	0	0	0	0	0	0	0
1668	T2	2	2	IAYSKDFETLKVDFLSK-IAYSKDFETLK-a5-b5::5::xlink	GST-16E6:113:x:GST-16E6:113	4.72536e+07	1925.74	1920.72	4.78352e+07	3370.45	3360.68	5.61003e+07	1932.11	1925.11	5.66524e+07	3378.84	3367.41	0
1665	T1	2	2	IAYSKDFETLKVDFLSK-IAYSKDFETLK-a5-b5::4::xlink	GST-16E6:113:x:GST-16E6:113	3.25889e+06	1430.49	1446.1	3.36457e+06	1902.38	1924.16	3.51679e+06	1430.66	1446.27	3.51679e+06	1430.66	1446.27	1
1666	T2	2	2	IAYSKDFETLKVDFLSK-IAYSKDFETLK-a5-b5::4::xlink	GST-16E6:113:x:GST-16E6:113	3.18831e+07	1932.66	1926.12	3.21155e+07	2896.47	2886.28	3.45163e+07	1928.49	1923.95	3.47619e+07	2410.09	2404.21	0
1658	T1	2	2	IAYSKDFETLK-IAYSKDFETLK-a5-b5::4::xlink	GST-16E6:113:x:GST-16E6:113	222132	373.635	376.477	222132	373.635	376.477	598959	760.135	766.394	598959	760.135	766.394	2
1660	T2	2	2	IAYSKDFETLK-IAYSKDFETLK-a5-b5::4::xlink	GST-16E6:113:x:GST-16E6:113	7.30006e+08	1653.69	1641.3	1.30482e+09	5327.3	5305.78	7.58414e+08	1660.76	1645.97	1.36029e+09	5758.47	5733.4	0
1656	T1	2	2	IAYSKDFETLK-IAYSKDFETLK-a5-b5::3::xlink	GST-16E6:113:x:GST-16E6:113	132133	781.102	785.117	132133	781.102	785.117	365670	1222.78	1233.2	470194	1630.75	1645	2
1657	T2	2	2	IAYSKDFETLK-IAYSKDFETLK-a5-b5::3::xlink	GST-16E6:113:x:GST-16E6:113	3.61341e+08	1644.18	1636.52	6.03848e+08	4478.72	4466.23	3.69217e+08	1657.43	1649.46	6.28199e+08	4107.28	4098.2	0
1176	T1	2	2	YIADKHNMLGGCPKER-IKGLVQPTR-a14-b2::5::xlink::12-a=57.02146	GST-16E6:11:x:GST-16E6:87	0	0	0	0	0	0	0	0	0	0	0	0	0
1177	T2	2	2	YIADKHNMLGGCPKER-IKGLVQPTR-a14-b2::5::xlink::12-a=57.02146	GST-16E6:11:x:GST-16E6:87	2.70063e+07	1113.21	1110.7	3.88213e+07	2220.13	2212.71	2.88108e+07	1126.26	1121.19	4.41071e+07	2515.22	2506.19	0
1158	T1	2	2	YIADKHNMLGGCPKER-IKGLVQPTR-a14-b2::4::xlink::12-a=57.02146	GST-16E6:11:x:GST-16E6:87	0	0	0	0	0	0	0	0	0	0	0	0	0
1163	T2	2	2	YIADKHNMLGGCPKER-IKGLVQPTR-a14-b2::4::xlink::12-a=57.02146	GST-16E6:11:x:GST-16E6:87	5.78686e+06	1111.38	1101.73	5.86981e+06	1388.23	1378.58	8.69955e+06	1116.05	1113.17	9.79635e+06	2226.71	2219.3	0
1623	T1	2	2	HNMLGGCPKER-IKGLVQPTR-a9-b2::4::xlink::7-a=57.02146	GST-16E6:11:x:GST-16E6:87	147910	274.553	277.824	147910	274.553	277.824	14963.9	258.942	259.192	14963.9	258.942	259.192	2
1624	T2	2	2	HNMLGGCPKER-IKGLVQPTR-a9-b2::4::xlink::7-a=57.02146	GST-16E6:11:x:GST-16E6:87	1.24802e+07	1071.25	1066.36	1.70739e+07	2132.76	2125.19	3.91211e+07	1074.66	1069.2	4.91015e+07	2140.06	2132.51	1
1186	T1	2	2	YIADKHNMLGGCPKER-IKGLVQPTR-a5-b2::5::xlink::12-a=57.02146	GST-16E6:11:x:GST-16E6:78	0	0	0	0	0	0	0	0	0	0	0	0	0
1193	T2	2	2	YIADKHNMLGGCPKER-IKGLVQPTR-a5-b2::5::xlink::12-a=57.02146	GST-16E6:11:x:GST-16E6:78	2.71136e+07	1113.21	1110.7	3.89286e+07	2220.13	2212.71	2.88108e+07	1126.26	1121.19	4.41071e+07	2515.22	2506.19	0
809	T1	2	2	KFELGLEFPNLPYYIDGDVK-IKGLVQPTR-a1-b2::4::xlink	GST-16E6:11:x:GST-16E6:45	99814.3	514.62	520.442	99814.3	514.62	520.442	0	0	0	0	0	0	2
810	T2	2	2	KFELGLEFPNLPYYIDGDVK-IKGLVQPTR-a1-b2::4::xlink	GST-16E6:11:x:GST-16E6:45	5.87811e+08	2140.22	2140.43	7.63012e+08	6406.07	6395.83	7.00454e+08	2143.34	2143.54	8.71211e+08	6413.23	6403	0
808	T1	2	2	YEEHLYERDEGDKWR-IKGLVQPTR-a13-b2::5::xlink	GST-16E6:11:x:GST-16E6:40	27257	310.002	311.365	27257	310.002	311.365	17766.1	309.582	310.016	17766.1	309.582	310.016	1
811	T2	2	2	YEEHLYERDEGDKWR-IKGLVQPTR-a13-b2::5::xlink	GST-16E6:11:x:GST-16E6:40	2.56946e+07	1265.73	1256.64	2.57581e+07	1898.43	1883.93	2.97025e+07	1269.86	1261.08	2.97025e+07	1269.86	1261.08	0
747	T1	2	2	IKGLVQPTR-DEGDKWR-a2-b5::4::xlink	GST-16E6:11:x:GST-16E6:40	0	0	0	0	0	0	0	0	0	0	0	0	0
748	T2	2	2	IKGLVQPTR-DEGDKWR-a2-b5::4::xlink	GST-16E6:11:x:GST-16E6:40	5.01211e+07	1298.18	1294.67	8.10722e+07	3884.26	3868.46	5.71522e+07	1311.13	1301.73	9.4836e+07	4538.68	4512.55	0
745	T1	2	2	IKGLVQPTR-DEGDKWR-a2-b5::3::xlink	GST-16E6:11:x:GST-16E6:40	167382	323.652	325.703	167382	323.652	325.703	141443	318.228	322.858	141443	318.228	322.858	1
746	T2	2	2	IKGLVQPTR-DEGDKWR-a2-b5::3::xlink	GST-16E6:11:x:GST-16E6:40	3.13503e+07	1302.74	1298.52	4.97838e+07	3243.06	3230.82	3.81843e+07	1300.68	1299.54	6.123e+07	2924.04	2915.49	0
1517	T1	2	2	FYSKISEYR-IKGLVQPTR-a4-b2::4::xlink	GST-16E6:11:x:GST-16E6:304	0	0	0	0	0	0	1.26969e+06	990.27	1002.89	1.31564e+06	1309	1323.27	2
1518	T2	2	2	FYSKISEYR-IKGLVQPTR-a4-b2::4::xlink	GST-16E6:11:x:GST-16E6:304	8.3724e+07	1375.71	1367.69	9.57585e+07	2738.22	2731.77	1.08483e+08	1379.56	1372	1.25666e+08	2745.92	2739.47	0
1515	T1	2	2	FYSKISEYR-IKGLVQPTR-a4-b2::3::xlink	GST-16E6:11:x:GST-16E6:304	0	0	0	0	0	0	624592	1369.6	1383.67	658260	1709.17	1724.15	2
1516	T2	2	2	FYSKISEYR-IKGLVQPTR-a4-b2::3::xlink	GST-16E6:11:x:GST-16E6:304	2.91446e+07	1372.15	1367.07	2.94328e+07	2395.02	2390.61	3.50079e+07	1418.05	1409.25	3.7579e+07	3475.31	3465.86	0
855	T1	2	2	KLPQLCTELQTTIHDIILECVYCK-IKGLVQPTR-a1-b2::5::xlink::6-a=57.02146:20-a=57.02146:23-a=57.02146	GST-16E6:11:x:GST-16E6:243	0	0	0	0	0	0	0	0	0	0	0	0	0
856	T2	2	2	KLPQLCTELQTTIHDIILECVYCK-IKGLVQPTR-a1-b2::5::xlink::6-a=57.02146:20-a=57.02146:23-a=57.02146	GST-16E6:11:x:GST-16E6:243	3.69838e+07	2222.49	2219.91	3.73192e+07	2780.72	2774.85	3.72681e+07	2228.5	2220.86	3.77355e+07	3337.52	3330.69	0
1417	T1	2	2	YIAWPLQGWQATFGGGDHPPKSDLVPR-IKGLVQPTR-a21-b2::5::xlink	GST-16E6:11:x:GST-16E6:218	0	0	0	0	0	0	0	0	0	0	0	0	0
1418	T2	2	2	YIAWPLQGWQATFGGGDHPPKSDLVPR-IKGLVQPTR-a21-b2::5::xlink	GST-16E6:11:x:GST-16E6:218	1.88032e+09	2006.3	1995	2.48458e+09	6477.45	6461.23	2.04013e+09	2007.55	1996.4	2.63536e+09	6481.24	6465.05	0
1398	T1	2	2	SSKYIAWPLQGWQATFGGGDHPPK-IKGLVQPTR-a3-b2::5::xlink	GST-16E6:11:x:GST-16E6:197	0	0	0	0	0	0	0	0	0	0	0	0	0
1399	T2	2	2	SSKYIAWPLQGWQATFGGGDHPPK-IKGLVQPTR-a3-b2::5::xlink	GST-16E6:11:x:GST-16E6:197	2.53905e+08	1900.35	1892.62	2.63527e+08	4249.77	4242.72	2.8739e+08	1899.52	1895.88	3.19363e+08	5204.19	5194.91	0
1396	T1	2	2	SSKYIAWPLQGWQATFGGGDHPPK-IKGLVQPTR-a3-b2::4::xlink	GST-16E6:11:x:GST-16E6:197	0	0	0	0	0	0	0	0	0	0	0	0	0
1397	T2	2	2	SSKYIAWPLQGWQATFGGGDHPPK-IKGLVQPTR-a3-b2::4::xlink	GST-16E6:11:x:GST-16E6:197	3.40615e+07	1891.2	1885.89	3.40615e+07	1891.2	1885.89	5.52205e+07	1895.38	1890.09	5.67793e+07	2833.84	2830	0
756	T1	2	2	IKGLVQPTR-YLKSSK-a2-b3::4::xlink	GST-16E6:11:x:GST-16E6:194	0	0	0	0	0	0	0	0	0	0	0	0	0
757	T2	2	2	IKGLVQPTR-YLKSSK-a2-b3::4::xlink	GST-16E6:11:x:GST-16E6:194	4.57646e+07	1028.44	1028.86	4.58401e+07	1284.86	1285.27	5.43923e+07	1033.26	1031.89	5.45718e+07	1290.48	1290.39	0
754	T1	2	2	IKGLVQPTR-YLKSSK-a2-b3::3::xlink	GST-16E6:11:x:GST-16E6:194	0	0	0	0	0	0	0	0	0	0	0	0	0
755	T2	2	2	IKGLVQPTR-YLKSSK-a2-b3::3::xlink	GST-16E6:11:x:GST-16E6:194	2.69986e+07	1027.56	1027.46	2.704e+07	1285.24	1283.61	3.54616e+07	1028.86	1031.24	3.54616e+07	1028.86	1031.24	0
564	T1	2	2	IEAIPQIDKYLK-IKGLVQPTR-a9-b2::4::xlink	GST-16E6:11:x:GST-16E6:191	0	0	0	0	0	0	0	0	0	0	0	0	0
565	T2	2	2	IEAIPQIDKYLK-IKGLVQPTR-a9-b2::4::xlink	GST-16E6:11:x:GST-16E6:191	4.34882e+07	1692.62	1687.08	6.27621e+07	3375.35	3370.02	5.80988e+07	1695.73	1690.23	8.66068e+07	3383.75	3378.43	0
750	T1	2	2	IKGLVQPTR-LVCFKK-a2-b5::4::xlink::3-b=57.02146	GST-16E6:11:x:GST-16E6:180	0	0	0	0	0	0	1.13396e+06	1242.15	1250.47	1.25093e+06	1548.23	1558.92	2
751	T2	2	2	IKGLVQPTR-LVCFKK-a2-b5::4::xlink::3-b=57.02146	GST-16E6:11:x:GST-16E6:180	1.16017e+07	1225.65	1227.66	1.16017e+07	1225.65	1227.66	1.57917e+07	1233.37	1233.88	1.58614e+07	1541.83	1542.34	0
1355	T1	2	2	VDFLSKLPEMLK-IKGLVQPTR-a6-b2::4::xlink	GST-16E6:11:x:GST-16E6:125	0	0	0	0	0	0	0	0	0	0	0	0	0
1392	T2	2	2	VDFLSKLPEMLK-IKGLVQPTR-a6-b2::4::xlink	GST-16E6:11:x:GST-16E6:125	1.47531e+09	2048.84	2036.31	2.7084e+09	7120.06	7101.61	1.63589e+09	2048.66	2037.82	2.99068e+09	6615.03	6599.45	0
1212	T1	2	2	VDFLSKLPEMLK-IKGLVQPTR-a6-b2::3::xlink	GST-16E6:11:x:GST-16E6:125	0	0	0	0	0	0	0	0	0	0	0	0	0
1245	T2	2	2	VDFLSKLPEMLK-IKGLVQPTR-a6-b2::3::xlink	GST-16E6:11:x:GST-16E6:125	6.96775e+08	2043.4	2032.12	1.25907e+09	6599.39	6583.77	7.6642e+08	2047.78	2035.83	1.36909e+09	6103.38	6090.31	0
530	T1	2	2	DFETLKVDFLSKLPEMLK-IKGLVQPTR-a12-b2::5::xlink	GST-16E6:11:x:GST-16E6:125	0	0	0	0	0	0	0	0	0	0	0	0	0
650	T2	2	2	DFETLKVDFLSKLPEMLK-IKGLVQPTR-a12-b2::5::xlink	GST-16E6:11:x:GST-16E6:125	2.02382e+08	2307.14	2307.02	2.71159e+08	6898.68	6889.52	2.13645e+08	2311.06	2310.94	2.77014e+08	6908.91	6899.77	0
1237	T2	2	2	DFETLKVDFLSKLPEMLK-IKGLVQPTR-a12-b2::4::xlink	GST-16E6:11:x:GST-16E6:125	4.33926e+08	2313.49	2310.45	6.09207e+08	7480.79	7469.12	4.76464e+08	2313.9	2310.79	6.61586e+08	7486.78	7475.08	0
1429	T1	2	2	DFETLKVDFLSKLPEMLK-IKGLVQPTR-a12-b2::4::xlink	GST-16E6:11:x:GST-16E6:125	0	0	0	0	0	0	0	0	0	0	0	0	0
1671	T1	2	2	IAYSKDFETLKVDFLSK-IKGLVQPTR-a11-b2::5::xlink	GST-16E6:11:x:GST-16E6:119	0	0	0	0	0	0	1.08159e+07	921.11	930.871	1.08159e+07	921.11	930.871	2
1672	T2	2	2	IAYSKDFETLKVDFLSK-IKGLVQPTR-a11-b2::5::xlink	GST-16E6:11:x:GST-16E6:119	2.52181e+07	1935.03	1929.96	2.52181e+07	1935.03	1929.96	3.33802e+07	1935.28	1930.21	3.34141e+07	2414.59	2410.98	0
1669	T1	2	2	IAYSKDFETLKVDFLSK-IKGLVQPTR-a11-b2::4::xlink	GST-16E6:11:x:GST-16E6:119	0	0	0	0	0	0	0	0	0	0	0	0	0
1670	T2	2	2	IAYSKDFETLKVDFLSK-IKGLVQPTR-a11-b2::4::xlink	GST-16E6:11:x:GST-16E6:119	5.24197e+07	1934.25	1929.17	5.24197e+07	1934.25	1929.17	5.99697e+07	1937.38	1931.29	6.07324e+07	3384.21	3375.97	0
1215	T1	2	2	DFETLKVDFLSK-IKGLVQPTR-a6-b2::3::xlink	GST-16E6:11:x:GST-16E6:119	6.42599e+06	1966.88	1988.9	7.99162e+06	2938.75	2971.95	9.69425e+06	1940.87	1962.84	9.76524e+06	2433.18	2460.65	0
868	T2	2	2	DFETLKVDFLSK-IKGLVQPTR-a6-b2::3::xlink	GST-16E6:11:x:GST-16E6:119	5.7364e+08	2041.29	2033.06	9.4162e+08	5048.05	5036.61	6.30482e+08	2046.18	2039.24	1.08474e+09	5604.48	5592.57	0
1663	T1	2	2	IAYSKDFETLK-IKGLVQPTR-a5-b2::4::xlink	GST-16E6:11:x:GST-16E6:113	59089.8	331.025	332.935	59089.8	331.025	332.935	0	0	0	0	0	0	2
1664	T2	2	2	IAYSKDFETLK-IKGLVQPTR-a5-b2::4::xlink	GST-16E6:11:x:GST-16E6:113	1.05777e+09	1465.85	1452.11	1.53076e+09	4695.16	4670.86	1.07684e+09	1469.21	1454.52	1.58537e+09	4704.31	4680.1	0
1661	T1	2	2	IAYSKDFETLK-IKGLVQPTR-a5-b2::3::xlink	GST-16E6:11:x:GST-16E6:113	0	0	0	0	0	0	0	0	0	0	0	0	0
1662	T2	2	2	IAYSKDFETLK-IKGLVQPTR-a5-b2::3::xlink	GST-16E6:11:x:GST-16E6:113	3.73263e+08	1445.44	1437.64	5.29751e+08	2865.38	2859.19	3.5699e+08	1463.9	1452.39	5.24228e+08	3612.75	3597.96	0

## Sheet: legend
Legend explaining column headers of Supplementary Data 15
Column header	Description
a_dbID	Identifier of the bagcontainerarray in database.
a_experimentname	Experiment name is set during xTract analysis by the user in the experiment definition file. Here T1 = reference experiment.
a_nbags	Number of bags
a_nlabes	Number of labels
a_uID	Crosslink identifier: uID is defined by the sequence of the crosslinked peptides a and b, the position of the crosslinked lysine residues in peptide a and peptide b, the charge state of the crosslink, the type of the crosslink and the position and mass of a modification (if present).
a_uxID	Crosslink identifier: uxID is defined by the absolute positions of the crosslinked lysine residues in the respective protein sequence.
b_heavy_mmax_area_sum_isotopes	Mean of the maximum values of an isotope peak group for the heavy crosslink
b_heavy_mmax_pg_tr_max	Maximum retention time
b_heavy_mmax_vTR	Transformed retention time
b_heavy_msum_area_sum_isotopes	Mean of the summed areas of an isotope peak group for the heavy crosslink
b_heavy_msum_pg_tr_max	Maximum retention time
b_heavy_msum_vTR	Transformed retention time
b_light_mmax_area_sum_isotopes	Mean of the maximum values of an isotope peak group for the light crosslink
b_light_mmax_pg_tr_max	Maximum retention time
b_light_mmax_vTR	Transformed retention time
b_light_msum_area_sum_isotopes	Mean of the summed areas of an isotope peak group for the light crosslink
b_light_msum_pg_tr_max	Maximum retention time
b_light_msum_vTR	Transformed retention time
c_violations	Number of a violations recorded
