# Supplementary material for: Structural dynamics of the E6AP/UBE3A-E6-p53 enzyme-substrate complex
Source: Nat Commun. 2018 Oct 25;9:4441. doi: 10.1038/s41467-018-06953-0 (PMC6202321; doi:10.1038/s41467-018-06953-0)
Supplement: Supplementary file 19 — Supplementary Data 16 [file 41467_2018_6953_MOESM19_ESM.xlsx]

## Sheet: Supplementary Data 16
Supplementary Data 16. Data referring to Supplementary Data 6. Bagcontainer.details.stats results of xTract quantitative XL-MS analysis of E6AP ± E6_L50E.
Raw data analysis was performed on protein sequences including affinity tags: sequence offset to supplementary tables 1-6 and 9-11: E6AP + 19 aa, E6 + 232 aa
a_bag_container_compare_labels_log2ratio	a_bag_container_db_index	a_bag_container_violations	a_bag_db_index	a_bag_n_violations	a_peptide_db_index	b_peptide_decoy	b_peptide_fdr	b_peptide_idx	b_peptide_mod	b_peptide_ms2evidence	b_peptide_msrunbase	b_peptide_mz	b_peptide_nIDs	b_peptide_npgs	b_peptide_preINT	b_peptide_prot	b_peptide_scan	b_peptide_score	b_peptide_seq	b_peptide_tr	b_peptide_transition_group_id	b_peptide_type	b_peptide_uID	b_peptide_uxID	b_peptide_var_valid	b_peptide_z	c_pg_LD1	c_pg_area_sum_isotopes	c_pg_area_sum_isotopes_org	c_pg_c_pg_pgid	c_pg_d_score	c_pg_decoy	c_pg_deltatr_sec	c_pg_dynamicrangefilter	c_pg_idx	c_pg_m_score	c_pg_main_var_sumscore	c_pg_max_int_first_iso	c_pg_max_int_first_iso_org	c_pg_max_int_iso	c_pg_mean_delta_TR_all_IDs	c_pg_ms2evidence	c_pg_msrunbase	c_pg_nIDs	c_pg_nMS2	c_pg_nMS2e	c_pg_npgs	c_pg_peak_group_rank	c_pg_pg_tr_max
-0.152939	840	0	1880	0	212520	0	0	5737		0	F1711_sailerc_026	804.787	3	0	1.69678e+06	His-E6AP:His-E6AP	F1711_sailerc_095.11504.11504.3	46.74	KGASSAYLENSK-LLKAITYAK-a1-b3	1244.69	3556_F1711_sailerc_026	xlink:light	KGASSAYLENSK-LLKAITYAK-a1-b3::3::xlink:light	His-E6AP:86:x:His-E6AP:860	0	3	-	-	-	-	-	-	-	-	-	-	-	-	-	-	-	-	-	-	-	-	-	-	-
-0.152939	840	0	1880	0	212521	0	0	5737		0	F1711_sailerc_027	804.787	3	0	1.69678e+06	His-E6AP:His-E6AP	F1711_sailerc_095.11504.11504.3	46.74	KGASSAYLENSK-LLKAITYAK-a1-b3	1229.84	3556_F1711_sailerc_027	xlink:light	KGASSAYLENSK-LLKAITYAK-a1-b3::3::xlink:light	His-E6AP:86:x:His-E6AP:860	0	3	-	-	-	-	-	-	-	-	-	-	-	-	-	-	-	-	-	-	-	-	-	-	-
-0.152939	840	0	1880	0	212522	0	0	5737		0	F1711_sailerc_028	804.787	3	0	1.69678e+06	His-E6AP:His-E6AP	F1711_sailerc_095.11504.11504.3	46.74	KGASSAYLENSK-LLKAITYAK-a1-b3	1222.07	3556_F1711_sailerc_028	xlink:light	KGASSAYLENSK-LLKAITYAK-a1-b3::3::xlink:light	His-E6AP:86:x:His-E6AP:860	0	3	-	-	-	-	-	-	-	-	-	-	-	-	-	-	-	-	-	-	-	-	-	-	-
-0.152939	840	0	1880	0	212524	0	0	5737		0	F1711_sailerc_029	804.787	3	0	1.69678e+06	His-E6AP:His-E6AP	F1711_sailerc_095.11504.11504.3	46.74	KGASSAYLENSK-LLKAITYAK-a1-b3	1219.08	3556_F1711_sailerc_029	xlink:light	KGASSAYLENSK-LLKAITYAK-a1-b3::3::xlink:light	His-E6AP:86:x:His-E6AP:860	0	3	-	-	-	-	-	-	-	-	-	-	-	-	-	-	-	-	-	-	-	-	-	-	-
-0.152939	840	0	1880	0	212525	0	0	5737		0	F1711_sailerc_030	804.787	3	1	1.69678e+06	His-E6AP:His-E6AP	F1711_sailerc_095.11504.11504.3	46.74	KGASSAYLENSK-LLKAITYAK-a1-b3	1217.34	3556_F1711_sailerc_030	xlink:light	KGASSAYLENSK-LLKAITYAK-a1-b3::3::xlink:light	His-E6AP:86:x:His-E6AP:860	1	3	1.46384	525802	525802	1	1.94133	FALSE	-7.91744	0	5737	0.0102797	4.54281	616868	616868	852457	-5.26458	0	F1711_sailerc_030	3	3	0	1	1	1209.42
-0.152939	840	0	1880	0	212526	0	0	5737		0	F1711_sailerc_031	804.787	3	1	1.69678e+06	His-E6AP:His-E6AP	F1711_sailerc_095.11504.11504.3	46.74	KGASSAYLENSK-LLKAITYAK-a1-b3	1213.45	3556_F1711_sailerc_031	xlink:light	KGASSAYLENSK-LLKAITYAK-a1-b3::3::xlink:light	His-E6AP:86:x:His-E6AP:860	1	3	0.978212	913042	913042	1	1.54444	FALSE	-10.1236	0	5737	0.0183887	4.25358	671820	671820	716684	-7.45917	0	F1711_sailerc_031	3	3	0	1	1	1203.33
-0.152939	840	0	1880	0	212527	0	0	5737		0	F1711_sailerc_032	804.787	3	1	1.69678e+06	His-E6AP:His-E6AP	F1711_sailerc_095.11504.11504.3	46.74	KGASSAYLENSK-LLKAITYAK-a1-b3	1207.2	3556_F1711_sailerc_032	xlink:light	KGASSAYLENSK-LLKAITYAK-a1-b3::3::xlink:light	His-E6AP:86:x:His-E6AP:860	1	3	1.87846	1.58215e+07	1.58215e+07	1	2.28018	FALSE	-11.1716	0	5737	0.00896006	4.67733	1.55184e+06	1.55184e+06	1.96081e+06	-8.49711	0	F1711_sailerc_032	3	3	0	1	1	1196.03
-0.152939	840	0	1880	0	212528	0	0	5737		0	F1711_sailerc_033	804.787	3	1	1.69678e+06	His-E6AP:His-E6AP	F1711_sailerc_095.11504.11504.3	46.74	KGASSAYLENSK-LLKAITYAK-a1-b3	1204.08	3556_F1711_sailerc_033	xlink:light	KGASSAYLENSK-LLKAITYAK-a1-b3::3::xlink:light	His-E6AP:86:x:His-E6AP:860	1	3	1.53889	1.55652e+07	1.55652e+07	1	2.00266	FALSE	-13.9947	0	5737	0.00961731	4.5417	1589681	1589681	1.92683e+06	-11.3118	0	F1711_sailerc_033	3	3	0	1	1	1190.09
-0.152939	840	0	1880	0	212529	0	0	5737		0	F1711_sailerc_036	804.787	3	0	1.69678e+06	His-E6AP:His-E6AP	F1711_sailerc_095.11504.11504.3	46.74	KGASSAYLENSK-LLKAITYAK-a1-b3	1232.97	3556_F1711_sailerc_036	xlink:light	KGASSAYLENSK-LLKAITYAK-a1-b3::3::xlink:light	His-E6AP:86:x:His-E6AP:860	0	3	-	-	-	-	-	-	-	-	-	-	-	-	-	-	-	-	-	-	-	-	-	-	-
-0.152939	840	0	1880	0	212530	0	0	5737		0	F1711_sailerc_037	804.787	3	0	1.69678e+06	His-E6AP:His-E6AP	F1711_sailerc_095.11504.11504.3	46.74	KGASSAYLENSK-LLKAITYAK-a1-b3	1206.27	3556_F1711_sailerc_037	xlink:light	KGASSAYLENSK-LLKAITYAK-a1-b3::3::xlink:light	His-E6AP:86:x:His-E6AP:860	0	3	-	-	-	-	-	-	-	-	-	-	-	-	-	-	-	-	-	-	-	-	-	-	-
-0.152939	840	0	1880	0	212531	0	0	5737		0	F1711_sailerc_038	804.787	3	0	1.69678e+06	His-E6AP:His-E6AP	F1711_sailerc_095.11504.11504.3	46.74	KGASSAYLENSK-LLKAITYAK-a1-b3	1210.79	3556_F1711_sailerc_038	xlink:light	KGASSAYLENSK-LLKAITYAK-a1-b3::3::xlink:light	His-E6AP:86:x:His-E6AP:860	0	3	-	-	-	-	-	-	-	-	-	-	-	-	-	-	-	-	-	-	-	-	-	-	-
-0.152939	840	0	1880	0	212532	0	0	5737		0	F1711_sailerc_039	804.787	3	0	1.69678e+06	His-E6AP:His-E6AP	F1711_sailerc_095.11504.11504.3	46.74	KGASSAYLENSK-LLKAITYAK-a1-b3	1221.5	3556_F1711_sailerc_039	xlink:light	KGASSAYLENSK-LLKAITYAK-a1-b3::3::xlink:light	His-E6AP:86:x:His-E6AP:860	0	3	-	-	-	-	-	-	-	-	-	-	-	-	-	-	-	-	-	-	-	-	-	-	-
-0.152939	840	0	1880	0	212533	0	0	5737		0	F1711_sailerc_040	804.787	3	1	1.69678e+06	His-E6AP:His-E6AP	F1711_sailerc_095.11504.11504.3	46.74	KGASSAYLENSK-LLKAITYAK-a1-b3	1216.09	3556_F1711_sailerc_040	xlink:light	KGASSAYLENSK-LLKAITYAK-a1-b3::3::xlink:light	His-E6AP:86:x:His-E6AP:860	0	3	-1.77779	966777	966777	1	-0.707951	FALSE	90.2513	0	5737	0.158791	0.92431	595984	595984	914456	92.9071	0	F1711_sailerc_040	3	0	0	1	1	1306.34
-0.152939	840	0	1880	0	212535	0	0	5737		0	F1711_sailerc_041	804.787	3	0	1.69678e+06	His-E6AP:His-E6AP	F1711_sailerc_095.11504.11504.3	46.74	KGASSAYLENSK-LLKAITYAK-a1-b3	1216.44	3556_F1711_sailerc_041	xlink:light	KGASSAYLENSK-LLKAITYAK-a1-b3::3::xlink:light	His-E6AP:86:x:His-E6AP:860	0	3	-	-	-	-	-	-	-	-	-	-	-	-	-	-	-	-	-	-	-	-	-	-	-
-0.152939	840	0	1880	0	212536	0	0	5737		0	F1711_sailerc_042	804.787	3	1	1.69678e+06	His-E6AP:His-E6AP	F1711_sailerc_095.11504.11504.3	46.74	KGASSAYLENSK-LLKAITYAK-a1-b3	1204.5	3556_F1711_sailerc_042	xlink:light	KGASSAYLENSK-LLKAITYAK-a1-b3::3::xlink:light	His-E6AP:86:x:His-E6AP:860	1	3	1.80939	9.78956e+06	9.78956e+06	1	2.22373	FALSE	-10.3181	0	5737	0.00896006	4.66342	1.45415e+06	1.45415e+06	1.52583e+06	-7.62976	0	F1711_sailerc_042	3	3	0	1	1	1194.18
-0.152939	840	0	1880	0	212537	0	0	5737		0	F1711_sailerc_043	804.787	3	1	1.69678e+06	His-E6AP:His-E6AP	F1711_sailerc_095.11504.11504.3	46.74	KGASSAYLENSK-LLKAITYAK-a1-b3	1209.12	3556_F1711_sailerc_043	xlink:light	KGASSAYLENSK-LLKAITYAK-a1-b3::3::xlink:light	His-E6AP:86:x:His-E6AP:860	1	3	1.42235	1.28872e+07	1.28872e+07	1	1.90741	FALSE	-13.4499	0	5737	0.0106816	4.33264	1.28285e+06	1.28285e+06	1.28285e+06	-10.7658	0	F1711_sailerc_043	3	3	0	1	1	1195.67
0.133997	841	0	1881	0	212538	0	0	5737		0	F1711_sailerc_089	804.787	3	0	1.69678e+06	His-E6AP:His-E6AP	F1711_sailerc_095.11504.11504.3	46.74	KGASSAYLENSK-LLKAITYAK-a1-b3	1240.15	3556_F1711_sailerc_089	xlink:light	KGASSAYLENSK-LLKAITYAK-a1-b3::3::xlink:light	His-E6AP:86:x:His-E6AP:860	0	3	-	-	-	-	-	-	-	-	-	-	-	-	-	-	-	-	-	-	-	-	-	-	-
0.133997	841	0	1881	0	212539	0	0	5737		0	F1711_sailerc_090	804.787	3	0	1.69678e+06	His-E6AP:His-E6AP	F1711_sailerc_095.11504.11504.3	46.74	KGASSAYLENSK-LLKAITYAK-a1-b3	1267.37	3556_F1711_sailerc_090	xlink:light	KGASSAYLENSK-LLKAITYAK-a1-b3::3::xlink:light	His-E6AP:86:x:His-E6AP:860	0	3	-	-	-	-	-	-	-	-	-	-	-	-	-	-	-	-	-	-	-	-	-	-	-
0.133997	841	0	1881	0	212540	0	0	5737		0	F1711_sailerc_091	804.787	3	1	1.69678e+06	His-E6AP:His-E6AP	F1711_sailerc_095.11504.11504.3	46.74	KGASSAYLENSK-LLKAITYAK-a1-b3	1230.24	3556_F1711_sailerc_091	xlink:light	KGASSAYLENSK-LLKAITYAK-a1-b3::3::xlink:light	His-E6AP:86:x:His-E6AP:860	0	3	-2.90742	254095	211789	1	-1.63116	FALSE	140.328	0	5737	0.190312	0.581461	392777	327382	327382	143.029	0	F1711_sailerc_091	3	0	0	1	1	1370.57
0.133997	841	0	1881	0	212541	0	0	5737		0	F1711_sailerc_092	804.787	3	0	1.69678e+06	His-E6AP:His-E6AP	F1711_sailerc_095.11504.11504.3	46.74	KGASSAYLENSK-LLKAITYAK-a1-b3	1228.3	3556_F1711_sailerc_092	xlink:light	KGASSAYLENSK-LLKAITYAK-a1-b3::3::xlink:light	His-E6AP:86:x:His-E6AP:860	0	3	-	-	-	-	-	-	-	-	-	-	-	-	-	-	-	-	-	-	-	-	-	-	-
0.133997	841	0	1881	0	212542	0	0	5737		0	F1711_sailerc_093	804.787	3	0	1.69678e+06	His-E6AP:His-E6AP	F1711_sailerc_095.11504.11504.3	46.74	KGASSAYLENSK-LLKAITYAK-a1-b3	1227.49	3556_F1711_sailerc_093	xlink:light	KGASSAYLENSK-LLKAITYAK-a1-b3::3::xlink:light	His-E6AP:86:x:His-E6AP:860	0	3	-	-	-	-	-	-	-	-	-	-	-	-	-	-	-	-	-	-	-	-	-	-	-
0.133997	841	0	1881	0	212543	0	0	5737		0	F1711_sailerc_094	804.787	3	0	1.69678e+06	His-E6AP:His-E6AP	F1711_sailerc_095.11504.11504.3	46.74	KGASSAYLENSK-LLKAITYAK-a1-b3	1231.6	3556_F1711_sailerc_094	xlink:light	KGASSAYLENSK-LLKAITYAK-a1-b3::3::xlink:light	His-E6AP:86:x:His-E6AP:860	0	3	-	-	-	-	-	-	-	-	-	-	-	-	-	-	-	-	-	-	-	-	-	-	-
0.133997	841	0	1881	0	212544	0	0	5737		1	F1711_sailerc_095	804.787	3	1	1.69678e+06	His-E6AP:His-E6AP	F1711_sailerc_095.11504.11504.3	46.74	KGASSAYLENSK-LLKAITYAK-a1-b3	1216	3556_F1711_sailerc_095	xlink:light	KGASSAYLENSK-LLKAITYAK-a1-b3::3::xlink:light	His-E6AP:86:x:His-E6AP:860	1	3	1.87653	1.94969e+07	1.62507e+07	1	2.27861	FALSE	2	0	5737	0.00896006	4.75384	2.01018e+06	1.67549e+06	1.99435e+06	4.12283	1	F1711_sailerc_095	3	3	1	1	1	1218
0.133997	841	0	1881	0	212546	0	0	5737		0	F1711_sailerc_096	804.787	3	1	1.69678e+06	His-E6AP:His-E6AP	F1711_sailerc_095.11504.11504.3	46.74	KGASSAYLENSK-LLKAITYAK-a1-b3	1217.91	3556_F1711_sailerc_096	xlink:light	KGASSAYLENSK-LLKAITYAK-a1-b3::3::xlink:light	His-E6AP:86:x:His-E6AP:860	1	3	1.86271	1.94851e+07	1.62409e+07	1	2.26731	FALSE	-9.01637	0	5737	0.00896006	4.72892	2.38769e+06	1.99015e+06	2.39214e+06	-6.29977	0	F1711_sailerc_096	3	3	0	1	1	1208.89
0.133997	841	0	1881	0	212547	0	0	5737		0	F1711_sailerc_099	804.787	3	0	1.69678e+06	His-E6AP:His-E6AP	F1711_sailerc_095.11504.11504.3	46.74	KGASSAYLENSK-LLKAITYAK-a1-b3	1238.02	3556_F1711_sailerc_099	xlink:light	KGASSAYLENSK-LLKAITYAK-a1-b3::3::xlink:light	His-E6AP:86:x:His-E6AP:860	0	3	-	-	-	-	-	-	-	-	-	-	-	-	-	-	-	-	-	-	-	-	-	-	-
0.133997	841	0	1881	0	212548	0	0	5737		0	F1711_sailerc_100	804.787	3	0	1.69678e+06	His-E6AP:His-E6AP	F1711_sailerc_095.11504.11504.3	46.74	KGASSAYLENSK-LLKAITYAK-a1-b3	1247.17	3556_F1711_sailerc_100	xlink:light	KGASSAYLENSK-LLKAITYAK-a1-b3::3::xlink:light	His-E6AP:86:x:His-E6AP:860	0	3	-	-	-	-	-	-	-	-	-	-	-	-	-	-	-	-	-	-	-	-	-	-	-
0.133997	841	0	1881	0	212549	0	0	5737		0	F1711_sailerc_101	804.787	3	0	1.69678e+06	His-E6AP:His-E6AP	F1711_sailerc_095.11504.11504.3	46.74	KGASSAYLENSK-LLKAITYAK-a1-b3	1232.54	3556_F1711_sailerc_101	xlink:light	KGASSAYLENSK-LLKAITYAK-a1-b3::3::xlink:light	His-E6AP:86:x:His-E6AP:860	0	3	-	-	-	-	-	-	-	-	-	-	-	-	-	-	-	-	-	-	-	-	-	-	-
0.133997	841	0	1881	0	212550	0	0	5737		0	F1711_sailerc_102	804.787	3	0	1.69678e+06	His-E6AP:His-E6AP	F1711_sailerc_095.11504.11504.3	46.74	KGASSAYLENSK-LLKAITYAK-a1-b3	1234.4	3556_F1711_sailerc_102	xlink:light	KGASSAYLENSK-LLKAITYAK-a1-b3::3::xlink:light	His-E6AP:86:x:His-E6AP:860	0	3	-	-	-	-	-	-	-	-	-	-	-	-	-	-	-	-	-	-	-	-	-	-	-
0.133997	841	0	1881	0	212551	0	0	5737		0	F1711_sailerc_103	804.787	3	1	1.69678e+06	His-E6AP:His-E6AP	F1711_sailerc_095.11504.11504.3	46.74	KGASSAYLENSK-LLKAITYAK-a1-b3	1228.65	3556_F1711_sailerc_103	xlink:light	KGASSAYLENSK-LLKAITYAK-a1-b3::3::xlink:light	His-E6AP:86:x:His-E6AP:860	1	3	0.11682	782585	652288	1	0.840451	FALSE	0.0830598	0	5737	0.0490903	3.33625	814671	679032	679032	2.76976	0	F1711_sailerc_103	3	3	0	1	1	1228.73
0.133997	841	0	1881	0	212552	0	0	5737		0	F1711_sailerc_104	804.787	3	1	1.69678e+06	His-E6AP:His-E6AP	F1711_sailerc_095.11504.11504.3	46.74	KGASSAYLENSK-LLKAITYAK-a1-b3	1238.35	3556_F1711_sailerc_104	xlink:light	KGASSAYLENSK-LLKAITYAK-a1-b3::3::xlink:light	His-E6AP:86:x:His-E6AP:860	1	3	0.483242	569643	474799	1	1.13992	FALSE	-0.578582	0	5737	0.0333741	3.3722	270552	225506	439482	2.12789	0	F1711_sailerc_104	3	3	0	1	1	1237.77
0.133997	841	0	1881	0	212553	0	0.054	17493		1	F1711_sailerc_105	804.786	3	1	1.55619e+06	His-E6AP:His-E6AP	F1711_sailerc_105.12174.12174.3	33.79	KGASSAYLENSK-LLKAITYAK-a1-b3	1221	3556_F1711_sailerc_105	xlink:light	KGASSAYLENSK-LLKAITYAK-a1-b3::3::xlink:light	His-E6AP:86:x:His-E6AP:860	1	3	2.07624	2.25437e+07	1.87903e+07	1	2.44182	FALSE	2.51	0	17493	0.00896006	4.83425	2.34778e+06	1.95688e+06	2.19842e+06	4.68961	1	F1711_sailerc_105	3	3	1	1	1	1223.51
0.133997	841	0	1881	0	212554	0	0	17489		1	F1711_sailerc_106	804.786	3	1	1.42502e+06	His-E6AP:His-E6AP	F1711_sailerc_106.12111.12111.3	42.42	KGASSAYLENSK-LLKAITYAK-a1-b3	1216	3556_F1711_sailerc_106	xlink:light	KGASSAYLENSK-LLKAITYAK-a1-b3::3::xlink:light	His-E6AP:86:x:His-E6AP:860	1	3	2.09947	2.17473e+07	1.81264e+07	1	2.4608	FALSE	1.78	0	17489	0.00896006	4.86324	2.74636e+06	2.2891e+06	2.2891e+06	-3.6611	1	F1711_sailerc_106	3	3	1	1	1	1217.78
-0.152939	840	0	1878	0	212484	0	0	5741		0	F1711_sailerc_026	808.811	3	0	2652020	His-E6AP:His-E6AP	F1711_sailerc_095.11455.11455.3	46.74	KGASSAYLENSK-LLKAITYAK-a1-b3	1242.78	3555_F1711_sailerc_026	xlink:heavy	KGASSAYLENSK-LLKAITYAK-a1-b3::3::xlink:heavy	His-E6AP:86:x:His-E6AP:860	0	3	-	-	-	-	-	-	-	-	-	-	-	-	-	-	-	-	-	-	-	-	-	-	-
-0.152939	840	0	1878	0	212485	0	0	5741		0	F1711_sailerc_027	808.811	3	0	2652020	His-E6AP:His-E6AP	F1711_sailerc_095.11455.11455.3	46.74	KGASSAYLENSK-LLKAITYAK-a1-b3	1227.87	3555_F1711_sailerc_027	xlink:heavy	KGASSAYLENSK-LLKAITYAK-a1-b3::3::xlink:heavy	His-E6AP:86:x:His-E6AP:860	0	3	-	-	-	-	-	-	-	-	-	-	-	-	-	-	-	-	-	-	-	-	-	-	-
-0.152939	840	0	1878	0	212486	0	0	5741		0	F1711_sailerc_028	808.811	3	0	2652020	His-E6AP:His-E6AP	F1711_sailerc_095.11455.11455.3	46.74	KGASSAYLENSK-LLKAITYAK-a1-b3	1220.12	3555_F1711_sailerc_028	xlink:heavy	KGASSAYLENSK-LLKAITYAK-a1-b3::3::xlink:heavy	His-E6AP:86:x:His-E6AP:860	0	3	-	-	-	-	-	-	-	-	-	-	-	-	-	-	-	-	-	-	-	-	-	-	-
-0.152939	840	0	1878	0	212487	0	0	5741		0	F1711_sailerc_029	808.811	3	0	2652020	His-E6AP:His-E6AP	F1711_sailerc_095.11455.11455.3	46.74	KGASSAYLENSK-LLKAITYAK-a1-b3	1217.13	3555_F1711_sailerc_029	xlink:heavy	KGASSAYLENSK-LLKAITYAK-a1-b3::3::xlink:heavy	His-E6AP:86:x:His-E6AP:860	0	3	-	-	-	-	-	-	-	-	-	-	-	-	-	-	-	-	-	-	-	-	-	-	-
-0.152939	840	0	1878	0	212488	0	0	5741		0	F1711_sailerc_030	808.811	3	0	2652020	His-E6AP:His-E6AP	F1711_sailerc_095.11455.11455.3	46.74	KGASSAYLENSK-LLKAITYAK-a1-b3	1215.38	3555_F1711_sailerc_030	xlink:heavy	KGASSAYLENSK-LLKAITYAK-a1-b3::3::xlink:heavy	His-E6AP:86:x:His-E6AP:860	0	3	-	-	-	-	-	-	-	-	-	-	-	-	-	-	-	-	-	-	-	-	-	-	-
-0.152939	840	0	1878	0	212490	0	0	5741		0	F1711_sailerc_031	808.811	3	1	2652020	His-E6AP:His-E6AP	F1711_sailerc_095.11455.11455.3	46.74	KGASSAYLENSK-LLKAITYAK-a1-b3	1211.49	3555_F1711_sailerc_031	xlink:heavy	KGASSAYLENSK-LLKAITYAK-a1-b3::3::xlink:heavy	His-E6AP:86:x:His-E6AP:860	1	3	1.0839	869902	869902	1	1.63082	FALSE	-11.0416	0	5741	0.0161582	4.39818	354532	354532	923102	-9.03511	0	F1711_sailerc_031	3	3	0	1	1	1200.45
-0.152939	840	0	1878	0	212491	0	0	5741		0	F1711_sailerc_032	808.811	3	1	2652020	His-E6AP:His-E6AP	F1711_sailerc_095.11455.11455.3	46.74	KGASSAYLENSK-LLKAITYAK-a1-b3	1205.23	3555_F1711_sailerc_032	xlink:heavy	KGASSAYLENSK-LLKAITYAK-a1-b3::3::xlink:heavy	His-E6AP:86:x:His-E6AP:860	1	3	1.39296	1.55128e+07	1.55128e+07	1	1.88339	FALSE	-13.0722	0	5741	0.0110233	4.29087	1.63184e+06	1.63184e+06	1.63184e+06	-11.0581	0	F1711_sailerc_032	3	3	0	1	1	1192.16
-0.152939	840	0	1878	0	212492	0	0	5741		0	F1711_sailerc_033	808.811	3	1	2652020	His-E6AP:His-E6AP	F1711_sailerc_095.11455.11455.3	46.74	KGASSAYLENSK-LLKAITYAK-a1-b3	1202.11	3555_F1711_sailerc_033	xlink:heavy	KGASSAYLENSK-LLKAITYAK-a1-b3::3::xlink:heavy	His-E6AP:86:x:His-E6AP:860	1	3	1.4261	1.29227e+07	1.29227e+07	1	1.91048	FALSE	-14.8391	0	5741	0.0106502	4.33589	1447073	1447073	1462221	-12.8188	0	F1711_sailerc_033	3	3	0	1	1	1187.27
-0.152939	840	0	1878	0	212493	0	0	5741		0	F1711_sailerc_036	808.811	3	0	2652020	His-E6AP:His-E6AP	F1711_sailerc_095.11455.11455.3	46.74	KGASSAYLENSK-LLKAITYAK-a1-b3	1231.03	3555_F1711_sailerc_036	xlink:heavy	KGASSAYLENSK-LLKAITYAK-a1-b3::3::xlink:heavy	His-E6AP:86:x:His-E6AP:860	0	3	-	-	-	-	-	-	-	-	-	-	-	-	-	-	-	-	-	-	-	-	-	-	-
-0.152939	840	0	1878	0	212494	0	0	5741		0	F1711_sailerc_037	808.811	3	0	2652020	His-E6AP:His-E6AP	F1711_sailerc_095.11455.11455.3	46.74	KGASSAYLENSK-LLKAITYAK-a1-b3	1204.29	3555_F1711_sailerc_037	xlink:heavy	KGASSAYLENSK-LLKAITYAK-a1-b3::3::xlink:heavy	His-E6AP:86:x:His-E6AP:860	0	3	-	-	-	-	-	-	-	-	-	-	-	-	-	-	-	-	-	-	-	-	-	-	-
-0.152939	840	0	1878	0	212495	0	0	5741		0	F1711_sailerc_038	808.811	3	0	2652020	His-E6AP:His-E6AP	F1711_sailerc_095.11455.11455.3	46.74	KGASSAYLENSK-LLKAITYAK-a1-b3	1208.85	3555_F1711_sailerc_038	xlink:heavy	KGASSAYLENSK-LLKAITYAK-a1-b3::3::xlink:heavy	His-E6AP:86:x:His-E6AP:860	0	3	-	-	-	-	-	-	-	-	-	-	-	-	-	-	-	-	-	-	-	-	-	-	-
-0.152939	840	0	1878	0	212496	0	0	5741		0	F1711_sailerc_039	808.811	3	0	2652020	His-E6AP:His-E6AP	F1711_sailerc_095.11455.11455.3	46.74	KGASSAYLENSK-LLKAITYAK-a1-b3	1219.54	3555_F1711_sailerc_039	xlink:heavy	KGASSAYLENSK-LLKAITYAK-a1-b3::3::xlink:heavy	His-E6AP:86:x:His-E6AP:860	0	3	-	-	-	-	-	-	-	-	-	-	-	-	-	-	-	-	-	-	-	-	-	-	-
-0.152939	840	0	1878	0	212497	0	0	5741		0	F1711_sailerc_040	808.811	3	0	2652020	His-E6AP:His-E6AP	F1711_sailerc_095.11455.11455.3	46.74	KGASSAYLENSK-LLKAITYAK-a1-b3	1214.13	3555_F1711_sailerc_040	xlink:heavy	KGASSAYLENSK-LLKAITYAK-a1-b3::3::xlink:heavy	His-E6AP:86:x:His-E6AP:860	0	3	-	-	-	-	-	-	-	-	-	-	-	-	-	-	-	-	-	-	-	-	-	-	-
-0.152939	840	0	1878	0	212498	0	0	5741		0	F1711_sailerc_041	808.811	3	0	2652020	His-E6AP:His-E6AP	F1711_sailerc_095.11455.11455.3	46.74	KGASSAYLENSK-LLKAITYAK-a1-b3	1214.49	3555_F1711_sailerc_041	xlink:heavy	KGASSAYLENSK-LLKAITYAK-a1-b3::3::xlink:heavy	His-E6AP:86:x:His-E6AP:860	0	3	-	-	-	-	-	-	-	-	-	-	-	-	-	-	-	-	-	-	-	-	-	-	-
-0.152939	840	0	1878	0	212499	0	0	5741		0	F1711_sailerc_042	808.811	3	1	2652020	His-E6AP:His-E6AP	F1711_sailerc_095.11455.11455.3	46.74	KGASSAYLENSK-LLKAITYAK-a1-b3	1202.52	3555_F1711_sailerc_042	xlink:heavy	KGASSAYLENSK-LLKAITYAK-a1-b3::3::xlink:heavy	His-E6AP:86:x:His-E6AP:860	1	3	1.74379	9.32774e+06	9.32774e+06	1	2.17012	FALSE	-10.1385	0	5741	0.00896006	4.62971	1.73346e+06	1.73346e+06	1911861	-8.11398	0	F1711_sailerc_042	3	3	0	1	1	1192.38
-0.152939	840	0	1878	0	212502	0	0	5741		0	F1711_sailerc_043	808.811	3	1	2652020	His-E6AP:His-E6AP	F1711_sailerc_095.11455.11455.3	46.74	KGASSAYLENSK-LLKAITYAK-a1-b3	1207.14	3555_F1711_sailerc_043	xlink:heavy	KGASSAYLENSK-LLKAITYAK-a1-b3::3::xlink:heavy	His-E6AP:86:x:His-E6AP:860	1	3	1.53461	1.12866e+07	1.12866e+07	1	1.99916	FALSE	-16.2734	0	5741	0.00964117	4.43755	1.1175e+06	1.1175e+06	1.70907e+06	-14.2522	0	F1711_sailerc_043	3	2	0	1	1	1190.87
0.133997	841	0	1879	0	212503	0	0	5741		0	F1711_sailerc_089	808.811	3	0	2652020	His-E6AP:His-E6AP	F1711_sailerc_095.11455.11455.3	46.74	KGASSAYLENSK-LLKAITYAK-a1-b3	1238.17	3555_F1711_sailerc_089	xlink:heavy	KGASSAYLENSK-LLKAITYAK-a1-b3::3::xlink:heavy	His-E6AP:86:x:His-E6AP:860	0	3	-	-	-	-	-	-	-	-	-	-	-	-	-	-	-	-	-	-	-	-	-	-	-
0.133997	841	0	1879	0	212504	0	0	5741		0	F1711_sailerc_090	808.811	3	0	2652020	His-E6AP:His-E6AP	F1711_sailerc_095.11455.11455.3	46.74	KGASSAYLENSK-LLKAITYAK-a1-b3	1265.44	3555_F1711_sailerc_090	xlink:heavy	KGASSAYLENSK-LLKAITYAK-a1-b3::3::xlink:heavy	His-E6AP:86:x:His-E6AP:860	0	3	-	-	-	-	-	-	-	-	-	-	-	-	-	-	-	-	-	-	-	-	-	-	-
0.133997	841	0	1879	0	212505	0	0	5741		0	F1711_sailerc_091	808.811	3	0	2652020	His-E6AP:His-E6AP	F1711_sailerc_095.11455.11455.3	46.74	KGASSAYLENSK-LLKAITYAK-a1-b3	1228.25	3555_F1711_sailerc_091	xlink:heavy	KGASSAYLENSK-LLKAITYAK-a1-b3::3::xlink:heavy	His-E6AP:86:x:His-E6AP:860	0	3	-	-	-	-	-	-	-	-	-	-	-	-	-	-	-	-	-	-	-	-	-	-	-
0.133997	841	0	1879	0	212506	0	0	5741		0	F1711_sailerc_092	808.811	3	0	2652020	His-E6AP:His-E6AP	F1711_sailerc_095.11455.11455.3	46.74	KGASSAYLENSK-LLKAITYAK-a1-b3	1226.31	3555_F1711_sailerc_092	xlink:heavy	KGASSAYLENSK-LLKAITYAK-a1-b3::3::xlink:heavy	His-E6AP:86:x:His-E6AP:860	0	3	-	-	-	-	-	-	-	-	-	-	-	-	-	-	-	-	-	-	-	-	-	-	-
0.133997	841	0	1879	0	212507	0	0	5741		0	F1711_sailerc_093	808.811	3	1	2652020	His-E6AP:His-E6AP	F1711_sailerc_095.11455.11455.3	46.74	KGASSAYLENSK-LLKAITYAK-a1-b3	1225.5	3555_F1711_sailerc_093	xlink:heavy	KGASSAYLENSK-LLKAITYAK-a1-b3::3::xlink:heavy	His-E6AP:86:x:His-E6AP:860	1	3	0.991214	1.76592e+06	1.4719e+06	1	1.55506	FALSE	-7.58071	0	5741	0.0180849	3.76736	749218	624476	861161	-5.55124	0	F1711_sailerc_093	3	3	0	1	1	1217.92
0.133997	841	0	1879	0	212508	0	0	5741		0	F1711_sailerc_094	808.811	3	1	2652020	His-E6AP:His-E6AP	F1711_sailerc_095.11455.11455.3	46.74	KGASSAYLENSK-LLKAITYAK-a1-b3	1229.61	3555_F1711_sailerc_094	xlink:heavy	KGASSAYLENSK-LLKAITYAK-a1-b3::3::xlink:heavy	His-E6AP:86:x:His-E6AP:860	1	3	0.107873	1.89295e+06	1.57778e+06	1	0.833139	FALSE	-6.30434	0	5741	0.049553	2.90785	457053	380956	433779	-4.27566	0	F1711_sailerc_094	3	3	0	1	1	1223.31
0.133997	841	0	1879	0	212509	0	0	5741		1	F1711_sailerc_095	808.811	3	1	2652020	His-E6AP:His-E6AP	F1711_sailerc_095.11455.11455.3	46.74	KGASSAYLENSK-LLKAITYAK-a1-b3	1214	3555_F1711_sailerc_095	xlink:heavy	KGASSAYLENSK-LLKAITYAK-a1-b3::3::xlink:heavy	His-E6AP:86:x:His-E6AP:860	1	3	1.76482	2.05709e+07	1.71459e+07	1	2.18731	FALSE	-0.49	0	5741	0.00896006	4.74172	1.71701e+06	1.43113e+06	2.55848e+06	0.960385	1	F1711_sailerc_095	3	3	1	1	1	1213.51
0.133997	841	0	1879	0	212510	0	0	5741		0	F1711_sailerc_096	808.811	3	1	2652020	His-E6AP:His-E6AP	F1711_sailerc_095.11455.11455.3	46.74	KGASSAYLENSK-LLKAITYAK-a1-b3	1215.91	3555_F1711_sailerc_096	xlink:heavy	KGASSAYLENSK-LLKAITYAK-a1-b3::3::xlink:heavy	His-E6AP:86:x:His-E6AP:860	1	3	1.54572	2.18005e+07	1.81708e+07	1	2.00825	FALSE	-9.05596	0	5741	0.00957708	4.46108	1.75461e+06	1.46248e+06	2.37498e+06	-7.01017	0	F1711_sailerc_096	3	3	0	1	1	1206.85
0.133997	841	0	1879	0	212511	0	0	5741		0	F1711_sailerc_099	808.811	3	0	2652020	His-E6AP:His-E6AP	F1711_sailerc_095.11455.11455.3	46.74	KGASSAYLENSK-LLKAITYAK-a1-b3	1236.03	3555_F1711_sailerc_099	xlink:heavy	KGASSAYLENSK-LLKAITYAK-a1-b3::3::xlink:heavy	His-E6AP:86:x:His-E6AP:860	0	3	-	-	-	-	-	-	-	-	-	-	-	-	-	-	-	-	-	-	-	-	-	-	-
0.133997	841	0	1879	0	212513	0	0	5741		0	F1711_sailerc_100	808.811	3	0	2652020	His-E6AP:His-E6AP	F1711_sailerc_095.11455.11455.3	46.74	KGASSAYLENSK-LLKAITYAK-a1-b3	1245.2	3555_F1711_sailerc_100	xlink:heavy	KGASSAYLENSK-LLKAITYAK-a1-b3::3::xlink:heavy	His-E6AP:86:x:His-E6AP:860	0	3	-	-	-	-	-	-	-	-	-	-	-	-	-	-	-	-	-	-	-	-	-	-	-
0.133997	841	0	1879	0	212514	0	0	5741		0	F1711_sailerc_101	808.811	3	0	2652020	His-E6AP:His-E6AP	F1711_sailerc_095.11455.11455.3	46.74	KGASSAYLENSK-LLKAITYAK-a1-b3	1230.54	3555_F1711_sailerc_101	xlink:heavy	KGASSAYLENSK-LLKAITYAK-a1-b3::3::xlink:heavy	His-E6AP:86:x:His-E6AP:860	0	3	-	-	-	-	-	-	-	-	-	-	-	-	-	-	-	-	-	-	-	-	-	-	-
0.133997	841	0	1879	0	212515	0	0	5741		0	F1711_sailerc_102	808.811	3	0	2652020	His-E6AP:His-E6AP	F1711_sailerc_095.11455.11455.3	46.74	KGASSAYLENSK-LLKAITYAK-a1-b3	1232.4	3555_F1711_sailerc_102	xlink:heavy	KGASSAYLENSK-LLKAITYAK-a1-b3::3::xlink:heavy	His-E6AP:86:x:His-E6AP:860	0	3	-	-	-	-	-	-	-	-	-	-	-	-	-	-	-	-	-	-	-	-	-	-	-
0.133997	841	0	1879	0	212516	0	0	5741		0	F1711_sailerc_103	808.811	3	1	2652020	His-E6AP:His-E6AP	F1711_sailerc_095.11455.11455.3	46.74	KGASSAYLENSK-LLKAITYAK-a1-b3	1226.67	3555_F1711_sailerc_103	xlink:heavy	KGASSAYLENSK-LLKAITYAK-a1-b3::3::xlink:heavy	His-E6AP:86:x:His-E6AP:860	1	3	1.85788	2.21599e+06	1.84703e+06	1	2.26336	FALSE	-2.45855	0	5741	0.00896006	4.72105	702229	585311	585311	-0.435284	0	F1711_sailerc_103	3	3	0	1	1	1224.21
0.133997	841	0	1879	0	212517	0	0	5741		0	F1711_sailerc_104	808.811	3	1	2652020	His-E6AP:His-E6AP	F1711_sailerc_095.11455.11455.3	46.74	KGASSAYLENSK-LLKAITYAK-a1-b3	1236.36	3555_F1711_sailerc_104	xlink:heavy	KGASSAYLENSK-LLKAITYAK-a1-b3::3::xlink:heavy	His-E6AP:86:x:His-E6AP:860	1	3	1.60956	1.69693e+06	1.4144e+06	1	2.06041	FALSE	-4.97563	0	5741	0.00918647	4.7582	516221	430272	615092	-2.93747	0	F1711_sailerc_104	3	3	0	1	1	1231.38
0.133997	841	0	1879	0	212518	0	0.054	17501		1	F1711_sailerc_105	808.811	3	1	2.21017e+06	His-E6AP:His-E6AP	F1711_sailerc_105.12169.12169.3	33.79	KGASSAYLENSK-LLKAITYAK-a1-b3	1221	3555_F1711_sailerc_105	xlink:heavy	KGASSAYLENSK-LLKAITYAK-a1-b3::3::xlink:heavy	His-E6AP:86:x:His-E6AP:860	1	3	1.85073	2.23805e+07	1.86542e+07	1	2.25751	FALSE	-0.32	0	17501	0.00896006	4.63914	2.14437e+06	1787338	2.13365e+06	3.18951	1	F1711_sailerc_105	3	3	1	1	1	1220.68
0.133997	841	0	1879	0	212519	0	0	17497		1	F1711_sailerc_106	808.81	3	1	1550953	His-E6AP:His-E6AP	F1711_sailerc_106.12088.12088.3	42.42	KGASSAYLENSK-LLKAITYAK-a1-b3	1214	3555_F1711_sailerc_106	xlink:heavy	KGASSAYLENSK-LLKAITYAK-a1-b3::3::xlink:heavy	His-E6AP:86:x:His-E6AP:860	1	3	1.38763	2.0538e+07	1.71185e+07	1	1.87904	FALSE	0.35	0	17497	0.0110704	4.10724	2.21095e+06	1.84283e+06	1.84283e+06	-5.75512	1	F1711_sailerc_106	3	3	1	1	1	1214.35
-0.0697543	465	0	1049	0	162493	0	0.048	11853		0	F1711_sailerc_026	704.393	10	0	12433311	His-E6AP:His-E6AP	F1711_sailerc_095.14682.14682.3	27.18	AITYAKGFGML-EKLKER-a6-b4	1436.72	228_F1711_sailerc_026	xlink:light	AITYAKGFGML-EKLKER-a6-b4::3::xlink:light	His-E6AP:855:x:His-E6AP:866	0	3	-	-	-	-	-	-	-	-	-	-	-	-	-	-	-	-	-	-	-	-	-	-	-
-0.0697543	465	0	1049	0	162494	0	0.048	11853		0	F1711_sailerc_027	704.393	10	0	12433311	His-E6AP:His-E6AP	F1711_sailerc_095.14682.14682.3	27.18	AITYAKGFGML-EKLKER-a6-b4	1427.9	228_F1711_sailerc_027	xlink:light	AITYAKGFGML-EKLKER-a6-b4::3::xlink:light	His-E6AP:855:x:His-E6AP:866	0	3	-	-	-	-	-	-	-	-	-	-	-	-	-	-	-	-	-	-	-	-	-	-	-
-0.0697543	465	0	1049	0	162495	0	0.048	11853		0	F1711_sailerc_028	704.393	10	0	12433311	His-E6AP:His-E6AP	F1711_sailerc_095.14682.14682.3	27.18	AITYAKGFGML-EKLKER-a6-b4	1417.73	228_F1711_sailerc_028	xlink:light	AITYAKGFGML-EKLKER-a6-b4::3::xlink:light	His-E6AP:855:x:His-E6AP:866	0	3	-	-	-	-	-	-	-	-	-	-	-	-	-	-	-	-	-	-	-	-	-	-	-
-0.0697543	465	0	1049	0	162496	0	0.048	11853		0	F1711_sailerc_029	704.393	10	1	12433311	His-E6AP:His-E6AP	F1711_sailerc_095.14682.14682.3	27.18	AITYAKGFGML-EKLKER-a6-b4	1414.55	228_F1711_sailerc_029	xlink:light	AITYAKGFGML-EKLKER-a6-b4::3::xlink:light	His-E6AP:855:x:His-E6AP:866	0	3	-1.50361	155703	155703	1	-0.48387	FALSE	83.0159	0	11853	0.144637	1.14643	154893	154893	154893	82.1529	0	F1711_sailerc_029	10	0	0	1	1	1497.57
-0.0697543	465	0	1049	0	162497	0	0.138	26933		1	F1711_sailerc_030	704.39	10	1	3.84313e+06	His-E6AP:His-E6AP	F1711_sailerc_030.14604.14604.3	23.39	AITYAKGFGML-EKLKER-a6-b4	1422	228_F1711_sailerc_030	xlink:light	AITYAKGFGML-EKLKER-a6-b4::3::xlink:light	His-E6AP:855:x:His-E6AP:866	1	3	1.01037	8.65555e+06	8.65555e+06	2	1.57072	FALSE	10.7	0	26933	0.0176945	4.17677	2.33072e+06	2.33072e+06	4.00834e+06	18.2321	1	F1711_sailerc_030	10	4	1	2	1	1432.7
-0.0697543	465	0	1049	0	162498	0	0.108	26929		1	F1711_sailerc_031	704.391	10	1	1.80581e+06	His-E6AP:His-E6AP	F1711_sailerc_031.14644.14644.3	27.39	AITYAKGFGML-EKLKER-a6-b4	1429	228_F1711_sailerc_031	xlink:light	AITYAKGFGML-EKLKER-a6-b4::3::xlink:light	His-E6AP:855:x:His-E6AP:866	1	3	1.41852	2.18748e+07	2.18748e+07	1	1.90429	FALSE	1.46	0	26929	0.0107027	4.30788	3.49336e+06	3.49336e+06	6.26642e+06	19.0193	1	F1711_sailerc_031	10	3	1	2	1	1430.46
-0.0697543	465	0	1049	0	162499	0	0.105	26921		1	F1711_sailerc_032	704.39	10	1	4.05822e+06	His-E6AP:His-E6AP	F1711_sailerc_032.14229.14229.3	28.08	AITYAKGFGML-EKLKER-a6-b4	1391	228_F1711_sailerc_032	xlink:light	AITYAKGFGML-EKLKER-a6-b4::3::xlink:light	His-E6AP:855:x:His-E6AP:866	1	3	1.97493	1.36403e+08	1.36403e+08	1	2.35902	FALSE	2.37	0	26921	0.00896006	4.66635	16807980	16807980	19894768	-12.5845	1	F1711_sailerc_032	10	7	1	2	1	1393.37
-0.0697543	465	0	1049	0	162502	0	0.108	26925		1	F1711_sailerc_033	704.39	10	1	5.67416e+06	His-E6AP:His-E6AP	F1711_sailerc_033.14191.14191.3	27.7	AITYAKGFGML-EKLKER-a6-b4	1389	228_F1711_sailerc_033	xlink:light	AITYAKGFGML-EKLKER-a6-b4::3::xlink:light	His-E6AP:855:x:His-E6AP:866	1	3	1.71931	1.57363e+08	1.57363e+08	1	2.15012	FALSE	1.64	0	26925	0.00896006	4.4661	14697848	14697848	16508842	-12.8272	1	F1711_sailerc_033	10	7	1	1	1	1390.64
-0.0697543	465	0	1049	0	162503	0	0.048	11853		0	F1711_sailerc_036	704.393	10	0	12433311	His-E6AP:His-E6AP	F1711_sailerc_095.14682.14682.3	27.18	AITYAKGFGML-EKLKER-a6-b4	1428.09	228_F1711_sailerc_036	xlink:light	AITYAKGFGML-EKLKER-a6-b4::3::xlink:light	His-E6AP:855:x:His-E6AP:866	0	3	-	-	-	-	-	-	-	-	-	-	-	-	-	-	-	-	-	-	-	-	-	-	-
-0.0697543	465	0	1049	0	162504	0	0.048	11853		0	F1711_sailerc_037	704.393	10	0	12433311	His-E6AP:His-E6AP	F1711_sailerc_095.14682.14682.3	27.18	AITYAKGFGML-EKLKER-a6-b4	1405.98	228_F1711_sailerc_037	xlink:light	AITYAKGFGML-EKLKER-a6-b4::3::xlink:light	His-E6AP:855:x:His-E6AP:866	0	3	-	-	-	-	-	-	-	-	-	-	-	-	-	-	-	-	-	-	-	-	-	-	-
-0.0697543	465	0	1049	0	162505	0	0.048	11853		0	F1711_sailerc_038	704.393	10	0	12433311	His-E6AP:His-E6AP	F1711_sailerc_095.14682.14682.3	27.18	AITYAKGFGML-EKLKER-a6-b4	1406.24	228_F1711_sailerc_038	xlink:light	AITYAKGFGML-EKLKER-a6-b4::3::xlink:light	His-E6AP:855:x:His-E6AP:866	0	3	-	-	-	-	-	-	-	-	-	-	-	-	-	-	-	-	-	-	-	-	-	-	-
-0.0697543	465	0	1049	0	162506	0	0.048	11853		0	F1711_sailerc_039	704.393	10	1	12433311	His-E6AP:His-E6AP	F1711_sailerc_095.14682.14682.3	27.18	AITYAKGFGML-EKLKER-a6-b4	1418.18	228_F1711_sailerc_039	xlink:light	AITYAKGFGML-EKLKER-a6-b4::3::xlink:light	His-E6AP:855:x:His-E6AP:866	0	3	-1.09005	192269	192269	1	-0.145884	FALSE	114.639	0	11853	0.120256	1.91257	125223	125223	203257	113.77	0	F1711_sailerc_039	10	0	0	1	1	1532.82
-0.0697543	465	0	1049	0	162507	0	0.048	11853		0	F1711_sailerc_040	704.393	10	1	12433311	His-E6AP:His-E6AP	F1711_sailerc_095.14682.14682.3	27.18	AITYAKGFGML-EKLKER-a6-b4	1412.63	228_F1711_sailerc_040	xlink:light	AITYAKGFGML-EKLKER-a6-b4::3::xlink:light	His-E6AP:855:x:His-E6AP:866	1	3	-0.0806249	8.0121e+06	8.0121e+06	1	0.679086	FALSE	19.3454	0	11853	0.0593262	2.63841	3936223	3936223	3936223	18.4777	0	F1711_sailerc_040	10	3	0	1	1	1431.98
-0.0697543	465	0	1049	0	162508	0	0.048	11853		0	F1711_sailerc_041	704.393	10	1	12433311	His-E6AP:His-E6AP	F1711_sailerc_095.14682.14682.3	27.18	AITYAKGFGML-EKLKER-a6-b4	1412.85	228_F1711_sailerc_041	xlink:light	AITYAKGFGML-EKLKER-a6-b4::3::xlink:light	His-E6AP:855:x:His-E6AP:866	1	3	0.899345	1.56648e+07	1.56648e+07	2	1.47998	FALSE	13.2913	0	11853	0.0202951	3.72152	3.91796e+06	3.91796e+06	6.59662e+06	12.4242	0	F1711_sailerc_041	10	6	0	2	1	1426.14
-0.0697543	465	0	1049	0	162509	0	0.146	34409		1	F1711_sailerc_042	704.39	10	1	11485140	His-E6AP:His-E6AP	F1711_sailerc_042.14627.14627.3	25.32	AITYAKGFGML-EKLKER-a6-b4	1393	228_F1711_sailerc_042	xlink:light	AITYAKGFGML-EKLKER-a6-b4::3::xlink:light	His-E6AP:855:x:His-E6AP:866	1	3	1.95678	1.25411e+08	1.25411e+08	1	2.34419	FALSE	2.06	0	34409	0.00896006	4.7293	12882990	12882990	14128960	-9.22897	1	F1711_sailerc_042	10	8	1	2	1	1395.06
-0.0697543	465	0	1049	0	162510	0	0.146	34405		1	F1711_sailerc_043	704.389	10	1	9979602	His-E6AP:His-E6AP	F1711_sailerc_043.14482.14482.3	25.34	AITYAKGFGML-EKLKER-a6-b4	1392	228_F1711_sailerc_043	xlink:light	AITYAKGFGML-EKLKER-a6-b4::3::xlink:light	His-E6AP:855:x:His-E6AP:866	1	3	2.12833	1.1691e+08	1.1691e+08	1	2.48439	FALSE	2.78	0	34405	0.00896006	4.72662	11378242	11378242	13133022	-13.7789	1	F1711_sailerc_043	10	7	1	1	1	1394.78
-0.0647614	466	0	1050	0	162511	0	0.048	11853		0	F1711_sailerc_089	704.393	10	0	12433311	His-E6AP:His-E6AP	F1711_sailerc_095.14682.14682.3	27.18	AITYAKGFGML-EKLKER-a6-b4	1439.33	228_F1711_sailerc_089	xlink:light	AITYAKGFGML-EKLKER-a6-b4::3::xlink:light	His-E6AP:855:x:His-E6AP:866	0	3	-	-	-	-	-	-	-	-	-	-	-	-	-	-	-	-	-	-	-	-	-	-	-
-0.0647614	466	0	1050	0	162513	0	0.048	11853		0	F1711_sailerc_090	704.393	10	1	12433311	His-E6AP:His-E6AP	F1711_sailerc_095.14682.14682.3	27.18	AITYAKGFGML-EKLKER-a6-b4	1461.85	228_F1711_sailerc_090	xlink:light	AITYAKGFGML-EKLKER-a6-b4::3::xlink:light	His-E6AP:855:x:His-E6AP:866	1	3	0.226764	3808.55	3174.44	2	0.930305	FALSE	38.3137	0	11853	0.043858	3.15202	2502.87	2086.15	2274.45	37.4552	0	F1711_sailerc_090	10	1	0	2	1	1500.16
-0.0647614	466	0	1050	0	162514	0	0.048	11853		0	F1711_sailerc_091	704.393	10	0	12433311	His-E6AP:His-E6AP	F1711_sailerc_095.14682.14682.3	27.18	AITYAKGFGML-EKLKER-a6-b4	1430.12	228_F1711_sailerc_091	xlink:light	AITYAKGFGML-EKLKER-a6-b4::3::xlink:light	His-E6AP:855:x:His-E6AP:866	0	3	-	-	-	-	-	-	-	-	-	-	-	-	-	-	-	-	-	-	-	-	-	-	-
-0.0647614	466	0	1050	0	162515	0	0.048	11853		0	F1711_sailerc_092	704.393	10	0	12433311	His-E6AP:His-E6AP	F1711_sailerc_095.14682.14682.3	27.18	AITYAKGFGML-EKLKER-a6-b4	1428.09	228_F1711_sailerc_092	xlink:light	AITYAKGFGML-EKLKER-a6-b4::3::xlink:light	His-E6AP:855:x:His-E6AP:866	0	3	-	-	-	-	-	-	-	-	-	-	-	-	-	-	-	-	-	-	-	-	-	-	-
-0.0647614	466	0	1050	0	162516	0	0.048	11853		0	F1711_sailerc_093	704.393	10	1	12433311	His-E6AP:His-E6AP	F1711_sailerc_095.14682.14682.3	27.18	AITYAKGFGML-EKLKER-a6-b4	1426.92	228_F1711_sailerc_093	xlink:light	AITYAKGFGML-EKLKER-a6-b4::3::xlink:light	His-E6AP:855:x:His-E6AP:866	1	3	0.622302	5.37451e+07	4.47968e+07	1	1.25356	FALSE	27.2661	0	11853	0.0284583	3.48774	7.89387e+06	6579572	6579572	26.3857	0	F1711_sailerc_093	10	2	0	3	1	1454.19
-0.0647614	466	0	1050	0	162517	0	0.048	11853		0	F1711_sailerc_094	704.393	10	1	12433311	His-E6AP:His-E6AP	F1711_sailerc_095.14682.14682.3	27.18	AITYAKGFGML-EKLKER-a6-b4	1430.96	228_F1711_sailerc_094	xlink:light	AITYAKGFGML-EKLKER-a6-b4::3::xlink:light	His-E6AP:855:x:His-E6AP:866	1	3	1.0985	3.44648e+07	2.87266e+07	1	1.64274	FALSE	16.3715	0	11853	0.0157953	3.98048	6.66657e+06	5556612	5556612	15.4914	0	F1711_sailerc_094	10	6	0	2	1	1447.33
-0.0647614	466	0	1050	0	162518	0	0.048	11853		1	F1711_sailerc_095	704.393	10	1	12433311	His-E6AP:His-E6AP	F1711_sailerc_095.14682.14682.3	27.18	AITYAKGFGML-EKLKER-a6-b4	1417	228_F1711_sailerc_095	xlink:light	AITYAKGFGML-EKLKER-a6-b4::3::xlink:light	His-E6AP:855:x:His-E6AP:866	1	3	2.10573	1.35256e+08	1.12737e+08	1	2.46592	FALSE	0.85	0	11853	0.00896006	4.93805	1.47283e+07	12276119	14995113	-0.344619	1	F1711_sailerc_095	10	8	1	1	1	1417.85
-0.0647614	466	0	1050	0	162519	0	0.093	11857		1	F1711_sailerc_096	704.39	10	1	4601710	His-E6AP:His-E6AP	F1711_sailerc_096.14845.14845.3	21.06	AITYAKGFGML-EKLKER-a6-b4	1419	228_F1711_sailerc_096	xlink:light	AITYAKGFGML-EKLKER-a6-b4::3::xlink:light	His-E6AP:855:x:His-E6AP:866	1	3	2.14997	1.14496e+08	9.54326e+07	2	2.50208	FALSE	2.91	0	11857	0.00896006	4.90456	1.4856e+07	12382561	15588376	2.11448	1	F1711_sailerc_096	10	8	1	2	1	1421.91
-0.0647614	466	0	1050	0	162520	0	0.048	11853		0	F1711_sailerc_099	704.393	10	0	12433311	His-E6AP:His-E6AP	F1711_sailerc_095.14682.14682.3	27.18	AITYAKGFGML-EKLKER-a6-b4	1437.68	228_F1711_sailerc_099	xlink:light	AITYAKGFGML-EKLKER-a6-b4::3::xlink:light	His-E6AP:855:x:His-E6AP:866	0	3	-	-	-	-	-	-	-	-	-	-	-	-	-	-	-	-	-	-	-	-	-	-	-
-0.0647614	466	0	1050	0	162521	0	0.048	11853		0	F1711_sailerc_100	704.393	10	0	12433311	His-E6AP:His-E6AP	F1711_sailerc_095.14682.14682.3	27.18	AITYAKGFGML-EKLKER-a6-b4	1444.82	228_F1711_sailerc_100	xlink:light	AITYAKGFGML-EKLKER-a6-b4::3::xlink:light	His-E6AP:855:x:His-E6AP:866	0	3	-	-	-	-	-	-	-	-	-	-	-	-	-	-	-	-	-	-	-	-	-	-	-
-0.0647614	466	0	1050	0	162522	0	0.048	11853		0	F1711_sailerc_101	704.393	10	0	12433311	His-E6AP:His-E6AP	F1711_sailerc_095.14682.14682.3	27.18	AITYAKGFGML-EKLKER-a6-b4	1433.24	228_F1711_sailerc_101	xlink:light	AITYAKGFGML-EKLKER-a6-b4::3::xlink:light	His-E6AP:855:x:His-E6AP:866	0	3	-	-	-	-	-	-	-	-	-	-	-	-	-	-	-	-	-	-	-	-	-	-	-
-0.0647614	466	0	1050	0	162524	0	0.048	11853		0	F1711_sailerc_102	704.393	10	1	12433311	His-E6AP:His-E6AP	F1711_sailerc_095.14682.14682.3	27.18	AITYAKGFGML-EKLKER-a6-b4	1434.7	228_F1711_sailerc_102	xlink:light	AITYAKGFGML-EKLKER-a6-b4::3::xlink:light	His-E6AP:855:x:His-E6AP:866	1	3	-0.00394833	112000	93352.5	1	0.741752	FALSE	27.4675	0	11853	0.055303	2.63436	85651.4	71390.8	88510.6	26.5833	0	F1711_sailerc_102	10	2	0	1	1	1462.17
-0.0647614	466	0	1050	0	162525	0	0.12	17809		1	F1711_sailerc_103	704.394	10	1	2.13683e+06	His-E6AP:His-E6AP	F1711_sailerc_103.15020.15020.3	26.86	AITYAKGFGML-EKLKER-a6-b4	1457	228_F1711_sailerc_103	xlink:light	AITYAKGFGML-EKLKER-a6-b4::3::xlink:light	His-E6AP:855:x:His-E6AP:866	1	3	0.928026	1.37891e+07	1.14933e+07	1	1.50342	FALSE	2.2	0	17809	0.0195914	3.38708	3.58588e+06	2.98884e+06	3079404	30.8867	1	F1711_sailerc_103	10	2	1	2	1	1459.2
-0.0647614	466	0	1050	0	162526	0	0.048	11853		0	F1711_sailerc_104	704.393	10	1	12433311	His-E6AP:His-E6AP	F1711_sailerc_095.14682.14682.3	27.18	AITYAKGFGML-EKLKER-a6-b4	1438.64	228_F1711_sailerc_104	xlink:light	AITYAKGFGML-EKLKER-a6-b4::3::xlink:light	His-E6AP:855:x:His-E6AP:866	1	3	-0.2147	3.58047e+07	2.98434e+07	1	0.569512	FALSE	29.1995	0	11853	0.0667328	2.51235	5.83719e+06	4.86533e+06	5.02497e+06	28.3153	0	F1711_sailerc_104	10	2	0	2	1	1467.84
-0.0647614	466	0	1050	0	162527	0	0.12	17813		1	F1711_sailerc_105	704.393	10	1	6.5305e+06	His-E6AP:His-E6AP	F1711_sailerc_105.15397.15397.3	26.65	AITYAKGFGML-EKLKER-a6-b4	1425	228_F1711_sailerc_105	xlink:light	AITYAKGFGML-EKLKER-a6-b4::3::xlink:light	His-E6AP:855:x:His-E6AP:866	1	3	2.01515	1.37151e+08	1.14316e+08	1	2.39189	FALSE	2.83	0	17813	0.00896006	4.83975	1.70023e+07	14171512	18628374	4.31641	1	F1711_sailerc_105	10	6	1	1	1	1427.83
-0.0647614	466	0	1050	0	162528	0	0.048	11853		0	F1711_sailerc_106	704.393	10	1	12433311	His-E6AP:His-E6AP	F1711_sailerc_095.14682.14682.3	27.18	AITYAKGFGML-EKLKER-a6-b4	1426.23	228_F1711_sailerc_106	xlink:light	AITYAKGFGML-EKLKER-a6-b4::3::xlink:light	His-E6AP:855:x:His-E6AP:866	1	3	2.02555	1.58775e+08	1.32339e+08	1	2.40039	FALSE	4.84869	0	11853	0.00896006	4.82418	1.75115e+07	14595875	14595875	3.95782	0	F1711_sailerc_106	10	6	0	2	1	1431.08
-0.0697543	465	0	1038	0	162103	0	0.146	34417		0	F1711_sailerc_026	708.416	10	0	13824461	His-E6AP:His-E6AP	F1711_sailerc_042.14616.14616.3	25.32	AITYAKGFGML-EKLKER-a6-b4	1426.06	227_F1711_sailerc_026	xlink:heavy	AITYAKGFGML-EKLKER-a6-b4::3::xlink:heavy	His-E6AP:855:x:His-E6AP:866	0	3	-	-	-	-	-	-	-	-	-	-	-	-	-	-	-	-	-	-	-	-	-	-	-
-0.0697543	465	0	1038	0	162104	0	0.146	34417		0	F1711_sailerc_027	708.416	10	0	13824461	His-E6AP:His-E6AP	F1711_sailerc_042.14616.14616.3	25.32	AITYAKGFGML-EKLKER-a6-b4	1416.89	227_F1711_sailerc_027	xlink:heavy	AITYAKGFGML-EKLKER-a6-b4::3::xlink:heavy	His-E6AP:855:x:His-E6AP:866	0	3	-	-	-	-	-	-	-	-	-	-	-	-	-	-	-	-	-	-	-	-	-	-	-
-0.0697543	465	0	1038	0	162105	0	0.146	34417		0	F1711_sailerc_028	708.416	10	0	13824461	His-E6AP:His-E6AP	F1711_sailerc_042.14616.14616.3	25.32	AITYAKGFGML-EKLKER-a6-b4	1406.86	227_F1711_sailerc_028	xlink:heavy	AITYAKGFGML-EKLKER-a6-b4::3::xlink:heavy	His-E6AP:855:x:His-E6AP:866	0	3	-	-	-	-	-	-	-	-	-	-	-	-	-	-	-	-	-	-	-	-	-	-	-
-0.0697543	465	0	1038	0	162106	0	0.146	34417		0	F1711_sailerc_029	708.416	10	0	13824461	His-E6AP:His-E6AP	F1711_sailerc_042.14616.14616.3	25.32	AITYAKGFGML-EKLKER-a6-b4	1403.69	227_F1711_sailerc_029	xlink:heavy	AITYAKGFGML-EKLKER-a6-b4::3::xlink:heavy	His-E6AP:855:x:His-E6AP:866	0	3	-	-	-	-	-	-	-	-	-	-	-	-	-	-	-	-	-	-	-	-	-	-	-
-0.0697543	465	0	1038	0	162107	0	0.138	26949		1	F1711_sailerc_030	708.415	10	1	4318273	His-E6AP:His-E6AP	F1711_sailerc_030.14589.14589.3	23.39	AITYAKGFGML-EKLKER-a6-b4	1421	227_F1711_sailerc_030	xlink:heavy	AITYAKGFGML-EKLKER-a6-b4::3::xlink:heavy	His-E6AP:855:x:His-E6AP:866	1	3	1.50209	1.2644e+06	1.2644e+06	4	1.97259	FALSE	7.9	0	26949	0.00989245	4.283	1.29633e+06	1.29633e+06	1.29633e+06	15.2206	1	F1711_sailerc_030	10	5	1	4	1	1428.9
-0.0697543	465	0	1038	0	162108	0	0.108	26945		1	F1711_sailerc_031	708.415	10	1	3.54941e+06	His-E6AP:His-E6AP	F1711_sailerc_031.14640.14640.3	27.39	AITYAKGFGML-EKLKER-a6-b4	1428	227_F1711_sailerc_031	xlink:heavy	AITYAKGFGML-EKLKER-a6-b4::3::xlink:heavy	His-E6AP:855:x:His-E6AP:866	1	3	1.56878	5.509e+06	5.509e+06	1	2.02709	FALSE	-0.93	0	26945	0.00943612	4.54753	4.21001e+06	4.21001e+06	4910140	16.4212	1	F1711_sailerc_031	10	4	1	1	1	1427.07
-0.0697543	465	0	1038	0	162109	0	0.105	26937		1	F1711_sailerc_032	708.416	10	1	12511101	His-E6AP:His-E6AP	F1711_sailerc_032.14231.14231.3	28.08	AITYAKGFGML-EKLKER-a6-b4	1391	227_F1711_sailerc_032	xlink:heavy	AITYAKGFGML-EKLKER-a6-b4::3::xlink:heavy	His-E6AP:855:x:His-E6AP:866	1	3	1.65559	1.79108e+08	1.79108e+08	1	2.09804	FALSE	0.54	0	26937	0.00900878	4.39933	12863325	12863325	13611256	-13.6198	1	F1711_sailerc_032	10	8	1	1	1	1391.54
-0.0697543	465	0	1038	0	162110	0	0.108	26941		1	F1711_sailerc_033	708.416	10	1	11993188	His-E6AP:His-E6AP	F1711_sailerc_033.14188.14188.3	27.7	AITYAKGFGML-EKLKER-a6-b4	1389	227_F1711_sailerc_033	xlink:heavy	AITYAKGFGML-EKLKER-a6-b4::3::xlink:heavy	His-E6AP:855:x:His-E6AP:866	1	3	1.81508	1.12415e+08	1.12415e+08	1	2.22838	FALSE	1.04	0	26941	0.00896006	4.52517	17329504	17329504	17329504	-12.63	1	F1711_sailerc_033	10	7	1	3	1	1390.04
-0.0697543	465	0	1038	0	162111	0	0.146	34417		0	F1711_sailerc_036	708.416	10	0	13824461	His-E6AP:His-E6AP	F1711_sailerc_042.14616.14616.3	25.32	AITYAKGFGML-EKLKER-a6-b4	1417.25	227_F1711_sailerc_036	xlink:heavy	AITYAKGFGML-EKLKER-a6-b4::3::xlink:heavy	His-E6AP:855:x:His-E6AP:866	0	3	-	-	-	-	-	-	-	-	-	-	-	-	-	-	-	-	-	-	-	-	-	-	-
-0.0697543	465	0	1038	0	162113	0	0.146	34417		0	F1711_sailerc_037	708.416	10	0	13824461	His-E6AP:His-E6AP	F1711_sailerc_042.14616.14616.3	25.32	AITYAKGFGML-EKLKER-a6-b4	1394.89	227_F1711_sailerc_037	xlink:heavy	AITYAKGFGML-EKLKER-a6-b4::3::xlink:heavy	His-E6AP:855:x:His-E6AP:866	0	3	-	-	-	-	-	-	-	-	-	-	-	-	-	-	-	-	-	-	-	-	-	-	-
-0.0697543	465	0	1038	0	162114	0	0.146	34417		0	F1711_sailerc_038	708.416	10	0	13824461	His-E6AP:His-E6AP	F1711_sailerc_042.14616.14616.3	25.32	AITYAKGFGML-EKLKER-a6-b4	1395.38	227_F1711_sailerc_038	xlink:heavy	AITYAKGFGML-EKLKER-a6-b4::3::xlink:heavy	His-E6AP:855:x:His-E6AP:866	0	3	-	-	-	-	-	-	-	-	-	-	-	-	-	-	-	-	-	-	-	-	-	-	-
-0.0697543	465	0	1038	0	162115	0	0.146	34417		0	F1711_sailerc_039	708.416	10	0	13824461	His-E6AP:His-E6AP	F1711_sailerc_042.14616.14616.3	25.32	AITYAKGFGML-EKLKER-a6-b4	1407.25	227_F1711_sailerc_039	xlink:heavy	AITYAKGFGML-EKLKER-a6-b4::3::xlink:heavy	His-E6AP:855:x:His-E6AP:866	0	3	-	-	-	-	-	-	-	-	-	-	-	-	-	-	-	-	-	-	-	-	-	-	-
-0.0697543	465	0	1038	0	162116	0	0.146	34417		0	F1711_sailerc_040	708.416	10	1	13824461	His-E6AP:His-E6AP	F1711_sailerc_042.14616.14616.3	25.32	AITYAKGFGML-EKLKER-a6-b4	1401.71	227_F1711_sailerc_040	xlink:heavy	AITYAKGFGML-EKLKER-a6-b4::3::xlink:heavy	His-E6AP:855:x:His-E6AP:866	1	3	0.414243	1.54425e+07	1.54425e+07	1	1.08352	FALSE	29.1255	0	34417	0.0361801	3.51253	5611859	5611859	5611859	18.1269	0	F1711_sailerc_040	10	4	0	2	1	1430.84
-0.0697543	465	0	1038	0	162117	0	0.146	34417		0	F1711_sailerc_041	708.416	10	1	13824461	His-E6AP:His-E6AP	F1711_sailerc_042.14616.14616.3	25.32	AITYAKGFGML-EKLKER-a6-b4	1401.94	227_F1711_sailerc_041	xlink:heavy	AITYAKGFGML-EKLKER-a6-b4::3::xlink:heavy	His-E6AP:855:x:His-E6AP:866	1	3	1.02582	3.50454e+06	3.50454e+06	1	1.58335	FALSE	22.3237	0	34417	0.0173308	4.27881	3744958	3744958	5.18788e+06	11.3328	0	F1711_sailerc_041	10	5	0	2	1	1424.26
-0.0697543	465	0	1038	0	162118	0	0.146	34417		1	F1711_sailerc_042	708.416	10	1	13824461	His-E6AP:His-E6AP	F1711_sailerc_042.14616.14616.3	25.32	AITYAKGFGML-EKLKER-a6-b4	1392	227_F1711_sailerc_042	xlink:heavy	AITYAKGFGML-EKLKER-a6-b4::3::xlink:heavy	His-E6AP:855:x:His-E6AP:866	1	3	1.79219	1.30318e+08	1.30318e+08	1	2.20968	FALSE	1.29	0	34417	0.00896006	4.70601	16118942	16118942	16582915	-10.1999	1	F1711_sailerc_042	10	8	1	2	1	1393.29
-0.0697543	465	0	1038	0	162119	0	0.146	34413		1	F1711_sailerc_043	708.414	10	1	6.52645e+06	His-E6AP:His-E6AP	F1711_sailerc_043.14460.14460.3	25.34	AITYAKGFGML-EKLKER-a6-b4	1391	227_F1711_sailerc_043	xlink:heavy	AITYAKGFGML-EKLKER-a6-b4::3::xlink:heavy	His-E6AP:855:x:His-E6AP:866	1	3	1.91493	1.14871e+08	1.14871e+08	1	2.30998	FALSE	2.38	0	34413	0.00896006	4.6487	13421068	13421068	22732530	-14.3809	1	F1711_sailerc_043	10	7	1	3	1	1393.38
-0.0647614	466	0	1039	0	162120	0	0.146	34417		0	F1711_sailerc_089	708.416	10	0	13824461	His-E6AP:His-E6AP	F1711_sailerc_042.14616.14616.3	25.32	AITYAKGFGML-EKLKER-a6-b4	1428.26	227_F1711_sailerc_089	xlink:heavy	AITYAKGFGML-EKLKER-a6-b4::3::xlink:heavy	His-E6AP:855:x:His-E6AP:866	0	3	-	-	-	-	-	-	-	-	-	-	-	-	-	-	-	-	-	-	-	-	-	-	-
-0.0647614	466	0	1039	0	162121	0	0.146	34417		0	F1711_sailerc_090	708.416	10	0	13824461	His-E6AP:His-E6AP	F1711_sailerc_042.14616.14616.3	25.32	AITYAKGFGML-EKLKER-a6-b4	1451.04	227_F1711_sailerc_090	xlink:heavy	AITYAKGFGML-EKLKER-a6-b4::3::xlink:heavy	His-E6AP:855:x:His-E6AP:866	0	3	-	-	-	-	-	-	-	-	-	-	-	-	-	-	-	-	-	-	-	-	-	-	-
-0.0647614	466	0	1039	0	162122	0	0.146	34417		0	F1711_sailerc_091	708.416	10	0	13824461	His-E6AP:His-E6AP	F1711_sailerc_042.14616.14616.3	25.32	AITYAKGFGML-EKLKER-a6-b4	1419.02	227_F1711_sailerc_091	xlink:heavy	AITYAKGFGML-EKLKER-a6-b4::3::xlink:heavy	His-E6AP:855:x:His-E6AP:866	0	3	-	-	-	-	-	-	-	-	-	-	-	-	-	-	-	-	-	-	-	-	-	-	-
-0.0647614	466	0	1039	0	162124	0	0.146	34417		0	F1711_sailerc_092	708.416	10	0	13824461	His-E6AP:His-E6AP	F1711_sailerc_042.14616.14616.3	25.32	AITYAKGFGML-EKLKER-a6-b4	1416.99	227_F1711_sailerc_092	xlink:heavy	AITYAKGFGML-EKLKER-a6-b4::3::xlink:heavy	His-E6AP:855:x:His-E6AP:866	0	3	-	-	-	-	-	-	-	-	-	-	-	-	-	-	-	-	-	-	-	-	-	-	-
-0.0647614	466	0	1039	0	162125	0	0.146	34417		0	F1711_sailerc_093	708.416	10	1	13824461	His-E6AP:His-E6AP	F1711_sailerc_042.14616.14616.3	25.32	AITYAKGFGML-EKLKER-a6-b4	1415.84	227_F1711_sailerc_093	xlink:heavy	AITYAKGFGML-EKLKER-a6-b4::3::xlink:heavy	His-E6AP:855:x:His-E6AP:866	1	3	0.546817	3.67264e+07	3.06116e+07	1	1.19187	FALSE	36.727	0	34417	0.0311723	3.8675	5.93423e+06	4946205	7.82606e+06	25.5664	0	F1711_sailerc_093	10	3	0	3	1	1452.57
-0.0647614	466	0	1039	0	162126	0	0.146	34417		0	F1711_sailerc_094	708.416	10	1	13824461	His-E6AP:His-E6AP	F1711_sailerc_042.14616.14616.3	25.32	AITYAKGFGML-EKLKER-a6-b4	1419.88	227_F1711_sailerc_094	xlink:heavy	AITYAKGFGML-EKLKER-a6-b4::3::xlink:heavy	His-E6AP:855:x:His-E6AP:866	1	3	0.712975	2.42296e+07	2.01955e+07	2	1.32767	FALSE	25.948	0	34417	0.0256349	4.10736	5.44864e+06	4.54146e+06	7307694	14.7918	0	F1711_sailerc_094	10	6	0	3	1	1445.83
-0.0647614	466	0	1039	0	162127	0	0.048	11861		1	F1711_sailerc_095	708.416	10	1	5.90483e+06	His-E6AP:His-E6AP	F1711_sailerc_095.14658.14658.3	27.18	AITYAKGFGML-EKLKER-a6-b4	1415	227_F1711_sailerc_095	xlink:heavy	AITYAKGFGML-EKLKER-a6-b4::3::xlink:heavy	His-E6AP:855:x:His-E6AP:866	1	3	1.75806	1.48676e+08	1.23922e+08	1	2.18178	FALSE	1.27	0	11861	0.00896006	4.75	2.05862e+07	17158654	17158654	-1.1192	1	F1711_sailerc_095	10	9	1	4	1	1416.27
-0.0647614	466	0	1039	0	162128	0	0.093	11865		1	F1711_sailerc_096	708.416	10	1	9218617	His-E6AP:His-E6AP	F1711_sailerc_096.14843.14843.3	21.06	AITYAKGFGML-EKLKER-a6-b4	1419	227_F1711_sailerc_096	xlink:heavy	AITYAKGFGML-EKLKER-a6-b4::3::xlink:heavy	His-E6AP:855:x:His-E6AP:866	1	3	2.12785	1.28133e+08	1.06799e+08	1	2.484	FALSE	1.66	0	11865	0.00896006	4.905	1.80852e+07	15074106	15074106	1.67168	1	F1711_sailerc_096	10	8	1	3	1	1420.66
-0.0647614	466	0	1039	0	162129	0	0.146	34417		0	F1711_sailerc_099	708.416	10	0	13824461	His-E6AP:His-E6AP	F1711_sailerc_042.14616.14616.3	25.32	AITYAKGFGML-EKLKER-a6-b4	1426.59	227_F1711_sailerc_099	xlink:heavy	AITYAKGFGML-EKLKER-a6-b4::3::xlink:heavy	His-E6AP:855:x:His-E6AP:866	0	3	-	-	-	-	-	-	-	-	-	-	-	-	-	-	-	-	-	-	-	-	-	-	-
-0.0647614	466	0	1039	0	162130	0	0.146	34417		0	F1711_sailerc_100	708.416	10	0	13824461	His-E6AP:His-E6AP	F1711_sailerc_042.14616.14616.3	25.32	AITYAKGFGML-EKLKER-a6-b4	1433.84	227_F1711_sailerc_100	xlink:heavy	AITYAKGFGML-EKLKER-a6-b4::3::xlink:heavy	His-E6AP:855:x:His-E6AP:866	0	3	-	-	-	-	-	-	-	-	-	-	-	-	-	-	-	-	-	-	-	-	-	-	-
-0.0647614	466	0	1039	0	162131	0	0.146	34417		0	F1711_sailerc_101	708.416	10	0	13824461	His-E6AP:His-E6AP	F1711_sailerc_042.14616.14616.3	25.32	AITYAKGFGML-EKLKER-a6-b4	1422.09	227_F1711_sailerc_101	xlink:heavy	AITYAKGFGML-EKLKER-a6-b4::3::xlink:heavy	His-E6AP:855:x:His-E6AP:866	0	3	-	-	-	-	-	-	-	-	-	-	-	-	-	-	-	-	-	-	-	-	-	-	-
-0.0647614	466	0	1039	0	162132	0	0.146	34417		0	F1711_sailerc_102	708.416	10	1	13824461	His-E6AP:His-E6AP	F1711_sailerc_042.14616.14616.3	25.32	AITYAKGFGML-EKLKER-a6-b4	1423.57	227_F1711_sailerc_102	xlink:heavy	AITYAKGFGML-EKLKER-a6-b4::3::xlink:heavy	His-E6AP:855:x:His-E6AP:866	0	3	-1.83938	153613	128037	1	-0.758282	FALSE	33.8766	0	34417	0.1618	1.77227	82418.3	68696	200600	22.6675	0	F1711_sailerc_102	10	3	0	1	1	1457.45
-0.0647614	466	0	1039	0	162133	0	0.12	17817		1	F1711_sailerc_103	708.415	10	1	1.32748e+06	His-E6AP:His-E6AP	F1711_sailerc_103.15002.15002.3	26.86	AITYAKGFGML-EKLKER-a6-b4	1455	227_F1711_sailerc_103	xlink:heavy	AITYAKGFGML-EKLKER-a6-b4::3::xlink:heavy	His-E6AP:855:x:His-E6AP:866	1	3	1.06405	1.4484e+07	1.20725e+07	1	1.61459	FALSE	-0.21	0	17817	0.0165135	4.0696	4.75287e+06	3.96154e+06	3.96154e+06	27.2754	1	F1711_sailerc_103	10	2	1	2	1	1454.79
-0.0647614	466	0	1039	0	162135	0	0.146	34417		0	F1711_sailerc_104	708.416	10	1	13824461	His-E6AP:His-E6AP	F1711_sailerc_042.14616.14616.3	25.32	AITYAKGFGML-EKLKER-a6-b4	1427.51	227_F1711_sailerc_104	xlink:heavy	AITYAKGFGML-EKLKER-a6-b4::3::xlink:heavy	His-E6AP:855:x:His-E6AP:866	1	3	0.164753	2.20788e+07	1.84027e+07	1	0.879625	FALSE	38.2377	0	34417	0.0466406	3.18491	5.7706e+06	4.80982e+06	4.80982e+06	27.0295	0	F1711_sailerc_104	10	2	0	1	1	1465.75
-0.0647614	466	0	1039	0	162136	0	0.12	17821		1	F1711_sailerc_105	708.417	10	1	8166988	His-E6AP:His-E6AP	F1711_sailerc_105.15390.15390.3	26.65	AITYAKGFGML-EKLKER-a6-b4	1425	227_F1711_sailerc_105	xlink:heavy	AITYAKGFGML-EKLKER-a6-b4::3::xlink:heavy	His-E6AP:855:x:His-E6AP:866	1	3	2.03893	1.19401e+08	9.95208e+07	1	2.41133	FALSE	1.2	0	17821	0.00896006	4.84711	1.52026e+07	12671458	14697086	3.49379	1	F1711_sailerc_105	10	6	1	2	1	1426.2
-0.0647614	466	0	1039	0	162137	0	0.146	34417		0	F1711_sailerc_106	708.416	10	1	13824461	His-E6AP:His-E6AP	F1711_sailerc_042.14616.14616.3	25.32	AITYAKGFGML-EKLKER-a6-b4	1415.02	227_F1711_sailerc_106	xlink:heavy	AITYAKGFGML-EKLKER-a6-b4::3::xlink:heavy	His-E6AP:855:x:His-E6AP:866	1	3	1.5035	1.59861e+08	1.33245e+08	1	1.97374	FALSE	15.1807	0	34417	0.00988416	4.54123	1.77208e+07	14770326	14897337	3.88806	0	F1711_sailerc_106	10	6	0	2	1	1430.2
-0.130857	899	0	2065	0	22832	0	0.056	27821		1	F1711_sailerc_026	490.802	20	1	28899.9	His-E6AP:His-E6AP	F1711_sailerc_026.02795.02795.4	36.6	LLKAITYAK-EKLKER-a3-b4	1027	4392_F1711_sailerc_026	xlink:light	LLKAITYAK-EKLKER-a3-b4::4::xlink:light	His-E6AP:855:x:His-E6AP:860	1	4	1.89059	3.08624e+06	3.08624e+06	6	2.29009	FALSE	7.01	0	27821	0.00896006	4.69136	127842	127842	145284	-10.1052	1	F1711_sailerc_026	20	20	1	6	1	1034.01
-0.130857	899	0	2065	0	22833	0	0.064	27841		1	F1711_sailerc_027	490.801	20	1	36372.4	His-E6AP:His-E6AP	F1711_sailerc_027.02769.02769.4	31.87	LLKAITYAK-EKLKER-a3-b4	1022	4392_F1711_sailerc_027	xlink:light	LLKAITYAK-EKLKER-a3-b4::4::xlink:light	His-E6AP:855:x:His-E6AP:860	1	4	2.05123	2.27409e+06	2.27409e+06	1	2.42138	FALSE	4.55	0	27841	0.00896006	4.84925	103243	103243	124293	3.71069	1	F1711_sailerc_027	20	20	1	1	1	1026.55
-0.130857	899	0	2065	0	22834	0	0.034	11597		0	F1711_sailerc_028	490.802	20	1	90002864	His-E6AP:His-E6AP	F1711_sailerc_095.08539.08539.4	35.01	LLKAITYAK-EKLKER-a3-b4	1028.36	4392_F1711_sailerc_028	xlink:light	LLKAITYAK-EKLKER-a3-b4::4::xlink:light	His-E6AP:855:x:His-E6AP:860	1	4	0.69044	407001	407001	1	1.30925	FALSE	-9.44633	0	11597	0.0263543	4.3435	73315	73315	250379	1.03684	0	F1711_sailerc_028	20	19	0	1	1	1018.91
-0.130857	899	0	2065	0	22835	0	0.085	27845		1	F1711_sailerc_029	490.802	20	1	222809	His-E6AP:His-E6AP	F1711_sailerc_029.07142.07142.4	30.21	LLKAITYAK-EKLKER-a3-b4	1018	4392_F1711_sailerc_029	xlink:light	LLKAITYAK-EKLKER-a3-b4::4::xlink:light	His-E6AP:855:x:His-E6AP:860	1	4	1.74819	1.05336e+06	1.05336e+06	1	2.17372	FALSE	1.02	0	27845	0.00896006	4.63643	172257	172257	259924	4.14126	1	F1711_sailerc_029	20	20	1	1	1	1019.02
-0.130857	899	0	2065	0	22836	0	0.056	27833		1	F1711_sailerc_030	490.801	20	1	4.22453e+06	His-E6AP:His-E6AP	F1711_sailerc_030.08542.08542.4	33.86	LLKAITYAK-EKLKER-a3-b4	1008	4392_F1711_sailerc_030	xlink:light	LLKAITYAK-EKLKER-a3-b4::4::xlink:light	His-E6AP:855:x:His-E6AP:860	1	4	2.02648	1.27519e+09	1.27519e+09	1	2.40115	FALSE	6.23	0	27833	0.00896006	4.85251	69955032	69955032	79361432	1.85988	1	F1711_sailerc_030	20	20	1	1	1	1014.23
-0.130857	899	0	2065	0	22838	0	0.056	27825		1	F1711_sailerc_031	490.802	20	1	1.8987e+06	His-E6AP:His-E6AP	F1711_sailerc_031.08403.08403.4	36.11	LLKAITYAK-EKLKER-a3-b4	1002	4392_F1711_sailerc_031	xlink:light	LLKAITYAK-EKLKER-a3-b4::4::xlink:light	His-E6AP:855:x:His-E6AP:860	1	4	2.0287	1.32145e+09	1.32145e+09	1	2.40297	FALSE	8.18	0	27825	0.00896006	4.82813	70996920	70996920	75059640	2.59516	1	F1711_sailerc_031	20	20	1	2	1	1010.18
-0.130857	899	0	2065	0	22839	0	0.034	11597		0	F1711_sailerc_032	490.802	20	1	90002864	His-E6AP:His-E6AP	F1711_sailerc_095.08539.08539.4	35.01	LLKAITYAK-EKLKER-a3-b4	1011.25	4392_F1711_sailerc_032	xlink:light	LLKAITYAK-EKLKER-a3-b4::4::xlink:light	His-E6AP:855:x:His-E6AP:860	1	4	1.78973	7.50015e+09	7.50015e+09	4	2.20767	FALSE	-14.906	0	11597	0.00896006	4.69217	374017696	374017696	406044736	-4.30176	0	F1711_sailerc_032	20	20	0	5	1	996.343
-0.130857	899	0	2065	0	22840	0	0.056	27829		1	F1711_sailerc_033	490.802	20	1	20521714	His-E6AP:His-E6AP	F1711_sailerc_033.08555.08555.4	35.43	LLKAITYAK-EKLKER-a3-b4	998	4392_F1711_sailerc_033	xlink:light	LLKAITYAK-EKLKER-a3-b4::4::xlink:light	His-E6AP:855:x:His-E6AP:860	1	4	1.96276	7.43096e+09	7.43096e+09	2	2.34907	FALSE	7.34	0	27829	0.00896006	4.7263	361804736	361804736	380908256	8.55181	1	F1711_sailerc_033	20	20	1	5	1	1005.34
-0.130857	899	0	2065	0	22841	0	0.034	11597		0	F1711_sailerc_036	490.802	20	1	90002864	His-E6AP:His-E6AP	F1711_sailerc_095.08539.08539.4	35.01	LLKAITYAK-EKLKER-a3-b4	1039.79	4392_F1711_sailerc_036	xlink:light	LLKAITYAK-EKLKER-a3-b4::4::xlink:light	His-E6AP:855:x:His-E6AP:860	1	4	1.75098	4.0497e+06	4.0497e+06	5	2.17599	FALSE	-13.4948	0	11597	0.00896006	4.71586	199257	199257	219787	-3.04067	0	F1711_sailerc_036	20	20	0	5	1	1026.3
-0.130857	899	0	2065	0	22842	0	0.034	11597		0	F1711_sailerc_037	490.802	20	1	90002864	His-E6AP:His-E6AP	F1711_sailerc_095.08539.08539.4	35.01	LLKAITYAK-EKLKER-a3-b4	1008.55	4392_F1711_sailerc_037	xlink:light	LLKAITYAK-EKLKER-a3-b4::4::xlink:light	His-E6AP:855:x:His-E6AP:860	1	4	1.54274	2.85543e+06	2.85543e+06	3	2.00581	FALSE	17.0784	0	11597	0.00958981	4.27911	132659	132659	148072	27.7784	0	F1711_sailerc_037	20	10	0	3	1	1025.63
-0.130857	899	0	2065	0	22843	0	0.034	11597		0	F1711_sailerc_038	490.802	20	1	90002864	His-E6AP:His-E6AP	F1711_sailerc_095.08539.08539.4	35.01	LLKAITYAK-EKLKER-a3-b4	1017.28	4392_F1711_sailerc_038	xlink:light	LLKAITYAK-EKLKER-a3-b4::4::xlink:light	His-E6AP:855:x:His-E6AP:860	1	4	1.769	5.68074e+06	5.68074e+06	1	2.19072	FALSE	-7.52173	0	11597	0.00896006	4.75273	537870	537870	537870	2.95025	0	F1711_sailerc_038	20	20	0	1	1	1009.76
-0.130857	899	0	2065	0	22844	0	0.071	36705		1	F1711_sailerc_039	490.802	20	1	104919	His-E6AP:His-E6AP	F1711_sailerc_039.07203.07203.4	32.26	LLKAITYAK-EKLKER-a3-b4	1004	4392_F1711_sailerc_039	xlink:light	LLKAITYAK-EKLKER-a3-b4::4::xlink:light	His-E6AP:855:x:His-E6AP:860	1	4	2.1557	4.31295e+06	4.31295e+06	1	2.50676	FALSE	1.31	0	36705	0.00896006	4.78804	529399	529399	546616	-10.7855	1	F1711_sailerc_039	20	19	1	1	1	1005.31
-0.130857	899	0	2065	0	22845	0	0.09	36709		1	F1711_sailerc_040	490.801	20	1	1.23513e+06	His-E6AP:His-E6AP	F1711_sailerc_040.08459.08459.4	31.68	LLKAITYAK-EKLKER-a3-b4	1008	4392_F1711_sailerc_040	xlink:light	LLKAITYAK-EKLKER-a3-b4::4::xlink:light	His-E6AP:855:x:His-E6AP:860	1	4	1.9861	1.18642e+09	1.18642e+09	1	2.36815	FALSE	8.78	0	36709	0.00896006	4.76358	58371412	58371412	65206536	5.89101	1	F1711_sailerc_040	20	20	1	2	1	1016.78
-0.130857	899	0	2065	0	22846	0	0.09	36725		1	F1711_sailerc_041	490.801	20	1	1.35956e+06	His-E6AP:His-E6AP	F1711_sailerc_041.08357.08357.4	30.53	LLKAITYAK-EKLKER-a3-b4	1005	4392_F1711_sailerc_041	xlink:light	LLKAITYAK-EKLKER-a3-b4::4::xlink:light	His-E6AP:855:x:His-E6AP:860	1	4	2.01389	1.254e+09	1.254e+09	1	2.39086	FALSE	7.79	0	36725	0.00896006	4.84602	59706440	59706440	64788464	1.46139	1	F1711_sailerc_041	20	20	1	1	1	1012.79
-0.130857	899	0	2065	0	22847	0	0.071	36701		1	F1711_sailerc_042	490.802	20	1	1.89524e+06	His-E6AP:His-E6AP	F1711_sailerc_042.08726.08726.4	32.64	LLKAITYAK-EKLKER-a3-b4	995	4392_F1711_sailerc_042	xlink:light	LLKAITYAK-EKLKER-a3-b4::4::xlink:light	His-E6AP:855:x:His-E6AP:860	1	4	1.96757	8.05333e+09	8.05333e+09	2	2.353	FALSE	9.23	0	36701	0.00896006	4.73203	357671104	357671104	384882048	7.4407	1	F1711_sailerc_042	20	20	1	3	1	1004.23
-0.130857	899	0	2065	0	22849	0	0.09	36713		1	F1711_sailerc_043	490.801	20	1	62624420	His-E6AP:His-E6AP	F1711_sailerc_043.08827.08827.4	31.1	LLKAITYAK-EKLKER-a3-b4	1013	4392_F1711_sailerc_043	xlink:light	LLKAITYAK-EKLKER-a3-b4::4::xlink:light	His-E6AP:855:x:His-E6AP:860	1	4	2.01816	8.15016e+09	8.15016e+09	2	2.39435	FALSE	-6.44	0	36713	0.00896006	4.80614	324731776	324731776	335425056	4.71117	1	F1711_sailerc_043	20	20	1	5	1	1006.56
-0.128807	900	0	2066	0	22850	0	0.019	11589		1	F1711_sailerc_089	490.802	20	1	69281.4	His-E6AP:His-E6AP	F1711_sailerc_089.02910.02910.4	37.86	LLKAITYAK-EKLKER-a3-b4	1029	4392_F1711_sailerc_089	xlink:light	LLKAITYAK-EKLKER-a3-b4::4::xlink:light	His-E6AP:855:x:His-E6AP:860	1	4	2.07981	6.34237e+06	5.28639e+06	4	2.44473	FALSE	4.76	0	11589	0.00896006	4.88604	223272	186098	194119	1.51813	1	F1711_sailerc_089	20	20	1	4	1	1033.76
-0.128807	900	0	2066	0	22851	0	0.034	11597		0	F1711_sailerc_090	490.802	20	1	90002864	His-E6AP:His-E6AP	F1711_sailerc_095.08539.08539.4	35.01	LLKAITYAK-EKLKER-a3-b4	1074.83	4392_F1711_sailerc_090	xlink:light	LLKAITYAK-EKLKER-a3-b4::4::xlink:light	His-E6AP:855:x:His-E6AP:860	1	4	0.777022	3.06634e+06	2.55581e+06	6	1.38001	FALSE	-41.5425	0	11597	0.0237186	3.75922	92171.5	76825.3	82148.3	-31.1229	0	F1711_sailerc_090	20	7	0	6	1	1033.29
-0.128807	900	0	2066	0	22852	0	0.048	11621		1	F1711_sailerc_091	490.802	20	1	192053	His-E6AP:His-E6AP	F1711_sailerc_091.07234.07234.4	27.26	LLKAITYAK-EKLKER-a3-b4	1019	4392_F1711_sailerc_091	xlink:light	LLKAITYAK-EKLKER-a3-b4::4::xlink:light	His-E6AP:855:x:His-E6AP:860	1	4	1.94684	1.05031e+07	8.75435e+06	1	2.33607	FALSE	4.42	0	11621	0.00896006	4.85203	833861	695027	864363	1.83745	1	F1711_sailerc_091	20	20	1	1	1	1023.42
-0.128807	900	0	2066	0	22853	0	0.034	11597		0	F1711_sailerc_092	490.802	20	1	90002864	His-E6AP:His-E6AP	F1711_sailerc_095.08539.08539.4	35.01	LLKAITYAK-EKLKER-a3-b4	1030.5	4392_F1711_sailerc_092	xlink:light	LLKAITYAK-EKLKER-a3-b4::4::xlink:light	His-E6AP:855:x:His-E6AP:860	1	4	1.96866	1.27001e+07	1.05856e+07	1	2.3539	FALSE	-4.93298	0	11597	0.00896006	4.77834	866494	722226	741193	5.77119	0	F1711_sailerc_092	20	19	0	1	1	1025.57
-0.128807	900	0	2066	0	22854	0	0.034	11601		1	F1711_sailerc_093	490.802	20	1	3.04215e+06	His-E6AP:His-E6AP	F1711_sailerc_093.08507.08507.4	34.07	LLKAITYAK-EKLKER-a3-b4	1019	4392_F1711_sailerc_093	xlink:light	LLKAITYAK-EKLKER-a3-b4::4::xlink:light	His-E6AP:855:x:His-E6AP:860	1	4	1.94442	1.80064e+09	1.50084e+09	2	2.33409	FALSE	8.34	0	11601	0.00896006	4.72225	8.39493e+07	69972112	71051784	8.05554	1	F1711_sailerc_093	20	20	1	4	1	1027.34
-0.128807	900	0	2066	0	22855	0	0.034	11605		1	F1711_sailerc_094	490.803	20	1	3.49827e+06	His-E6AP:His-E6AP	F1711_sailerc_094.08623.08623.4	34.06	LLKAITYAK-EKLKER-a3-b4	1026	4392_F1711_sailerc_094	xlink:light	LLKAITYAK-EKLKER-a3-b4::4::xlink:light	His-E6AP:855:x:His-E6AP:860	1	4	2.00381	1.81675e+09	1.51427e+09	1	2.38262	FALSE	7.2	0	11605	0.00896006	4.72196	9.80337e+07	81711488	83294080	9.75294	1	F1711_sailerc_094	20	19	1	2	1	1033.2
-0.128807	900	0	2066	0	22856	0	0.034	11597		1	F1711_sailerc_095	490.802	20	1	90002864	His-E6AP:His-E6AP	F1711_sailerc_095.08539.08539.4	35.01	LLKAITYAK-EKLKER-a3-b4	1017	4392_F1711_sailerc_095	xlink:light	LLKAITYAK-EKLKER-a3-b4::4::xlink:light	His-E6AP:855:x:His-E6AP:860	1	4	2.05569	8.49977e+09	7.08459e+09	4	2.42502	FALSE	-5.52	0	11597	0.00896006	4.836	3.80539e+08	317180544	323088832	3.88236	1	F1711_sailerc_095	20	20	1	6	1	1011.48
-0.128807	900	0	2066	0	22857	0	0.034	11609		1	F1711_sailerc_096	490.803	20	1	313444064	His-E6AP:His-E6AP	F1711_sailerc_096.08762.08762.4	32.86	LLKAITYAK-EKLKER-a3-b4	1019	4392_F1711_sailerc_096	xlink:light	LLKAITYAK-EKLKER-a3-b4::4::xlink:light	His-E6AP:855:x:His-E6AP:860	1	4	2.12763	9.04407e+09	7.53827e+09	2	2.48381	FALSE	-2.27	0	11609	0.00896006	4.80822	3.64074e+08	303457248	313399232	8.62947	1	F1711_sailerc_096	20	20	1	5	1	1016.73
-0.128807	900	0	2066	0	22858	0	0.034	11597		0	F1711_sailerc_099	490.802	20	1	90002864	His-E6AP:His-E6AP	F1711_sailerc_095.08539.08539.4	35.01	LLKAITYAK-EKLKER-a3-b4	1040.35	4392_F1711_sailerc_099	xlink:light	LLKAITYAK-EKLKER-a3-b4::4::xlink:light	His-E6AP:855:x:His-E6AP:860	1	4	1.98146	4.49928e+06	3.75017e+06	5	2.36436	FALSE	6.91291	0	11597	0.00896006	4.60536	200703	167287	212885	17.6103	0	F1711_sailerc_099	20	18	0	5	1	1047.26
-0.128807	900	0	2066	0	22860	0	0.034	11597		0	F1711_sailerc_100	490.802	20	1	90002864	His-E6AP:His-E6AP	F1711_sailerc_095.08539.08539.4	35.01	LLKAITYAK-EKLKER-a3-b4	1051.48	4392_F1711_sailerc_100	xlink:light	LLKAITYAK-EKLKER-a3-b4::4::xlink:light	His-E6AP:855:x:His-E6AP:860	1	4	1.92366	3.45123e+06	2.87662e+06	3	2.31712	FALSE	-6.75058	0	11597	0.00896006	4.78908	154632	128886	134931	3.83932	0	F1711_sailerc_100	20	20	0	3	1	1044.73
-0.128807	900	0	2066	0	22861	0	0.069	13325		1	F1711_sailerc_101	490.802	20	1	122834	His-E6AP:His-E6AP	F1711_sailerc_101.06707.06707.4	32.15	LLKAITYAK-EKLKER-a3-b4	1029	4392_F1711_sailerc_101	xlink:light	LLKAITYAK-EKLKER-a3-b4::4::xlink:light	His-E6AP:855:x:His-E6AP:860	1	4	1.78057	6.27908e+06	5.23364e+06	1	2.20017	FALSE	5.38	0	13325	0.00896006	4.65405	391024	325920	474969	11.3232	1	F1711_sailerc_101	20	19	1	1	1	1034.38
-0.128807	900	0	2066	0	22862	0	0.043	13309		1	F1711_sailerc_102	490.802	20	1	127930	His-E6AP:His-E6AP	F1711_sailerc_102.06651.06651.4	35	LLKAITYAK-EKLKER-a3-b4	1026	4392_F1711_sailerc_102	xlink:light	LLKAITYAK-EKLKER-a3-b4::4::xlink:light	His-E6AP:855:x:His-E6AP:860	1	4	2.16801	5.71371e+06	4.7624e+06	1	2.51682	FALSE	3.09	0	13309	0.00896006	4.88538	411190	342729	428867	3.7821	1	F1711_sailerc_102	20	20	1	2	1	1029.09
-0.128807	900	0	2066	0	22863	0	0.026	13297		1	F1711_sailerc_103	490.802	20	1	1.56641e+06	His-E6AP:His-E6AP	F1711_sailerc_103.08390.08390.4	39.37	LLKAITYAK-EKLKER-a3-b4	1026	4392_F1711_sailerc_103	xlink:light	LLKAITYAK-EKLKER-a3-b4::4::xlink:light	His-E6AP:855:x:His-E6AP:860	1	4	1.93615	1.69031e+09	1.40888e+09	1	2.32733	FALSE	8.97	0	13297	0.00896006	4.63113	8.16752e+07	68076624	73836912	13.8941	1	F1711_sailerc_103	20	19	1	2	1	1034.97
-0.128807	900	0	2066	0	22864	0	0.054	13317		1	F1711_sailerc_104	490.802	20	1	1.96918e+06	His-E6AP:His-E6AP	F1711_sailerc_104.08529.08529.4	34.28	LLKAITYAK-EKLKER-a3-b4	1027	4392_F1711_sailerc_104	xlink:light	LLKAITYAK-EKLKER-a3-b4::4::xlink:light	His-E6AP:855:x:His-E6AP:860	1	4	2.07905	1.68559e+09	1.40495e+09	1	2.44411	FALSE	6.05	0	13317	0.00896006	4.8394	8.81348e+07	73460736	80109920	3.80862	1	F1711_sailerc_104	20	20	1	2	1	1033.05
-0.128807	900	0	2066	0	22865	0	0.043	13301		1	F1711_sailerc_105	490.803	20	1	5424605	His-E6AP:His-E6AP	F1711_sailerc_105.08984.08984.4	37.32	LLKAITYAK-EKLKER-a3-b4	1008	4392_F1711_sailerc_105	xlink:light	LLKAITYAK-EKLKER-a3-b4::4::xlink:light	His-E6AP:855:x:His-E6AP:860	1	4	1.86979	8.75268e+09	7.29539e+09	3	2.2731	FALSE	10.64	0	13301	0.00896006	4.70472	4.5146e+08	376293568	389098208	6.96365	1	F1711_sailerc_105	20	20	1	5	1	1018.64
-0.128807	900	0	2066	0	22866	0	0.034	11597		0	F1711_sailerc_106	490.802	20	1	90002864	His-E6AP:His-E6AP	F1711_sailerc_095.08539.08539.4	35.01	LLKAITYAK-EKLKER-a3-b4	1024.64	4392_F1711_sailerc_106	xlink:light	LLKAITYAK-EKLKER-a3-b4::4::xlink:light	His-E6AP:855:x:His-E6AP:860	1	4	2.14365	9.0471e+09	7.54079e+09	3	2.49691	FALSE	-2.15949	0	11597	0.00896006	4.81479	3.43553e+08	286353088	316795776	8.65255	0	F1711_sailerc_106	20	20	0	5	1	1022.48
-0.130857	899	0	2063	0	22797	0	0.056	27861		1	F1711_sailerc_026	493.82	20	1	25150.9	His-E6AP:His-E6AP	F1711_sailerc_026.02778.02778.4	36.6	LLKAITYAK-EKLKER-a3-b4	1023	4391_F1711_sailerc_026	xlink:heavy	LLKAITYAK-EKLKER-a3-b4::4::xlink:heavy	His-E6AP:855:x:His-E6AP:860	1	4	1.76757	2.58504e+06	2.58504e+06	5	2.18955	FALSE	6.96	0	27861	0.00896006	4.64777	128962	128962	128962	-9.16849	1	F1711_sailerc_026	20	20	1	5	1	1029.96
-0.130857	899	0	2063	0	22798	0	0.064	27881		1	F1711_sailerc_027	493.82	20	1	43643.1	His-E6AP:His-E6AP	F1711_sailerc_027.02760.02760.4	31.87	LLKAITYAK-EKLKER-a3-b4	1018	4391_F1711_sailerc_027	xlink:heavy	LLKAITYAK-EKLKER-a3-b4::4::xlink:heavy	His-E6AP:855:x:His-E6AP:860	1	4	1.8457	1.89847e+06	1.89847e+06	2	2.25341	FALSE	5.33	0	27881	0.00896006	4.73664	100554	100554	101297	5.63406	1	F1711_sailerc_027	20	20	1	2	1	1023.33
-0.130857	899	0	2063	0	22799	0	0.056	27869		0	F1711_sailerc_028	493.82	20	1	49007812	His-E6AP:His-E6AP	F1711_sailerc_033.08516.08516.4	35.43	LLKAITYAK-EKLKER-a3-b4	1017.84	4391_F1711_sailerc_028	xlink:heavy	LLKAITYAK-EKLKER-a3-b4::4::xlink:heavy	His-E6AP:855:x:His-E6AP:860	1	4	1.76297	42478.7	42478.7	1	2.18579	FALSE	-5.78794	0	27869	0.00896006	4.73166	28277.4	28277.4	37797.2	-0.742947	0	F1711_sailerc_028	20	20	0	2	1	1012.05
-0.130857	899	0	2063	0	22800	0	0.085	27885		1	F1711_sailerc_029	493.82	20	1	83044.6	His-E6AP:His-E6AP	F1711_sailerc_029.07107.07107.4	30.21	LLKAITYAK-EKLKER-a3-b4	1014	4391_F1711_sailerc_029	xlink:heavy	LLKAITYAK-EKLKER-a3-b4::4::xlink:heavy	His-E6AP:855:x:His-E6AP:860	1	4	2.1223	710172	710172	1	2.47946	FALSE	-0.45	0	27885	0.00896006	4.9013	208004	208004	208004	3.74805	1	F1711_sailerc_029	20	19	1	1	1	1013.55
-0.130857	899	0	2063	0	22801	0	0.056	27873		1	F1711_sailerc_030	493.82	20	1	2.99114e+06	His-E6AP:His-E6AP	F1711_sailerc_030.08485.08485.4	33.86	LLKAITYAK-EKLKER-a3-b4	1004	4391_F1711_sailerc_030	xlink:heavy	LLKAITYAK-EKLKER-a3-b4::4::xlink:heavy	His-E6AP:855:x:His-E6AP:860	1	4	1.87687	1.11894e+09	1.11894e+09	1	2.27888	FALSE	6.79	0	27873	0.00896006	4.77436	69600280	69600280	69957360	3.51775	1	F1711_sailerc_030	20	20	1	2	1	1010.79
-0.130857	899	0	2063	0	22802	0	0.056	27865		1	F1711_sailerc_031	493.82	20	1	1695516	His-E6AP:His-E6AP	F1711_sailerc_031.08339.08339.4	36.11	LLKAITYAK-EKLKER-a3-b4	998	4391_F1711_sailerc_031	xlink:heavy	LLKAITYAK-EKLKER-a3-b4::4::xlink:heavy	His-E6AP:855:x:His-E6AP:860	1	4	1.85798	1.16884e+09	1.16884e+09	1	2.26344	FALSE	7.24	0	27865	0.00896006	4.77716	65347484	65347484	69681240	2.77532	1	F1711_sailerc_031	20	20	1	3	1	1005.24
-0.130857	899	0	2063	0	22803	0	0.056	27869		0	F1711_sailerc_032	493.82	20	1	49007812	His-E6AP:His-E6AP	F1711_sailerc_033.08516.08516.4	35.43	LLKAITYAK-EKLKER-a3-b4	1000.61	4391_F1711_sailerc_032	xlink:heavy	LLKAITYAK-EKLKER-a3-b4::4::xlink:heavy	His-E6AP:855:x:His-E6AP:860	1	4	1.71881	7.08666e+09	7.08666e+09	2	2.1497	FALSE	-10.0791	0	27869	0.00896006	4.67667	473502080	473502080	473502080	-4.97587	0	F1711_sailerc_032	20	20	0	4	1	990.53
-0.130857	899	0	2063	0	22805	0	0.056	27869		1	F1711_sailerc_033	493.82	20	1	49007812	His-E6AP:His-E6AP	F1711_sailerc_033.08516.08516.4	35.43	LLKAITYAK-EKLKER-a3-b4	995	4391_F1711_sailerc_033	xlink:heavy	LLKAITYAK-EKLKER-a3-b4::4::xlink:heavy	His-E6AP:855:x:His-E6AP:860	1	4	1.89831	6.93697e+09	6.93697e+09	2	2.2964	FALSE	4.626	0	27869	0.00896006	4.72119	493165920	493165920	498851584	7.99339	1	F1711_sailerc_033	20	19	1	4	1	999.626
-0.130857	899	0	2063	0	22806	0	0.056	27869		0	F1711_sailerc_036	493.82	20	1	49007812	His-E6AP:His-E6AP	F1711_sailerc_033.08516.08516.4	35.43	LLKAITYAK-EKLKER-a3-b4	1029.31	4391_F1711_sailerc_036	xlink:heavy	LLKAITYAK-EKLKER-a3-b4::4::xlink:heavy	His-E6AP:855:x:His-E6AP:860	1	4	1.89202	3.43376e+06	3.43376e+06	5	2.29126	FALSE	-6.76554	0	27869	0.00896006	4.80331	171600	171600	171600	-1.73452	0	F1711_sailerc_036	20	20	0	6	1	1022.54
-0.130857	899	0	2063	0	22807	0	0.056	27869		0	F1711_sailerc_037	493.82	20	1	49007812	His-E6AP:His-E6AP	F1711_sailerc_033.08516.08516.4	35.43	LLKAITYAK-EKLKER-a3-b4	997.816	4391_F1711_sailerc_037	xlink:heavy	LLKAITYAK-EKLKER-a3-b4::4::xlink:heavy	His-E6AP:855:x:His-E6AP:860	1	4	1.14187	2.5548e+06	2.5548e+06	2	1.67819	FALSE	22.9244	0	27869	0.0148956	4.08977	113927	113927	113927	28.0738	0	F1711_sailerc_037	20	8	0	2	1	1020.74
-0.130857	899	0	2063	0	22808	0	0.056	27869		0	F1711_sailerc_038	493.82	20	1	49007812	His-E6AP:His-E6AP	F1711_sailerc_033.08516.08516.4	35.43	LLKAITYAK-EKLKER-a3-b4	1006.77	4391_F1711_sailerc_038	xlink:heavy	LLKAITYAK-EKLKER-a3-b4::4::xlink:heavy	His-E6AP:855:x:His-E6AP:860	1	4	1.87999	3.63395e+06	3.63395e+06	1	2.28143	FALSE	-1.09457	0	27869	0.00896006	4.78081	350368	350368	438125	3.94504	0	F1711_sailerc_038	20	20	0	1	1	1005.68
-0.130857	899	0	2063	0	22809	0	0.071	36749		1	F1711_sailerc_039	493.821	20	1	114897	His-E6AP:His-E6AP	F1711_sailerc_039.07189.07189.4	32.26	LLKAITYAK-EKLKER-a3-b4	1003	4391_F1711_sailerc_039	xlink:heavy	LLKAITYAK-EKLKER-a3-b4::4::xlink:heavy	His-E6AP:855:x:His-E6AP:860	1	4	1.91902	4.07584e+06	4.07584e+06	1	2.31333	FALSE	0.54	0	36749	0.00896006	4.78841	536986	536986	536986	-7.44845	1	F1711_sailerc_039	20	20	1	1	1	1003.54
-0.130857	899	0	2063	0	22810	0	0.09	36753		1	F1711_sailerc_040	493.82	20	1	1771269	His-E6AP:His-E6AP	F1711_sailerc_040.08386.08386.4	31.68	LLKAITYAK-EKLKER-a3-b4	1004	4391_F1711_sailerc_040	xlink:heavy	LLKAITYAK-EKLKER-a3-b4::4::xlink:heavy	His-E6AP:855:x:His-E6AP:860	1	4	1.86408	1.04045e+09	1.04045e+09	1	2.26843	FALSE	7.17	0	36753	0.00896006	4.74303	57594944	57594944	61179584	5.38464	1	F1711_sailerc_040	20	20	1	2	1	1011.17
-0.130857	899	0	2063	0	22811	0	0.09	36769		1	F1711_sailerc_041	493.82	20	1	1.88274e+06	His-E6AP:His-E6AP	F1711_sailerc_041.08294.08294.4	30.53	LLKAITYAK-EKLKER-a3-b4	1001	4391_F1711_sailerc_041	xlink:heavy	LLKAITYAK-EKLKER-a3-b4::4::xlink:heavy	His-E6AP:855:x:His-E6AP:860	1	4	1.86812	1.10014e+09	1.10014e+09	1	2.27173	FALSE	6.35	0	36769	0.00896006	4.80691	61521132	61521132	65130500	1.12173	1	F1711_sailerc_041	20	20	1	2	1	1007.35
-0.130857	899	0	2063	0	22812	0	0.071	36745		1	F1711_sailerc_042	493.82	20	1	6646943	His-E6AP:His-E6AP	F1711_sailerc_042.08696.08696.4	32.64	LLKAITYAK-EKLKER-a3-b4	993	4391_F1711_sailerc_042	xlink:heavy	LLKAITYAK-EKLKER-a3-b4::4::xlink:heavy	His-E6AP:855:x:His-E6AP:860	1	4	1.85423	7.2651e+09	7.2651e+09	2	2.26038	FALSE	5.525	0	36745	0.00896006	4.71924	504187264	504187264	506878336	6.90163	1	F1711_sailerc_042	20	20	1	3	1	998.525
-0.130857	899	0	2063	0	22813	0	0.09	36757		1	F1711_sailerc_043	493.82	20	1	3880269	His-E6AP:His-E6AP	F1711_sailerc_043.08573.08573.4	31.1	LLKAITYAK-EKLKER-a3-b4	993	4391_F1711_sailerc_043	xlink:heavy	LLKAITYAK-EKLKER-a3-b4::4::xlink:heavy	His-E6AP:855:x:His-E6AP:860	1	4	1.83667	7.32082e+09	7.32082e+09	1	2.24603	FALSE	6.953	0	36757	0.00896006	4.75984	520193344	520193344	520193344	3.41261	1	F1711_sailerc_043	20	20	1	3	1	999.953
-0.128807	900	0	2064	0	22814	0	0.019	11629		1	F1711_sailerc_089	493.821	20	1	55789.5	His-E6AP:His-E6AP	F1711_sailerc_089.02889.02889.4	37.86	LLKAITYAK-EKLKER-a3-b4	1023	4391_F1711_sailerc_089	xlink:heavy	LLKAITYAK-EKLKER-a3-b4::4::xlink:heavy	His-E6AP:855:x:His-E6AP:860	1	4	1.95965	5.5569e+06	4.6317e+06	4	2.34653	FALSE	6.86	0	11629	0.00896006	4.82153	196330	163642	165773	2.79003	1	F1711_sailerc_089	20	20	1	4	1	1029.86
-0.128807	900	0	2064	0	22816	0	0.056	27869		0	F1711_sailerc_090	493.82	20	1	49007812	His-E6AP:His-E6AP	F1711_sailerc_033.08516.08516.4	35.43	LLKAITYAK-EKLKER-a3-b4	1064.38	4391_F1711_sailerc_090	xlink:heavy	LLKAITYAK-EKLKER-a3-b4::4::xlink:heavy	His-E6AP:855:x:His-E6AP:860	1	4	0.798994	2.50005e+06	2.08381e+06	6	1.39797	FALSE	-38.8479	0	27869	0.0231625	3.80928	81821.9	68198.9	68198.9	-33.8335	0	F1711_sailerc_090	20	2	0	7	1	1025.53
-0.128807	900	0	2064	0	22817	0	0.048	11661		1	F1711_sailerc_091	493.821	20	1	315286	His-E6AP:His-E6AP	F1711_sailerc_091.07197.07197.4	27.26	LLKAITYAK-EKLKER-a3-b4	1015	4391_F1711_sailerc_091	xlink:heavy	LLKAITYAK-EKLKER-a3-b4::4::xlink:heavy	His-E6AP:855:x:His-E6AP:860	1	4	1.97467	8.85837e+06	7.38349e+06	1	2.35881	FALSE	3.23	0	11661	0.00896006	4.87016	797990	665128	665128	1.83758	1	F1711_sailerc_091	20	20	1	1	1	1018.23
-0.128807	900	0	2064	0	22818	0	0.056	27869		0	F1711_sailerc_092	493.82	20	1	49007812	His-E6AP:His-E6AP	F1711_sailerc_033.08516.08516.4	35.43	LLKAITYAK-EKLKER-a3-b4	1019.76	4391_F1711_sailerc_092	xlink:heavy	LLKAITYAK-EKLKER-a3-b4::4::xlink:heavy	His-E6AP:855:x:His-E6AP:860	1	4	1.70248	9.68769e+06	8.07473e+06	1	2.13635	FALSE	2.75715	0	27869	0.00896006	4.63177	1.15586e+06	963414	963414	7.9085	0	F1711_sailerc_092	20	19	0	1	1	1022.52
-0.128807	900	0	2064	0	22819	0	0.034	11641		1	F1711_sailerc_093	493.822	20	1	1.49215e+06	His-E6AP:His-E6AP	F1711_sailerc_093.08439.08439.4	34.07	LLKAITYAK-EKLKER-a3-b4	1015	4391_F1711_sailerc_093	xlink:heavy	LLKAITYAK-EKLKER-a3-b4::4::xlink:heavy	His-E6AP:855:x:His-E6AP:860	1	4	1.8376	1.57901e+09	1.31611e+09	1	2.24679	FALSE	6.9	0	11641	0.00896006	4.69583	9.73225e+07	81118688	84548032	7.79417	1	F1711_sailerc_093	20	20	1	5	1	1021.9
-0.128807	900	0	2064	0	22820	0	0.034	11645		1	F1711_sailerc_094	493.821	20	1	2.54139e+06	His-E6AP:His-E6AP	F1711_sailerc_094.08564.08564.4	34.06	LLKAITYAK-EKLKER-a3-b4	1022	4391_F1711_sailerc_094	xlink:heavy	LLKAITYAK-EKLKER-a3-b4::4::xlink:heavy	His-E6AP:855:x:His-E6AP:860	1	4	1.84147	1.60066e+09	1.33416e+09	1	2.24995	FALSE	6.51	0	11645	0.00896006	4.65871	1.08706e+08	90607176	90607176	10.2399	1	F1711_sailerc_094	20	19	1	2	1	1028.51
-0.128807	900	0	2064	0	22821	0	0.034	11637		1	F1711_sailerc_095	493.821	20	1	13196910	His-E6AP:His-E6AP	F1711_sailerc_095.08268.08268.4	35.01	LLKAITYAK-EKLKER-a3-b4	1000	4391_F1711_sailerc_095	xlink:heavy	LLKAITYAK-EKLKER-a3-b4::4::xlink:heavy	His-E6AP:855:x:His-E6AP:860	1	4	1.90826	7.70852e+09	6.42509e+09	1	2.30453	FALSE	5.08	0	11637	0.00896006	4.80098	5.02009e+08	418426592	436236128	2.68955	1	F1711_sailerc_095	20	20	1	3	1	1005.08
-0.128807	900	0	2064	0	22822	0	0.034	11649		1	F1711_sailerc_096	493.821	20	1	8.11405e+06	His-E6AP:His-E6AP	F1711_sailerc_096.08541.08541.4	32.86	LLKAITYAK-EKLKER-a3-b4	1004	4391_F1711_sailerc_096	xlink:heavy	LLKAITYAK-EKLKER-a3-b4::4::xlink:heavy	His-E6AP:855:x:His-E6AP:860	1	4	1.88852	8.13082e+09	6.77707e+09	2	2.2884	FALSE	5.14	0	11649	0.00896006	4.73759	4.92239e+08	410283584	410283584	6.34671	1	F1711_sailerc_096	20	20	1	4	1	1009.14
-0.128807	900	0	2064	0	22823	0	0.056	27869		0	F1711_sailerc_099	493.82	20	1	49007812	His-E6AP:His-E6AP	F1711_sailerc_033.08516.08516.4	35.43	LLKAITYAK-EKLKER-a3-b4	1029.61	4391_F1711_sailerc_099	xlink:heavy	LLKAITYAK-EKLKER-a3-b4::4::xlink:heavy	His-E6AP:855:x:His-E6AP:860	1	4	1.64988	10105.8	8423.2	1	2.09337	FALSE	-8.14373	0	27869	0.00901346	4.68777	10445.8	8706.63	8706.63	-2.99563	0	F1711_sailerc_099	20	20	0	3	1	1021.47
-0.128807	900	0	2064	0	22824	0	0.056	27869		0	F1711_sailerc_100	493.82	20	1	49007812	His-E6AP:His-E6AP	F1711_sailerc_033.08516.08516.4	35.43	LLKAITYAK-EKLKER-a3-b4	1040.86	4391_F1711_sailerc_100	xlink:heavy	LLKAITYAK-EKLKER-a3-b4::4::xlink:heavy	His-E6AP:855:x:His-E6AP:860	1	4	2.10518	3.07924e+06	2.56656e+06	3	2.46547	FALSE	0.744904	0	27869	0.00896006	4.84718	179239	149396	149396	5.84126	0	F1711_sailerc_100	20	20	0	3	1	1041.6
-0.128807	900	0	2064	0	22825	0	0.069	13369		1	F1711_sailerc_101	493.821	20	1	248699	His-E6AP:His-E6AP	F1711_sailerc_101.06671.06671.4	32.15	LLKAITYAK-EKLKER-a3-b4	1026	4391_F1711_sailerc_101	xlink:heavy	LLKAITYAK-EKLKER-a3-b4::4::xlink:heavy	His-E6AP:855:x:His-E6AP:860	1	4	1.78801	5.40584e+06	4.50579e+06	1	2.20626	FALSE	2.15	0	13369	0.00896006	4.68881	532198	443590	443590	10.2762	1	F1711_sailerc_101	20	19	1	1	1	1028.15
-0.128807	900	0	2064	0	22827	0	0.043	13353		1	F1711_sailerc_102	493.821	20	1	193794	His-E6AP:His-E6AP	F1711_sailerc_102.06588.06588.4	35	LLKAITYAK-EKLKER-a3-b4	1021	4391_F1711_sailerc_102	xlink:heavy	LLKAITYAK-EKLKER-a3-b4::4::xlink:heavy	His-E6AP:855:x:His-E6AP:860	1	4	1.86564	5.29373e+06	4.41235e+06	1	2.2697	FALSE	2.37	0	13353	0.00896006	4.82288	467549	389704	389704	3.26321	1	F1711_sailerc_102	20	20	1	1	1	1023.37
-0.128807	900	0	2064	0	22828	0	0.026	13341		1	F1711_sailerc_103	493.821	20	1	2.80006e+06	His-E6AP:His-E6AP	F1711_sailerc_103.08336.08336.4	39.37	LLKAITYAK-EKLKER-a3-b4	1023	4391_F1711_sailerc_103	xlink:heavy	LLKAITYAK-EKLKER-a3-b4::4::xlink:heavy	His-E6AP:855:x:His-E6AP:860	1	4	1.88764	1.54164e+09	1.28496e+09	1	2.28769	FALSE	5.54	0	13341	0.00896006	4.64972	8.53804e+07	71164888	72204248	12.6063	1	F1711_sailerc_103	20	19	1	4	1	1028.54
-0.128807	900	0	2064	0	22829	0	0.054	13361		1	F1711_sailerc_104	493.821	20	1	826322	His-E6AP:His-E6AP	F1711_sailerc_104.08454.08454.4	34.28	LLKAITYAK-EKLKER-a3-b4	1022	4391_F1711_sailerc_104	xlink:heavy	LLKAITYAK-EKLKER-a3-b4::4::xlink:heavy	His-E6AP:855:x:His-E6AP:860	1	4	1.81733	1.49439e+09	1.24558e+09	2	2.23022	FALSE	7.09	0	13361	0.00896006	4.72185	1.03767e+08	86490016	86490016	5.04965	1	F1711_sailerc_104	20	20	1	7	1	1029.09
-0.128807	900	0	2064	0	22830	0	0.043	13345		1	F1711_sailerc_105	493.821	20	1	11694003	His-E6AP:His-E6AP	F1711_sailerc_105.08941.08941.4	37.32	LLKAITYAK-EKLKER-a3-b4	1005	4391_F1711_sailerc_105	xlink:heavy	LLKAITYAK-EKLKER-a3-b4::4::xlink:heavy	His-E6AP:855:x:His-E6AP:860	1	4	1.88331	8.12374e+09	6.77117e+09	2	2.28414	FALSE	5.8	0	13345	0.00896006	4.7667	5.09208e+08	424427424	424427424	4.34476	1	F1711_sailerc_105	20	20	1	4	1	1010.8
-0.128807	900	0	2064	0	22831	0	0.056	27869		0	F1711_sailerc_106	493.82	20	1	49007812	His-E6AP:His-E6AP	F1711_sailerc_033.08516.08516.4	35.43	LLKAITYAK-EKLKER-a3-b4	1013.79	4391_F1711_sailerc_106	xlink:heavy	LLKAITYAK-EKLKER-a3-b4::4::xlink:heavy	His-E6AP:855:x:His-E6AP:860	1	4	1.99505	8.54968e+09	7.12619e+09	2	2.37546	FALSE	1.36888	0	27869	0.00896006	4.78987	5.10517e+08	425517856	425517856	6.57214	0	F1711_sailerc_106	20	20	0	4	1	1015.16
-0.148046	897	0	2061	0	22761	0	0.102	27853		1	F1711_sailerc_026	654.068	20	1	32660	His-E6AP:His-E6AP	F1711_sailerc_026.02804.02804.3	28.31	LLKAITYAK-EKLKER-a3-b4	1030	4390_F1711_sailerc_026	xlink:light	LLKAITYAK-EKLKER-a3-b4::3::xlink:light	His-E6AP:855:x:His-E6AP:860	1	3	1.99881	1.8543e+06	1.8543e+06	1	2.37854	FALSE	5.7	0	27853	0.00896006	4.76794	87877.8	87877.8	92598.1	-7.20709	1	F1711_sailerc_026	20	17	1	1	1	1035.7
-0.148046	897	0	2061	0	22762	0	0.043	13313		0	F1711_sailerc_027	654.068	20	1	124164872	His-E6AP:His-E6AP	F1711_sailerc_105.09176.09176.3	34.94	LLKAITYAK-EKLKER-a3-b4	1032.33	4390_F1711_sailerc_027	xlink:light	LLKAITYAK-EKLKER-a3-b4::3::xlink:light	His-E6AP:855:x:His-E6AP:860	1	3	1.91456	1.28927e+06	1.28927e+06	2	2.30968	FALSE	-6.76309	0	13313	0.00896006	4.78015	65876	65876	77083.5	3.66633	0	F1711_sailerc_027	20	18	0	2	1	1025.57
-0.148046	897	0	2061	0	22763	0	0.043	13313		0	F1711_sailerc_028	654.068	20	1	124164872	His-E6AP:His-E6AP	F1711_sailerc_105.09176.09176.3	34.94	LLKAITYAK-EKLKER-a3-b4	1026.95	4390_F1711_sailerc_028	xlink:light	LLKAITYAK-EKLKER-a3-b4::3::xlink:light	His-E6AP:855:x:His-E6AP:860	1	3	1.38323	631537	631537	1	1.87545	FALSE	-7.1352	0	13313	0.0111055	4.43104	160322	160322	195524	3.16827	0	F1711_sailerc_028	20	18	0	1	1	1019.81
-0.148046	897	0	2061	0	22764	0	0.043	13313		0	F1711_sailerc_029	654.068	20	1	124164872	His-E6AP:His-E6AP	F1711_sailerc_105.09176.09176.3	34.94	LLKAITYAK-EKLKER-a3-b4	1024.13	4390_F1711_sailerc_029	xlink:light	LLKAITYAK-EKLKER-a3-b4::3::xlink:light	His-E6AP:855:x:His-E6AP:860	1	3	0.875914	204819	204819	1	1.46083	FALSE	-7.70278	0	13313	0.021003	4.33809	283312	283312	283312	2.59102	0	F1711_sailerc_029	20	18	0	1	1	1016.43
-0.148046	897	0	2061	0	22765	0	0.105	27857		1	F1711_sailerc_030	654.067	20	1	1.88278e+06	His-E6AP:His-E6AP	F1711_sailerc_030.08543.08543.3	27.95	LLKAITYAK-EKLKER-a3-b4	1008	4390_F1711_sailerc_030	xlink:light	LLKAITYAK-EKLKER-a3-b4::3::xlink:light	His-E6AP:855:x:His-E6AP:860	1	3	2.09887	8.96351e+08	8.96351e+08	1	2.46031	FALSE	5.76	0	27857	0.00896006	4.86414	48185084	48185084	51856796	2.62548	1	F1711_sailerc_030	20	19	1	1	1	1013.76
-0.148046	897	0	2061	0	22766	0	0.085	27849		1	F1711_sailerc_031	654.067	20	1	2.28507e+06	His-E6AP:His-E6AP	F1711_sailerc_031.08410.08410.3	30.17	LLKAITYAK-EKLKER-a3-b4	1003	4390_F1711_sailerc_031	xlink:light	LLKAITYAK-EKLKER-a3-b4::3::xlink:light	His-E6AP:855:x:His-E6AP:860	1	3	2.00162	9.62189e+08	9.62189e+08	1	2.38083	FALSE	7.18	0	27849	0.00896006	4.81251	51083216	51083216	51083216	3.83602	1	F1711_sailerc_031	20	19	1	1	1	1010.18
-0.148046	897	0	2061	0	22767	0	0.056	27837		1	F1711_sailerc_032	654.065	20	1	2.92986e+06	His-E6AP:His-E6AP	F1711_sailerc_032.08448.08448.3	33.81	LLKAITYAK-EKLKER-a3-b4	988	4390_F1711_sailerc_032	xlink:light	LLKAITYAK-EKLKER-a3-b4::3::xlink:light	His-E6AP:855:x:His-E6AP:860	1	3	1.95391	4.54984e+09	4.54984e+09	2	2.34184	FALSE	8.719	0	27837	0.00896006	4.80537	223597136	223597136	234892256	-2.60441	1	F1711_sailerc_032	20	18	1	2	1	996.719
-0.148046	897	0	2061	0	22768	0	0.043	13313		0	F1711_sailerc_033	654.068	20	1	124164872	His-E6AP:His-E6AP	F1711_sailerc_105.09176.09176.3	34.94	LLKAITYAK-EKLKER-a3-b4	1006.09	4390_F1711_sailerc_033	xlink:light	LLKAITYAK-EKLKER-a3-b4::3::xlink:light	His-E6AP:855:x:His-E6AP:860	1	3	2.2146	4.75386e+09	4.75386e+09	1	2.5549	FALSE	-0.295463	0	13313	0.00896006	4.82179	233791136	233791136	240656288	10.1597	0	F1711_sailerc_033	20	19	0	2	1	1005.79
-0.148046	897	0	2061	0	22769	0	0.152	36733		1	F1711_sailerc_036	654.068	20	1	50568.7	His-E6AP:His-E6AP	F1711_sailerc_036.02801.02801.3	22.98	LLKAITYAK-EKLKER-a3-b4	1023	4390_F1711_sailerc_036	xlink:light	LLKAITYAK-EKLKER-a3-b4::3::xlink:light	His-E6AP:855:x:His-E6AP:860	1	3	2.09588	2.44795e+06	2.44795e+06	2	2.45787	FALSE	3.72	0	36733	0.00896006	4.8997	132749	132749	132749	-1.19377	1	F1711_sailerc_036	20	18	1	2	1	1026.72
-0.148046	897	0	2061	0	22771	0	0.09	36717		1	F1711_sailerc_037	654.067	20	1	42804.8	His-E6AP:His-E6AP	F1711_sailerc_037.02791.02791.3	30.87	LLKAITYAK-EKLKER-a3-b4	1022	4390_F1711_sailerc_037	xlink:light	LLKAITYAK-EKLKER-a3-b4::3::xlink:light	His-E6AP:855:x:His-E6AP:860	1	3	1.85577	1.71645e+06	1.71645e+06	1	2.26164	FALSE	5.45	0	36717	0.00896006	4.29587	77195.7	77195.7	86439.3	31.1167	1	F1711_sailerc_037	20	5	1	1	1	1027.45
-0.148046	897	0	2061	0	22772	0	0.043	13313		0	F1711_sailerc_038	654.068	20	1	124164872	His-E6AP:His-E6AP	F1711_sailerc_105.09176.09176.3	34.94	LLKAITYAK-EKLKER-a3-b4	1015.87	4390_F1711_sailerc_038	xlink:light	LLKAITYAK-EKLKER-a3-b4::3::xlink:light	His-E6AP:855:x:His-E6AP:860	1	3	1.94975	2.88613e+06	2.88613e+06	1	2.33844	FALSE	-5.26211	0	13313	0.00896006	4.80131	554625	554625	554625	5.03036	0	F1711_sailerc_038	20	18	0	1	1	1010.61
-0.148046	897	0	2061	0	22773	0	0.043	13313		0	F1711_sailerc_039	654.068	20	1	124164872	His-E6AP:His-E6AP	F1711_sailerc_105.09176.09176.3	34.94	LLKAITYAK-EKLKER-a3-b4	1025.35	4390_F1711_sailerc_039	xlink:light	LLKAITYAK-EKLKER-a3-b4::3::xlink:light	His-E6AP:855:x:His-E6AP:860	1	3	1.49066	2.97107e+06	2.97107e+06	1	1.96325	FALSE	-20.0427	0	13313	0.00999174	4.48703	340666	340666	366173	-9.68541	0	F1711_sailerc_039	20	15	0	1	1	1005.31
-0.148046	897	0	2061	0	22774	0	0.09	36721		1	F1711_sailerc_040	654.066	20	1	1.32386e+06	His-E6AP:His-E6AP	F1711_sailerc_040.08467.08467.3	30.61	LLKAITYAK-EKLKER-a3-b4	1009	4390_F1711_sailerc_040	xlink:light	LLKAITYAK-EKLKER-a3-b4::3::xlink:light	His-E6AP:855:x:His-E6AP:860	1	3	1.9571	7.78198e+08	7.78198e+08	1	2.34445	FALSE	7.78	0	36721	0.00896006	4.74661	38280104	38280104	44949588	7.12788	1	F1711_sailerc_040	20	19	1	1	1	1016.78
-0.148046	897	0	2061	0	22775	0	0.132	36729		1	F1711_sailerc_041	654.067	20	1	2.44492e+06	His-E6AP:His-E6AP	F1711_sailerc_041.08364.08364.3	27.53	LLKAITYAK-EKLKER-a3-b4	1006	4390_F1711_sailerc_041	xlink:light	LLKAITYAK-EKLKER-a3-b4::3::xlink:light	His-E6AP:855:x:His-E6AP:860	1	3	2.02203	8.25362e+08	8.25362e+08	1	2.39751	FALSE	6.3	0	36729	0.00896006	4.84805	42453620	42453620	42453620	2.20731	1	F1711_sailerc_041	20	19	1	1	1	1012.3
-0.148046	897	0	2061	0	22776	0	0.071	36693		1	F1711_sailerc_042	654.066	20	1	4705530	His-E6AP:His-E6AP	F1711_sailerc_042.08738.08738.3	34.01	LLKAITYAK-EKLKER-a3-b4	996	4390_F1711_sailerc_042	xlink:light	LLKAITYAK-EKLKER-a3-b4::3::xlink:light	His-E6AP:855:x:His-E6AP:860	1	3	1.94762	5.26629e+09	5.26629e+09	2	2.33671	FALSE	8.23	0	36693	0.00896006	4.71689	234459648	234459648	252171984	8.69269	1	F1711_sailerc_042	20	19	1	2	1	1004.23
-0.148046	897	0	2061	0	22777	0	0.071	36697		1	F1711_sailerc_043	654.066	20	1	5052001	His-E6AP:His-E6AP	F1711_sailerc_043.08620.08620.3	32.79	LLKAITYAK-EKLKER-a3-b4	997	4390_F1711_sailerc_043	xlink:light	LLKAITYAK-EKLKER-a3-b4::3::xlink:light	His-E6AP:855:x:His-E6AP:860	1	3	1.92089	5.30837e+09	5.30837e+09	1	2.31485	FALSE	9.06	0	36697	0.00896006	4.74745	216281104	216281104	222232384	5.6115	1	F1711_sailerc_043	20	19	1	1	1	1006.06
-0.121512	898	0	2062	0	22778	0	0.074	11625		1	F1711_sailerc_089	654.068	20	1	63089.2	His-E6AP:His-E6AP	F1711_sailerc_089.02915.02915.3	25.19	LLKAITYAK-EKLKER-a3-b4	1030	4390_F1711_sailerc_089	xlink:light	LLKAITYAK-EKLKER-a3-b4::3::xlink:light	His-E6AP:855:x:His-E6AP:860	1	3	2.07402	3.34952e+06	2.79184e+06	3	2.44	FALSE	5.8	0	11625	0.00896006	4.82521	157988	131684	131684	4.81161	1	F1711_sailerc_089	20	18	1	3	1	1035.8
-0.121512	898	0	2062	0	22779	0	0.043	13313		0	F1711_sailerc_090	654.068	20	1	124164872	His-E6AP:His-E6AP	F1711_sailerc_105.09176.09176.3	34.94	LLKAITYAK-EKLKER-a3-b4	1073.43	4390_F1711_sailerc_090	xlink:light	LLKAITYAK-EKLKER-a3-b4::3::xlink:light	His-E6AP:855:x:His-E6AP:860	1	3	0.879223	1.96064e+06	1.6342e+06	3	1.46354	FALSE	-39.2499	0	13313	0.0208923	3.81595	65471.1	54570.4	54570.4	-29.009	0	F1711_sailerc_090	20	3	0	3	1	1034.18
-0.121512	898	0	2062	0	22780	0	0.043	13313		0	F1711_sailerc_091	654.068	20	1	124164872	His-E6AP:His-E6AP	F1711_sailerc_105.09176.09176.3	34.94	LLKAITYAK-EKLKER-a3-b4	1030.91	4390_F1711_sailerc_091	xlink:light	LLKAITYAK-EKLKER-a3-b4::3::xlink:light	His-E6AP:855:x:His-E6AP:860	1	3	1.84234	7.46022e+06	6.21813e+06	1	2.25066	FALSE	-7.48917	0	13313	0.00896006	4.7828	639936	533389	608929	3.03641	0	F1711_sailerc_091	20	18	0	1	1	1023.42
-0.121512	898	0	2062	0	22783	0	0.043	13313		0	F1711_sailerc_092	654.068	20	1	124164872	His-E6AP:His-E6AP	F1711_sailerc_105.09176.09176.3	34.94	LLKAITYAK-EKLKER-a3-b4	1029.06	4390_F1711_sailerc_092	xlink:light	LLKAITYAK-EKLKER-a3-b4::3::xlink:light	His-E6AP:855:x:His-E6AP:860	1	3	2.03291	8.01955e+06	6.68433e+06	1	2.40641	FALSE	-1.6521	0	13313	0.00896006	4.77363	595720	496535	603402	8.86858	0	F1711_sailerc_092	20	17	0	1	1	1027.41
-0.121512	898	0	2062	0	22784	0	0.043	13313		0	F1711_sailerc_093	654.068	20	1	124164872	His-E6AP:His-E6AP	F1711_sailerc_105.09176.09176.3	34.94	LLKAITYAK-EKLKER-a3-b4	1028.59	4390_F1711_sailerc_093	xlink:light	LLKAITYAK-EKLKER-a3-b4::3::xlink:light	His-E6AP:855:x:His-E6AP:860	1	3	2.21002	1.20467e+09	1.0041e+09	1	2.55115	FALSE	-0.872563	0	13313	0.00896006	4.82478	5.63521e+07	46969748	51699328	9.6298	0	F1711_sailerc_093	20	19	0	1	1	1027.72
-0.121512	898	0	2062	0	22785	0	0.047	11617		1	F1711_sailerc_094	654.067	20	1	2291849	His-E6AP:His-E6AP	F1711_sailerc_094.08624.08624.3	29.65	LLKAITYAK-EKLKER-a3-b4	1026	4390_F1711_sailerc_094	xlink:light	LLKAITYAK-EKLKER-a3-b4::3::xlink:light	His-E6AP:855:x:His-E6AP:860	1	3	1.94725	1.12923e+09	9.41215e+08	1	2.3364	FALSE	8.03	0	11617	0.00896006	4.67023	6.00005e+07	50010636	52840764	11.8376	1	F1711_sailerc_094	20	19	1	1	1	1034.03
-0.121512	898	0	2062	0	22786	0	0.034	11593		1	F1711_sailerc_095	654.068	20	1	1.35982e+06	His-E6AP:His-E6AP	F1711_sailerc_095.08312.08312.3	35.64	LLKAITYAK-EKLKER-a3-b4	1003	4390_F1711_sailerc_095	xlink:light	LLKAITYAK-EKLKER-a3-b4::3::xlink:light	His-E6AP:855:x:His-E6AP:860	1	3	1.9895	5.5737e+09	4.64571e+09	1	2.37092	FALSE	8.48	0	11593	0.00896006	4.77784	2.31734e+08	193151008	219679664	5.14588	1	F1711_sailerc_095	20	19	1	1	1	1011.48
-0.121512	898	0	2062	0	22787	0	0.034	11613		1	F1711_sailerc_096	654.067	20	1	3.82687e+06	His-E6AP:His-E6AP	F1711_sailerc_096.08596.08596.3	32.44	LLKAITYAK-EKLKER-a3-b4	1007	4390_F1711_sailerc_096	xlink:light	LLKAITYAK-EKLKER-a3-b4::3::xlink:light	His-E6AP:855:x:His-E6AP:860	1	3	1.95066	5.99822e+09	4.99955e+09	2	2.33919	FALSE	9.02	0	11613	0.00896006	4.70284	2.39929e+08	199981888	215619040	9.27166	1	F1711_sailerc_096	20	19	1	3	1	1016.02
-0.121512	898	0	2062	0	22788	0	0.043	13305		1	F1711_sailerc_099	654.067	20	1	67357.8	His-E6AP:His-E6AP	F1711_sailerc_099.02956.02956.3	36.16	LLKAITYAK-EKLKER-a3-b4	1044	4390_F1711_sailerc_099	xlink:light	LLKAITYAK-EKLKER-a3-b4::3::xlink:light	His-E6AP:855:x:His-E6AP:860	1	3	2.07631	2.61782e+06	2.18197e+06	2	2.44188	FALSE	2.71	0	13305	0.00896006	4.64842	140020	116708	116708	18.4202	1	F1711_sailerc_099	20	17	1	2	1	1046.71
-0.121512	898	0	2062	0	22789	0	0.043	13313		0	F1711_sailerc_100	654.068	20	1	124164872	His-E6AP:His-E6AP	F1711_sailerc_105.09176.09176.3	34.94	LLKAITYAK-EKLKER-a3-b4	1050.06	4390_F1711_sailerc_100	xlink:light	LLKAITYAK-EKLKER-a3-b4::3::xlink:light	His-E6AP:855:x:His-E6AP:860	1	3	1.92813	1.96127e+06	1.63473e+06	1	2.32077	FALSE	-4.09508	0	13313	0.00896006	4.75391	98786.4	82338.9	86841.5	6.31329	0	F1711_sailerc_100	20	18	0	1	1	1045.96
-0.121512	898	0	2062	0	22790	0	0.043	13313		0	F1711_sailerc_101	654.068	20	1	124164872	His-E6AP:His-E6AP	F1711_sailerc_105.09176.09176.3	34.94	LLKAITYAK-EKLKER-a3-b4	1032.39	4390_F1711_sailerc_101	xlink:light	LLKAITYAK-EKLKER-a3-b4::3::xlink:light	His-E6AP:855:x:His-E6AP:860	1	3	2.1213	4.60125e+06	3.83516e+06	1	2.47864	FALSE	1.46325	0	13313	0.00896006	4.75721	335010	279232	290384	12.0321	0	F1711_sailerc_101	20	17	0	1	1	1033.85
-0.121512	898	0	2062	0	22791	0	0.043	13313		0	F1711_sailerc_102	654.068	20	1	124164872	His-E6AP:His-E6AP	F1711_sailerc_105.09176.09176.3	34.94	LLKAITYAK-EKLKER-a3-b4	1034.64	4390_F1711_sailerc_102	xlink:light	LLKAITYAK-EKLKER-a3-b4::3::xlink:light	His-E6AP:855:x:His-E6AP:860	1	3	1.76633	3.62565e+06	3.02199e+06	1	2.18854	FALSE	-5.54852	0	13313	0.00896006	4.67649	297744	248171	248171	4.99953	0	F1711_sailerc_102	20	18	0	1	1	1029.09
-0.121512	898	0	2062	0	22792	0	0.12	13329		1	F1711_sailerc_103	654.067	20	1	1.63633e+06	His-E6AP:His-E6AP	F1711_sailerc_103.08396.08396.3	25.13	LLKAITYAK-EKLKER-a3-b4	1027	4390_F1711_sailerc_103	xlink:light	LLKAITYAK-EKLKER-a3-b4::3::xlink:light	His-E6AP:855:x:His-E6AP:860	1	3	2.01056	1.13637e+09	9.47168e+08	1	2.38814	FALSE	6.98	0	13329	0.00896006	4.66104	5.12523e+07	42719036	49048940	14.1553	1	F1711_sailerc_103	20	17	1	1	1	1033.98
-0.121512	898	0	2062	0	22794	0	0.142	13337		1	F1711_sailerc_104	654.067	20	1	3.01014e+06	His-E6AP:His-E6AP	F1711_sailerc_104.08541.08541.3	22.7	LLKAITYAK-EKLKER-a3-b4	1027	4390_F1711_sailerc_104	xlink:light	LLKAITYAK-EKLKER-a3-b4::3::xlink:light	His-E6AP:855:x:His-E6AP:860	1	3	2.01187	1.10076e+09	9.17485e+08	1	2.38921	FALSE	6.61	0	13337	0.00896006	4.7927	6.01965e+07	50174012	55609772	5.62919	1	F1711_sailerc_104	20	19	1	2	1	1033.61
-0.121512	898	0	2062	0	22795	0	0.043	13313		1	F1711_sailerc_105	654.068	20	1	124164872	His-E6AP:His-E6AP	F1711_sailerc_105.09176.09176.3	34.94	LLKAITYAK-EKLKER-a3-b4	1021	4390_F1711_sailerc_105	xlink:light	LLKAITYAK-EKLKER-a3-b4::3::xlink:light	His-E6AP:855:x:His-E6AP:860	1	3	2.14601	5.64584e+09	4.70583e+09	1	2.49884	FALSE	-2.36	0	13313	0.00896006	4.81973	2.93457e+08	244597536	244597536	8.22923	1	F1711_sailerc_105	20	19	1	2	1	1018.64
-0.121512	898	0	2062	0	22796	0	0.054	13321		1	F1711_sailerc_106	654.069	20	1	2.48492e+06	His-E6AP:His-E6AP	F1711_sailerc_106.09063.09063.3	33.31	LLKAITYAK-EKLKER-a3-b4	1012	4390_F1711_sailerc_106	xlink:light	LLKAITYAK-EKLKER-a3-b4::3::xlink:light	His-E6AP:855:x:His-E6AP:860	1	3	1.88954	5.99357e+09	4.99567e+09	1	2.28923	FALSE	10.48	0	13321	0.00896006	4.66652	2.26123e+08	188474592	214662048	9.98318	1	F1711_sailerc_106	20	19	1	2	1	1022.48
-0.148046	897	0	2057	0	22690	0	0.102	27893		1	F1711_sailerc_026	658.092	19	1	28281.8	His-E6AP:His-E6AP	F1711_sailerc_026.02784.02784.3	28.31	LLKAITYAK-EKLKER-a3-b4	1024	4389_F1711_sailerc_026	xlink:heavy	LLKAITYAK-EKLKER-a3-b4::3::xlink:heavy	His-E6AP:855:x:His-E6AP:860	1	3	1.79827	1.69979e+06	1.69979e+06	1	2.21464	FALSE	7.64	0	27893	0.00896006	4.66952	86032.4	86032.4	86032.4	-8.70804	1	F1711_sailerc_026	19	17	1	1	1	1031.64
-0.148046	897	0	2057	0	22691	0	0.054	13365		0	F1711_sailerc_027	658.092	19	1	31396842	His-E6AP:His-E6AP	F1711_sailerc_106.09041.09041.3	33.31	LLKAITYAK-EKLKER-a3-b4	1021.57	4389_F1711_sailerc_027	xlink:heavy	LLKAITYAK-EKLKER-a3-b4::3::xlink:heavy	His-E6AP:855:x:His-E6AP:860	1	3	2.01512	1.13966e+06	1.13966e+06	1	2.39186	FALSE	1.34387	0	13365	0.00896006	4.82621	67562.1	67562.1	67562.1	3.6358	0	F1711_sailerc_027	19	19	0	1	1	1022.91
-0.148046	897	0	2057	0	22692	0	0.054	13365		0	F1711_sailerc_028	658.092	19	1	31396842	His-E6AP:His-E6AP	F1711_sailerc_106.09041.09041.3	33.31	LLKAITYAK-EKLKER-a3-b4	1016.31	4389_F1711_sailerc_028	xlink:heavy	LLKAITYAK-EKLKER-a3-b4::3::xlink:heavy	His-E6AP:855:x:His-E6AP:860	1	3	1.13816	302160	302160	2	1.67516	FALSE	0.0517317	0	13365	0.0149706	4.51235	143975	143975	331763	2.31599	0	F1711_sailerc_028	19	17	0	2	1	1016.36
-0.148046	897	0	2057	0	22694	0	0.054	13365		0	F1711_sailerc_029	658.092	19	1	31396842	His-E6AP:His-E6AP	F1711_sailerc_106.09041.09041.3	33.31	LLKAITYAK-EKLKER-a3-b4	1013.51	4389_F1711_sailerc_029	xlink:heavy	LLKAITYAK-EKLKER-a3-b4::3::xlink:heavy	His-E6AP:855:x:His-E6AP:860	1	3	1.93147	241347	241347	1	2.3235	FALSE	-1.32582	0	13365	0.00896006	4.87775	190462	190462	211426	0.936312	0	F1711_sailerc_029	19	18	0	2	1	1012.18
-0.148046	897	0	2057	0	22695	0	0.105	27897		1	F1711_sailerc_030	658.092	19	1	5595967	His-E6AP:His-E6AP	F1711_sailerc_030.08504.08504.3	27.95	LLKAITYAK-EKLKER-a3-b4	1006	4389_F1711_sailerc_030	xlink:heavy	LLKAITYAK-EKLKER-a3-b4::3::xlink:heavy	His-E6AP:855:x:His-E6AP:860	1	3	1.91439	7.95413e+08	7.95413e+08	1	2.30955	FALSE	4.79	0	27897	0.00896006	4.80889	54605196	54605196	54605196	2.26637	1	F1711_sailerc_030	19	19	1	2	1	1010.79
-0.148046	897	0	2057	0	22696	0	0.085	27889		1	F1711_sailerc_031	658.092	19	1	6835511	His-E6AP:His-E6AP	F1711_sailerc_031.08360.08360.3	30.17	LLKAITYAK-EKLKER-a3-b4	999	4389_F1711_sailerc_031	xlink:heavy	LLKAITYAK-EKLKER-a3-b4::3::xlink:heavy	His-E6AP:855:x:His-E6AP:860	1	3	1.88914	8.50455e+08	8.50455e+08	1	2.28891	FALSE	6.24	0	27889	0.00896006	4.81177	50764400	50764400	54763204	1.51894	1	F1711_sailerc_031	19	19	1	1	1	1005.24
-0.148046	897	0	2057	0	22697	0	0.056	27877		1	F1711_sailerc_032	658.091	19	1	4961719	His-E6AP:His-E6AP	F1711_sailerc_032.08418.08418.3	33.81	LLKAITYAK-EKLKER-a3-b4	985	4389_F1711_sailerc_032	xlink:heavy	LLKAITYAK-EKLKER-a3-b4::3::xlink:heavy	His-E6AP:855:x:His-E6AP:860	1	3	1.83806	4.14717e+09	4.14717e+09	1	2.24716	FALSE	6.285	0	27877	0.00896006	4.72801	300870272	300870272	300870272	-5.40627	1	F1711_sailerc_032	19	19	1	2	1	991.285
-0.148046	897	0	2057	0	22698	0	0.054	13365		0	F1711_sailerc_033	658.092	19	1	31396842	His-E6AP:His-E6AP	F1711_sailerc_106.09041.09041.3	33.31	LLKAITYAK-EKLKER-a3-b4	995.292	4389_F1711_sailerc_033	xlink:heavy	LLKAITYAK-EKLKER-a3-b4::3::xlink:heavy	His-E6AP:855:x:His-E6AP:860	1	3	1.8649	4.34304e+09	4.34304e+09	1	2.26909	FALSE	4.3341	0	13365	0.00896006	4.7202	340183072	340183072	340183072	6.6317	0	F1711_sailerc_033	19	18	0	2	1	999.626
-0.148046	897	0	2057	0	22699	0	0.152	36777		1	F1711_sailerc_036	658.091	19	1	5341.32	His-E6AP:His-E6AP	F1711_sailerc_036.02761.02761.3	22.98	LLKAITYAK-EKLKER-a3-b4	1009	4389_F1711_sailerc_036	xlink:heavy	LLKAITYAK-EKLKER-a3-b4::3::xlink:heavy	His-E6AP:855:x:His-E6AP:860	1	3	1.69213	2.18173e+06	2.18173e+06	3	2.1279	FALSE	14.5	0	36777	0.00896006	4.71258	105359	105359	116230	-1.81008	1	F1711_sailerc_036	19	18	1	3	1	1023.5
-0.148046	897	0	2057	0	22700	0	0.09	36761		1	F1711_sailerc_037	658.091	19	1	12750.4	His-E6AP:His-E6AP	F1711_sailerc_037.02766.02766.3	30.87	LLKAITYAK-EKLKER-a3-b4	1013	4389_F1711_sailerc_037	xlink:heavy	LLKAITYAK-EKLKER-a3-b4::3::xlink:heavy	His-E6AP:855:x:His-E6AP:860	1	3	1.77803	1.56074e+06	1.56074e+06	1	2.1981	FALSE	7.19	0	36761	0.00896006	4.41026	71320.2	71320.2	79404.6	26.5245	1	F1711_sailerc_037	19	8	1	1	1	1020.19
-0.148046	897	0	2057	0	22701	0	0.054	13365		0	F1711_sailerc_038	658.092	19	1	31396842	His-E6AP:His-E6AP	F1711_sailerc_106.09041.09041.3	33.31	LLKAITYAK-EKLKER-a3-b4	1005.25	4389_F1711_sailerc_038	xlink:heavy	LLKAITYAK-EKLKER-a3-b4::3::xlink:heavy	His-E6AP:855:x:His-E6AP:860	1	3	2.05238	567148	567148	2	2.42232	FALSE	-1.63653	0	13365	0.00896006	4.9201	289438	289438	299803	0.625316	0	F1711_sailerc_038	19	18	0	2	1	1003.61
-0.148046	897	0	2057	0	22702	0	0.054	13365		0	F1711_sailerc_039	658.092	19	1	31396842	His-E6AP:His-E6AP	F1711_sailerc_106.09041.09041.3	33.31	LLKAITYAK-EKLKER-a3-b4	1014.66	4389_F1711_sailerc_039	xlink:heavy	LLKAITYAK-EKLKER-a3-b4::3::xlink:heavy	His-E6AP:855:x:His-E6AP:860	1	3	0.30448	747577	747577	2	0.993819	FALSE	-10.3502	0	13365	0.0405984	3.14489	352578	352578	428515	-8.07412	0	F1711_sailerc_039	19	17	0	2	1	1004.31
-0.148046	897	0	2057	0	22703	0	0.09	36765		1	F1711_sailerc_040	658.091	19	1	8077952	His-E6AP:His-E6AP	F1711_sailerc_040.08423.08423.3	30.61	LLKAITYAK-EKLKER-a3-b4	1006	4389_F1711_sailerc_040	xlink:heavy	LLKAITYAK-EKLKER-a3-b4::3::xlink:heavy	His-E6AP:855:x:His-E6AP:860	1	3	1.92238	6.78602e+08	6.78602e+08	1	2.31607	FALSE	5.17	0	36765	0.00896006	4.78823	39242880	39242880	41919608	4.13186	1	F1711_sailerc_040	19	19	1	1	1	1011.17
-0.148046	897	0	2057	0	22705	0	0.132	36773		1	F1711_sailerc_041	658.092	19	1	7706936	His-E6AP:His-E6AP	F1711_sailerc_041.08326.08326.3	27.53	LLKAITYAK-EKLKER-a3-b4	1003	4389_F1711_sailerc_041	xlink:heavy	LLKAITYAK-EKLKER-a3-b4::3::xlink:heavy	His-E6AP:855:x:His-E6AP:860	1	3	2.00699	7.20907e+08	7.20907e+08	1	2.38522	FALSE	3.89	0	36773	0.00896006	4.87836	40053952	40053952	44382628	-0.587208	1	F1711_sailerc_041	19	19	1	2	1	1006.89
-0.148046	897	0	2057	0	22706	0	0.071	36737		1	F1711_sailerc_042	658.091	19	1	9679347	His-E6AP:His-E6AP	F1711_sailerc_042.08701.08701.3	34.01	LLKAITYAK-EKLKER-a3-b4	994	4389_F1711_sailerc_042	xlink:heavy	LLKAITYAK-EKLKER-a3-b4::3::xlink:heavy	His-E6AP:855:x:His-E6AP:860	1	3	1.86037	4.70883e+09	4.70883e+09	1	2.26539	FALSE	4.525	0	36737	0.00896006	4.73402	336980448	336980448	336980448	5.63345	1	F1711_sailerc_042	19	19	1	2	1	998.525
-0.148046	897	0	2057	0	22707	0	0.071	36741		1	F1711_sailerc_043	658.091	19	1	10308733	His-E6AP:His-E6AP	F1711_sailerc_043.08583.08583.3	32.79	LLKAITYAK-EKLKER-a3-b4	994	4389_F1711_sailerc_043	xlink:heavy	LLKAITYAK-EKLKER-a3-b4::3::xlink:heavy	His-E6AP:855:x:His-E6AP:860	1	3	1.8615	4.82389e+09	4.82389e+09	1	2.26632	FALSE	5.953	0	36741	0.00896006	4.78203	335514240	335514240	335514240	2.14886	1	F1711_sailerc_043	19	19	1	2	1	999.953
-0.121512	898	0	2058	0	22708	0	0.074	11665		1	F1711_sailerc_089	658.092	19	1	31348.2	His-E6AP:His-E6AP	F1711_sailerc_089.02871.02871.3	25.19	LLKAITYAK-EKLKER-a3-b4	1018	4389_F1711_sailerc_089	xlink:heavy	LLKAITYAK-EKLKER-a3-b4::3::xlink:heavy	His-E6AP:855:x:His-E6AP:860	1	3	1.69256	47180.2	39324.9	3	2.12825	FALSE	-5.99	0	11665	0.00896006	4.46964	12773.8	10647	10647	-16.3308	1	F1711_sailerc_089	19	12	1	4	1	1012.01
-0.121512	898	0	2058	0	22709	0	0.054	13365		0	F1711_sailerc_090	658.092	19	1	31396842	His-E6AP:His-E6AP	F1711_sailerc_106.09041.09041.3	33.31	LLKAITYAK-EKLKER-a3-b4	1062.86	4389_F1711_sailerc_090	xlink:heavy	LLKAITYAK-EKLKER-a3-b4::3::xlink:heavy	His-E6AP:855:x:His-E6AP:860	1	3	0.785705	1.60957e+06	1.34158e+06	4	1.38711	FALSE	-34.5375	0	13365	0.0235246	3.70983	60420	50360.3	50360.3	-32.287	0	F1711_sailerc_090	19	4	0	4	1	1028.32
-0.121512	898	0	2058	0	22710	0	0.054	13365		0	F1711_sailerc_091	658.092	19	1	31396842	His-E6AP:His-E6AP	F1711_sailerc_106.09041.09041.3	33.31	LLKAITYAK-EKLKER-a3-b4	1020.04	4389_F1711_sailerc_091	xlink:heavy	LLKAITYAK-EKLKER-a3-b4::3::xlink:heavy	His-E6AP:855:x:His-E6AP:860	1	3	1.87175	4.83011e+06	4.02592e+06	1	2.2747	FALSE	-1.81293	0	13365	0.00896006	4.85336	767168	639438	639438	0.500136	0	F1711_sailerc_091	19	18	0	1	1	1018.23
-0.121512	898	0	2058	0	22711	0	0.054	13365		0	F1711_sailerc_092	658.092	19	1	31396842	His-E6AP:His-E6AP	F1711_sailerc_106.09041.09041.3	33.31	LLKAITYAK-EKLKER-a3-b4	1018.2	4389_F1711_sailerc_092	xlink:heavy	LLKAITYAK-EKLKER-a3-b4::3::xlink:heavy	His-E6AP:855:x:His-E6AP:860	1	3	1.87863	3.50702e+06	2.92312e+06	1	2.28032	FALSE	2.90907	0	13365	0.00896006	4.80618	468241	390281	426301	5.22107	0	F1711_sailerc_092	19	15	0	1	1	1021.11
-0.121512	898	0	2058	0	22712	0	0.054	13365		0	F1711_sailerc_093	658.092	19	1	31396842	His-E6AP:His-E6AP	F1711_sailerc_106.09041.09041.3	33.31	LLKAITYAK-EKLKER-a3-b4	1017.75	4389_F1711_sailerc_093	xlink:heavy	LLKAITYAK-EKLKER-a3-b4::3::xlink:heavy	His-E6AP:855:x:His-E6AP:860	1	3	1.85061	1.09024e+09	9.0872e+08	1	2.25742	FALSE	3.6597	0	13365	0.00896006	4.72372	6.99522e+07	58305444	58305444	5.96767	0	F1711_sailerc_093	19	19	0	1	1	1021.41
-0.121512	898	0	2058	0	22713	0	0.047	11657		1	F1711_sailerc_094	658.093	19	1	2.197e+06	His-E6AP:His-E6AP	F1711_sailerc_094.08572.08572.3	29.65	LLKAITYAK-EKLKER-a3-b4	1023	4389_F1711_sailerc_094	xlink:heavy	LLKAITYAK-EKLKER-a3-b4::3::xlink:heavy	His-E6AP:855:x:His-E6AP:860	1	3	1.80743	1.03473e+09	8.6245e+08	1	2.22213	FALSE	5.9	0	11657	0.00896006	4.65605	7.12112e+07	59354804	59354804	9.35992	1	F1711_sailerc_094	19	18	1	1	1	1028.9
-0.121512	898	0	2058	0	22714	0	0.034	11633		1	F1711_sailerc_095	658.093	19	1	3.53947e+06	His-E6AP:His-E6AP	F1711_sailerc_095.08262.08262.3	35.64	LLKAITYAK-EKLKER-a3-b4	1000	4389_F1711_sailerc_095	xlink:heavy	LLKAITYAK-EKLKER-a3-b4::3::xlink:heavy	His-E6AP:855:x:His-E6AP:860	1	3	1.9044	5.08031e+09	4.23446e+09	1	2.30138	FALSE	5.84	0	11633	0.00896006	4.812	3.38146e+08	281845792	299076960	2.1716	1	F1711_sailerc_095	19	19	1	2	1	1005.84
-0.121512	898	0	2058	0	22716	0	0.034	11653		1	F1711_sailerc_096	658.092	19	1	5550431	His-E6AP:His-E6AP	F1711_sailerc_096.08542.08542.3	32.44	LLKAITYAK-EKLKER-a3-b4	1004	4389_F1711_sailerc_096	xlink:heavy	LLKAITYAK-EKLKER-a3-b4::3::xlink:heavy	His-E6AP:855:x:His-E6AP:860	1	3	1.87163	5.34855e+09	4.45804e+09	1	2.2746	FALSE	6.01	0	11653	0.00896006	4.74601	3.05108e+08	254309200	278309408	5.93549	1	F1711_sailerc_096	19	19	1	2	1	1010.01
-0.121512	898	0	2058	0	22717	0	0.043	13349		1	F1711_sailerc_099	658.093	19	1	68693.4	His-E6AP:His-E6AP	F1711_sailerc_099.02941.02941.3	36.16	LLKAITYAK-EKLKER-a3-b4	1039	4389_F1711_sailerc_099	xlink:heavy	LLKAITYAK-EKLKER-a3-b4::3::xlink:heavy	His-E6AP:855:x:His-E6AP:860	1	3	1.87464	2.36084e+06	1.96777e+06	1	2.27706	FALSE	3.35	0	13349	0.00896006	4.57484	116302	96937.8	96937.8	16.7173	1	F1711_sailerc_099	19	16	1	1	1	1042.35
-0.121512	898	0	2058	0	22718	0	0.054	13365		0	F1711_sailerc_100	658.092	19	1	31396842	His-E6AP:His-E6AP	F1711_sailerc_106.09041.09041.3	33.31	LLKAITYAK-EKLKER-a3-b4	1039.31	4389_F1711_sailerc_100	xlink:heavy	LLKAITYAK-EKLKER-a3-b4::3::xlink:heavy	His-E6AP:855:x:His-E6AP:860	1	3	1.87296	1.72011e+06	1.43372e+06	1	2.27568	FALSE	3.24015	0	13365	0.00896006	4.75946	109429	91209.5	91209.5	5.52746	0	F1711_sailerc_100	19	19	0	1	1	1042.55
-0.121512	898	0	2058	0	22719	0	0.054	13365		0	F1711_sailerc_101	658.092	19	1	31396842	His-E6AP:His-E6AP	F1711_sailerc_106.09041.09041.3	33.31	LLKAITYAK-EKLKER-a3-b4	1021.48	4389_F1711_sailerc_101	xlink:heavy	LLKAITYAK-EKLKER-a3-b4::3::xlink:heavy	His-E6AP:855:x:His-E6AP:860	1	3	1.85224	2.4005e+06	2.00082e+06	1	2.25875	FALSE	8.02417	0	13365	0.00896006	4.66587	365503	304648	304648	10.3468	0	F1711_sailerc_101	19	15	0	1	1	1029.5
-0.121512	898	0	2058	0	22720	0	0.054	13365		0	F1711_sailerc_102	658.092	19	1	31396842	His-E6AP:His-E6AP	F1711_sailerc_106.09041.09041.3	33.31	LLKAITYAK-EKLKER-a3-b4	1023.75	4389_F1711_sailerc_102	xlink:heavy	LLKAITYAK-EKLKER-a3-b4::3::xlink:heavy	His-E6AP:855:x:His-E6AP:860	1	3	1.53105	3.77822e+06	3.14917e+06	1	1.99625	FALSE	1.01091	0	13365	0.0096651	4.547	304892	254129	254129	3.32891	0	F1711_sailerc_102	19	18	0	1	1	1024.76
-0.121512	898	0	2058	0	22721	0	0.12	13373		1	F1711_sailerc_103	658.092	19	1	1.03541e+06	His-E6AP:His-E6AP	F1711_sailerc_103.08329.08329.3	25.13	LLKAITYAK-EKLKER-a3-b4	1022	4389_F1711_sailerc_103	xlink:heavy	LLKAITYAK-EKLKER-a3-b4::3::xlink:heavy	His-E6AP:855:x:His-E6AP:860	1	3	1.8759	1.0096e+09	8.41507e+08	1	2.27809	FALSE	6.54	0	13373	0.00896006	4.67091	5.51161e+07	45939488	51722552	11.3593	1	F1711_sailerc_103	19	17	1	2	1	1028.54
-0.121512	898	0	2058	0	22722	0	0.142	13377		1	F1711_sailerc_104	658.092	19	1	2.7352e+06	His-E6AP:His-E6AP	F1711_sailerc_104.08485.08485.3	22.7	LLKAITYAK-EKLKER-a3-b4	1024	4389_F1711_sailerc_104	xlink:heavy	LLKAITYAK-EKLKER-a3-b4::3::xlink:heavy	His-E6AP:855:x:His-E6AP:860	1	3	1.9208	1.01868e+09	8.49075e+08	1	2.31479	FALSE	5.47	0	13377	0.00896006	4.78764	6.85861e+07	57166832	57166832	4.15281	1	F1711_sailerc_104	19	19	1	2	1	1029.47
-0.121512	898	0	2058	0	22723	0	0.043	13357		1	F1711_sailerc_105	658.093	19	1	18936048	His-E6AP:His-E6AP	F1711_sailerc_105.08952.08952.3	34.94	LLKAITYAK-EKLKER-a3-b4	1006	4389_F1711_sailerc_105	xlink:heavy	LLKAITYAK-EKLKER-a3-b4::3::xlink:heavy	His-E6AP:855:x:His-E6AP:860	1	3	1.97661	5.28153e+09	4.40218e+09	1	2.36039	FALSE	4.8	0	13357	0.00896006	4.83266	3.22534e+08	268833536	294266592	3.059	1	F1711_sailerc_105	19	19	1	2	1	1010.8
-0.121512	898	0	2058	0	22724	0	0.054	13365		1	F1711_sailerc_106	658.092	19	1	31396842	His-E6AP:His-E6AP	F1711_sailerc_106.09041.09041.3	33.31	LLKAITYAK-EKLKER-a3-b4	1011	4389_F1711_sailerc_106	xlink:heavy	LLKAITYAK-EKLKER-a3-b4::3::xlink:heavy	His-E6AP:855:x:His-E6AP:860	1	3	1.95454	5.68519e+09	4.73863e+09	1	2.34236	FALSE	3.78	0	13365	0.00896006	4.7888	3.50233e+08	291920640	291920640	4.96569	1	F1711_sailerc_106	19	19	1	3	1	1014.78
-0.247289	461	0	1036	0	161711	0	0.12	23505		0	F1711_sailerc_026	704.392	1	0	15315255	His-E6AP:His-E6AP	F1711_sailerc_106.15480.15480.3	26.86	AITYAKGFGML-EKLKER-a6-b2	1441.59	226_F1711_sailerc_026	xlink:light	AITYAKGFGML-EKLKER-a6-b2::3::xlink:light	His-E6AP:853:x:His-E6AP:866	0	3	-	-	-	-	-	-	-	-	-	-	-	-	-	-	-	-	-	-	-	-	-	-	-
-0.247289	461	0	1036	0	161713	0	0.12	23505		0	F1711_sailerc_027	704.392	1	0	15315255	His-E6AP:His-E6AP	F1711_sailerc_106.15480.15480.3	26.86	AITYAKGFGML-EKLKER-a6-b2	1432.92	226_F1711_sailerc_027	xlink:light	AITYAKGFGML-EKLKER-a6-b2::3::xlink:light	His-E6AP:853:x:His-E6AP:866	0	3	-	-	-	-	-	-	-	-	-	-	-	-	-	-	-	-	-	-	-	-	-	-	-
-0.247289	461	0	1036	0	161714	0	0.12	23505		0	F1711_sailerc_028	704.392	1	0	15315255	His-E6AP:His-E6AP	F1711_sailerc_106.15480.15480.3	26.86	AITYAKGFGML-EKLKER-a6-b2	1422.69	226_F1711_sailerc_028	xlink:light	AITYAKGFGML-EKLKER-a6-b2::3::xlink:light	His-E6AP:853:x:His-E6AP:866	0	3	-	-	-	-	-	-	-	-	-	-	-	-	-	-	-	-	-	-	-	-	-	-	-
-0.247289	461	0	1036	0	161715	0	0.12	23505		0	F1711_sailerc_029	704.392	1	1	15315255	His-E6AP:His-E6AP	F1711_sailerc_106.15480.15480.3	26.86	AITYAKGFGML-EKLKER-a6-b2	1419.51	226_F1711_sailerc_029	xlink:light	AITYAKGFGML-EKLKER-a6-b2::3::xlink:light	His-E6AP:853:x:His-E6AP:866	0	3	-1.84105	155703	155703	1	-0.759646	FALSE	78.0608	0	23505	0.161974	0.634828	154893	154893	154893	78.0608	0	F1711_sailerc_029	1	0	0	1	1	1497.57
-0.247289	461	0	1036	0	161716	0	0.12	23505		0	F1711_sailerc_030	704.392	1	1	15315255	His-E6AP:His-E6AP	F1711_sailerc_106.15480.15480.3	26.86	AITYAKGFGML-EKLKER-a6-b2	1418.64	226_F1711_sailerc_030	xlink:light	AITYAKGFGML-EKLKER-a6-b2::3::xlink:light	His-E6AP:853:x:His-E6AP:866	1	3	0.823377	3.41251e+07	3.41251e+07	1	1.4179	FALSE	5.54235	0	23505	0.0224917	3.27275	6.11838e+06	6.11838e+06	6.11838e+06	5.54235	0	F1711_sailerc_030	1	1	0	2	1	1424.18
-0.247289	461	0	1036	0	161717	0	0.12	23505		0	F1711_sailerc_031	704.392	1	1	15315255	His-E6AP:His-E6AP	F1711_sailerc_106.15480.15480.3	26.86	AITYAKGFGML-EKLKER-a6-b2	1415.63	226_F1711_sailerc_031	xlink:light	AITYAKGFGML-EKLKER-a6-b2::3::xlink:light	His-E6AP:853:x:His-E6AP:866	1	3	0.972883	2.18748e+07	2.18748e+07	1	1.54008	FALSE	14.8274	0	23505	0.0185067	4.12174	3.49336e+06	3.49336e+06	6.26642e+06	14.8274	0	F1711_sailerc_031	1	1	0	2	1	1430.46
-0.247289	461	0	1036	0	161718	0	0.12	23505		0	F1711_sailerc_032	704.392	1	1	15315255	His-E6AP:His-E6AP	F1711_sailerc_106.15480.15480.3	26.86	AITYAKGFGML-EKLKER-a6-b2	1410.14	226_F1711_sailerc_032	xlink:light	AITYAKGFGML-EKLKER-a6-b2::3::xlink:light	His-E6AP:853:x:His-E6AP:866	1	3	1.41842	1.36403e+08	1.36403e+08	1	1.9042	FALSE	-16.7705	0	23505	0.0107042	4.25816	16807980	16807980	19894768	-16.7705	0	F1711_sailerc_032	1	1	0	2	1	1393.37
-0.247289	461	0	1036	0	161719	0	0.12	23505		0	F1711_sailerc_033	704.392	1	1	15315255	His-E6AP:His-E6AP	F1711_sailerc_106.15480.15480.3	26.86	AITYAKGFGML-EKLKER-a6-b2	1407.66	226_F1711_sailerc_033	xlink:light	AITYAKGFGML-EKLKER-a6-b2::3::xlink:light	His-E6AP:853:x:His-E6AP:866	1	3	1.12547	1.55037e+08	1.55037e+08	1	1.66479	FALSE	-17.0204	0	23505	0.0152135	4.03879	14697848	14697848	16508842	-17.0204	0	F1711_sailerc_033	1	1	0	1	1	1390.64
-0.247289	461	0	1036	0	161720	0	0.12	23505		0	F1711_sailerc_036	704.392	1	0	15315255	His-E6AP:His-E6AP	F1711_sailerc_106.15480.15480.3	26.86	AITYAKGFGML-EKLKER-a6-b2	1433.04	226_F1711_sailerc_036	xlink:light	AITYAKGFGML-EKLKER-a6-b2::3::xlink:light	His-E6AP:853:x:His-E6AP:866	0	3	-	-	-	-	-	-	-	-	-	-	-	-	-	-	-	-	-	-	-	-	-	-	-
-0.247289	461	0	1036	0	161721	0	0.12	23505		0	F1711_sailerc_037	704.392	1	0	15315255	His-E6AP:His-E6AP	F1711_sailerc_106.15480.15480.3	26.86	AITYAKGFGML-EKLKER-a6-b2	1411.05	226_F1711_sailerc_037	xlink:light	AITYAKGFGML-EKLKER-a6-b2::3::xlink:light	His-E6AP:853:x:His-E6AP:866	0	3	-	-	-	-	-	-	-	-	-	-	-	-	-	-	-	-	-	-	-	-	-	-	-
-0.247289	461	0	1036	0	161722	0	0.12	23505		0	F1711_sailerc_038	704.392	1	0	15315255	His-E6AP:His-E6AP	F1711_sailerc_106.15480.15480.3	26.86	AITYAKGFGML-EKLKER-a6-b2	1411.2	226_F1711_sailerc_038	xlink:light	AITYAKGFGML-EKLKER-a6-b2::3::xlink:light	His-E6AP:853:x:His-E6AP:866	0	3	-	-	-	-	-	-	-	-	-	-	-	-	-	-	-	-	-	-	-	-	-	-	-
-0.247289	461	0	1036	0	161725	0	0.12	23505		0	F1711_sailerc_039	704.392	1	0	15315255	His-E6AP:His-E6AP	F1711_sailerc_106.15480.15480.3	26.86	AITYAKGFGML-EKLKER-a6-b2	1423.17	226_F1711_sailerc_039	xlink:light	AITYAKGFGML-EKLKER-a6-b2::3::xlink:light	His-E6AP:853:x:His-E6AP:866	0	3	-	-	-	-	-	-	-	-	-	-	-	-	-	-	-	-	-	-	-	-	-	-	-
-0.247289	461	0	1036	0	161726	0	0.12	23505		0	F1711_sailerc_040	704.392	1	1	15315255	His-E6AP:His-E6AP	F1711_sailerc_106.15480.15480.3	26.86	AITYAKGFGML-EKLKER-a6-b2	1417.62	226_F1711_sailerc_040	xlink:light	AITYAKGFGML-EKLKER-a6-b2::3::xlink:light	His-E6AP:853:x:His-E6AP:866	1	3	0.0564467	8.0121e+06	8.0121e+06	1	0.79111	FALSE	14.3632	0	23505	0.0524669	2.7346	3936223	3936223	3936223	14.3632	0	F1711_sailerc_040	1	1	0	1	1	1431.98
-0.247289	461	0	1036	0	161727	0	0.12	23505		0	F1711_sailerc_041	704.392	1	1	15315255	His-E6AP:His-E6AP	F1711_sailerc_106.15480.15480.3	26.86	AITYAKGFGML-EKLKER-a6-b2	1417.83	226_F1711_sailerc_041	xlink:light	AITYAKGFGML-EKLKER-a6-b2::3::xlink:light	His-E6AP:853:x:His-E6AP:866	1	3	0.995662	1.56648e+07	1.56648e+07	2	1.5587	FALSE	8.31263	0	23505	0.017988	3.75601	3.91796e+06	3.91796e+06	6.59662e+06	8.31263	0	F1711_sailerc_041	1	1	0	2	1	1426.14
-0.247289	461	0	1036	0	161728	0	0.12	23505		0	F1711_sailerc_042	704.392	1	1	15315255	His-E6AP:His-E6AP	F1711_sailerc_106.15480.15480.3	26.86	AITYAKGFGML-EKLKER-a6-b2	1408.49	226_F1711_sailerc_042	xlink:light	AITYAKGFGML-EKLKER-a6-b2::3::xlink:light	His-E6AP:853:x:His-E6AP:866	1	3	1.49518	1.25411e+08	1.25411e+08	1	1.96693	FALSE	-13.4332	0	23505	0.00996077	4.36712	12882990	12882990	14128960	-13.4332	0	F1711_sailerc_042	1	1	0	2	1	1395.06
-0.247289	461	0	1036	0	161729	0	0.12	23505		0	F1711_sailerc_043	704.392	1	1	15315255	His-E6AP:His-E6AP	F1711_sailerc_106.15480.15480.3	26.86	AITYAKGFGML-EKLKER-a6-b2	1412.79	226_F1711_sailerc_043	xlink:light	AITYAKGFGML-EKLKER-a6-b2::3::xlink:light	His-E6AP:853:x:His-E6AP:866	1	3	1.01328	1.1691e+08	1.1691e+08	1	1.5731	FALSE	-18.0069	0	23505	0.0175777	3.5422	11378242	11378242	13133022	-18.0069	0	F1711_sailerc_043	1	0	0	1	1	1394.78
-0.0634543	462	0	1037	0	161730	0	0.12	23505		0	F1711_sailerc_089	704.392	1	0	15315255	His-E6AP:His-E6AP	F1711_sailerc_106.15480.15480.3	26.86	AITYAKGFGML-EKLKER-a6-b2	1444.38	226_F1711_sailerc_089	xlink:light	AITYAKGFGML-EKLKER-a6-b2::3::xlink:light	His-E6AP:853:x:His-E6AP:866	0	3	-	-	-	-	-	-	-	-	-	-	-	-	-	-	-	-	-	-	-	-	-	-	-
-0.0634543	462	0	1037	0	161731	0	0.12	23505		0	F1711_sailerc_090	704.392	1	1	15315255	His-E6AP:His-E6AP	F1711_sailerc_106.15480.15480.3	26.86	AITYAKGFGML-EKLKER-a6-b2	1466.78	226_F1711_sailerc_090	xlink:light	AITYAKGFGML-EKLKER-a6-b2::3::xlink:light	His-E6AP:853:x:His-E6AP:866	1	3	0.0029431	3808.55	3174.44	2	0.747384	FALSE	33.384	0	23505	0.0550176	2.75081	2502.87	2086.15	2274.45	33.384	0	F1711_sailerc_090	1	0	0	2	1	1500.16
-0.0634543	462	0	1037	0	161732	0	0.12	23505		0	F1711_sailerc_091	704.392	1	0	15315255	His-E6AP:His-E6AP	F1711_sailerc_106.15480.15480.3	26.86	AITYAKGFGML-EKLKER-a6-b2	1435.19	226_F1711_sailerc_091	xlink:light	AITYAKGFGML-EKLKER-a6-b2::3::xlink:light	His-E6AP:853:x:His-E6AP:866	0	3	-	-	-	-	-	-	-	-	-	-	-	-	-	-	-	-	-	-	-	-	-	-	-
-0.0634543	462	0	1037	0	161733	0	0.12	23505		0	F1711_sailerc_092	704.392	1	1	15315255	His-E6AP:His-E6AP	F1711_sailerc_106.15480.15480.3	26.86	AITYAKGFGML-EKLKER-a6-b2	1433.15	226_F1711_sailerc_092	xlink:light	AITYAKGFGML-EKLKER-a6-b2::3::xlink:light	His-E6AP:853:x:His-E6AP:866	1	3	1.1061	136491	113766	1	1.64896	FALSE	-7.35259	0	23505	0.0155983	4.06029	153016	127540	127540	-7.35259	0	F1711_sailerc_092	1	1	0	1	1	1425.8
-0.0634543	462	0	1037	0	161734	0	0.12	23505		0	F1711_sailerc_093	704.392	1	1	15315255	His-E6AP:His-E6AP	F1711_sailerc_106.15480.15480.3	26.86	AITYAKGFGML-EKLKER-a6-b2	1431.98	226_F1711_sailerc_093	xlink:light	AITYAKGFGML-EKLKER-a6-b2::3::xlink:light	His-E6AP:853:x:His-E6AP:866	1	3	0.327767	5.37451e+07	4.47968e+07	1	1.01285	FALSE	22.2106	0	23505	0.0397117	2.97124	7.89387e+06	6579572	6579572	22.2106	0	F1711_sailerc_093	1	0	0	2	1	1454.19
-0.0634543	462	0	1037	0	161736	0	0.12	23505		0	F1711_sailerc_094	704.392	1	1	15315255	His-E6AP:His-E6AP	F1711_sailerc_106.15480.15480.3	26.86	AITYAKGFGML-EKLKER-a6-b2	1436.01	226_F1711_sailerc_094	xlink:light	AITYAKGFGML-EKLKER-a6-b2::3::xlink:light	His-E6AP:853:x:His-E6AP:866	1	3	1.19304	3.44648e+07	2.87266e+07	1	1.72001	FALSE	11.3179	0	23505	0.013964	4.01246	6.66657e+06	5556612	5556612	11.3179	0	F1711_sailerc_094	1	1	0	2	1	1447.33
-0.0634543	462	0	1037	0	161737	0	0.12	23505		0	F1711_sailerc_095	704.392	1	1	15315255	His-E6AP:His-E6AP	F1711_sailerc_106.15480.15480.3	26.86	AITYAKGFGML-EKLKER-a6-b2	1422.43	226_F1711_sailerc_095	xlink:light	AITYAKGFGML-EKLKER-a6-b2::3::xlink:light	His-E6AP:853:x:His-E6AP:866	1	3	1.92619	1.33997e+08	1.11687e+08	1	2.31919	FALSE	-4.57558	0	23505	0.00896006	4.69818	1.47283e+07	12276119	14995113	-4.57558	0	F1711_sailerc_095	1	1	0	1	1	1417.85
-0.0634543	462	0	1037	0	161738	0	0.12	23505		0	F1711_sailerc_096	704.392	1	1	15315255	His-E6AP:His-E6AP	F1711_sailerc_106.15480.15480.3	26.86	AITYAKGFGML-EKLKER-a6-b2	1424.04	226_F1711_sailerc_096	xlink:light	AITYAKGFGML-EKLKER-a6-b2::3::xlink:light	His-E6AP:853:x:His-E6AP:866	1	3	2.09581	1.14496e+08	9.54326e+07	1	2.45782	FALSE	-2.13411	0	23505	0.00896006	4.80291	1.4856e+07	12382561	15588376	-2.13411	0	F1711_sailerc_096	1	1	0	1	1	1421.91
-0.0634543	462	0	1037	0	161739	0	0.12	23505		0	F1711_sailerc_099	704.392	1	0	15315255	His-E6AP:His-E6AP	F1711_sailerc_106.15480.15480.3	26.86	AITYAKGFGML-EKLKER-a6-b2	1442.74	226_F1711_sailerc_099	xlink:light	AITYAKGFGML-EKLKER-a6-b2::3::xlink:light	His-E6AP:853:x:His-E6AP:866	0	3	-	-	-	-	-	-	-	-	-	-	-	-	-	-	-	-	-	-	-	-	-	-	-
-0.0634543	462	0	1037	0	161740	0	0.12	23505		0	F1711_sailerc_100	704.392	1	0	15315255	His-E6AP:His-E6AP	F1711_sailerc_106.15480.15480.3	26.86	AITYAKGFGML-EKLKER-a6-b2	1449.83	226_F1711_sailerc_100	xlink:light	AITYAKGFGML-EKLKER-a6-b2::3::xlink:light	His-E6AP:853:x:His-E6AP:866	0	3	-	-	-	-	-	-	-	-	-	-	-	-	-	-	-	-	-	-	-	-	-	-	-
-0.0634543	462	0	1037	0	161741	0	0.12	23505		0	F1711_sailerc_101	704.392	1	0	15315255	His-E6AP:His-E6AP	F1711_sailerc_106.15480.15480.3	26.86	AITYAKGFGML-EKLKER-a6-b2	1438.33	226_F1711_sailerc_101	xlink:light	AITYAKGFGML-EKLKER-a6-b2::3::xlink:light	His-E6AP:853:x:His-E6AP:866	0	3	-	-	-	-	-	-	-	-	-	-	-	-	-	-	-	-	-	-	-	-	-	-	-
-0.0634543	462	0	1037	0	161742	0	0.12	23505		0	F1711_sailerc_102	704.392	1	1	15315255	His-E6AP:His-E6AP	F1711_sailerc_106.15480.15480.3	26.86	AITYAKGFGML-EKLKER-a6-b2	1439.78	226_F1711_sailerc_102	xlink:light	AITYAKGFGML-EKLKER-a6-b2::3::xlink:light	His-E6AP:853:x:His-E6AP:866	1	3	-0.339489	112000	93352.5	1	0.467526	FALSE	22.39	0	23505	0.0739737	2.05894	85651.4	71390.8	88510.6	22.39	0	F1711_sailerc_102	1	0	0	1	1	1462.17
-0.0634543	462	0	1037	0	161743	0	0.12	23505		0	F1711_sailerc_103	704.392	1	1	15315255	His-E6AP:His-E6AP	F1711_sailerc_106.15480.15480.3	26.86	AITYAKGFGML-EKLKER-a6-b2	1432.52	226_F1711_sailerc_103	xlink:light	AITYAKGFGML-EKLKER-a6-b2::3::xlink:light	His-E6AP:853:x:His-E6AP:866	1	3	-0.29477	1.37891e+07	1.14933e+07	1	0.504073	FALSE	26.6846	0	23505	0.0715099	2.39619	3.58588e+06	2.98884e+06	3079404	26.6846	0	F1711_sailerc_103	1	0	0	3	1	1459.2
-0.0634543	462	0	1037	0	161744	0	0.12	23505		0	F1711_sailerc_104	704.392	1	1	15315255	His-E6AP:His-E6AP	F1711_sailerc_106.15480.15480.3	26.86	AITYAKGFGML-EKLKER-a6-b2	1443.72	226_F1711_sailerc_104	xlink:light	AITYAKGFGML-EKLKER-a6-b2::3::xlink:light	His-E6AP:853:x:His-E6AP:866	1	3	-0.525472	3.58047e+07	2.98434e+07	1	0.315528	FALSE	24.1223	0	23505	0.0851524	1.97409	5.83719e+06	4.86533e+06	5.02497e+06	24.1223	0	F1711_sailerc_104	1	0	0	2	1	1467.84
-0.0634543	462	0	1037	0	161745	0	0.12	23505		0	F1711_sailerc_105	704.392	1	1	15315255	His-E6AP:His-E6AP	F1711_sailerc_106.15480.15480.3	26.86	AITYAKGFGML-EKLKER-a6-b2	1427.72	226_F1711_sailerc_105	xlink:light	AITYAKGFGML-EKLKER-a6-b2::3::xlink:light	His-E6AP:853:x:His-E6AP:866	1	3	2.03517	1.37151e+08	1.14316e+08	1	2.40825	FALSE	0.1068	0	23505	0.00896006	4.83317	1.70023e+07	14171512	18628374	0.1068	0	F1711_sailerc_105	1	1	0	1	1	1427.83
-0.0634543	462	0	1037	0	161747	0	0.12	23505		1	F1711_sailerc_106	704.392	1	1	15315255	His-E6AP:His-E6AP	F1711_sailerc_106.15480.15480.3	26.86	AITYAKGFGML-EKLKER-a6-b2	1431	226_F1711_sailerc_106	xlink:light	AITYAKGFGML-EKLKER-a6-b2::3::xlink:light	His-E6AP:853:x:His-E6AP:866	1	3	2.11037	1.58775e+08	1.32339e+08	1	2.46971	FALSE	0.08	0	23505	0.00896006	4.84359	1.75115e+07	14595875	14595875	0.08	1	F1711_sailerc_106	1	1	1	2	1	1431.08
-0.247289	461	0	1027	0	161320	0	0.12	23509		0	F1711_sailerc_026	708.417	1	0	7.11916e+06	His-E6AP:His-E6AP	F1711_sailerc_106.15436.15436.3	26.86	AITYAKGFGML-EKLKER-a6-b2	1438.74	225_F1711_sailerc_026	xlink:heavy	AITYAKGFGML-EKLKER-a6-b2::3::xlink:heavy	His-E6AP:853:x:His-E6AP:866	0	3	-	-	-	-	-	-	-	-	-	-	-	-	-	-	-	-	-	-	-	-	-	-	-
-0.247289	461	0	1027	0	161321	0	0.12	23509		0	F1711_sailerc_027	708.417	1	0	7.11916e+06	His-E6AP:His-E6AP	F1711_sailerc_106.15436.15436.3	26.86	AITYAKGFGML-EKLKER-a6-b2	1429.98	225_F1711_sailerc_027	xlink:heavy	AITYAKGFGML-EKLKER-a6-b2::3::xlink:heavy	His-E6AP:853:x:His-E6AP:866	0	3	-	-	-	-	-	-	-	-	-	-	-	-	-	-	-	-	-	-	-	-	-	-	-
-0.247289	461	0	1027	0	161322	0	0.12	23509		0	F1711_sailerc_028	708.417	1	0	7.11916e+06	His-E6AP:His-E6AP	F1711_sailerc_106.15436.15436.3	26.86	AITYAKGFGML-EKLKER-a6-b2	1419.79	225_F1711_sailerc_028	xlink:heavy	AITYAKGFGML-EKLKER-a6-b2::3::xlink:heavy	His-E6AP:853:x:His-E6AP:866	0	3	-	-	-	-	-	-	-	-	-	-	-	-	-	-	-	-	-	-	-	-	-	-	-
-0.247289	461	0	1027	0	161324	0	0.12	23509		0	F1711_sailerc_029	708.417	1	0	7.11916e+06	His-E6AP:His-E6AP	F1711_sailerc_106.15436.15436.3	26.86	AITYAKGFGML-EKLKER-a6-b2	1416.61	225_F1711_sailerc_029	xlink:heavy	AITYAKGFGML-EKLKER-a6-b2::3::xlink:heavy	His-E6AP:853:x:His-E6AP:866	0	3	-	-	-	-	-	-	-	-	-	-	-	-	-	-	-	-	-	-	-	-	-	-	-
-0.247289	461	0	1027	0	161325	0	0.12	23509		0	F1711_sailerc_030	708.417	1	1	7.11916e+06	His-E6AP:His-E6AP	F1711_sailerc_106.15436.15436.3	26.86	AITYAKGFGML-EKLKER-a6-b2	1415.73	225_F1711_sailerc_030	xlink:heavy	AITYAKGFGML-EKLKER-a6-b2::3::xlink:heavy	His-E6AP:853:x:His-E6AP:866	1	3	1.2706	1.2644e+06	1.2644e+06	3	1.7834	FALSE	13.1749	0	23509	0.0126893	4.13355	1.29633e+06	1.29633e+06	1.29633e+06	13.1749	0	F1711_sailerc_030	1	1	0	3	1	1428.9
-0.247289	461	0	1027	0	161326	0	0.12	23509		0	F1711_sailerc_031	708.417	1	1	7.11916e+06	His-E6AP:His-E6AP	F1711_sailerc_106.15436.15436.3	26.86	AITYAKGFGML-EKLKER-a6-b2	1412.71	225_F1711_sailerc_031	xlink:heavy	AITYAKGFGML-EKLKER-a6-b2::3::xlink:heavy	His-E6AP:853:x:His-E6AP:866	1	3	1.07867	5.509e+06	5.509e+06	1	1.62654	FALSE	14.3627	0	23509	0.0162548	4.27723	4.21001e+06	4.21001e+06	4910140	14.3627	0	F1711_sailerc_031	1	1	0	1	1	1427.07
-0.247289	461	0	1027	0	161327	0	0.12	23509		0	F1711_sailerc_032	708.417	1	1	7.11916e+06	His-E6AP:His-E6AP	F1711_sailerc_106.15436.15436.3	26.86	AITYAKGFGML-EKLKER-a6-b2	1407.2	225_F1711_sailerc_032	xlink:heavy	AITYAKGFGML-EKLKER-a6-b2::3::xlink:heavy	His-E6AP:853:x:His-E6AP:866	1	3	1.27761	8.19684e+07	8.19684e+07	1	1.78912	FALSE	-15.6643	0	23509	0.0125777	4.2527	12863325	12863325	12863325	-15.6643	0	F1711_sailerc_032	1	1	0	2	1	1391.54
-0.247289	461	0	1027	0	161328	0	0.12	23509		0	F1711_sailerc_033	708.417	1	1	7.11916e+06	His-E6AP:His-E6AP	F1711_sailerc_106.15436.15436.3	26.86	AITYAKGFGML-EKLKER-a6-b2	1404.71	225_F1711_sailerc_033	xlink:heavy	AITYAKGFGML-EKLKER-a6-b2::3::xlink:heavy	His-E6AP:853:x:His-E6AP:866	1	3	1.27389	1.14379e+08	1.14379e+08	1	1.78608	FALSE	-14.6749	0	23509	0.0126383	4.15768	17329504	17329504	17329504	-14.6749	0	F1711_sailerc_033	1	1	0	2	1	1390.04
-0.247289	461	0	1027	0	161329	0	0.12	23509		0	F1711_sailerc_036	708.417	1	0	7.11916e+06	His-E6AP:His-E6AP	F1711_sailerc_106.15436.15436.3	26.86	AITYAKGFGML-EKLKER-a6-b2	1430.14	225_F1711_sailerc_036	xlink:heavy	AITYAKGFGML-EKLKER-a6-b2::3::xlink:heavy	His-E6AP:853:x:His-E6AP:866	0	3	-	-	-	-	-	-	-	-	-	-	-	-	-	-	-	-	-	-	-	-	-	-	-
-0.247289	461	0	1027	0	161330	0	0.12	23509		0	F1711_sailerc_037	708.417	1	0	7.11916e+06	His-E6AP:His-E6AP	F1711_sailerc_106.15436.15436.3	26.86	AITYAKGFGML-EKLKER-a6-b2	1408.08	225_F1711_sailerc_037	xlink:heavy	AITYAKGFGML-EKLKER-a6-b2::3::xlink:heavy	His-E6AP:853:x:His-E6AP:866	0	3	-	-	-	-	-	-	-	-	-	-	-	-	-	-	-	-	-	-	-	-	-	-	-
-0.247289	461	0	1027	0	161331	0	0.12	23509		0	F1711_sailerc_038	708.417	1	0	7.11916e+06	His-E6AP:His-E6AP	F1711_sailerc_106.15436.15436.3	26.86	AITYAKGFGML-EKLKER-a6-b2	1408.3	225_F1711_sailerc_038	xlink:heavy	AITYAKGFGML-EKLKER-a6-b2::3::xlink:heavy	His-E6AP:853:x:His-E6AP:866	0	3	-	-	-	-	-	-	-	-	-	-	-	-	-	-	-	-	-	-	-	-	-	-	-
-0.247289	461	0	1027	0	161332	0	0.12	23509		0	F1711_sailerc_039	708.417	1	0	7.11916e+06	His-E6AP:His-E6AP	F1711_sailerc_106.15436.15436.3	26.86	AITYAKGFGML-EKLKER-a6-b2	1420.25	225_F1711_sailerc_039	xlink:heavy	AITYAKGFGML-EKLKER-a6-b2::3::xlink:heavy	His-E6AP:853:x:His-E6AP:866	0	3	-	-	-	-	-	-	-	-	-	-	-	-	-	-	-	-	-	-	-	-	-	-	-
-0.247289	461	0	1027	0	161333	0	0.12	23509		0	F1711_sailerc_040	708.417	1	1	7.11916e+06	His-E6AP:His-E6AP	F1711_sailerc_106.15436.15436.3	26.86	AITYAKGFGML-EKLKER-a6-b2	1414.7	225_F1711_sailerc_040	xlink:heavy	AITYAKGFGML-EKLKER-a6-b2::3::xlink:heavy	His-E6AP:853:x:His-E6AP:866	1	3	0.737643	1.54425e+07	1.54425e+07	1	1.34783	FALSE	16.1391	0	23509	0.0248597	3.63629	5611859	5611859	5611859	16.1391	0	F1711_sailerc_040	1	1	0	2	1	1430.84
-0.247289	461	0	1027	0	161335	0	0.12	23509		0	F1711_sailerc_041	708.417	1	1	7.11916e+06	His-E6AP:His-E6AP	F1711_sailerc_106.15436.15436.3	26.86	AITYAKGFGML-EKLKER-a6-b2	1414.91	225_F1711_sailerc_041	xlink:heavy	AITYAKGFGML-EKLKER-a6-b2::3::xlink:heavy	His-E6AP:853:x:His-E6AP:866	1	3	1.36477	3.50454e+06	3.50454e+06	1	1.86036	FALSE	9.34643	0	23509	0.0113744	4.40663	3744958	3744958	5.18788e+06	9.34643	0	F1711_sailerc_041	1	1	0	2	1	1424.26
-0.247289	461	0	1027	0	161336	0	0.12	23509		0	F1711_sailerc_042	708.417	1	1	7.11916e+06	His-E6AP:His-E6AP	F1711_sailerc_106.15436.15436.3	26.86	AITYAKGFGML-EKLKER-a6-b2	1405.54	225_F1711_sailerc_042	xlink:heavy	AITYAKGFGML-EKLKER-a6-b2::3::xlink:heavy	His-E6AP:853:x:His-E6AP:866	1	3	1.42328	1.18916e+08	1.18916e+08	1	1.90817	FALSE	-12.2516	0	23509	0.0106746	4.36032	16118942	16118942	16582915	-12.2516	0	F1711_sailerc_042	1	1	0	2	1	1393.29
-0.247289	461	0	1027	0	161337	0	0.12	23509		0	F1711_sailerc_043	708.417	1	1	7.11916e+06	His-E6AP:His-E6AP	F1711_sailerc_106.15436.15436.3	26.86	AITYAKGFGML-EKLKER-a6-b2	1409.84	225_F1711_sailerc_043	xlink:heavy	AITYAKGFGML-EKLKER-a6-b2::3::xlink:heavy	His-E6AP:853:x:His-E6AP:866	1	3	1.42037	1.75824e+08	1.75824e+08	1	1.9058	FALSE	-16.4601	0	23509	0.0106911	4.29511	13421068	13421068	22732530	-16.4601	0	F1711_sailerc_043	1	1	0	1	1	1393.38
-0.0634543	462	0	1028	0	161338	0	0.12	23509		0	F1711_sailerc_089	708.417	1	0	7.11916e+06	His-E6AP:His-E6AP	F1711_sailerc_106.15436.15436.3	26.86	AITYAKGFGML-EKLKER-a6-b2	1441.42	225_F1711_sailerc_089	xlink:heavy	AITYAKGFGML-EKLKER-a6-b2::3::xlink:heavy	His-E6AP:853:x:His-E6AP:866	0	3	-	-	-	-	-	-	-	-	-	-	-	-	-	-	-	-	-	-	-	-	-	-	-
-0.0634543	462	0	1028	0	161339	0	0.12	23509		0	F1711_sailerc_090	708.417	1	0	7.11916e+06	His-E6AP:His-E6AP	F1711_sailerc_106.15436.15436.3	26.86	AITYAKGFGML-EKLKER-a6-b2	1463.89	225_F1711_sailerc_090	xlink:heavy	AITYAKGFGML-EKLKER-a6-b2::3::xlink:heavy	His-E6AP:853:x:His-E6AP:866	0	3	-	-	-	-	-	-	-	-	-	-	-	-	-	-	-	-	-	-	-	-	-	-	-
-0.0634543	462	0	1028	0	161340	0	0.12	23509		0	F1711_sailerc_091	708.417	1	0	7.11916e+06	His-E6AP:His-E6AP	F1711_sailerc_106.15436.15436.3	26.86	AITYAKGFGML-EKLKER-a6-b2	1432.22	225_F1711_sailerc_091	xlink:heavy	AITYAKGFGML-EKLKER-a6-b2::3::xlink:heavy	His-E6AP:853:x:His-E6AP:866	0	3	-	-	-	-	-	-	-	-	-	-	-	-	-	-	-	-	-	-	-	-	-	-	-
-0.0634543	462	0	1028	0	161341	0	0.12	23509		0	F1711_sailerc_092	708.417	1	0	7.11916e+06	His-E6AP:His-E6AP	F1711_sailerc_106.15436.15436.3	26.86	AITYAKGFGML-EKLKER-a6-b2	1430.19	225_F1711_sailerc_092	xlink:heavy	AITYAKGFGML-EKLKER-a6-b2::3::xlink:heavy	His-E6AP:853:x:His-E6AP:866	0	3	-	-	-	-	-	-	-	-	-	-	-	-	-	-	-	-	-	-	-	-	-	-	-
-0.0634543	462	0	1028	0	161342	0	0.12	23509		0	F1711_sailerc_093	708.417	1	1	7.11916e+06	His-E6AP:His-E6AP	F1711_sailerc_106.15436.15436.3	26.86	AITYAKGFGML-EKLKER-a6-b2	1429.02	225_F1711_sailerc_093	xlink:heavy	AITYAKGFGML-EKLKER-a6-b2::3::xlink:heavy	His-E6AP:853:x:His-E6AP:866	1	3	0.34434	3.67264e+07	3.06116e+07	1	1.0264	FALSE	23.5494	0	23509	0.0389786	3.26005	5.93423e+06	4946205	7.82606e+06	23.5494	0	F1711_sailerc_093	1	0	0	3	1	1452.57
-0.0634543	462	0	1028	0	161343	0	0.12	23509		0	F1711_sailerc_094	708.417	1	1	7.11916e+06	His-E6AP:His-E6AP	F1711_sailerc_106.15436.15436.3	26.86	AITYAKGFGML-EKLKER-a6-b2	1433.05	225_F1711_sailerc_094	xlink:heavy	AITYAKGFGML-EKLKER-a6-b2::3::xlink:heavy	His-E6AP:853:x:His-E6AP:866	1	3	1.0414	2.42296e+07	2.01955e+07	2	1.59608	FALSE	12.7756	0	23509	0.0169454	4.22379	5.44864e+06	4.54146e+06	7307694	12.7756	0	F1711_sailerc_094	1	1	0	3	1	1445.83
-0.0634543	462	0	1028	0	161344	0	0.12	23509		0	F1711_sailerc_095	708.417	1	1	7.11916e+06	His-E6AP:His-E6AP	F1711_sailerc_106.15436.15436.3	26.86	AITYAKGFGML-EKLKER-a6-b2	1419.45	225_F1711_sailerc_095	xlink:heavy	AITYAKGFGML-EKLKER-a6-b2::3::xlink:heavy	His-E6AP:853:x:His-E6AP:866	1	3	1.60494	1.48676e+08	1.23922e+08	1	2.05664	FALSE	-3.18158	0	23509	0.00920965	4.56588	2.05862e+07	17158654	17158654	-3.18158	0	F1711_sailerc_095	1	1	0	4	1	1416.27
-0.0634543	462	0	1028	0	161346	0	0.12	23509		0	F1711_sailerc_096	708.417	1	1	7.11916e+06	His-E6AP:His-E6AP	F1711_sailerc_106.15436.15436.3	26.86	AITYAKGFGML-EKLKER-a6-b2	1421.06	225_F1711_sailerc_096	xlink:heavy	AITYAKGFGML-EKLKER-a6-b2::3::xlink:heavy	His-E6AP:853:x:His-E6AP:866	1	3	2.09311	1.28133e+08	1.06799e+08	1	2.4556	FALSE	-0.401551	0	23509	0.00896006	4.83117	1.80852e+07	15074106	15074106	-0.401551	0	F1711_sailerc_096	1	1	0	3	1	1420.66
-0.0634543	462	0	1028	0	161347	0	0.12	23509		0	F1711_sailerc_099	708.417	1	0	7.11916e+06	His-E6AP:His-E6AP	F1711_sailerc_106.15436.15436.3	26.86	AITYAKGFGML-EKLKER-a6-b2	1439.78	225_F1711_sailerc_099	xlink:heavy	AITYAKGFGML-EKLKER-a6-b2::3::xlink:heavy	His-E6AP:853:x:His-E6AP:866	0	3	-	-	-	-	-	-	-	-	-	-	-	-	-	-	-	-	-	-	-	-	-	-	-
-0.0634543	462	0	1028	0	161348	0	0.12	23509		0	F1711_sailerc_100	708.417	1	0	7.11916e+06	His-E6AP:His-E6AP	F1711_sailerc_106.15436.15436.3	26.86	AITYAKGFGML-EKLKER-a6-b2	1446.9	225_F1711_sailerc_100	xlink:heavy	AITYAKGFGML-EKLKER-a6-b2::3::xlink:heavy	His-E6AP:853:x:His-E6AP:866	0	3	-	-	-	-	-	-	-	-	-	-	-	-	-	-	-	-	-	-	-	-	-	-	-
-0.0634543	462	0	1028	0	161349	0	0.12	23509		0	F1711_sailerc_101	708.417	1	0	7.11916e+06	His-E6AP:His-E6AP	F1711_sailerc_106.15436.15436.3	26.86	AITYAKGFGML-EKLKER-a6-b2	1435.35	225_F1711_sailerc_101	xlink:heavy	AITYAKGFGML-EKLKER-a6-b2::3::xlink:heavy	His-E6AP:853:x:His-E6AP:866	0	3	-	-	-	-	-	-	-	-	-	-	-	-	-	-	-	-	-	-	-	-	-	-	-
-0.0634543	462	0	1028	0	161350	0	0.12	23509		0	F1711_sailerc_102	708.417	1	0	7.11916e+06	His-E6AP:His-E6AP	F1711_sailerc_106.15436.15436.3	26.86	AITYAKGFGML-EKLKER-a6-b2	1436.81	225_F1711_sailerc_102	xlink:heavy	AITYAKGFGML-EKLKER-a6-b2::3::xlink:heavy	His-E6AP:853:x:His-E6AP:866	0	3	-	-	-	-	-	-	-	-	-	-	-	-	-	-	-	-	-	-	-	-	-	-	-
-0.0634543	462	0	1028	0	161351	0	0.12	23509		0	F1711_sailerc_103	708.417	1	1	7.11916e+06	His-E6AP:His-E6AP	F1711_sailerc_106.15436.15436.3	26.86	AITYAKGFGML-EKLKER-a6-b2	1429.57	225_F1711_sailerc_103	xlink:heavy	AITYAKGFGML-EKLKER-a6-b2::3::xlink:heavy	His-E6AP:853:x:His-E6AP:866	1	3	-0.194904	1.4484e+07	1.20725e+07	1	0.58569	FALSE	25.2243	0	23509	0.0654715	3.02841	4.75287e+06	3.96154e+06	3.96154e+06	25.2243	0	F1711_sailerc_103	1	0	0	1	1	1454.79
-0.0634543	462	0	1028	0	161352	0	0.12	23509		0	F1711_sailerc_104	708.417	1	1	7.11916e+06	His-E6AP:His-E6AP	F1711_sailerc_106.15436.15436.3	26.86	AITYAKGFGML-EKLKER-a6-b2	1440.75	225_F1711_sailerc_104	xlink:heavy	AITYAKGFGML-EKLKER-a6-b2::3::xlink:heavy	His-E6AP:853:x:His-E6AP:866	1	3	0.487658	3.36545e+07	2.80512e+07	1	1.14352	FALSE	25.0038	0	23509	0.033222	3.14858	5.7706e+06	4.80982e+06	4.80982e+06	25.0038	0	F1711_sailerc_104	1	0	0	1	1	1465.75
-0.0634543	462	0	1028	0	161353	0	0.12	23509		0	F1711_sailerc_105	708.417	1	1	7.11916e+06	His-E6AP:His-E6AP	F1711_sailerc_106.15436.15436.3	26.86	AITYAKGFGML-EKLKER-a6-b2	1424.74	225_F1711_sailerc_105	xlink:heavy	AITYAKGFGML-EKLKER-a6-b2::3::xlink:heavy	His-E6AP:853:x:His-E6AP:866	1	3	1.95612	1.19401e+08	9.95208e+07	1	2.34365	FALSE	1.46005	0	23509	0.00896006	4.76014	1.52026e+07	12671458	14697086	1.46005	0	F1711_sailerc_105	1	1	0	2	1	1426.2
-0.0634543	462	0	1028	0	161354	0	0.12	23509		1	F1711_sailerc_106	708.417	1	1	7.11916e+06	His-E6AP:His-E6AP	F1711_sailerc_106.15436.15436.3	26.86	AITYAKGFGML-EKLKER-a6-b2	1428	225_F1711_sailerc_106	xlink:heavy	AITYAKGFGML-EKLKER-a6-b2::3::xlink:heavy	His-E6AP:853:x:His-E6AP:866	1	3	1.71854	1.47803e+08	1.23195e+08	1	2.14949	FALSE	2.2	0	23509	0.00896006	4.53729	1.77208e+07	14770326	14897337	2.2	1	F1711_sailerc_106	1	1	1	2	1	1430.2
-0.130857	895	0	2055	0	22654	0	0.12	21305		0	F1711_sailerc_026	490.802	3	1	7.50552e+06	His-E6AP:His-E6AP	F1711_sailerc_106.09069.09069.4	24.24	LLKAITYAK-EKLKER-a3-b2	1044.64	4388_F1711_sailerc_026	xlink:light	LLKAITYAK-EKLKER-a3-b2::4::xlink:light	His-E6AP:853:x:His-E6AP:860	1	4	1.76969	3.08624e+06	3.08624e+06	6	2.19129	FALSE	-10.6295	0	21305	0.00896006	4.62588	127842	127842	145284	-10.3134	0	F1711_sailerc_026	3	3	0	6	1	1034.01
-0.130857	895	0	2055	0	22655	0	0.12	21305		0	F1711_sailerc_027	490.802	3	1	7.50552e+06	His-E6AP:His-E6AP	F1711_sailerc_106.09069.09069.4	24.24	LLKAITYAK-EKLKER-a3-b2	1023.52	4388_F1711_sailerc_027	xlink:light	LLKAITYAK-EKLKER-a3-b2::4::xlink:light	His-E6AP:853:x:His-E6AP:860	1	4	2.09845	2.27409e+06	2.27409e+06	1	2.45997	FALSE	3.02505	0	21305	0.00896006	4.87408	103243	103243	124293	3.35101	0	F1711_sailerc_027	3	3	0	1	1	1026.55
-0.130857	895	0	2055	0	22656	0	0.12	21305		0	F1711_sailerc_028	490.802	3	1	7.50552e+06	His-E6AP:His-E6AP	F1711_sailerc_106.09069.09069.4	24.24	LLKAITYAK-EKLKER-a3-b2	1018.24	4388_F1711_sailerc_028	xlink:light	LLKAITYAK-EKLKER-a3-b2::4::xlink:light	His-E6AP:853:x:His-E6AP:860	1	4	0.975081	407001	407001	1	1.54188	FALSE	0.666568	0	21305	0.018449	4.4823	73315	73315	250379	0.98859	0	F1711_sailerc_028	3	3	0	1	1	1018.91
-0.130857	895	0	2055	0	22657	0	0.12	21305		0	F1711_sailerc_029	490.802	3	1	7.50552e+06	His-E6AP:His-E6AP	F1711_sailerc_106.09069.09069.4	24.24	LLKAITYAK-EKLKER-a3-b2	1015.44	4388_F1711_sailerc_029	xlink:light	LLKAITYAK-EKLKER-a3-b2::4::xlink:light	His-E6AP:853:x:His-E6AP:860	1	4	1.6643	1.05336e+06	1.05336e+06	1	2.10515	FALSE	3.58083	0	21305	0.00898385	4.59804	172257	172257	259924	3.90255	0	F1711_sailerc_029	3	3	0	1	1	1019.02
-0.130857	895	0	2055	0	22658	0	0.12	21305		0	F1711_sailerc_030	490.802	3	1	7.50552e+06	His-E6AP:His-E6AP	F1711_sailerc_106.09069.09069.4	24.24	LLKAITYAK-EKLKER-a3-b2	1012.82	4388_F1711_sailerc_030	xlink:light	LLKAITYAK-EKLKER-a3-b2::4::xlink:light	His-E6AP:853:x:His-E6AP:860	1	4	2.17966	1.27519e+09	1.27519e+09	1	2.52634	FALSE	1.40986	0	21305	0.00896006	4.925	69955032	69955032	79361432	1.73297	0	F1711_sailerc_030	3	3	0	1	1	1014.23
-0.130857	895	0	2055	0	22660	0	0.12	21305		0	F1711_sailerc_031	490.802	3	1	7.50552e+06	His-E6AP:His-E6AP	F1711_sailerc_106.09069.09069.4	24.24	LLKAITYAK-EKLKER-a3-b2	1008.04	4388_F1711_sailerc_031	xlink:light	LLKAITYAK-EKLKER-a3-b2::4::xlink:light	His-E6AP:853:x:His-E6AP:860	1	4	2.22118	1.32145e+09	1.32145e+09	1	2.56027	FALSE	2.13649	0	21305	0.00896006	4.91981	70996920	70996920	75059640	2.46102	0	F1711_sailerc_031	3	3	0	2	1	1010.18
-0.130857	895	0	2055	0	22661	0	0.12	21305		0	F1711_sailerc_032	490.802	3	1	7.50552e+06	His-E6AP:His-E6AP	F1711_sailerc_106.09069.09069.4	24.24	LLKAITYAK-EKLKER-a3-b2	1001.02	4388_F1711_sailerc_032	xlink:light	LLKAITYAK-EKLKER-a3-b2::4::xlink:light	His-E6AP:853:x:His-E6AP:860	1	4	2.11351	7.50015e+09	7.50015e+09	4	2.47228	FALSE	-4.67631	0	21305	0.00896006	4.84592	374017696	374017696	406044736	-4.35057	0	F1711_sailerc_032	3	3	0	5	1	996.343
-0.130857	895	0	2055	0	22662	0	0.12	21305		0	F1711_sailerc_033	490.802	3	1	7.50552e+06	His-E6AP:His-E6AP	F1711_sailerc_106.09069.09069.4	24.24	LLKAITYAK-EKLKER-a3-b2	997.256	4388_F1711_sailerc_033	xlink:light	LLKAITYAK-EKLKER-a3-b2::4::xlink:light	His-E6AP:853:x:His-E6AP:860	1	4	1.93546	7.43096e+09	7.43096e+09	2	2.32676	FALSE	8.08444	0	21305	0.00896006	4.71153	361804736	361804736	380908256	8.4112	0	F1711_sailerc_033	3	3	0	5	1	1005.34
-0.130857	895	0	2055	0	22663	0	0.099	38421		1	F1711_sailerc_036	490.802	3	1	35387.3	His-E6AP:His-E6AP	F1711_sailerc_036.02797.02797.4	30.05	LLKAITYAK-EKLKER-a3-b2	1021	4388_F1711_sailerc_036	xlink:light	LLKAITYAK-EKLKER-a3-b2::4::xlink:light	His-E6AP:853:x:His-E6AP:860	1	4	2.01172	4.0497e+06	4.0497e+06	5	2.38909	FALSE	5.3	0	38421	0.00896006	4.85574	199257	199257	219787	-1.76049	1	F1711_sailerc_036	3	3	1	5	1	1026.3
-0.130857	895	0	2055	0	22664	0	0.12	21305		0	F1711_sailerc_037	490.802	3	1	7.50552e+06	His-E6AP:His-E6AP	F1711_sailerc_106.09069.09069.4	24.24	LLKAITYAK-EKLKER-a3-b2	998.229	4388_F1711_sailerc_037	xlink:light	LLKAITYAK-EKLKER-a3-b2::4::xlink:light	His-E6AP:853:x:His-E6AP:860	1	4	1.18218	2.85543e+06	2.85543e+06	3	1.71113	FALSE	27.4005	0	21305	0.0141508	4.0516	132659	132659	148072	27.7292	0	F1711_sailerc_037	3	2	0	3	1	1025.63
-0.130857	895	0	2055	0	22665	0	0.12	21305		0	F1711_sailerc_038	490.802	3	1	7.50552e+06	His-E6AP:His-E6AP	F1711_sailerc_106.09069.09069.4	24.24	LLKAITYAK-EKLKER-a3-b2	1007.18	4388_F1711_sailerc_038	xlink:light	LLKAITYAK-EKLKER-a3-b2::4::xlink:light	His-E6AP:853:x:His-E6AP:860	1	4	1.9285	5.68074e+06	5.68074e+06	1	2.32107	FALSE	2.58037	0	21305	0.00896006	4.82995	537870	537870	537870	2.90205	0	F1711_sailerc_038	3	3	0	1	1	1009.76
-0.130857	895	0	2055	0	22666	0	0.12	21305		0	F1711_sailerc_039	490.802	3	1	7.50552e+06	His-E6AP:His-E6AP	F1711_sailerc_106.09069.09069.4	24.24	LLKAITYAK-EKLKER-a3-b2	1016.61	4388_F1711_sailerc_039	xlink:light	LLKAITYAK-EKLKER-a3-b2::4::xlink:light	His-E6AP:853:x:His-E6AP:860	1	4	1.83054	4.31295e+06	4.31295e+06	1	2.24101	FALSE	-11.2955	0	21305	0.00896006	4.62568	529399	529399	546616	-10.9718	0	F1711_sailerc_039	3	3	0	1	1	1005.31
-0.130857	895	0	2055	0	22667	0	0.12	21305		0	F1711_sailerc_040	490.802	3	1	7.50552e+06	His-E6AP:His-E6AP	F1711_sailerc_106.09069.09069.4	24.24	LLKAITYAK-EKLKER-a3-b2	1011.34	4388_F1711_sailerc_040	xlink:light	LLKAITYAK-EKLKER-a3-b2::4::xlink:light	His-E6AP:853:x:His-E6AP:860	1	4	2.09071	1.18642e+09	1.18642e+09	1	2.45364	FALSE	5.44002	0	21305	0.00896006	4.81277	58371412	58371412	65206536	5.7635	0	F1711_sailerc_040	3	3	0	2	1	1016.78
-0.130857	895	0	2055	0	22668	0	0.12	21305		0	F1711_sailerc_041	490.802	3	1	7.50552e+06	His-E6AP:His-E6AP	F1711_sailerc_106.09069.09069.4	24.24	LLKAITYAK-EKLKER-a3-b2	1011.84	4388_F1711_sailerc_041	xlink:light	LLKAITYAK-EKLKER-a3-b2::4::xlink:light	His-E6AP:853:x:His-E6AP:860	1	4	2.2325	1.254e+09	1.254e+09	1	2.56952	FALSE	0.951813	0	21305	0.00896006	4.95106	59706440	59706440	64788464	1.27506	0	F1711_sailerc_041	3	3	0	1	1	1012.79
-0.130857	895	0	2055	0	22669	0	0.12	21305		0	F1711_sailerc_042	490.802	3	1	7.50552e+06	His-E6AP:His-E6AP	F1711_sailerc_106.09069.09069.4	24.24	LLKAITYAK-EKLKER-a3-b2	997.243	4388_F1711_sailerc_042	xlink:light	LLKAITYAK-EKLKER-a3-b2::4::xlink:light	His-E6AP:853:x:His-E6AP:860	1	4	2.03575	8.05333e+09	8.05333e+09	2	2.40873	FALSE	6.98708	0	21305	0.00896006	4.76277	357671104	357671104	384882048	7.31452	0	F1711_sailerc_042	3	3	0	3	1	1004.23
-0.130857	895	0	2055	0	22672	0	0.12	21305		0	F1711_sailerc_043	490.802	3	1	7.50552e+06	His-E6AP:His-E6AP	F1711_sailerc_106.09069.09069.4	24.24	LLKAITYAK-EKLKER-a3-b2	1002.2	4388_F1711_sailerc_043	xlink:light	LLKAITYAK-EKLKER-a3-b2::4::xlink:light	His-E6AP:853:x:His-E6AP:860	1	4	2.08151	8.15016e+09	8.15016e+09	2	2.44613	FALSE	4.36206	0	21305	0.00896006	4.83333	324731776	324731776	335425056	4.68897	0	F1711_sailerc_043	3	3	0	5	1	1006.56
-0.12875	896	0	2056	0	22673	0	0.12	21305		0	F1711_sailerc_089	490.802	3	1	7.50552e+06	His-E6AP:His-E6AP	F1711_sailerc_106.09069.09069.4	24.24	LLKAITYAK-EKLKER-a3-b2	1032.66	4388_F1711_sailerc_089	xlink:light	LLKAITYAK-EKLKER-a3-b2::4::xlink:light	His-E6AP:853:x:His-E6AP:860	1	4	2.19267	6.34237e+06	5.28639e+06	4	2.53697	FALSE	1.09737	0	21305	0.00896006	4.93587	223272	186098	194119	1.42518	0	F1711_sailerc_089	3	3	0	4	1	1033.76
-0.12875	896	0	2056	0	22674	0	0.12	21305		0	F1711_sailerc_090	490.802	3	1	7.50552e+06	His-E6AP:His-E6AP	F1711_sailerc_106.09069.09069.4	24.24	LLKAITYAK-EKLKER-a3-b2	1064.78	4388_F1711_sailerc_090	xlink:light	LLKAITYAK-EKLKER-a3-b2::4::xlink:light	His-E6AP:853:x:His-E6AP:860	1	4	0.830978	3.06634e+06	2.55581e+06	6	1.42411	FALSE	-31.4909	0	21305	0.0222886	3.59867	92171.5	76825.3	82148.3	-31.1709	0	F1711_sailerc_090	3	1	0	6	1	1033.29
-0.12875	896	0	2056	0	22675	0	0.12	21305		0	F1711_sailerc_091	490.802	3	1	7.50552e+06	His-E6AP:His-E6AP	F1711_sailerc_106.09069.09069.4	24.24	LLKAITYAK-EKLKER-a3-b2	1022.02	4388_F1711_sailerc_091	xlink:light	LLKAITYAK-EKLKER-a3-b2::4::xlink:light	His-E6AP:853:x:His-E6AP:860	1	4	2.04424	1.05031e+07	8.75435e+06	1	2.41567	FALSE	1.40018	0	21305	0.00896006	4.89969	833861	695027	864363	1.72915	0	F1711_sailerc_091	3	3	0	1	1	1023.42
-0.12875	896	0	2056	0	22676	0	0.034	633		1	F1711_sailerc_092	490.802	3	1	204776	His-E6AP:His-E6AP	F1711_sailerc_092.07308.07308.4	32.48	LLKAITYAK-EKLKER-a3-b2	1023	4388_F1711_sailerc_092	xlink:light	LLKAITYAK-EKLKER-a3-b2::4::xlink:light	His-E6AP:853:x:His-E6AP:860	1	4	2.04312	1.27001e+07	1.05856e+07	1	2.41475	FALSE	2.57	0	633	0.00896006	4.80884	866494	722226	741193	6.06476	1	F1711_sailerc_092	3	3	1	1	1	1025.57
-0.12875	896	0	2056	0	22677	0	0.12	21305		0	F1711_sailerc_093	490.802	3	1	7.50552e+06	His-E6AP:His-E6AP	F1711_sailerc_106.09069.09069.4	24.24	LLKAITYAK-EKLKER-a3-b2	1019.72	4388_F1711_sailerc_093	xlink:light	LLKAITYAK-EKLKER-a3-b2::4::xlink:light	His-E6AP:853:x:His-E6AP:860	1	4	1.96374	1.80064e+09	1.50084e+09	2	2.34987	FALSE	7.61718	0	21305	0.00896006	4.72913	8.39493e+07	69972112	71051784	7.94542	0	F1711_sailerc_093	3	3	0	4	1	1027.34
-0.12875	896	0	2056	0	22678	0	0.12	21305		0	F1711_sailerc_094	490.802	3	1	7.50552e+06	His-E6AP:His-E6AP	F1711_sailerc_106.09069.09069.4	24.24	LLKAITYAK-EKLKER-a3-b2	1023.92	4388_F1711_sailerc_094	xlink:light	LLKAITYAK-EKLKER-a3-b2::4::xlink:light	His-E6AP:853:x:His-E6AP:860	1	4	1.93297	1.81675e+09	1.51427e+09	1	2.32473	FALSE	9.28284	0	21305	0.00896006	4.68558	9.80337e+07	81711488	83294080	9.61095	0	F1711_sailerc_094	3	3	0	2	1	1033.2
-0.12875	896	0	2056	0	22679	0	0.12	21305		0	F1711_sailerc_095	490.802	3	1	7.50552e+06	His-E6AP:His-E6AP	F1711_sailerc_106.09069.09069.4	24.24	LLKAITYAK-EKLKER-a3-b2	1008.05	4388_F1711_sailerc_095	xlink:light	LLKAITYAK-EKLKER-a3-b2::4::xlink:light	His-E6AP:853:x:His-E6AP:860	1	4	2.11975	8.49977e+09	7.08459e+09	4	2.47738	FALSE	3.43257	0	21305	0.00896006	4.86493	3.80539e+08	317180544	323088832	3.7625	0	F1711_sailerc_095	3	3	0	6	1	1011.48
-0.12875	896	0	2056	0	22680	0	0.12	21305		0	F1711_sailerc_096	490.802	3	1	7.50552e+06	His-E6AP:His-E6AP	F1711_sailerc_106.09069.09069.4	24.24	LLKAITYAK-EKLKER-a3-b2	1008.47	4388_F1711_sailerc_096	xlink:light	LLKAITYAK-EKLKER-a3-b2::4::xlink:light	His-E6AP:853:x:His-E6AP:860	1	4	1.92819	9.04407e+09	7.53827e+09	2	2.32082	FALSE	8.25576	0	21305	0.00896006	4.70681	3.64074e+08	303457248	313399232	8.58664	0	F1711_sailerc_096	3	3	0	5	1	1016.73
-0.12875	896	0	2056	0	22681	0	0.12	21305		0	F1711_sailerc_099	490.802	3	1	7.50552e+06	His-E6AP:His-E6AP	F1711_sailerc_106.09069.09069.4	24.24	LLKAITYAK-EKLKER-a3-b2	1030.03	4388_F1711_sailerc_099	xlink:light	LLKAITYAK-EKLKER-a3-b2::4::xlink:light	His-E6AP:853:x:His-E6AP:860	1	4	1.6508	4.49928e+06	3.75017e+06	5	2.09412	FALSE	17.2325	0	21305	0.00901346	4.44136	200703	167287	212885	17.5611	0	F1711_sailerc_099	3	3	0	5	1	1047.26
-0.12875	896	0	2056	0	22683	0	0.12	21305		0	F1711_sailerc_100	490.802	3	1	7.50552e+06	His-E6AP:His-E6AP	F1711_sailerc_106.09069.09069.4	24.24	LLKAITYAK-EKLKER-a3-b2	1041.26	4388_F1711_sailerc_100	xlink:light	LLKAITYAK-EKLKER-a3-b2::4::xlink:light	His-E6AP:853:x:His-E6AP:860	1	4	2.02663	3.45123e+06	2.87662e+06	3	2.40127	FALSE	3.46528	0	21305	0.00896006	4.8362	154632	128886	134931	3.79058	0	F1711_sailerc_100	3	3	0	3	1	1044.73
-0.12875	896	0	2056	0	22684	0	0.12	21305		0	F1711_sailerc_101	490.802	3	1	7.50552e+06	His-E6AP:His-E6AP	F1711_sailerc_106.09069.09069.4	24.24	LLKAITYAK-EKLKER-a3-b2	1023.46	4388_F1711_sailerc_101	xlink:light	LLKAITYAK-EKLKER-a3-b2::4::xlink:light	His-E6AP:853:x:His-E6AP:860	1	4	1.60036	6.27908e+06	5.23364e+06	1	2.0529	FALSE	10.9192	0	21305	0.00923052	4.56552	391024	325920	474969	11.2495	0	F1711_sailerc_101	3	3	0	1	1	1034.38
-0.12875	896	0	2056	0	22685	0	0.12	21305		0	F1711_sailerc_102	490.802	3	1	7.50552e+06	His-E6AP:His-E6AP	F1711_sailerc_106.09069.09069.4	24.24	LLKAITYAK-EKLKER-a3-b2	1025.73	4388_F1711_sailerc_102	xlink:light	LLKAITYAK-EKLKER-a3-b2::4::xlink:light	His-E6AP:853:x:His-E6AP:860	1	4	2.15774	5.71371e+06	4.7624e+06	1	2.50843	FALSE	3.35981	0	21305	0.00896006	4.88007	411190	342729	428867	3.68947	0	F1711_sailerc_102	3	3	0	2	1	1029.09
-0.12875	896	0	2056	0	22686	0	0.12	21305		0	F1711_sailerc_103	490.802	3	1	7.50552e+06	His-E6AP:His-E6AP	F1711_sailerc_106.09069.09069.4	24.24	LLKAITYAK-EKLKER-a3-b2	1021.52	4388_F1711_sailerc_103	xlink:light	LLKAITYAK-EKLKER-a3-b2::4::xlink:light	His-E6AP:853:x:His-E6AP:860	1	4	1.78896	1.69031e+09	1.40888e+09	1	2.20703	FALSE	13.4496	0	21305	0.00896006	4.5565	8.16752e+07	68076624	73836912	13.7769	0	F1711_sailerc_103	3	3	0	2	1	1034.97
-0.12875	896	0	2056	0	22687	0	0.12	21305		0	F1711_sailerc_104	490.802	3	1	7.50552e+06	His-E6AP:His-E6AP	F1711_sailerc_106.09069.09069.4	24.24	LLKAITYAK-EKLKER-a3-b2	1029.7	4388_F1711_sailerc_104	xlink:light	LLKAITYAK-EKLKER-a3-b2::4::xlink:light	His-E6AP:853:x:His-E6AP:860	1	4	2.16343	1.68559e+09	1.40495e+09	1	2.51307	FALSE	3.3526	0	21305	0.00896006	4.87878	8.81348e+07	73460736	80109920	3.68225	0	F1711_sailerc_104	3	3	0	2	1	1033.05
-0.12875	896	0	2056	0	22688	0	0.12	21305		0	F1711_sailerc_105	490.802	3	1	7.50552e+06	His-E6AP:His-E6AP	F1711_sailerc_106.09069.09069.4	24.24	LLKAITYAK-EKLKER-a3-b2	1012.06	4388_F1711_sailerc_105	xlink:light	LLKAITYAK-EKLKER-a3-b2::4::xlink:light	His-E6AP:853:x:His-E6AP:860	1	4	1.99435	8.75268e+09	7.29539e+09	3	2.37489	FALSE	6.58311	0	21305	0.00896006	4.76026	4.5146e+08	376293568	389098208	6.91406	0	F1711_sailerc_105	3	3	0	5	1	1018.64
-0.12875	896	0	2056	0	22689	0	0.12	21305		1	F1711_sailerc_106	490.802	3	1	7.50552e+06	His-E6AP:His-E6AP	F1711_sailerc_106.09069.09069.4	24.24	LLKAITYAK-EKLKER-a3-b2	1013	4388_F1711_sailerc_106	xlink:light	LLKAITYAK-EKLKER-a3-b2::4::xlink:light	His-E6AP:853:x:His-E6AP:860	1	4	1.89987	9.0471e+09	7.54079e+09	3	2.29767	FALSE	9.48	0	21305	0.00896006	4.68598	3.43553e+08	286353088	316795776	9.0059	1	F1711_sailerc_106	3	3	1	5	1	1022.48
-0.130857	895	0	2053	0	22619	0	0.12	21313		0	F1711_sailerc_026	493.821	3	1	47821720	His-E6AP:His-E6AP	F1711_sailerc_106.09040.09040.4	24.24	LLKAITYAK-EKLKER-a3-b2	1042.74	4387_F1711_sailerc_026	xlink:heavy	LLKAITYAK-EKLKER-a3-b2::4::xlink:heavy	His-E6AP:853:x:His-E6AP:860	1	4	1.57225	2.58504e+06	2.58504e+06	5	2.02992	FALSE	-12.7802	0	21313	0.00941652	4.52549	128962	128962	128962	-10.8171	0	F1711_sailerc_026	3	3	0	5	1	1029.96
-0.130857	895	0	2053	0	22620	0	0.12	21313		0	F1711_sailerc_027	493.821	3	1	47821720	His-E6AP:His-E6AP	F1711_sailerc_106.09040.09040.4	24.24	LLKAITYAK-EKLKER-a3-b2	1021.57	4387_F1711_sailerc_027	xlink:heavy	LLKAITYAK-EKLKER-a3-b2::4::xlink:heavy	His-E6AP:853:x:His-E6AP:860	1	4	1.95404	1.88657e+06	1.88657e+06	2	2.34195	FALSE	1.76387	0	21313	0.00896006	4.81338	100554	100554	101297	3.78848	0	F1711_sailerc_027	3	3	0	2	1	1023.33
-0.130857	895	0	2053	0	22621	0	0.12	21313		0	F1711_sailerc_028	493.821	3	1	47821720	His-E6AP:His-E6AP	F1711_sailerc_106.09040.09040.4	24.24	LLKAITYAK-EKLKER-a3-b2	1016.31	4387_F1711_sailerc_028	xlink:heavy	LLKAITYAK-EKLKER-a3-b2::4::xlink:heavy	His-E6AP:853:x:His-E6AP:860	1	4	1.80743	42478.7	42478.7	1	2.22213	FALSE	-4.25827	0	21313	0.00896006	4.73078	28277.4	28277.4	37797.2	-2.2581	0	F1711_sailerc_028	3	3	0	2	1	1012.05
-0.130857	895	0	2053	0	22622	0	0.12	21313		0	F1711_sailerc_029	493.821	3	1	47821720	His-E6AP:His-E6AP	F1711_sailerc_106.09040.09040.4	24.24	LLKAITYAK-EKLKER-a3-b2	1013.51	4387_F1711_sailerc_029	xlink:heavy	LLKAITYAK-EKLKER-a3-b2::4::xlink:heavy	His-E6AP:853:x:His-E6AP:860	1	4	2.13985	710172	710172	1	2.4938	FALSE	0.0441767	0	21313	0.00896006	4.93363	208004	208004	208004	2.04247	0	F1711_sailerc_029	3	3	0	1	1	1013.55
-0.130857	895	0	2053	0	22623	0	0.12	21313		0	F1711_sailerc_030	493.821	3	1	47821720	His-E6AP:His-E6AP	F1711_sailerc_106.09040.09040.4	24.24	LLKAITYAK-EKLKER-a3-b2	1010.88	4387_F1711_sailerc_030	xlink:heavy	LLKAITYAK-EKLKER-a3-b2::4::xlink:heavy	His-E6AP:853:x:His-E6AP:860	1	4	2.09649	1.11894e+09	1.11894e+09	1	2.45837	FALSE	-0.0884324	0	21313	0.00896006	4.90109	69600280	69600280	69957360	1.9185	0	F1711_sailerc_030	3	3	0	2	1	1010.79
-0.130857	895	0	2053	0	22624	0	0.12	21313		0	F1711_sailerc_031	493.821	3	1	47821720	His-E6AP:His-E6AP	F1711_sailerc_106.09040.09040.4	24.24	LLKAITYAK-EKLKER-a3-b2	1006.09	4387_F1711_sailerc_031	xlink:heavy	LLKAITYAK-EKLKER-a3-b2::4::xlink:heavy	His-E6AP:853:x:His-E6AP:860	1	4	2.06707	1.16884e+09	1.16884e+09	1	2.43432	FALSE	-0.853319	0	21313	0.00896006	4.89884	65347484	65347484	69681240	1.16238	0	F1711_sailerc_031	3	3	0	3	1	1005.24
-0.130857	895	0	2053	0	22625	0	0.12	21313		0	F1711_sailerc_032	493.821	3	1	47821720	His-E6AP:His-E6AP	F1711_sailerc_106.09040.09040.4	24.24	LLKAITYAK-EKLKER-a3-b2	999.062	4387_F1711_sailerc_032	xlink:heavy	LLKAITYAK-EKLKER-a3-b2::4::xlink:heavy	His-E6AP:853:x:His-E6AP:860	1	4	1.75982	7.08666e+09	7.08666e+09	2	2.18322	FALSE	-8.5318	0	21313	0.00896006	4.6708	473502080	473502080	473502080	-6.50852	0	F1711_sailerc_032	3	3	0	4	1	990.53
-0.130857	895	0	2053	0	22627	0	0.12	21313		0	F1711_sailerc_033	493.821	3	1	47821720	His-E6AP:His-E6AP	F1711_sailerc_106.09040.09040.4	24.24	LLKAITYAK-EKLKER-a3-b2	995.292	4387_F1711_sailerc_033	xlink:heavy	LLKAITYAK-EKLKER-a3-b2::4::xlink:heavy	His-E6AP:853:x:His-E6AP:860	1	4	1.90866	6.93697e+09	6.93697e+09	2	2.30486	FALSE	4.3341	0	21313	0.00896006	4.74573	493165920	493165920	498851584	6.36372	0	F1711_sailerc_033	3	3	0	4	1	999.626
-0.130857	895	0	2053	0	22628	0	0.099	38425		1	F1711_sailerc_036	493.82	3	1	43314.9	His-E6AP:His-E6AP	F1711_sailerc_036.02784.02784.4	30.05	LLKAITYAK-EKLKER-a3-b2	1016	4387_F1711_sailerc_036	xlink:heavy	LLKAITYAK-EKLKER-a3-b2::4::xlink:heavy	His-E6AP:853:x:His-E6AP:860	1	4	1.89467	3.43376e+06	3.43376e+06	5	2.29343	FALSE	6.54	0	38425	0.00896006	4.79816	171600	171600	171600	-1.91108	1	F1711_sailerc_036	3	3	1	6	1	1022.54
-0.130857	895	0	2053	0	22629	0	0.12	21313		0	F1711_sailerc_037	493.821	3	1	47821720	His-E6AP:His-E6AP	F1711_sailerc_106.09040.09040.4	24.24	LLKAITYAK-EKLKER-a3-b2	996.254	4387_F1711_sailerc_037	xlink:heavy	LLKAITYAK-EKLKER-a3-b2::4::xlink:heavy	His-E6AP:853:x:His-E6AP:860	1	4	1.05235	2.55521e+06	2.55521e+06	2	1.60503	FALSE	24.4857	0	21313	0.016743	4.02078	113927	113927	113927	26.5273	0	F1711_sailerc_037	3	2	0	2	1	1020.74
-0.130857	895	0	2053	0	22630	0	0.12	21313		0	F1711_sailerc_038	493.821	3	1	47821720	His-E6AP:His-E6AP	F1711_sailerc_106.09040.09040.4	24.24	LLKAITYAK-EKLKER-a3-b2	1005.25	4387_F1711_sailerc_038	xlink:heavy	LLKAITYAK-EKLKER-a3-b2::4::xlink:heavy	His-E6AP:853:x:His-E6AP:860	1	4	1.90498	3.63395e+06	3.63395e+06	1	2.30185	FALSE	0.433473	0	21313	0.00896006	4.81369	350368	350368	438125	2.43151	0	F1711_sailerc_038	3	3	0	1	1	1005.68
-0.130857	895	0	2053	0	22631	0	0.12	21313		0	F1711_sailerc_039	493.821	3	1	47821720	His-E6AP:His-E6AP	F1711_sailerc_106.09040.09040.4	24.24	LLKAITYAK-EKLKER-a3-b2	1014.66	4387_F1711_sailerc_039	xlink:heavy	LLKAITYAK-EKLKER-a3-b2::4::xlink:heavy	His-E6AP:853:x:His-E6AP:860	1	4	1.56971	4.07584e+06	4.07584e+06	1	2.02785	FALSE	-11.1202	0	21313	0.00942797	4.59309	536986	536986	536986	-9.10958	0	F1711_sailerc_039	3	3	0	1	1	1003.54
-0.130857	895	0	2053	0	22632	0	0.12	21313		0	F1711_sailerc_040	493.821	3	1	47821720	His-E6AP:His-E6AP	F1711_sailerc_106.09040.09040.4	24.24	LLKAITYAK-EKLKER-a3-b2	1009.4	4387_F1711_sailerc_040	xlink:heavy	LLKAITYAK-EKLKER-a3-b2::4::xlink:heavy	His-E6AP:853:x:His-E6AP:860	1	4	2.04109	1.04045e+09	1.04045e+09	1	2.41309	FALSE	1.77393	0	21313	0.00896006	4.84912	57594944	57594944	61179584	3.78314	0	F1711_sailerc_040	3	3	0	2	1	1011.17
-0.130857	895	0	2053	0	22633	0	0.12	21313		0	F1711_sailerc_041	493.821	3	1	47821720	His-E6AP:His-E6AP	F1711_sailerc_106.09040.09040.4	24.24	LLKAITYAK-EKLKER-a3-b2	1009.9	4387_F1711_sailerc_041	xlink:heavy	LLKAITYAK-EKLKER-a3-b2::4::xlink:heavy	His-E6AP:853:x:His-E6AP:860	1	4	1.98969	1.10014e+09	1.10014e+09	1	2.37108	FALSE	-2.54566	0	21313	0.00896006	4.87079	61521132	61521132	65130500	-0.537871	0	F1711_sailerc_041	3	3	0	2	1	1007.35
-0.130857	895	0	2053	0	22634	0	0.12	21313		0	F1711_sailerc_042	493.821	3	1	47821720	His-E6AP:His-E6AP	F1711_sailerc_106.09040.09040.4	24.24	LLKAITYAK-EKLKER-a3-b2	995.275	4387_F1711_sailerc_042	xlink:heavy	LLKAITYAK-EKLKER-a3-b2::4::xlink:heavy	His-E6AP:853:x:His-E6AP:860	1	4	1.92746	7.2651e+09	7.2651e+09	2	2.32022	FALSE	3.24979	0	21313	0.00896006	4.77275	504187264	504187264	506878336	5.28359	0	F1711_sailerc_042	3	3	0	3	1	998.525
-0.130857	895	0	2053	0	22635	0	0.12	21313		0	F1711_sailerc_043	493.821	3	1	47821720	His-E6AP:His-E6AP	F1711_sailerc_106.09040.09040.4	24.24	LLKAITYAK-EKLKER-a3-b2	1000.23	4387_F1711_sailerc_043	xlink:heavy	LLKAITYAK-EKLKER-a3-b2::4::xlink:heavy	His-E6AP:853:x:His-E6AP:860	1	4	2.05464	7.32082e+09	7.32082e+09	1	2.42417	FALSE	-0.280397	0	21313	0.00896006	4.88588	520193344	520193344	520193344	1.75014	0	F1711_sailerc_043	3	3	0	3	1	999.953
-0.12875	896	0	2054	0	22636	0	0.12	21313		0	F1711_sailerc_089	493.821	3	1	47821720	His-E6AP:His-E6AP	F1711_sailerc_106.09040.09040.4	24.24	LLKAITYAK-EKLKER-a3-b2	1030.69	4387_F1711_sailerc_089	xlink:heavy	LLKAITYAK-EKLKER-a3-b2::4::xlink:heavy	His-E6AP:853:x:His-E6AP:860	1	4	2.15435	5.5569e+06	4.6317e+06	4	2.50566	FALSE	-0.832699	0	21313	0.00896006	4.93329	196330	163642	165773	1.2034	0	F1711_sailerc_089	3	3	0	4	1	1029.86
-0.12875	896	0	2054	0	22638	0	0.12	21313		0	F1711_sailerc_090	493.821	3	1	47821720	His-E6AP:His-E6AP	F1711_sailerc_106.09040.09040.4	24.24	LLKAITYAK-EKLKER-a3-b2	1062.86	4387_F1711_sailerc_090	xlink:heavy	LLKAITYAK-EKLKER-a3-b2::4::xlink:heavy	His-E6AP:853:x:His-E6AP:860	1	4	0.575852	2.50005e+06	2.08381e+06	6	1.2156	FALSE	-37.3275	0	21313	0.0300053	3.44109	81821.9	68198.9	68198.9	-35.3395	0	F1711_sailerc_090	3	1	0	7	1	1025.53
-0.12875	896	0	2054	0	22639	0	0.12	21313		0	F1711_sailerc_091	493.821	3	1	47821720	His-E6AP:His-E6AP	F1711_sailerc_106.09040.09040.4	24.24	LLKAITYAK-EKLKER-a3-b2	1020.04	4387_F1711_sailerc_091	xlink:heavy	LLKAITYAK-EKLKER-a3-b2::4::xlink:heavy	His-E6AP:853:x:His-E6AP:860	1	4	2.02457	8.85837e+06	7.38349e+06	1	2.39959	FALSE	-1.81293	0	21313	0.00896006	4.91654	797990	665128	665128	0.230354	0	F1711_sailerc_091	3	3	0	1	1	1018.23
-0.12875	896	0	2054	0	22640	0	0.034	637		1	F1711_sailerc_092	493.821	3	1	150859	His-E6AP:His-E6AP	F1711_sailerc_092.07257.07257.4	32.48	LLKAITYAK-EKLKER-a3-b2	1019	4387_F1711_sailerc_092	xlink:heavy	LLKAITYAK-EKLKER-a3-b2::4::xlink:heavy	His-E6AP:853:x:His-E6AP:860	1	4	1.67971	9.68769e+06	8.07473e+06	1	2.11774	FALSE	3.52	0	637	0.00896006	4.63644	1.15586e+06	963414	963414	6.70702	1	F1711_sailerc_092	3	3	1	1	1	1022.52
-0.12875	896	0	2054	0	22641	0	0.12	21313		0	F1711_sailerc_093	493.821	3	1	47821720	His-E6AP:His-E6AP	F1711_sailerc_106.09040.09040.4	24.24	LLKAITYAK-EKLKER-a3-b2	1017.75	4387_F1711_sailerc_093	xlink:heavy	LLKAITYAK-EKLKER-a3-b2::4::xlink:heavy	His-E6AP:853:x:His-E6AP:860	1	4	1.92772	1.58056e+09	1.3174e+09	1	2.32044	FALSE	4.1497	0	21313	0.00896006	4.75887	9.73225e+07	81118688	84548032	6.18848	0	F1711_sailerc_093	3	3	0	4	1	1021.9
-0.12875	896	0	2054	0	22642	0	0.12	21313		0	F1711_sailerc_094	493.821	3	1	47821720	His-E6AP:His-E6AP	F1711_sailerc_106.09040.09040.4	24.24	LLKAITYAK-EKLKER-a3-b2	1021.95	4387_F1711_sailerc_094	xlink:heavy	LLKAITYAK-EKLKER-a3-b2::4::xlink:heavy	His-E6AP:853:x:His-E6AP:860	1	4	1.84111	1.60066e+09	1.33416e+09	1	2.24966	FALSE	6.56459	0	21313	0.00896006	4.67851	1.08706e+08	90607176	90607176	8.60257	0	F1711_sailerc_094	3	3	0	2	1	1028.51
-0.12875	896	0	2054	0	22643	0	0.12	21313		0	F1711_sailerc_095	493.821	3	1	47821720	His-E6AP:His-E6AP	F1711_sailerc_106.09040.09040.4	24.24	LLKAITYAK-EKLKER-a3-b2	1006.06	4387_F1711_sailerc_095	xlink:heavy	LLKAITYAK-EKLKER-a3-b2::4::xlink:heavy	His-E6AP:853:x:His-E6AP:860	1	4	2.04181	7.70852e+09	6.42509e+09	1	2.41368	FALSE	-0.984758	0	21313	0.00896006	4.88487	5.02009e+08	418426592	436236128	1.06451	0	F1711_sailerc_095	3	3	0	3	1	1005.08
-0.12875	896	0	2054	0	22644	0	0.12	21313		0	F1711_sailerc_096	493.821	3	1	47821720	His-E6AP:His-E6AP	F1711_sailerc_106.09040.09040.4	24.24	LLKAITYAK-EKLKER-a3-b2	1006.49	4387_F1711_sailerc_096	xlink:heavy	LLKAITYAK-EKLKER-a3-b2::4::xlink:heavy	His-E6AP:853:x:His-E6AP:860	1	4	1.96975	8.13082e+09	6.77707e+09	2	2.35479	FALSE	2.65413	0	21313	0.00896006	4.79625	4.92239e+08	410283584	410283584	4.7093	0	F1711_sailerc_096	3	3	0	4	1	1009.14
-0.12875	896	0	2054	0	22645	0	0.12	21313		0	F1711_sailerc_099	493.821	3	1	47821720	His-E6AP:His-E6AP	F1711_sailerc_106.09040.09040.4	24.24	LLKAITYAK-EKLKER-a3-b2	1028.05	4387_F1711_sailerc_099	xlink:heavy	LLKAITYAK-EKLKER-a3-b2::4::xlink:heavy	His-E6AP:853:x:His-E6AP:860	1	4	1.69498	10105.8	8423.2	1	2.13022	FALSE	-6.5828	0	21313	0.00896006	4.68681	10445.8	8706.63	8706.63	-4.54175	0	F1711_sailerc_099	3	3	0	3	1	1021.47
-0.12875	896	0	2054	0	22646	0	0.12	21313		0	F1711_sailerc_100	493.821	3	1	47821720	His-E6AP:His-E6AP	F1711_sailerc_106.09040.09040.4	24.24	LLKAITYAK-EKLKER-a3-b2	1039.31	4387_F1711_sailerc_100	xlink:heavy	LLKAITYAK-EKLKER-a3-b2::4::xlink:heavy	His-E6AP:853:x:His-E6AP:860	1	4	2.05625	3.07924e+06	2.56656e+06	2	2.42548	FALSE	2.29015	0	21313	0.00896006	4.84244	179239	149396	149396	4.31068	0	F1711_sailerc_100	3	3	0	2	1	1041.6
-0.12875	896	0	2054	0	22647	0	0.12	21313		0	F1711_sailerc_101	493.821	3	1	47821720	His-E6AP:His-E6AP	F1711_sailerc_106.09040.09040.4	24.24	LLKAITYAK-EKLKER-a3-b2	1021.48	4387_F1711_sailerc_101	xlink:heavy	LLKAITYAK-EKLKER-a3-b2::4::xlink:heavy	His-E6AP:853:x:His-E6AP:860	1	4	1.64388	5.40584e+06	4.50579e+06	1	2.08847	FALSE	6.67417	0	21313	0.00903158	4.63916	532198	443590	443590	8.72586	0	F1711_sailerc_101	3	3	0	1	1	1028.15
-0.12875	896	0	2054	0	22649	0	0.12	21313		0	F1711_sailerc_102	493.821	3	1	47821720	His-E6AP:His-E6AP	F1711_sailerc_106.09040.09040.4	24.24	LLKAITYAK-EKLKER-a3-b2	1023.75	4387_F1711_sailerc_102	xlink:heavy	LLKAITYAK-EKLKER-a3-b2::4::xlink:heavy	His-E6AP:853:x:His-E6AP:860	1	4	1.91762	5.29355e+06	4.4122e+06	1	2.31218	FALSE	-0.379092	0	21313	0.00896006	4.8797	467549	389704	389704	1.66856	0	F1711_sailerc_102	3	3	0	1	1	1023.37
-0.12875	896	0	2054	0	22650	0	0.12	21313		0	F1711_sailerc_103	493.821	3	1	47821720	His-E6AP:His-E6AP	F1711_sailerc_106.09040.09040.4	24.24	LLKAITYAK-EKLKER-a3-b2	1019.55	4387_F1711_sailerc_103	xlink:heavy	LLKAITYAK-EKLKER-a3-b2::4::xlink:heavy	His-E6AP:853:x:His-E6AP:860	1	4	1.77729	1.54164e+09	1.28496e+09	1	2.1975	FALSE	8.98613	0	21313	0.00896006	4.61485	8.53804e+07	71164888	72204248	11.0187	0	F1711_sailerc_103	3	3	0	4	1	1028.54
-0.12875	896	0	2054	0	22651	0	0.12	21313		0	F1711_sailerc_104	493.821	3	1	47821720	His-E6AP:His-E6AP	F1711_sailerc_106.09040.09040.4	24.24	LLKAITYAK-EKLKER-a3-b2	1027.72	4387_F1711_sailerc_104	xlink:heavy	LLKAITYAK-EKLKER-a3-b2::4::xlink:heavy	His-E6AP:853:x:His-E6AP:860	1	4	2.00504	1.49439e+09	1.24558e+09	2	2.38363	FALSE	1.37356	0	21313	0.00896006	4.83368	1.03767e+08	86490016	86490016	3.42106	0	F1711_sailerc_104	3	3	0	8	1	1029.09
-0.12875	896	0	2054	0	22652	0	0.12	21313		0	F1711_sailerc_105	493.821	3	1	47821720	His-E6AP:His-E6AP	F1711_sailerc_106.09040.09040.4	24.24	LLKAITYAK-EKLKER-a3-b2	1010.07	4387_F1711_sailerc_105	xlink:heavy	LLKAITYAK-EKLKER-a3-b2::4::xlink:heavy	His-E6AP:853:x:His-E6AP:860	1	4	2.04905	8.12374e+09	6.77117e+09	2	2.4196	FALSE	0.73194	0	21313	0.00896006	4.86596	5.09208e+08	424427424	424427424	2.78758	0	F1711_sailerc_105	3	3	0	4	1	1010.8
-0.12875	896	0	2054	0	22653	0	0.12	21313		1	F1711_sailerc_106	493.821	3	1	47821720	His-E6AP:His-E6AP	F1711_sailerc_106.09040.09040.4	24.24	LLKAITYAK-EKLKER-a3-b2	1011	4387_F1711_sailerc_106	xlink:heavy	LLKAITYAK-EKLKER-a3-b2::4::xlink:heavy	His-E6AP:853:x:His-E6AP:860	1	4	1.90219	8.54968e+09	7.12619e+09	2	2.29957	FALSE	4.16	0	21313	0.00896006	4.75627	5.10517e+08	425517856	425517856	5.41394	1	F1711_sailerc_106	3	3	1	4	1	1015.16
-0.148046	893	0	2051	0	22584	0	0.138	25605		0	F1711_sailerc_026	654.066	2	1	1.28804e+06	His-E6AP:His-E6AP	F1711_sailerc_033.08533.08533.3	24.81	LLKAITYAK-EKLKER-a3-b2	1045.21	4386_F1711_sailerc_026	xlink:light	LLKAITYAK-EKLKER-a3-b2::3::xlink:light	His-E6AP:853:x:His-E6AP:860	1	3	1.84638	1.8543e+06	1.8543e+06	1	2.25396	FALSE	-9.50507	0	25605	0.00896006	4.61932	87877.8	87877.8	92598.1	-11.2875	0	F1711_sailerc_026	2	2	0	1	1	1035.7
-0.148046	893	0	2051	0	22585	0	0.138	25605		0	F1711_sailerc_027	654.066	2	1	1.28804e+06	His-E6AP:His-E6AP	F1711_sailerc_033.08533.08533.3	24.81	LLKAITYAK-EKLKER-a3-b2	1024.11	4386_F1711_sailerc_027	xlink:light	LLKAITYAK-EKLKER-a3-b2::3::xlink:light	His-E6AP:853:x:His-E6AP:860	1	3	2.0818	1.28927e+06	1.28927e+06	2	2.44636	FALSE	1.4617	0	25605	0.00896006	4.89467	65876	65876	77083.5	-0.376577	0	F1711_sailerc_027	2	2	0	2	1	1025.57
-0.148046	893	0	2051	0	22586	0	0.138	25605		0	F1711_sailerc_028	654.066	2	1	1.28804e+06	His-E6AP:His-E6AP	F1711_sailerc_033.08533.08533.3	24.81	LLKAITYAK-EKLKER-a3-b2	1018.82	4386_F1711_sailerc_028	xlink:light	LLKAITYAK-EKLKER-a3-b2::3::xlink:light	His-E6AP:853:x:His-E6AP:860	1	3	1.58271	631537	631537	1	2.03847	FALSE	0.990264	0	25605	0.00932455	4.55482	160322	160322	195524	-0.825812	0	F1711_sailerc_028	2	2	0	1	1	1019.81
-0.148046	893	0	2051	0	22587	0	0.138	25605		0	F1711_sailerc_029	654.066	2	1	1.28804e+06	His-E6AP:His-E6AP	F1711_sailerc_033.08533.08533.3	24.81	LLKAITYAK-EKLKER-a3-b2	1016.01	4386_F1711_sailerc_029	xlink:light	LLKAITYAK-EKLKER-a3-b2::3::xlink:light	His-E6AP:853:x:His-E6AP:860	1	3	1.10992	204819	204819	1	1.65207	FALSE	0.415063	0	25605	0.015528	4.4629	283312	283312	283312	-1.39931	0	F1711_sailerc_029	2	2	0	1	1	1016.43
-0.148046	893	0	2051	0	22588	0	0.138	25605		0	F1711_sailerc_030	654.066	2	1	1.28804e+06	His-E6AP:His-E6AP	F1711_sailerc_033.08533.08533.3	24.81	LLKAITYAK-EKLKER-a3-b2	1013.4	4386_F1711_sailerc_030	xlink:light	LLKAITYAK-EKLKER-a3-b2::3::xlink:light	His-E6AP:853:x:His-E6AP:860	1	3	2.25905	8.96351e+08	8.96351e+08	1	2.59123	FALSE	0.361603	0	25605	0.00896006	4.94073	48185084	48185084	51856796	-1.46062	0	F1711_sailerc_030	2	2	0	1	1	1013.76
-0.148046	893	0	2051	0	22589	0	0.138	25605		0	F1711_sailerc_031	654.066	2	1	1.28804e+06	His-E6AP:His-E6AP	F1711_sailerc_033.08533.08533.3	24.81	LLKAITYAK-EKLKER-a3-b2	1008.62	4386_F1711_sailerc_031	xlink:light	LLKAITYAK-EKLKER-a3-b2::3::xlink:light	His-E6AP:853:x:His-E6AP:860	1	3	2.17456	9.62189e+08	9.62189e+08	1	2.52217	FALSE	1.55571	0	25605	0.00896006	4.92849	51083216	51083216	51083216	-0.27446	0	F1711_sailerc_031	2	2	0	1	1	1010.18
-0.148046	893	0	2051	0	22590	0	0.138	25605		0	F1711_sailerc_032	654.066	2	1	1.28804e+06	His-E6AP:His-E6AP	F1711_sailerc_033.08533.08533.3	24.81	LLKAITYAK-EKLKER-a3-b2	1001.6	4386_F1711_sailerc_032	xlink:light	LLKAITYAK-EKLKER-a3-b2::3::xlink:light	His-E6AP:853:x:His-E6AP:860	1	3	2.04488	4.54984e+09	4.54984e+09	2	2.41619	FALSE	-4.88327	0	25605	0.00896006	4.77088	223597136	223597136	234892256	-6.72033	0	F1711_sailerc_032	2	2	0	2	1	996.719
-0.148046	893	0	2051	0	22591	0	0.138	25605		1	F1711_sailerc_033	654.066	2	1	1.28804e+06	His-E6AP:His-E6AP	F1711_sailerc_033.08533.08533.3	24.81	LLKAITYAK-EKLKER-a3-b2	996	4386_F1711_sailerc_033	xlink:light	LLKAITYAK-EKLKER-a3-b2::3::xlink:light	His-E6AP:853:x:His-E6AP:860	1	3	1.89535	4.75386e+09	4.75386e+09	1	2.29398	FALSE	9.79	0	25605	0.00896006	4.69163	233791136	233791136	240656288	7.02701	1	F1711_sailerc_033	2	2	1	2	1	1005.79
-0.148046	893	0	2051	0	22592	0	0.138	25605		0	F1711_sailerc_036	654.066	2	1	1.28804e+06	His-E6AP:His-E6AP	F1711_sailerc_033.08533.08533.3	24.81	LLKAITYAK-EKLKER-a3-b2	1030.28	4386_F1711_sailerc_036	xlink:light	LLKAITYAK-EKLKER-a3-b2::3::xlink:light	His-E6AP:853:x:His-E6AP:860	1	3	2.06792	2.44795e+06	2.44795e+06	2	2.43502	FALSE	-3.56462	0	25605	0.00896006	4.80656	132749	132749	132749	-5.37567	0	F1711_sailerc_036	2	2	0	2	1	1026.72
-0.148046	893	0	2051	0	22594	0	0.138	25605		0	F1711_sailerc_037	654.066	2	1	1.28804e+06	His-E6AP:His-E6AP	F1711_sailerc_033.08533.08533.3	24.81	LLKAITYAK-EKLKER-a3-b2	998.818	4386_F1711_sailerc_037	xlink:light	LLKAITYAK-EKLKER-a3-b2::3::xlink:light	His-E6AP:853:x:His-E6AP:860	1	3	1.05284	1.71645e+06	1.71645e+06	1	1.60543	FALSE	28.6323	0	25605	0.016733	3.85875	77195.7	77195.7	86439.3	26.7786	0	F1711_sailerc_037	2	1	0	1	1	1027.45
-0.148046	893	0	2051	0	22595	0	0.138	25605		0	F1711_sailerc_038	654.066	2	1	1.28804e+06	His-E6AP:His-E6AP	F1711_sailerc_033.08533.08533.3	24.81	LLKAITYAK-EKLKER-a3-b2	1007.76	4386_F1711_sailerc_038	xlink:light	LLKAITYAK-EKLKER-a3-b2::3::xlink:light	His-E6AP:853:x:His-E6AP:860	1	3	2.0309	2.88613e+06	2.88613e+06	1	2.40476	FALSE	2.85468	0	25605	0.00896006	4.88958	554625	554625	554625	1.04055	0	F1711_sailerc_038	2	2	0	1	1	1010.61
-0.148046	893	0	2051	0	22596	0	0.138	25605		0	F1711_sailerc_039	654.066	2	1	1.28804e+06	His-E6AP:His-E6AP	F1711_sailerc_033.08533.08533.3	24.81	LLKAITYAK-EKLKER-a3-b2	1017.18	4386_F1711_sailerc_039	xlink:light	LLKAITYAK-EKLKER-a3-b2::3::xlink:light	His-E6AP:853:x:His-E6AP:860	1	3	1.72308	2.97107e+06	2.97107e+06	1	2.15319	FALSE	-11.8748	0	25605	0.00896006	4.53516	340666	340666	366173	-13.7003	0	F1711_sailerc_039	2	2	0	1	1	1005.31
-0.148046	893	0	2051	0	22597	0	0.138	25605		0	F1711_sailerc_040	654.066	2	1	1.28804e+06	His-E6AP:His-E6AP	F1711_sailerc_033.08533.08533.3	24.81	LLKAITYAK-EKLKER-a3-b2	1011.92	4386_F1711_sailerc_040	xlink:light	LLKAITYAK-EKLKER-a3-b2::3::xlink:light	His-E6AP:853:x:His-E6AP:860	1	3	2.04295	7.78198e+08	7.78198e+08	1	2.41461	FALSE	4.86111	0	25605	0.00896006	4.82731	38280104	38280104	44949588	3.03683	0	F1711_sailerc_040	2	2	0	1	1	1016.78
-0.148046	893	0	2051	0	22598	0	0.138	25605		0	F1711_sailerc_041	654.066	2	1	1.28804e+06	His-E6AP:His-E6AP	F1711_sailerc_033.08533.08533.3	24.81	LLKAITYAK-EKLKER-a3-b2	1012.42	4386_F1711_sailerc_041	xlink:light	LLKAITYAK-EKLKER-a3-b2::3::xlink:light	His-E6AP:853:x:His-E6AP:860	1	3	2.2033	8.25362e+08	8.25362e+08	1	2.54566	FALSE	-0.116686	0	25605	0.00896006	4.92035	42453620	42453620	42453620	-1.93968	0	F1711_sailerc_041	2	2	0	1	1	1012.3
-0.148046	893	0	2051	0	22599	0	0.138	25605		0	F1711_sailerc_042	654.066	2	1	1.28804e+06	His-E6AP:His-E6AP	F1711_sailerc_033.08533.08533.3	24.81	LLKAITYAK-EKLKER-a3-b2	997.829	4386_F1711_sailerc_042	xlink:light	LLKAITYAK-EKLKER-a3-b2::3::xlink:light	His-E6AP:853:x:His-E6AP:860	1	3	1.99658	5.26629e+09	5.26629e+09	2	2.37672	FALSE	6.40109	0	25605	0.00896006	4.77867	234459648	234459648	252171984	4.55447	0	F1711_sailerc_042	2	2	0	2	1	1004.23
-0.148046	893	0	2051	0	22600	0	0.138	25605		0	F1711_sailerc_043	654.066	2	1	1.28804e+06	His-E6AP:His-E6AP	F1711_sailerc_033.08533.08533.3	24.81	LLKAITYAK-EKLKER-a3-b2	1002.78	4386_F1711_sailerc_043	xlink:light	LLKAITYAK-EKLKER-a3-b2::3::xlink:light	His-E6AP:853:x:His-E6AP:860	1	3	2.09855	5.30837e+09	5.30837e+09	1	2.46005	FALSE	3.27701	0	25605	0.00896006	4.87306	216281104	216281104	222232384	1.43336	0	F1711_sailerc_043	2	2	0	1	1	1006.06
-0.121426	894	0	2052	0	22601	0	0.138	25605		0	F1711_sailerc_089	654.066	2	1	1.28804e+06	His-E6AP:His-E6AP	F1711_sailerc_033.08533.08533.3	24.81	LLKAITYAK-EKLKER-a3-b2	1033.25	4386_F1711_sailerc_089	xlink:light	LLKAITYAK-EKLKER-a3-b2::3::xlink:light	His-E6AP:853:x:His-E6AP:860	1	3	2.17214	3.36013e+06	2.80068e+06	3	2.5202	FALSE	2.55072	0	25605	0.00896006	4.91447	157988	131684	131684	0.702018	0	F1711_sailerc_089	2	2	0	3	1	1035.8
-0.121426	894	0	2052	0	22602	0	0.138	25605		0	F1711_sailerc_090	654.066	2	1	1.28804e+06	His-E6AP:His-E6AP	F1711_sailerc_033.08533.08533.3	24.81	LLKAITYAK-EKLKER-a3-b2	1065.35	4386_F1711_sailerc_090	xlink:light	LLKAITYAK-EKLKER-a3-b2::3::xlink:light	His-E6AP:853:x:His-E6AP:860	1	3	0.774988	1.96064e+06	1.6342e+06	3	1.37835	FALSE	-31.1737	0	25605	0.0237832	3.43448	65471.1	54570.4	54570.4	-32.9788	0	F1711_sailerc_090	2	0	0	3	1	1034.18
-0.121426	894	0	2052	0	22603	0	0.138	25605		0	F1711_sailerc_091	654.066	2	1	1.28804e+06	His-E6AP:His-E6AP	F1711_sailerc_033.08533.08533.3	24.81	LLKAITYAK-EKLKER-a3-b2	1022.61	4386_F1711_sailerc_091	xlink:light	LLKAITYAK-EKLKER-a3-b2::3::xlink:light	His-E6AP:853:x:His-E6AP:860	1	3	2.05501	7.46022e+06	6.21813e+06	1	2.42447	FALSE	0.811457	0	25605	0.00896006	4.9051	639936	533389	608929	-1.04377	0	F1711_sailerc_091	2	2	0	1	1	1023.42
-0.121426	894	0	2052	0	22605	0	0.138	25605		0	F1711_sailerc_092	654.066	2	1	1.28804e+06	His-E6AP:His-E6AP	F1711_sailerc_033.08533.08533.3	24.81	LLKAITYAK-EKLKER-a3-b2	1020.77	4386_F1711_sailerc_092	xlink:light	LLKAITYAK-EKLKER-a3-b2::3::xlink:light	His-E6AP:853:x:His-E6AP:860	1	3	1.87169	8.01955e+06	6.68433e+06	1	2.27465	FALSE	6.64466	0	25605	0.00896006	4.74314	595720	496535	603402	4.7903	0	F1711_sailerc_092	2	2	0	1	1	1027.41
-0.121426	894	0	2052	0	22606	0	0.138	25605		0	F1711_sailerc_093	654.066	2	1	1.28804e+06	His-E6AP:His-E6AP	F1711_sailerc_033.08533.08533.3	24.81	LLKAITYAK-EKLKER-a3-b2	1020.31	4386_F1711_sailerc_093	xlink:light	LLKAITYAK-EKLKER-a3-b2::3::xlink:light	His-E6AP:853:x:His-E6AP:860	1	3	1.98674	1.20647e+09	1.0056e+09	1	2.36867	FALSE	7.40975	0	25605	0.00896006	4.75341	5.63521e+07	46969748	51699328	5.55862	0	F1711_sailerc_093	2	2	0	1	1	1027.72
-0.121426	894	0	2052	0	22607	0	0.138	25605		0	F1711_sailerc_094	654.066	2	1	1.28804e+06	His-E6AP:His-E6AP	F1711_sailerc_033.08533.08533.3	24.81	LLKAITYAK-EKLKER-a3-b2	1024.5	4386_F1711_sailerc_094	xlink:light	LLKAITYAK-EKLKER-a3-b2::3::xlink:light	His-E6AP:853:x:His-E6AP:860	1	3	1.89264	1.12923e+09	9.41215e+08	1	2.29177	FALSE	9.52564	0	25605	0.00896006	4.68483	6.00005e+07	50010636	52840764	7.67524	0	F1711_sailerc_094	2	2	0	1	1	1034.03
-0.121426	894	0	2052	0	22608	0	0.138	25605		0	F1711_sailerc_095	654.066	2	1	1.28804e+06	His-E6AP:His-E6AP	F1711_sailerc_033.08533.08533.3	24.81	LLKAITYAK-EKLKER-a3-b2	1008.64	4386_F1711_sailerc_095	xlink:light	LLKAITYAK-EKLKER-a3-b2::3::xlink:light	His-E6AP:853:x:His-E6AP:860	1	3	2.16214	5.5737e+09	4.64571e+09	1	2.51203	FALSE	2.84212	0	25605	0.00896006	4.90037	2.31734e+08	193151008	219679664	0.981459	0	F1711_sailerc_095	2	2	0	1	1	1011.48
-0.121426	894	0	2052	0	22609	0	0.138	25605		0	F1711_sailerc_096	654.066	2	1	1.28804e+06	His-E6AP:His-E6AP	F1711_sailerc_033.08533.08533.3	24.81	LLKAITYAK-EKLKER-a3-b2	1009.07	4386_F1711_sailerc_096	xlink:light	LLKAITYAK-EKLKER-a3-b2::3::xlink:light	His-E6AP:853:x:His-E6AP:860	1	3	2.00689	5.99822e+09	4.99955e+09	2	2.38514	FALSE	6.95361	0	25605	0.00896006	4.76838	2.39929e+08	199981888	215619040	5.0876	0	F1711_sailerc_096	2	2	0	3	1	1016.02
-0.121426	894	0	2052	0	22610	0	0.138	25605		0	F1711_sailerc_099	654.066	2	1	1.28804e+06	His-E6AP:His-E6AP	F1711_sailerc_033.08533.08533.3	24.81	LLKAITYAK-EKLKER-a3-b2	1030.62	4386_F1711_sailerc_099	xlink:light	LLKAITYAK-EKLKER-a3-b2::3::xlink:light	His-E6AP:853:x:His-E6AP:860	1	3	1.64045	2.61782e+06	2.18197e+06	2	2.08566	FALSE	16.0944	0	25605	0.00903964	4.47503	140020	116708	116708	14.2412	0	F1711_sailerc_099	2	2	0	2	1	1046.71
-0.121426	894	0	2052	0	22611	0	0.09	21301		1	F1711_sailerc_100	654.068	2	1	85306.5	His-E6AP:His-E6AP	F1711_sailerc_100.02889.02889.3	28.97	LLKAITYAK-EKLKER-a3-b2	1043	4386_F1711_sailerc_100	xlink:light	LLKAITYAK-EKLKER-a3-b2::3::xlink:light	His-E6AP:853:x:His-E6AP:860	1	3	1.95679	1.96127e+06	1.63473e+06	1	2.3442	FALSE	2.96	0	21301	0.00896006	4.79203	98786.4	82338.9	86841.5	3.53656	1	F1711_sailerc_100	2	2	1	1	1	1045.96
-0.121426	894	0	2052	0	22612	0	0.138	25605		0	F1711_sailerc_101	654.066	2	1	1.28804e+06	His-E6AP:His-E6AP	F1711_sailerc_033.08533.08533.3	24.81	LLKAITYAK-EKLKER-a3-b2	1024.05	4386_F1711_sailerc_101	xlink:light	LLKAITYAK-EKLKER-a3-b2::3::xlink:light	His-E6AP:853:x:His-E6AP:860	1	3	1.85153	4.60125e+06	3.83516e+06	1	2.25817	FALSE	9.79801	0	25605	0.00896006	4.67288	335010	279232	290384	7.93516	0	F1711_sailerc_101	2	2	0	1	1	1033.85
-0.121426	894	0	2052	0	22613	0	0.138	25605		0	F1711_sailerc_102	654.066	2	1	1.28804e+06	His-E6AP:His-E6AP	F1711_sailerc_033.08533.08533.3	24.81	LLKAITYAK-EKLKER-a3-b2	1026.32	4386_F1711_sailerc_102	xlink:light	LLKAITYAK-EKLKER-a3-b2::3::xlink:light	His-E6AP:853:x:His-E6AP:860	1	3	1.8588	3.62565e+06	3.02199e+06	1	2.26411	FALSE	2.76982	0	25605	0.00896006	4.77072	297744	248171	248171	0.910638	0	F1711_sailerc_102	2	2	0	1	1	1029.09
-0.121426	894	0	2052	0	22614	0	0.138	25605		0	F1711_sailerc_103	654.066	2	1	1.28804e+06	His-E6AP:His-E6AP	F1711_sailerc_033.08533.08533.3	24.81	LLKAITYAK-EKLKER-a3-b2	1022.11	4386_F1711_sailerc_103	xlink:light	LLKAITYAK-EKLKER-a3-b2::3::xlink:light	His-E6AP:853:x:His-E6AP:860	1	3	1.84365	1.13637e+09	9.47168e+08	1	2.25173	FALSE	11.874	0	25605	0.00896006	4.61686	5.12523e+07	42719036	49048940	10.0285	0	F1711_sailerc_103	2	2	0	1	1	1033.98
-0.121426	894	0	2052	0	22616	0	0.138	25605		0	F1711_sailerc_104	654.066	2	1	1.28804e+06	His-E6AP:His-E6AP	F1711_sailerc_033.08533.08533.3	24.81	LLKAITYAK-EKLKER-a3-b2	1030.29	4386_F1711_sailerc_104	xlink:light	LLKAITYAK-EKLKER-a3-b2::3::xlink:light	His-E6AP:853:x:His-E6AP:860	1	3	2.1123	1.10076e+09	9.17485e+08	1	2.47129	FALSE	3.32266	0	25605	0.00896006	4.88368	6.01965e+07	50174012	55609772	1.46361	0	F1711_sailerc_104	2	2	0	2	1	1033.61
-0.121426	894	0	2052	0	22617	0	0.138	25605		0	F1711_sailerc_105	654.066	2	1	1.28804e+06	His-E6AP:His-E6AP	F1711_sailerc_033.08533.08533.3	24.81	LLKAITYAK-EKLKER-a3-b2	1012.65	4386_F1711_sailerc_105	xlink:light	LLKAITYAK-EKLKER-a3-b2::3::xlink:light	His-E6AP:853:x:His-E6AP:860	1	3	2.01769	5.64584e+09	4.70583e+09	1	2.39397	FALSE	5.99082	0	25605	0.00896006	4.79488	2.93457e+08	244597536	244597536	4.12437	0	F1711_sailerc_105	2	2	0	2	1	1018.64
-0.121426	894	0	2052	0	22618	0	0.138	25605		0	F1711_sailerc_106	654.066	2	1	1.28804e+06	His-E6AP:His-E6AP	F1711_sailerc_033.08533.08533.3	24.81	LLKAITYAK-EKLKER-a3-b2	1014.8	4386_F1711_sailerc_106	xlink:light	LLKAITYAK-EKLKER-a3-b2::3::xlink:light	His-E6AP:853:x:His-E6AP:860	1	3	1.9686	5.99357e+09	4.99567e+09	1	2.35385	FALSE	7.67628	0	25605	0.00896006	4.74243	2.26123e+08	188474592	214662048	5.80323	0	F1711_sailerc_106	2	2	0	2	1	1022.48
-0.148046	893	0	2049	0	22547	0	0.138	25609		0	F1711_sailerc_026	658.091	2	1	12378936	His-E6AP:His-E6AP	F1711_sailerc_033.08704.08704.3	24.81	LLKAITYAK-EKLKER-a3-b2	1057.73	4385_F1711_sailerc_026	xlink:heavy	LLKAITYAK-EKLKER-a3-b2::3::xlink:heavy	His-E6AP:853:x:His-E6AP:860	1	3	1.00037	1.69979e+06	1.69979e+06	1	1.56255	FALSE	-26.0919	0	25609	0.0178974	3.93559	86032.4	86032.4	86032.4	-20.1584	0	F1711_sailerc_026	2	1	0	1	1	1031.64
-0.148046	893	0	2049	0	22549	0	0.138	25609		0	F1711_sailerc_027	658.091	2	1	12378936	His-E6AP:His-E6AP	F1711_sailerc_033.08704.08704.3	24.81	LLKAITYAK-EKLKER-a3-b2	1037.03	4385_F1711_sailerc_027	xlink:heavy	LLKAITYAK-EKLKER-a3-b2::3::xlink:heavy	His-E6AP:853:x:His-E6AP:860	1	3	1.57496	1.13966e+06	1.13966e+06	1	2.03214	FALSE	-14.1177	0	25609	0.00939267	4.53442	67562.1	67562.1	67562.1	-7.99824	0	F1711_sailerc_027	2	2	0	1	1	1022.91
-0.148046	893	0	2049	0	22550	0	0.138	25609		0	F1711_sailerc_028	658.091	2	1	12378936	His-E6AP:His-E6AP	F1711_sailerc_033.08704.08704.3	24.81	LLKAITYAK-EKLKER-a3-b2	1031.58	4385_F1711_sailerc_028	xlink:heavy	LLKAITYAK-EKLKER-a3-b2::3::xlink:heavy	His-E6AP:853:x:His-E6AP:860	1	3	0.503015	302160	302160	2	1.15608	FALSE	-15.2231	0	25609	0.032696	3.98526	143975	143975	331763	-9.17756	0	F1711_sailerc_028	2	1	0	2	1	1016.36
-0.148046	893	0	2049	0	22551	0	0.138	25609		0	F1711_sailerc_029	658.091	2	1	12378936	His-E6AP:His-E6AP	F1711_sailerc_033.08704.08704.3	24.81	LLKAITYAK-EKLKER-a3-b2	1028.77	4385_F1711_sailerc_029	xlink:heavy	LLKAITYAK-EKLKER-a3-b2::3::xlink:heavy	His-E6AP:853:x:His-E6AP:860	1	3	1.2873	241347	241347	1	1.79704	FALSE	-16.5863	0	25609	0.0124577	4.30688	190462	190462	211426	-10.5465	0	F1711_sailerc_029	2	1	0	2	1	1012.18
-0.148046	893	0	2049	0	22552	0	0.138	25609		0	F1711_sailerc_030	658.091	2	1	12378936	His-E6AP:His-E6AP	F1711_sailerc_033.08704.08704.3	24.81	LLKAITYAK-EKLKER-a3-b2	1026.2	4385_F1711_sailerc_030	xlink:heavy	LLKAITYAK-EKLKER-a3-b2::3::xlink:heavy	His-E6AP:853:x:His-E6AP:860	1	3	1.53449	7.95413e+08	7.95413e+08	1	1.99906	FALSE	-15.4149	0	25609	0.00964285	4.50428	54605196	54605196	54605196	-9.34895	0	F1711_sailerc_030	2	2	0	2	1	1010.79
-0.148046	893	0	2049	0	22553	0	0.138	25609		0	F1711_sailerc_031	658.091	2	1	12378936	His-E6AP:His-E6AP	F1711_sailerc_033.08704.08704.3	24.81	LLKAITYAK-EKLKER-a3-b2	1021.49	4385_F1711_sailerc_031	xlink:heavy	LLKAITYAK-EKLKER-a3-b2::3::xlink:heavy	His-E6AP:853:x:His-E6AP:860	1	3	1.5233	8.50455e+08	8.50455e+08	1	1.98992	FALSE	-16.2467	0	25609	0.00971635	4.48942	50764400	50764400	54763204	-10.1543	0	F1711_sailerc_031	2	2	0	1	1	1005.24
-0.148046	893	0	2049	0	22554	0	0.138	25609		0	F1711_sailerc_032	658.091	2	1	12378936	His-E6AP:His-E6AP	F1711_sailerc_033.08704.08704.3	24.81	LLKAITYAK-EKLKER-a3-b2	1014.51	4385_F1711_sailerc_032	xlink:heavy	LLKAITYAK-EKLKER-a3-b2::3::xlink:heavy	His-E6AP:853:x:His-E6AP:860	1	3	1.25427	4.14717e+09	4.14717e+09	1	1.77005	FALSE	-23.2281	0	25609	0.0129019	4.25873	300870272	300870272	300870272	-17.1127	0	F1711_sailerc_032	2	2	0	2	1	991.285
-0.148046	893	0	2049	0	22555	0	0.138	25609		1	F1711_sailerc_033	658.091	2	1	12378936	His-E6AP:His-E6AP	F1711_sailerc_033.08704.08704.3	24.81	LLKAITYAK-EKLKER-a3-b2	1009	4385_F1711_sailerc_033	xlink:heavy	LLKAITYAK-EKLKER-a3-b2::3::xlink:heavy	His-E6AP:853:x:His-E6AP:860	1	3	1.68928	4.34304e+09	4.34304e+09	1	2.12557	FALSE	-9.374	0	25609	0.00896006	4.65158	340183072	340183072	340183072	-4.13526	1	F1711_sailerc_033	2	2	1	2	1	999.626
-0.148046	893	0	2049	0	22556	0	0.138	25609		0	F1711_sailerc_036	658.091	2	1	12378936	His-E6AP:His-E6AP	F1711_sailerc_033.08704.08704.3	24.81	LLKAITYAK-EKLKER-a3-b2	1043.01	4385_F1711_sailerc_036	xlink:heavy	LLKAITYAK-EKLKER-a3-b2::3::xlink:heavy	His-E6AP:853:x:His-E6AP:860	1	3	1.48124	2.18173e+06	2.18173e+06	3	1.95554	FALSE	-19.5126	0	25609	0.0100846	4.42321	105359	105359	116230	-13.4838	0	F1711_sailerc_036	2	2	0	3	1	1023.5
-0.148046	893	0	2049	0	22557	0	0.138	25609		0	F1711_sailerc_037	658.091	2	1	12378936	His-E6AP:His-E6AP	F1711_sailerc_033.08704.08704.3	24.81	LLKAITYAK-EKLKER-a3-b2	1011.85	4385_F1711_sailerc_037	xlink:heavy	LLKAITYAK-EKLKER-a3-b2::3::xlink:heavy	His-E6AP:853:x:His-E6AP:860	1	3	1.75892	1.56074e+06	1.56074e+06	1	2.18249	FALSE	8.34487	0	25609	0.00896006	4.54582	71320.2	71320.2	79404.6	14.5155	0	F1711_sailerc_037	2	2	0	1	1	1020.19
-0.148046	893	0	2049	0	22558	0	0.138	25609		0	F1711_sailerc_038	658.091	2	1	12378936	His-E6AP:His-E6AP	F1711_sailerc_033.08704.08704.3	24.81	LLKAITYAK-EKLKER-a3-b2	1020.51	4385_F1711_sailerc_038	xlink:heavy	LLKAITYAK-EKLKER-a3-b2::3::xlink:heavy	His-E6AP:853:x:His-E6AP:860	1	3	1.40383	567148	567148	2	1.89228	FALSE	-16.8951	0	25609	0.0108777	4.33528	289438	289438	299803	-10.856	0	F1711_sailerc_038	2	1	0	2	1	1003.61
-0.148046	893	0	2049	0	22561	0	0.138	25609		0	F1711_sailerc_039	658.091	2	1	12378936	His-E6AP:His-E6AP	F1711_sailerc_033.08704.08704.3	24.81	LLKAITYAK-EKLKER-a3-b2	1030.01	4385_F1711_sailerc_039	xlink:heavy	LLKAITYAK-EKLKER-a3-b2::3::xlink:heavy	His-E6AP:853:x:His-E6AP:860	1	3	-0.327825	747577	747577	2	0.477058	FALSE	-25.7048	0	25609	0.0730573	2.5537	352578	352578	428515	-19.6277	0	F1711_sailerc_039	2	1	0	2	1	1004.31
-0.148046	893	0	2049	0	22562	0	0.138	25609		0	F1711_sailerc_040	658.091	2	1	12378936	His-E6AP:His-E6AP	F1711_sailerc_033.08704.08704.3	24.81	LLKAITYAK-EKLKER-a3-b2	1024.74	4385_F1711_sailerc_040	xlink:heavy	LLKAITYAK-EKLKER-a3-b2::3::xlink:heavy	His-E6AP:853:x:His-E6AP:860	1	3	1.62302	6.78602e+08	6.78602e+08	1	2.07141	FALSE	-13.5699	0	25609	0.00912297	4.57539	39242880	39242880	41919608	-7.49707	0	F1711_sailerc_040	2	2	0	1	1	1011.17
-0.148046	893	0	2049	0	22563	0	0.138	25609		0	F1711_sailerc_041	658.091	2	1	12378936	His-E6AP:His-E6AP	F1711_sailerc_033.08704.08704.3	24.81	LLKAITYAK-EKLKER-a3-b2	1025.23	4385_F1711_sailerc_041	xlink:heavy	LLKAITYAK-EKLKER-a3-b2::3::xlink:heavy	His-E6AP:853:x:His-E6AP:860	1	3	1.49294	7.20907e+08	7.20907e+08	1	1.96511	FALSE	-18.3387	0	25609	0.00997481	4.44209	40053952	40053952	44382628	-12.2701	0	F1711_sailerc_041	2	2	0	2	1	1006.89
-0.148046	893	0	2049	0	22564	0	0.138	25609		0	F1711_sailerc_042	658.091	2	1	12378936	His-E6AP:His-E6AP	F1711_sailerc_033.08704.08704.3	24.81	LLKAITYAK-EKLKER-a3-b2	1010.81	4385_F1711_sailerc_042	xlink:heavy	LLKAITYAK-EKLKER-a3-b2::3::xlink:heavy	His-E6AP:853:x:His-E6AP:860	1	3	1.58545	4.70883e+09	4.70883e+09	1	2.04072	FALSE	-12.2819	0	25609	0.00931177	4.57051	336980448	336980448	336980448	-6.1347	0	F1711_sailerc_042	2	2	0	2	1	998.525
-0.148046	893	0	2049	0	22565	0	0.138	25609		0	F1711_sailerc_043	658.091	2	1	12378936	His-E6AP:His-E6AP	F1711_sailerc_033.08704.08704.3	24.81	LLKAITYAK-EKLKER-a3-b2	1015.74	4385_F1711_sailerc_043	xlink:heavy	LLKAITYAK-EKLKER-a3-b2::3::xlink:heavy	His-E6AP:853:x:His-E6AP:860	1	3	1.50143	4.82389e+09	4.82389e+09	1	1.97205	FALSE	-15.7871	0	25609	0.00989913	4.47629	335514240	335514240	335514240	-9.64979	0	F1711_sailerc_043	2	2	0	2	1	999.953
-0.121426	894	0	2050	0	22566	0	0.138	25609		0	F1711_sailerc_089	658.091	2	1	12378936	His-E6AP:His-E6AP	F1711_sailerc_033.08704.08704.3	24.81	LLKAITYAK-EKLKER-a3-b2	1046.24	4385_F1711_sailerc_089	xlink:heavy	LLKAITYAK-EKLKER-a3-b2::3::xlink:heavy	His-E6AP:853:x:His-E6AP:860	1	3	1.38323	3.17861e+06	2.64938e+06	4	1.87545	FALSE	-16.3819	0	25609	0.011106	4.3936	139759	116490	116490	-10.2278	0	F1711_sailerc_089	2	2	0	4	1	1029.86
-0.121426	894	0	2050	0	22567	0	0.138	25609		0	F1711_sailerc_090	658.091	2	1	12378936	His-E6AP:His-E6AP	F1711_sailerc_033.08704.08704.3	24.81	LLKAITYAK-EKLKER-a3-b2	1078.04	4385_F1711_sailerc_090	xlink:heavy	LLKAITYAK-EKLKER-a3-b2::3::xlink:heavy	His-E6AP:853:x:His-E6AP:860	1	3	0.139744	1.61527e+06	1.34633e+06	4	0.859186	FALSE	-49.7197	0	25609	0.0480495	2.98393	60420	50360.3	50360.3	-43.7108	0	F1711_sailerc_090	2	0	0	4	1	1028.32
-0.121426	894	0	2050	0	22568	0	0.138	25609		0	F1711_sailerc_091	658.091	2	1	12378936	His-E6AP:His-E6AP	F1711_sailerc_033.08704.08704.3	24.81	LLKAITYAK-EKLKER-a3-b2	1035.65	4385_F1711_sailerc_091	xlink:heavy	LLKAITYAK-EKLKER-a3-b2::3::xlink:heavy	His-E6AP:853:x:His-E6AP:860	1	3	1.33053	4.83011e+06	4.02592e+06	1	1.83237	FALSE	-17.4171	0	25609	0.0118135	4.42608	767168	639438	639438	-11.2412	0	F1711_sailerc_091	2	2	0	1	1	1018.23
-0.121426	894	0	2050	0	22569	0	0.138	25609		0	F1711_sailerc_092	658.091	2	1	12378936	His-E6AP:His-E6AP	F1711_sailerc_033.08704.08704.3	24.81	LLKAITYAK-EKLKER-a3-b2	1033.8	4385_F1711_sailerc_092	xlink:heavy	LLKAITYAK-EKLKER-a3-b2::3::xlink:heavy	His-E6AP:853:x:His-E6AP:860	1	3	1.55031	3.50702e+06	2.92312e+06	1	2.012	FALSE	-12.6878	0	25609	0.00955363	4.61898	468241	390281	426301	-6.51479	0	F1711_sailerc_092	2	2	0	1	1	1021.11
-0.121426	894	0	2050	0	22570	0	0.138	25609		0	F1711_sailerc_093	658.091	2	1	12378936	His-E6AP:His-E6AP	F1711_sailerc_033.08704.08704.3	24.81	LLKAITYAK-EKLKER-a3-b2	1033.32	4385_F1711_sailerc_093	xlink:heavy	LLKAITYAK-EKLKER-a3-b2::3::xlink:heavy	His-E6AP:853:x:His-E6AP:860	1	3	1.56405	1.09024e+09	9.0872e+08	1	2.02323	FALSE	-11.91	0	25609	0.00947173	4.56732	6.99522e+07	58305444	58305444	-5.74775	0	F1711_sailerc_093	2	2	0	1	1	1021.41
-0.121426	894	0	2050	0	22572	0	0.138	25609		0	F1711_sailerc_094	658.091	2	1	12378936	His-E6AP:His-E6AP	F1711_sailerc_033.08704.08704.3	24.81	LLKAITYAK-EKLKER-a3-b2	1037.51	4385_F1711_sailerc_094	xlink:heavy	LLKAITYAK-EKLKER-a3-b2::3::xlink:heavy	His-E6AP:853:x:His-E6AP:860	1	3	1.72193	1.03473e+09	8.6245e+08	1	2.15225	FALSE	-8.609	0	25609	0.00896006	4.69586	7.12112e+07	59354804	59354804	-2.44917	0	F1711_sailerc_094	2	2	0	1	1	1028.9
-0.121426	894	0	2050	0	22573	0	0.138	25609		0	F1711_sailerc_095	658.091	2	1	12378936	His-E6AP:His-E6AP	F1711_sailerc_033.08704.08704.3	24.81	LLKAITYAK-EKLKER-a3-b2	1021.71	4385_F1711_sailerc_095	xlink:heavy	LLKAITYAK-EKLKER-a3-b2::3::xlink:heavy	His-E6AP:853:x:His-E6AP:860	1	3	1.53848	5.08031e+09	4.23446e+09	1	2.00233	FALSE	-15.8746	0	25609	0.00962105	4.50382	3.38146e+08	281845792	299076960	-9.68062	0	F1711_sailerc_095	2	2	0	2	1	1005.84
-0.121426	894	0	2050	0	22574	0	0.138	25609		0	F1711_sailerc_096	658.091	2	1	12378936	His-E6AP:His-E6AP	F1711_sailerc_033.08704.08704.3	24.81	LLKAITYAK-EKLKER-a3-b2	1022.18	4385_F1711_sailerc_096	xlink:heavy	LLKAITYAK-EKLKER-a3-b2::3::xlink:heavy	His-E6AP:853:x:His-E6AP:860	1	3	1.64962	5.34855e+09	4.45804e+09	1	2.09315	FALSE	-12.1707	0	25609	0.00901346	4.61482	3.05108e+08	254309200	278309408	-5.95893	0	F1711_sailerc_096	2	2	0	2	1	1010.01
-0.121426	894	0	2050	0	22575	0	0.138	25609		0	F1711_sailerc_099	658.091	2	1	12378936	His-E6AP:His-E6AP	F1711_sailerc_033.08704.08704.3	24.81	LLKAITYAK-EKLKER-a3-b2	1043.64	4385_F1711_sailerc_099	xlink:heavy	LLKAITYAK-EKLKER-a3-b2::3::xlink:heavy	His-E6AP:853:x:His-E6AP:860	1	3	1.95884	2.36084e+06	1.96777e+06	1	2.34587	FALSE	-1.28981	0	25609	0.00896006	4.76562	116302	96937.8	96937.8	4.87929	0	F1711_sailerc_099	2	2	0	1	1	1042.35
-0.121426	894	0	2050	0	22576	0	0.09	21309		1	F1711_sailerc_100	658.092	2	1	57237.6	His-E6AP:His-E6AP	F1711_sailerc_100.02877.02877.3	28.97	LLKAITYAK-EKLKER-a3-b2	1040	4385_F1711_sailerc_100	xlink:heavy	LLKAITYAK-EKLKER-a3-b2::3::xlink:heavy	His-E6AP:853:x:His-E6AP:860	1	3	1.88122	1.72011e+06	1.43372e+06	1	2.28244	FALSE	2.55	0	21309	0.00896006	4.75819	109429	91209.5	91209.5	-4.8201	1	F1711_sailerc_100	2	2	1	1	1	1042.55
-0.121426	894	0	2050	0	22577	0	0.138	25609		0	F1711_sailerc_101	658.091	2	1	12378936	His-E6AP:His-E6AP	F1711_sailerc_033.08704.08704.3	24.81	LLKAITYAK-EKLKER-a3-b2	1037.14	4385_F1711_sailerc_101	xlink:heavy	LLKAITYAK-EKLKER-a3-b2::3::xlink:heavy	His-E6AP:853:x:His-E6AP:860	1	3	1.88235	2.4005e+06	2.00082e+06	1	2.28336	FALSE	-7.64411	0	25609	0.00896006	4.79975	365503	304648	304648	-1.44285	0	F1711_sailerc_101	2	2	0	1	1	1029.5
-0.121426	894	0	2050	0	22578	0	0.138	25609		0	F1711_sailerc_102	658.091	2	1	12378936	His-E6AP:His-E6AP	F1711_sailerc_033.08704.08704.3	24.81	LLKAITYAK-EKLKER-a3-b2	1039.39	4385_F1711_sailerc_102	xlink:heavy	LLKAITYAK-EKLKER-a3-b2::3::xlink:heavy	His-E6AP:853:x:His-E6AP:860	1	3	1.02114	3.81945e+06	3.18352e+06	1	1.57952	FALSE	-14.6265	0	25609	0.0174288	4.20642	304892	254129	254129	-8.43746	0	F1711_sailerc_102	2	2	0	1	1	1024.76
-0.121426	894	0	2050	0	22579	0	0.138	25609		0	F1711_sailerc_103	658.091	2	1	12378936	His-E6AP:His-E6AP	F1711_sailerc_033.08704.08704.3	24.81	LLKAITYAK-EKLKER-a3-b2	1035.08	4385_F1711_sailerc_103	xlink:heavy	LLKAITYAK-EKLKER-a3-b2::3::xlink:heavy	His-E6AP:853:x:His-E6AP:860	1	3	1.88849	1.0096e+09	8.41507e+08	1	2.28838	FALSE	-6.53592	0	25609	0.00896006	4.8148	5.51161e+07	45939488	51722552	-0.392535	0	F1711_sailerc_103	2	2	0	1	1	1028.54
-0.121426	894	0	2050	0	22580	0	0.138	25609		0	F1711_sailerc_104	658.091	2	1	12378936	His-E6AP:His-E6AP	F1711_sailerc_033.08704.08704.3	24.81	LLKAITYAK-EKLKER-a3-b2	1043.35	4385_F1711_sailerc_104	xlink:heavy	LLKAITYAK-EKLKER-a3-b2::3::xlink:heavy	His-E6AP:853:x:His-E6AP:860	1	3	1.622	1.01868e+09	8.49075e+08	1	2.07058	FALSE	-13.8827	0	25609	0.00912601	4.57368	6.85861e+07	57166832	57166832	-7.69414	0	F1711_sailerc_104	2	2	0	2	1	1029.47
-0.121426	894	0	2050	0	22581	0	0.138	25609		0	F1711_sailerc_105	658.091	2	1	12378936	His-E6AP:His-E6AP	F1711_sailerc_033.08704.08704.3	24.81	LLKAITYAK-EKLKER-a3-b2	1025.77	4385_F1711_sailerc_105	xlink:heavy	LLKAITYAK-EKLKER-a3-b2::3::xlink:heavy	His-E6AP:853:x:His-E6AP:860	1	3	1.61096	5.28153e+09	4.40218e+09	1	2.06156	FALSE	-14.9665	0	25609	0.00917566	4.5509	3.22534e+08	268833536	294266592	-8.75332	0	F1711_sailerc_105	2	2	0	2	1	1010.8
-0.121426	894	0	2050	0	22583	0	0.138	25609		0	F1711_sailerc_106	658.091	2	1	12378936	His-E6AP:His-E6AP	F1711_sailerc_033.08704.08704.3	24.81	LLKAITYAK-EKLKER-a3-b2	1027.97	4385_F1711_sailerc_106	xlink:heavy	LLKAITYAK-EKLKER-a3-b2::3::xlink:heavy	His-E6AP:853:x:His-E6AP:860	1	3	1.62346	5.68519e+09	4.73863e+09	1	2.07178	FALSE	-13.1875	0	25609	0.00911963	4.57777	3.50233e+08	291920640	291920640	-6.95229	0	F1711_sailerc_106	2	2	0	3	1	1014.78
-0.180505	1583	0	756	0	145676	0	0.09	38001	18-a=57.02146:2-b=57.02146	0	F1711_sailerc_026	701.337	11	0	7497388	His-E6AP:His-E6AP	F1711_sailerc_042.08724.08724.5	31.35	GASSAYLENSKGAPNNSCSEIK-LCDPHPSKK-a11-b8	1043.96	1864_F1711_sailerc_026	xlink:light	GASSAYLENSKGAPNNSCSEIK-LCDPHPSKK-a11-b8::5::xlink:light::18-a=57.02146:2-b=57.02146	His-E6AP:85:x:His-E6AP:97	0	5	-	-	-	-	-	-	-	-	-	-	-	-	-	-	-	-	-	-	-	-	-	-	-
-0.180505	1583	0	756	0	145677	0	0.09	38001	18-a=57.02146:2-b=57.02146	0	F1711_sailerc_027	701.337	11	0	7497388	His-E6AP:His-E6AP	F1711_sailerc_042.08724.08724.5	31.35	GASSAYLENSKGAPNNSCSEIK-LCDPHPSKK-a11-b8	1022.83	1864_F1711_sailerc_027	xlink:light	GASSAYLENSKGAPNNSCSEIK-LCDPHPSKK-a11-b8::5::xlink:light::18-a=57.02146:2-b=57.02146	His-E6AP:85:x:His-E6AP:97	0	5	-	-	-	-	-	-	-	-	-	-	-	-	-	-	-	-	-	-	-	-	-	-	-
-0.180505	1583	0	756	0	145678	0	0.09	38001	18-a=57.02146:2-b=57.02146	0	F1711_sailerc_028	701.337	11	0	7497388	His-E6AP:His-E6AP	F1711_sailerc_042.08724.08724.5	31.35	GASSAYLENSKGAPNNSCSEIK-LCDPHPSKK-a11-b8	1017.55	1864_F1711_sailerc_028	xlink:light	GASSAYLENSKGAPNNSCSEIK-LCDPHPSKK-a11-b8::5::xlink:light::18-a=57.02146:2-b=57.02146	His-E6AP:85:x:His-E6AP:97	0	5	-	-	-	-	-	-	-	-	-	-	-	-	-	-	-	-	-	-	-	-	-	-	-
-0.180505	1583	0	756	0	145680	0	0.09	38001	18-a=57.02146:2-b=57.02146	0	F1711_sailerc_029	701.337	11	0	7497388	His-E6AP:His-E6AP	F1711_sailerc_042.08724.08724.5	31.35	GASSAYLENSKGAPNNSCSEIK-LCDPHPSKK-a11-b8	1014.75	1864_F1711_sailerc_029	xlink:light	GASSAYLENSKGAPNNSCSEIK-LCDPHPSKK-a11-b8::5::xlink:light::18-a=57.02146:2-b=57.02146	His-E6AP:85:x:His-E6AP:97	0	5	-	-	-	-	-	-	-	-	-	-	-	-	-	-	-	-	-	-	-	-	-	-	-
-0.180505	1583	0	756	0	145681	0	0.09	38001	18-a=57.02146:2-b=57.02146	0	F1711_sailerc_030	701.337	11	1	7497388	His-E6AP:His-E6AP	F1711_sailerc_042.08724.08724.5	31.35	GASSAYLENSKGAPNNSCSEIK-LCDPHPSKK-a11-b8	1012.13	1864_F1711_sailerc_030	xlink:light	GASSAYLENSKGAPNNSCSEIK-LCDPHPSKK-a11-b8::5::xlink:light::18-a=57.02146:2-b=57.02146	His-E6AP:85:x:His-E6AP:97	1	5	1.86342	7.8644e+07	7.8644e+07	2	2.26789	FALSE	-8.70885	0	38001	0.00896006	4.74148	2.89222e+06	2.89222e+06	4.75018e+06	-5.14612	0	F1711_sailerc_030	11	11	0	3	1	1003.42
-0.180505	1583	0	756	0	145682	0	0.102	28605	18-a=57.02146:2-b=57.02146	1	F1711_sailerc_031	701.337	11	1	2313543	His-E6AP:His-E6AP	F1711_sailerc_031.08237.08237.5	28.76	GASSAYLENSKGAPNNSCSEIK-LCDPHPSKK-a11-b8	992	1864_F1711_sailerc_031	xlink:light	GASSAYLENSKGAPNNSCSEIK-LCDPHPSKK-a11-b8::5::xlink:light::18-a=57.02146:2-b=57.02146	His-E6AP:85:x:His-E6AP:97	1	5	2.04206	8.19327e+07	8.19327e+07	3	2.41388	FALSE	3.235	0	28605	0.00896006	4.77487	2.42727e+06	2.42727e+06	4557635	-8.37814	1	F1711_sailerc_031	11	11	1	4	1	995.235
-0.180505	1583	0	756	0	145683	0	0.09	38001	18-a=57.02146:2-b=57.02146	0	F1711_sailerc_032	701.337	11	1	7497388	His-E6AP:His-E6AP	F1711_sailerc_042.08724.08724.5	31.35	GASSAYLENSKGAPNNSCSEIK-LCDPHPSKK-a11-b8	1000.32	1864_F1711_sailerc_032	xlink:light	GASSAYLENSKGAPNNSCSEIK-LCDPHPSKK-a11-b8::5::xlink:light::18-a=57.02146:2-b=57.02146	His-E6AP:85:x:His-E6AP:97	1	5	1.53441	1.15975e+08	1.15975e+08	2	1.999	FALSE	-14.5014	0	38001	0.00964556	4.4975	4892269	4892269	9997645	-10.9097	0	F1711_sailerc_032	11	11	0	2	1	985.821
-0.180505	1583	0	756	0	145684	0	0.064	28597	18-a=57.02146:2-b=57.02146	1	F1711_sailerc_033	701.337	11	1	6253686	His-E6AP:His-E6AP	F1711_sailerc_033.08491.08491.5	32.19	GASSAYLENSKGAPNNSCSEIK-LCDPHPSKK-a11-b8	993	1864_F1711_sailerc_033	xlink:light	GASSAYLENSKGAPNNSCSEIK-LCDPHPSKK-a11-b8::5::xlink:light::18-a=57.02146:2-b=57.02146	His-E6AP:85:x:His-E6AP:97	1	5	2.02249	1.15069e+08	1.15069e+08	2	2.39789	FALSE	2.835	0	28597	0.00896006	4.8525	5.89423e+06	5.89423e+06	9547044	3.04988	1	F1711_sailerc_033	11	11	1	2	1	995.835
-0.180505	1583	0	756	0	145685	0	0.09	38001	18-a=57.02146:2-b=57.02146	0	F1711_sailerc_036	701.337	11	0	7497388	His-E6AP:His-E6AP	F1711_sailerc_042.08724.08724.5	31.35	GASSAYLENSKGAPNNSCSEIK-LCDPHPSKK-a11-b8	1029.02	1864_F1711_sailerc_036	xlink:light	GASSAYLENSKGAPNNSCSEIK-LCDPHPSKK-a11-b8::5::xlink:light::18-a=57.02146:2-b=57.02146	His-E6AP:85:x:His-E6AP:97	0	5	-	-	-	-	-	-	-	-	-	-	-	-	-	-	-	-	-	-	-	-	-	-	-
-0.180505	1583	0	756	0	145686	0	0.09	38001	18-a=57.02146:2-b=57.02146	0	F1711_sailerc_037	701.337	11	0	7497388	His-E6AP:His-E6AP	F1711_sailerc_042.08724.08724.5	31.35	GASSAYLENSKGAPNNSCSEIK-LCDPHPSKK-a11-b8	997.526	1864_F1711_sailerc_037	xlink:light	GASSAYLENSKGAPNNSCSEIK-LCDPHPSKK-a11-b8::5::xlink:light::18-a=57.02146:2-b=57.02146	His-E6AP:85:x:His-E6AP:97	0	5	-	-	-	-	-	-	-	-	-	-	-	-	-	-	-	-	-	-	-	-	-	-	-
-0.180505	1583	0	756	0	145687	0	0.09	38001	18-a=57.02146:2-b=57.02146	0	F1711_sailerc_038	701.337	11	1	7497388	His-E6AP:His-E6AP	F1711_sailerc_042.08724.08724.5	31.35	GASSAYLENSKGAPNNSCSEIK-LCDPHPSKK-a11-b8	1006.49	1864_F1711_sailerc_038	xlink:light	GASSAYLENSKGAPNNSCSEIK-LCDPHPSKK-a11-b8::5::xlink:light::18-a=57.02146:2-b=57.02146	His-E6AP:85:x:His-E6AP:97	1	5	1.36516	334842	334842	1	1.86068	FALSE	-12.2924	0	38001	0.0113659	4.39307	143548	143548	215238	-8.74547	0	F1711_sailerc_038	11	11	0	1	1	994.199
-0.180505	1583	0	756	0	145688	0	0.09	38001	18-a=57.02146:2-b=57.02146	0	F1711_sailerc_039	701.337	11	0	7497388	His-E6AP:His-E6AP	F1711_sailerc_042.08724.08724.5	31.35	GASSAYLENSKGAPNNSCSEIK-LCDPHPSKK-a11-b8	1015.91	1864_F1711_sailerc_039	xlink:light	GASSAYLENSKGAPNNSCSEIK-LCDPHPSKK-a11-b8::5::xlink:light::18-a=57.02146:2-b=57.02146	His-E6AP:85:x:His-E6AP:97	0	5	-	-	-	-	-	-	-	-	-	-	-	-	-	-	-	-	-	-	-	-	-	-	-
-0.180505	1583	0	756	0	145689	0	0.09	38001	18-a=57.02146:2-b=57.02146	0	F1711_sailerc_040	701.337	11	1	7497388	His-E6AP:His-E6AP	F1711_sailerc_042.08724.08724.5	31.35	GASSAYLENSKGAPNNSCSEIK-LCDPHPSKK-a11-b8	1010.65	1864_F1711_sailerc_040	xlink:light	GASSAYLENSKGAPNNSCSEIK-LCDPHPSKK-a11-b8::5::xlink:light::18-a=57.02146:2-b=57.02146	His-E6AP:85:x:His-E6AP:97	1	5	2.02937	5.5973e+07	5.5973e+07	3	2.40351	FALSE	-6.9179	0	38001	0.00896006	4.82698	1.3325e+06	1.3325e+06	2.89661e+06	-3.35114	0	F1711_sailerc_040	11	11	0	3	1	1003.73
-0.180505	1583	0	756	0	145691	0	0.09	38005	18-a=57.02146:2-b=57.02146	1	F1711_sailerc_041	701.337	11	1	2495055	His-E6AP:His-E6AP	F1711_sailerc_041.08278.08278.5	31.09	GASSAYLENSKGAPNNSCSEIK-LCDPHPSKK-a11-b8	1000	1864_F1711_sailerc_041	xlink:light	GASSAYLENSKGAPNNSCSEIK-LCDPHPSKK-a11-b8::5::xlink:light::18-a=57.02146:2-b=57.02146	His-E6AP:85:x:His-E6AP:97	1	5	2.1856	5.99359e+07	5.99359e+07	1	2.5312	FALSE	0.93	0	38005	0.00896006	4.86861	1.80423e+06	1.80423e+06	2.71901e+06	-6.39986	1	F1711_sailerc_041	11	11	1	2	1	1000.93
-0.180505	1583	0	756	0	145692	0	0.09	38001	18-a=57.02146:2-b=57.02146	1	F1711_sailerc_042	701.337	11	1	7497388	His-E6AP:His-E6AP	F1711_sailerc_042.08724.08724.5	31.35	GASSAYLENSKGAPNNSCSEIK-LCDPHPSKK-a11-b8	995	1864_F1711_sailerc_042	xlink:light	GASSAYLENSKGAPNNSCSEIK-LCDPHPSKK-a11-b8::5::xlink:light::18-a=57.02146:2-b=57.02146	His-E6AP:85:x:His-E6AP:97	1	5	1.91144	7.54151e+07	7.54151e+07	1	2.30713	FALSE	-0.213	0	38001	0.00896006	4.82006	2879931	2879931	7.43602e+06	1.99527	1	F1711_sailerc_042	11	11	1	1	1	994.787
-0.180505	1583	0	756	0	145693	0	0.099	38009	18-a=57.02146:2-b=57.02146	1	F1711_sailerc_043	701.337	11	1	3.95712e+06	His-E6AP:His-E6AP	F1711_sailerc_043.08603.08603.5	30.13	GASSAYLENSKGAPNNSCSEIK-LCDPHPSKK-a11-b8	996	1864_F1711_sailerc_043	xlink:light	GASSAYLENSKGAPNNSCSEIK-LCDPHPSKK-a11-b8::5::xlink:light::18-a=57.02146:2-b=57.02146	His-E6AP:85:x:His-E6AP:97	1	5	2.15882	9.0352e+07	9.0352e+07	1	2.50931	FALSE	1.306	0	38009	0.00896006	4.94429	4597838	4597838	7.93143e+06	-0.363081	1	F1711_sailerc_043	11	11	1	1	1	997.306
-0.293924	1584	0	757	0	145694	0	0.09	38001	18-a=57.02146:2-b=57.02146	0	F1711_sailerc_089	701.337	11	0	7497388	His-E6AP:His-E6AP	F1711_sailerc_042.08724.08724.5	31.35	GASSAYLENSKGAPNNSCSEIK-LCDPHPSKK-a11-b8	1031.96	1864_F1711_sailerc_089	xlink:light	GASSAYLENSKGAPNNSCSEIK-LCDPHPSKK-a11-b8::5::xlink:light::18-a=57.02146:2-b=57.02146	His-E6AP:85:x:His-E6AP:97	0	5	-	-	-	-	-	-	-	-	-	-	-	-	-	-	-	-	-	-	-	-	-	-	-
-0.293924	1584	0	757	0	145695	0	0.09	38001	18-a=57.02146:2-b=57.02146	0	F1711_sailerc_090	701.337	11	0	7497388	His-E6AP:His-E6AP	F1711_sailerc_042.08724.08724.5	31.35	GASSAYLENSKGAPNNSCSEIK-LCDPHPSKK-a11-b8	1064.1	1864_F1711_sailerc_090	xlink:light	GASSAYLENSKGAPNNSCSEIK-LCDPHPSKK-a11-b8::5::xlink:light::18-a=57.02146:2-b=57.02146	His-E6AP:85:x:His-E6AP:97	0	5	-	-	-	-	-	-	-	-	-	-	-	-	-	-	-	-	-	-	-	-	-	-	-
-0.293924	1584	0	757	0	145696	0	0.09	38001	18-a=57.02146:2-b=57.02146	0	F1711_sailerc_091	701.337	11	1	7497388	His-E6AP:His-E6AP	F1711_sailerc_042.08724.08724.5	31.35	GASSAYLENSKGAPNNSCSEIK-LCDPHPSKK-a11-b8	1021.32	1864_F1711_sailerc_091	xlink:light	GASSAYLENSKGAPNNSCSEIK-LCDPHPSKK-a11-b8::5::xlink:light::18-a=57.02146:2-b=57.02146	His-E6AP:85:x:His-E6AP:97	1	5	-0.0551317	274131	228489	1	0.699921	FALSE	-15.236	0	38001	0.0579864	3.91934	87056.4	72561.9	342491	-11.6087	0	F1711_sailerc_091	11	8	0	1	1	1006.08
-0.293924	1584	0	757	0	145697	0	0.09	38001	18-a=57.02146:2-b=57.02146	0	F1711_sailerc_092	701.337	11	0	7497388	His-E6AP:His-E6AP	F1711_sailerc_042.08724.08724.5	31.35	GASSAYLENSKGAPNNSCSEIK-LCDPHPSKK-a11-b8	1019.47	1864_F1711_sailerc_092	xlink:light	GASSAYLENSKGAPNNSCSEIK-LCDPHPSKK-a11-b8::5::xlink:light::18-a=57.02146:2-b=57.02146	His-E6AP:85:x:His-E6AP:97	0	5	-	-	-	-	-	-	-	-	-	-	-	-	-	-	-	-	-	-	-	-	-	-	-
-0.293924	1584	0	757	0	145698	0	0.097	4797	18-a=57.02146:2-b=57.02146	1	F1711_sailerc_093	701.338	11	1	885432	His-E6AP:His-E6AP	F1711_sailerc_093.08378.08378.5	20.06	GASSAYLENSKGAPNNSCSEIK-LCDPHPSKK-a11-b8	1011	1864_F1711_sailerc_093	xlink:light	GASSAYLENSKGAPNNSCSEIK-LCDPHPSKK-a11-b8::5::xlink:light::18-a=57.02146:2-b=57.02146	His-E6AP:85:x:His-E6AP:97	1	5	1.9632	1.26979e+08	1.05838e+08	3	2.34943	FALSE	6.01	0	4797	0.00896006	4.83315	3.24577e+06	2.70536e+06	5.55918e+06	1.72079	1	F1711_sailerc_093	11	11	1	4	1	1017.01
-0.293924	1584	0	757	0	145699	0	0.044	4777	18-a=57.02146:2-b=57.02146	1	F1711_sailerc_094	701.339	11	1	4.41768e+06	His-E6AP:His-E6AP	F1711_sailerc_094.08553.08553.5	29.94	GASSAYLENSKGAPNNSCSEIK-LCDPHPSKK-a11-b8	1021	1864_F1711_sailerc_094	xlink:light	GASSAYLENSKGAPNNSCSEIK-LCDPHPSKK-a11-b8::5::xlink:light::18-a=57.02146:2-b=57.02146	His-E6AP:85:x:His-E6AP:97	1	5	2.12135	1.3484e+08	1.12389e+08	3	2.47868	FALSE	3.07	0	4777	0.00896006	4.85935	4.07841e+06	3.39938e+06	5332564	4.64304	1	F1711_sailerc_094	11	11	1	5	1	1024.07
-0.293924	1584	0	757	0	145700	0	0.047	4781	18-a=57.02146:2-b=57.02146	1	F1711_sailerc_095	701.339	11	1	5708839	His-E6AP:His-E6AP	F1711_sailerc_095.08306.08306.5	29.36	GASSAYLENSKGAPNNSCSEIK-LCDPHPSKK-a11-b8	1002	1864_F1711_sailerc_095	xlink:light	GASSAYLENSKGAPNNSCSEIK-LCDPHPSKK-a11-b8::5::xlink:light::18-a=57.02146:2-b=57.02146	His-E6AP:85:x:His-E6AP:97	1	5	2.14173	1.51503e+08	1.26278e+08	1	2.49534	FALSE	2.16	0	4781	0.00896006	4.93112	6.6234e+06	5.52063e+06	8718487	0.588013	1	F1711_sailerc_095	11	11	1	1	1	1004.16
-0.293924	1584	0	757	0	145702	0	0.074	4789	18-a=57.02146:2-b=57.02146	1	F1711_sailerc_096	701.338	11	1	2434390	His-E6AP:His-E6AP	F1711_sailerc_096.08577.08577.5	25.09	GASSAYLENSKGAPNNSCSEIK-LCDPHPSKK-a11-b8	1006	1864_F1711_sailerc_096	xlink:light	GASSAYLENSKGAPNNSCSEIK-LCDPHPSKK-a11-b8::5::xlink:light::18-a=57.02146:2-b=57.02146	His-E6AP:85:x:His-E6AP:97	1	5	1.87531	1.53175e+08	1.27672e+08	1	2.2776	FALSE	4.01	0	4789	0.00896006	4.7288	5.53841e+06	4616291	7.88262e+06	6.03803	1	F1711_sailerc_096	11	11	1	1	1	1010.01
-0.293924	1584	0	757	0	145703	0	0.09	38001	18-a=57.02146:2-b=57.02146	0	F1711_sailerc_099	701.337	11	0	7497388	His-E6AP:His-E6AP	F1711_sailerc_042.08724.08724.5	31.35	GASSAYLENSKGAPNNSCSEIK-LCDPHPSKK-a11-b8	1029.32	1864_F1711_sailerc_099	xlink:light	GASSAYLENSKGAPNNSCSEIK-LCDPHPSKK-a11-b8::5::xlink:light::18-a=57.02146:2-b=57.02146	His-E6AP:85:x:His-E6AP:97	0	5	-	-	-	-	-	-	-	-	-	-	-	-	-	-	-	-	-	-	-	-	-	-	-
-0.293924	1584	0	757	0	145704	0	0.09	38001	18-a=57.02146:2-b=57.02146	0	F1711_sailerc_100	701.337	11	0	7497388	His-E6AP:His-E6AP	F1711_sailerc_042.08724.08724.5	31.35	GASSAYLENSKGAPNNSCSEIK-LCDPHPSKK-a11-b8	1040.57	1864_F1711_sailerc_100	xlink:light	GASSAYLENSKGAPNNSCSEIK-LCDPHPSKK-a11-b8::5::xlink:light::18-a=57.02146:2-b=57.02146	His-E6AP:85:x:His-E6AP:97	0	5	-	-	-	-	-	-	-	-	-	-	-	-	-	-	-	-	-	-	-	-	-	-	-
-0.293924	1584	0	757	0	145705	0	0.09	38001	18-a=57.02146:2-b=57.02146	0	F1711_sailerc_101	701.337	11	0	7497388	His-E6AP:His-E6AP	F1711_sailerc_042.08724.08724.5	31.35	GASSAYLENSKGAPNNSCSEIK-LCDPHPSKK-a11-b8	1022.75	1864_F1711_sailerc_101	xlink:light	GASSAYLENSKGAPNNSCSEIK-LCDPHPSKK-a11-b8::5::xlink:light::18-a=57.02146:2-b=57.02146	His-E6AP:85:x:His-E6AP:97	0	5	-	-	-	-	-	-	-	-	-	-	-	-	-	-	-	-	-	-	-	-	-	-	-
-0.293924	1584	0	757	0	145706	0	0.09	38001	18-a=57.02146:2-b=57.02146	0	F1711_sailerc_102	701.337	11	1	7497388	His-E6AP:His-E6AP	F1711_sailerc_042.08724.08724.5	31.35	GASSAYLENSKGAPNNSCSEIK-LCDPHPSKK-a11-b8	1025.02	1864_F1711_sailerc_102	xlink:light	GASSAYLENSKGAPNNSCSEIK-LCDPHPSKK-a11-b8::5::xlink:light::18-a=57.02146:2-b=57.02146	His-E6AP:85:x:His-E6AP:97	1	5	1.0795	983374	819646	1	1.62722	FALSE	-8.01488	0	38001	0.0162464	4.33803	119219	99369.7	175610	-4.37987	0	F1711_sailerc_102	11	11	0	1	1	1017.01
-0.293924	1584	0	757	0	145707	0	0.09	38001	18-a=57.02146:2-b=57.02146	0	F1711_sailerc_103	701.337	11	1	7497388	His-E6AP:His-E6AP	F1711_sailerc_042.08724.08724.5	31.35	GASSAYLENSKGAPNNSCSEIK-LCDPHPSKK-a11-b8	1020.82	1864_F1711_sailerc_103	xlink:light	GASSAYLENSKGAPNNSCSEIK-LCDPHPSKK-a11-b8::5::xlink:light::18-a=57.02146:2-b=57.02146	His-E6AP:85:x:His-E6AP:97	1	5	2.01688	1.38041e+08	1.15057e+08	3	2.39331	FALSE	5.90976	0	38001	0.00896006	4.73819	4.26111e+06	3551650	5.38437e+06	9.51794	0	F1711_sailerc_103	11	11	0	5	1	1026.73
-0.293924	1584	0	757	0	145708	0	0.09	38001	18-a=57.02146:2-b=57.02146	0	F1711_sailerc_104	701.337	11	1	7497388	His-E6AP:His-E6AP	F1711_sailerc_042.08724.08724.5	31.35	GASSAYLENSKGAPNNSCSEIK-LCDPHPSKK-a11-b8	1028.99	1864_F1711_sailerc_104	xlink:light	GASSAYLENSKGAPNNSCSEIK-LCDPHPSKK-a11-b8::5::xlink:light::18-a=57.02146:2-b=57.02146	His-E6AP:85:x:His-E6AP:97	1	5	2.06374	1.31766e+08	1.09827e+08	5	2.4316	FALSE	-3.62213	0	38001	0.00896006	4.90523	4.52894e+06	3.77489e+06	6.69394e+06	0.0126122	0	F1711_sailerc_104	11	11	0	9	1	1025.37
-0.293924	1584	0	757	0	145709	0	0.069	19137	18-a=57.02146:2-b=57.02146	1	F1711_sailerc_105	701.338	11	1	3492009	His-E6AP:His-E6AP	F1711_sailerc_105.08996.08996.5	31.08	GASSAYLENSKGAPNNSCSEIK-LCDPHPSKK-a11-b8	1008	1864_F1711_sailerc_105	xlink:light	GASSAYLENSKGAPNNSCSEIK-LCDPHPSKK-a11-b8::5::xlink:light::18-a=57.02146:2-b=57.02146	His-E6AP:85:x:His-E6AP:97	1	5	1.9464	1.54159e+08	1.28493e+08	1	2.33571	FALSE	2.8	0	19137	0.00896006	4.80557	6.32746e+06	5.27396e+06	7207503	3.10037	1	F1711_sailerc_105	11	11	1	1	1	1010.8
-0.293924	1584	0	757	0	145710	0	0.09	19145	18-a=57.02146:2-b=57.02146	1	F1711_sailerc_106	701.338	11	1	4.34164e+06	His-E6AP:His-E6AP	F1711_sailerc_106.09088.09088.5	28.9	GASSAYLENSKGAPNNSCSEIK-LCDPHPSKK-a11-b8	1014	1864_F1711_sailerc_106	xlink:light	GASSAYLENSKGAPNNSCSEIK-LCDPHPSKK-a11-b8::5::xlink:light::18-a=57.02146:2-b=57.02146	His-E6AP:85:x:His-E6AP:97	1	5	1.96467	1.6619e+08	1.3852e+08	1	2.35064	FALSE	3.99	0	19145	0.00896006	4.74486	5.39125e+06	4.49363e+06	7498894	8.2631	1	F1711_sailerc_106	11	11	1	1	1	1017.99
-0.180505	1583	0	754	0	145641	0	0.064	28629	18-a=57.02146:2-b=57.02146	0	F1711_sailerc_026	703.752	11	0	8207735	His-E6AP:His-E6AP	F1711_sailerc_033.08490.08490.5	32.19	GASSAYLENSKGAPNNSCSEIK-LCDPHPSKK-a11-b8	1042.31	1863_F1711_sailerc_026	xlink:heavy	GASSAYLENSKGAPNNSCSEIK-LCDPHPSKK-a11-b8::5::xlink:heavy::18-a=57.02146:2-b=57.02146	His-E6AP:85:x:His-E6AP:97	0	5	-	-	-	-	-	-	-	-	-	-	-	-	-	-	-	-	-	-	-	-	-	-	-
-0.180505	1583	0	754	0	145642	0	0.064	28629	18-a=57.02146:2-b=57.02146	0	F1711_sailerc_027	703.752	11	0	8207735	His-E6AP:His-E6AP	F1711_sailerc_033.08490.08490.5	32.19	GASSAYLENSKGAPNNSCSEIK-LCDPHPSKK-a11-b8	1021.13	1863_F1711_sailerc_027	xlink:heavy	GASSAYLENSKGAPNNSCSEIK-LCDPHPSKK-a11-b8::5::xlink:heavy::18-a=57.02146:2-b=57.02146	His-E6AP:85:x:His-E6AP:97	0	5	-	-	-	-	-	-	-	-	-	-	-	-	-	-	-	-	-	-	-	-	-	-	-
-0.180505	1583	0	754	0	145643	0	0.064	28629	18-a=57.02146:2-b=57.02146	0	F1711_sailerc_028	703.752	11	0	8207735	His-E6AP:His-E6AP	F1711_sailerc_033.08490.08490.5	32.19	GASSAYLENSKGAPNNSCSEIK-LCDPHPSKK-a11-b8	1015.87	1863_F1711_sailerc_028	xlink:heavy	GASSAYLENSKGAPNNSCSEIK-LCDPHPSKK-a11-b8::5::xlink:heavy::18-a=57.02146:2-b=57.02146	His-E6AP:85:x:His-E6AP:97	0	5	-	-	-	-	-	-	-	-	-	-	-	-	-	-	-	-	-	-	-	-	-	-	-
-0.180505	1583	0	754	0	145644	0	0.064	28629	18-a=57.02146:2-b=57.02146	0	F1711_sailerc_029	703.752	11	0	8207735	His-E6AP:His-E6AP	F1711_sailerc_033.08490.08490.5	32.19	GASSAYLENSKGAPNNSCSEIK-LCDPHPSKK-a11-b8	1013.07	1863_F1711_sailerc_029	xlink:heavy	GASSAYLENSKGAPNNSCSEIK-LCDPHPSKK-a11-b8::5::xlink:heavy::18-a=57.02146:2-b=57.02146	His-E6AP:85:x:His-E6AP:97	0	5	-	-	-	-	-	-	-	-	-	-	-	-	-	-	-	-	-	-	-	-	-	-	-
-0.180505	1583	0	754	0	145645	0	0.064	28629	18-a=57.02146:2-b=57.02146	0	F1711_sailerc_030	703.752	11	1	8207735	His-E6AP:His-E6AP	F1711_sailerc_033.08490.08490.5	32.19	GASSAYLENSKGAPNNSCSEIK-LCDPHPSKK-a11-b8	1010.44	1863_F1711_sailerc_030	xlink:heavy	GASSAYLENSKGAPNNSCSEIK-LCDPHPSKK-a11-b8::5::xlink:heavy::18-a=57.02146:2-b=57.02146	His-E6AP:85:x:His-E6AP:97	1	5	1.80155	7.19312e+07	7.19312e+07	2	2.21732	FALSE	-9.28304	0	28629	0.00896006	4.75443	2.24275e+06	2.24275e+06	3403528	2.85784	0	F1711_sailerc_030	11	10	0	2	1	1001.16
-0.180505	1583	0	754	0	145647	0	0.102	28637	18-a=57.02146:2-b=57.02146	1	F1711_sailerc_031	703.753	11	1	3.17879e+06	His-E6AP:His-E6AP	F1711_sailerc_031.08249.08249.5	28.76	GASSAYLENSKGAPNNSCSEIK-LCDPHPSKK-a11-b8	993	1863_F1711_sailerc_031	xlink:heavy	GASSAYLENSKGAPNNSCSEIK-LCDPHPSKK-a11-b8::5::xlink:heavy::18-a=57.02146:2-b=57.02146	His-E6AP:85:x:His-E6AP:97	1	5	1.9093	7.31079e+07	7.31079e+07	3	2.30538	FALSE	-0.884	0	28637	0.00896006	4.80451	2.94883e+06	2.94883e+06	3.57967e+06	-1.1886	1	F1711_sailerc_031	11	10	1	3	1	992.116
-0.180505	1583	0	754	0	145648	0	0.064	28629	18-a=57.02146:2-b=57.02146	0	F1711_sailerc_032	703.752	11	1	8207735	His-E6AP:His-E6AP	F1711_sailerc_033.08490.08490.5	32.19	GASSAYLENSKGAPNNSCSEIK-LCDPHPSKK-a11-b8	998.623	1863_F1711_sailerc_032	xlink:heavy	GASSAYLENSKGAPNNSCSEIK-LCDPHPSKK-a11-b8::5::xlink:heavy::18-a=57.02146:2-b=57.02146	His-E6AP:85:x:His-E6AP:97	1	5	1.43757	7.39648e+07	7.39648e+07	1	1.91986	FALSE	-15.8189	0	28629	0.0105136	4.5462	3993759	3993759	9001484	-3.57914	0	F1711_sailerc_032	11	8	0	2	1	982.804
-0.180505	1583	0	754	0	145649	0	0.064	28629	18-a=57.02146:2-b=57.02146	1	F1711_sailerc_033	703.752	11	1	8207735	His-E6AP:His-E6AP	F1711_sailerc_033.08490.08490.5	32.19	GASSAYLENSKGAPNNSCSEIK-LCDPHPSKK-a11-b8	993	1863_F1711_sailerc_033	xlink:heavy	GASSAYLENSKGAPNNSCSEIK-LCDPHPSKK-a11-b8::5::xlink:heavy::18-a=57.02146:2-b=57.02146	His-E6AP:85:x:His-E6AP:97	1	5	1.95852	1.0792e+08	1.0792e+08	1	2.34561	FALSE	-0.037	0	28629	0.00896006	4.74307	5.30044e+06	5.30044e+06	9717206	10.5579	1	F1711_sailerc_033	11	10	1	1	1	992.963
-0.180505	1583	0	754	0	145650	0	0.064	28629	18-a=57.02146:2-b=57.02146	0	F1711_sailerc_036	703.752	11	0	8207735	His-E6AP:His-E6AP	F1711_sailerc_033.08490.08490.5	32.19	GASSAYLENSKGAPNNSCSEIK-LCDPHPSKK-a11-b8	1027.35	1863_F1711_sailerc_036	xlink:heavy	GASSAYLENSKGAPNNSCSEIK-LCDPHPSKK-a11-b8::5::xlink:heavy::18-a=57.02146:2-b=57.02146	His-E6AP:85:x:His-E6AP:97	0	5	-	-	-	-	-	-	-	-	-	-	-	-	-	-	-	-	-	-	-	-	-	-	-
-0.180505	1583	0	754	0	145651	0	0.064	28629	18-a=57.02146:2-b=57.02146	0	F1711_sailerc_037	703.752	11	0	8207735	His-E6AP:His-E6AP	F1711_sailerc_033.08490.08490.5	32.19	GASSAYLENSKGAPNNSCSEIK-LCDPHPSKK-a11-b8	995.811	1863_F1711_sailerc_037	xlink:heavy	GASSAYLENSKGAPNNSCSEIK-LCDPHPSKK-a11-b8::5::xlink:heavy::18-a=57.02146:2-b=57.02146	His-E6AP:85:x:His-E6AP:97	0	5	-	-	-	-	-	-	-	-	-	-	-	-	-	-	-	-	-	-	-	-	-	-	-
-0.180505	1583	0	754	0	145652	0	0.064	28629	18-a=57.02146:2-b=57.02146	0	F1711_sailerc_038	703.752	11	0	8207735	His-E6AP:His-E6AP	F1711_sailerc_033.08490.08490.5	32.19	GASSAYLENSKGAPNNSCSEIK-LCDPHPSKK-a11-b8	1004.81	1863_F1711_sailerc_038	xlink:heavy	GASSAYLENSKGAPNNSCSEIK-LCDPHPSKK-a11-b8::5::xlink:heavy::18-a=57.02146:2-b=57.02146	His-E6AP:85:x:His-E6AP:97	0	5	-	-	-	-	-	-	-	-	-	-	-	-	-	-	-	-	-	-	-	-	-	-	-
-0.180505	1583	0	754	0	145653	0	0.064	28629	18-a=57.02146:2-b=57.02146	0	F1711_sailerc_039	703.752	11	0	8207735	His-E6AP:His-E6AP	F1711_sailerc_033.08490.08490.5	32.19	GASSAYLENSKGAPNNSCSEIK-LCDPHPSKK-a11-b8	1014.22	1863_F1711_sailerc_039	xlink:heavy	GASSAYLENSKGAPNNSCSEIK-LCDPHPSKK-a11-b8::5::xlink:heavy::18-a=57.02146:2-b=57.02146	His-E6AP:85:x:His-E6AP:97	0	5	-	-	-	-	-	-	-	-	-	-	-	-	-	-	-	-	-	-	-	-	-	-	-
-0.180505	1583	0	754	0	145654	0	0.064	28629	18-a=57.02146:2-b=57.02146	0	F1711_sailerc_040	703.752	11	1	8207735	His-E6AP:His-E6AP	F1711_sailerc_033.08490.08490.5	32.19	GASSAYLENSKGAPNNSCSEIK-LCDPHPSKK-a11-b8	1008.96	1863_F1711_sailerc_040	xlink:heavy	GASSAYLENSKGAPNNSCSEIK-LCDPHPSKK-a11-b8::5::xlink:heavy::18-a=57.02146:2-b=57.02146	His-E6AP:85:x:His-E6AP:97	1	5	1.74787	5.24971e+07	5.24971e+07	2	2.17345	FALSE	-8.36018	0	28629	0.00896006	4.70259	1.56265e+06	1.56265e+06	2080276	3.79444	0	F1711_sailerc_040	11	10	0	2	1	1000.6
-0.180505	1583	0	754	0	145655	0	0.09	38041	18-a=57.02146:2-b=57.02146	1	F1711_sailerc_041	703.753	11	1	1.84777e+06	His-E6AP:His-E6AP	F1711_sailerc_041.08218.08218.5	31.09	GASSAYLENSKGAPNNSCSEIK-LCDPHPSKK-a11-b8	995	1863_F1711_sailerc_041	xlink:heavy	GASSAYLENSKGAPNNSCSEIK-LCDPHPSKK-a11-b8::5::xlink:heavy::18-a=57.02146:2-b=57.02146	His-E6AP:85:x:His-E6AP:97	1	5	2.08777	5.43227e+07	5.43227e+07	1	2.45124	FALSE	2.889	0	38041	0.00896006	4.91068	1.39785e+06	1.39785e+06	2.8646e+06	0.829224	1	F1711_sailerc_041	11	10	1	1	1	997.889
-0.180505	1583	0	754	0	145656	0	0.09	38037	18-a=57.02146:2-b=57.02146	1	F1711_sailerc_042	703.752	11	1	778393	His-E6AP:His-E6AP	F1711_sailerc_042.08626.08626.5	31.35	GASSAYLENSKGAPNNSCSEIK-LCDPHPSKK-a11-b8	987	1863_F1711_sailerc_042	xlink:heavy	GASSAYLENSKGAPNNSCSEIK-LCDPHPSKK-a11-b8::5::xlink:heavy::18-a=57.02146:2-b=57.02146	His-E6AP:85:x:His-E6AP:97	1	5	1.2709	8.87303e+07	8.87303e+07	1	1.78364	FALSE	4.902	0	38037	0.0126856	4.21068	3.94753e+06	3.94753e+06	9777923	9.51374	1	F1711_sailerc_042	11	10	1	1	1	991.902
-0.180505	1583	0	754	0	145658	0	0.099	38045	18-a=57.02146:2-b=57.02146	1	F1711_sailerc_043	703.752	11	1	2.53922e+06	His-E6AP:His-E6AP	F1711_sailerc_043.08534.08534.5	30.13	GASSAYLENSKGAPNNSCSEIK-LCDPHPSKK-a11-b8	990	1863_F1711_sailerc_043	xlink:heavy	GASSAYLENSKGAPNNSCSEIK-LCDPHPSKK-a11-b8::5::xlink:heavy::18-a=57.02146:2-b=57.02146	His-E6AP:85:x:His-E6AP:97	1	5	1.76265	7.19342e+07	7.19342e+07	1	2.18553	FALSE	4.231	0	38045	0.00896006	4.66256	3.7029e+06	3.7029e+06	5.67821e+06	6.94901	1	F1711_sailerc_043	11	10	1	1	1	994.231
-0.293924	1584	0	755	0	145659	0	0.064	28629	18-a=57.02146:2-b=57.02146	0	F1711_sailerc_089	703.752	11	0	8207735	His-E6AP:His-E6AP	F1711_sailerc_033.08490.08490.5	32.19	GASSAYLENSKGAPNNSCSEIK-LCDPHPSKK-a11-b8	1030.25	1863_F1711_sailerc_089	xlink:heavy	GASSAYLENSKGAPNNSCSEIK-LCDPHPSKK-a11-b8::5::xlink:heavy::18-a=57.02146:2-b=57.02146	His-E6AP:85:x:His-E6AP:97	0	5	-	-	-	-	-	-	-	-	-	-	-	-	-	-	-	-	-	-	-	-	-	-	-
-0.293924	1584	0	755	0	145660	0	0.064	28629	18-a=57.02146:2-b=57.02146	0	F1711_sailerc_090	703.752	11	0	8207735	His-E6AP:His-E6AP	F1711_sailerc_033.08490.08490.5	32.19	GASSAYLENSKGAPNNSCSEIK-LCDPHPSKK-a11-b8	1062.43	1863_F1711_sailerc_090	xlink:heavy	GASSAYLENSKGAPNNSCSEIK-LCDPHPSKK-a11-b8::5::xlink:heavy::18-a=57.02146:2-b=57.02146	His-E6AP:85:x:His-E6AP:97	0	5	-	-	-	-	-	-	-	-	-	-	-	-	-	-	-	-	-	-	-	-	-	-	-
-0.293924	1584	0	755	0	145661	0	0.064	28629	18-a=57.02146:2-b=57.02146	0	F1711_sailerc_091	703.752	11	0	8207735	His-E6AP:His-E6AP	F1711_sailerc_033.08490.08490.5	32.19	GASSAYLENSKGAPNNSCSEIK-LCDPHPSKK-a11-b8	1019.6	1863_F1711_sailerc_091	xlink:heavy	GASSAYLENSKGAPNNSCSEIK-LCDPHPSKK-a11-b8::5::xlink:heavy::18-a=57.02146:2-b=57.02146	His-E6AP:85:x:His-E6AP:97	0	5	-	-	-	-	-	-	-	-	-	-	-	-	-	-	-	-	-	-	-	-	-	-	-
-0.293924	1584	0	755	0	145662	0	0.064	28629	18-a=57.02146:2-b=57.02146	0	F1711_sailerc_092	703.752	11	0	8207735	His-E6AP:His-E6AP	F1711_sailerc_033.08490.08490.5	32.19	GASSAYLENSKGAPNNSCSEIK-LCDPHPSKK-a11-b8	1017.76	1863_F1711_sailerc_092	xlink:heavy	GASSAYLENSKGAPNNSCSEIK-LCDPHPSKK-a11-b8::5::xlink:heavy::18-a=57.02146:2-b=57.02146	His-E6AP:85:x:His-E6AP:97	0	5	-	-	-	-	-	-	-	-	-	-	-	-	-	-	-	-	-	-	-	-	-	-	-
-0.293924	1584	0	755	0	145663	0	0.097	4837	18-a=57.02146:2-b=57.02146	1	F1711_sailerc_093	703.761	11	1	293793	His-E6AP:His-E6AP	F1711_sailerc_093.07319.07319.5	20.06	GASSAYLENSKGAPNNSCSEIK-LCDPHPSKK-a11-b8	935	1863_F1711_sailerc_093	xlink:heavy	GASSAYLENSKGAPNNSCSEIK-LCDPHPSKK-a11-b8::5::xlink:heavy::18-a=57.02146:2-b=57.02146	His-E6AP:85:x:His-E6AP:97	1	5	0.445718	714995	595951	4	1.10925	FALSE	-2.329	0	4837	0.0348711	3.13209	224188	186862	524835	-72.1791	1	F1711_sailerc_093	11	1	1	5	1	932.671
-0.293924	1584	0	755	0	145664	0	0.044	4817	18-a=57.02146:2-b=57.02146	1	F1711_sailerc_094	703.753	11	1	5.0395e+06	His-E6AP:His-E6AP	F1711_sailerc_094.08526.08526.5	29.94	GASSAYLENSKGAPNNSCSEIK-LCDPHPSKK-a11-b8	1020	1863_F1711_sailerc_094	xlink:heavy	GASSAYLENSKGAPNNSCSEIK-LCDPHPSKK-a11-b8::5::xlink:heavy::18-a=57.02146:2-b=57.02146	His-E6AP:85:x:His-E6AP:97	1	5	1.92709	1.24981e+08	1.04172e+08	2	2.31992	FALSE	1.34	0	4817	0.00896006	4.66488	3.9255e+06	3271917	5694266	12.3361	1	F1711_sailerc_094	11	10	1	2	1	1021.34
-0.293924	1584	0	755	0	145665	0	0.047	4821	18-a=57.02146:2-b=57.02146	1	F1711_sailerc_095	703.753	11	1	5241002	His-E6AP:His-E6AP	F1711_sailerc_095.08237.08237.5	29.36	GASSAYLENSKGAPNNSCSEIK-LCDPHPSKK-a11-b8	998	1863_F1711_sailerc_095	xlink:heavy	GASSAYLENSKGAPNNSCSEIK-LCDPHPSKK-a11-b8::5::xlink:heavy::18-a=57.02146:2-b=57.02146	His-E6AP:85:x:His-E6AP:97	1	5	1.90834	1.28525e+08	1.07126e+08	1	2.3046	FALSE	2.08	0	4821	0.00896006	4.72886	5.43659e+06	4.53142e+06	6.3782e+06	6.98946	1	F1711_sailerc_095	11	10	1	1	1	1000.08
-0.293924	1584	0	755	0	145666	0	0.074	4829	18-a=57.02146:2-b=57.02146	1	F1711_sailerc_096	703.752	11	1	2.06824e+06	His-E6AP:His-E6AP	F1711_sailerc_096.08498.08498.5	25.09	GASSAYLENSKGAPNNSCSEIK-LCDPHPSKK-a11-b8	1001	1863_F1711_sailerc_096	xlink:heavy	GASSAYLENSKGAPNNSCSEIK-LCDPHPSKK-a11-b8::5::xlink:heavy::18-a=57.02146:2-b=57.02146	His-E6AP:85:x:His-E6AP:97	1	5	1.71882	1.50868e+08	1.25749e+08	1	2.14971	FALSE	5.8	0	4829	0.00896006	4.54074	5.07562e+06	4.23055e+06	7372984	13.34	1	F1711_sailerc_096	11	10	1	1	1	1006.8
-0.293924	1584	0	755	0	145667	0	0.064	28629	18-a=57.02146:2-b=57.02146	0	F1711_sailerc_099	703.752	11	0	8207735	His-E6AP:His-E6AP	F1711_sailerc_033.08490.08490.5	32.19	GASSAYLENSKGAPNNSCSEIK-LCDPHPSKK-a11-b8	1027.61	1863_F1711_sailerc_099	xlink:heavy	GASSAYLENSKGAPNNSCSEIK-LCDPHPSKK-a11-b8::5::xlink:heavy::18-a=57.02146:2-b=57.02146	His-E6AP:85:x:His-E6AP:97	0	5	-	-	-	-	-	-	-	-	-	-	-	-	-	-	-	-	-	-	-	-	-	-	-
-0.293924	1584	0	755	0	145669	0	0.064	28629	18-a=57.02146:2-b=57.02146	0	F1711_sailerc_100	703.752	11	0	8207735	His-E6AP:His-E6AP	F1711_sailerc_033.08490.08490.5	32.19	GASSAYLENSKGAPNNSCSEIK-LCDPHPSKK-a11-b8	1038.87	1863_F1711_sailerc_100	xlink:heavy	GASSAYLENSKGAPNNSCSEIK-LCDPHPSKK-a11-b8::5::xlink:heavy::18-a=57.02146:2-b=57.02146	His-E6AP:85:x:His-E6AP:97	0	5	-	-	-	-	-	-	-	-	-	-	-	-	-	-	-	-	-	-	-	-	-	-	-
-0.293924	1584	0	755	0	145670	0	0.064	28629	18-a=57.02146:2-b=57.02146	0	F1711_sailerc_101	703.752	11	0	8207735	His-E6AP:His-E6AP	F1711_sailerc_033.08490.08490.5	32.19	GASSAYLENSKGAPNNSCSEIK-LCDPHPSKK-a11-b8	1021.03	1863_F1711_sailerc_101	xlink:heavy	GASSAYLENSKGAPNNSCSEIK-LCDPHPSKK-a11-b8::5::xlink:heavy::18-a=57.02146:2-b=57.02146	His-E6AP:85:x:His-E6AP:97	0	5	-	-	-	-	-	-	-	-	-	-	-	-	-	-	-	-	-	-	-	-	-	-	-
-0.293924	1584	0	755	0	145671	0	0.064	28629	18-a=57.02146:2-b=57.02146	0	F1711_sailerc_102	703.752	11	0	8207735	His-E6AP:His-E6AP	F1711_sailerc_033.08490.08490.5	32.19	GASSAYLENSKGAPNNSCSEIK-LCDPHPSKK-a11-b8	1023.3	1863_F1711_sailerc_102	xlink:heavy	GASSAYLENSKGAPNNSCSEIK-LCDPHPSKK-a11-b8::5::xlink:heavy::18-a=57.02146:2-b=57.02146	His-E6AP:85:x:His-E6AP:97	0	5	-	-	-	-	-	-	-	-	-	-	-	-	-	-	-	-	-	-	-	-	-	-	-
-0.293924	1584	0	755	0	145672	0	0.064	28629	18-a=57.02146:2-b=57.02146	0	F1711_sailerc_103	703.752	11	1	8207735	His-E6AP:His-E6AP	F1711_sailerc_033.08490.08490.5	32.19	GASSAYLENSKGAPNNSCSEIK-LCDPHPSKK-a11-b8	1019.11	1863_F1711_sailerc_103	xlink:heavy	GASSAYLENSKGAPNNSCSEIK-LCDPHPSKK-a11-b8::5::xlink:heavy::18-a=57.02146:2-b=57.02146	His-E6AP:85:x:His-E6AP:97	1	5	1.79192	1.27656e+08	1.06402e+08	2	2.20945	FALSE	5.73708	0	28629	0.00896006	4.51957	3.47688e+06	2897998	4161933	18.0329	0	F1711_sailerc_103	11	10	0	2	1	1024.85
-0.293924	1584	0	755	0	145673	0	0.064	28629	18-a=57.02146:2-b=57.02146	0	F1711_sailerc_104	703.752	11	1	8207735	His-E6AP:His-E6AP	F1711_sailerc_033.08490.08490.5	32.19	GASSAYLENSKGAPNNSCSEIK-LCDPHPSKK-a11-b8	1027.27	1863_F1711_sailerc_104	xlink:heavy	GASSAYLENSKGAPNNSCSEIK-LCDPHPSKK-a11-b8::5::xlink:heavy::18-a=57.02146:2-b=57.02146	His-E6AP:85:x:His-E6AP:97	1	5	1.87277	1.14955e+08	9.58153e+07	4	2.27553	FALSE	-4.73224	0	28629	0.00896006	4.70606	3.3044e+06	2.75423e+06	5.51411e+06	7.65404	0	F1711_sailerc_104	11	10	0	5	1	1022.54
-0.293924	1584	0	755	0	145674	0	0.069	19169	18-a=57.02146:2-b=57.02146	1	F1711_sailerc_105	703.754	11	1	3.38678e+06	His-E6AP:His-E6AP	F1711_sailerc_105.08906.08906.5	31.08	GASSAYLENSKGAPNNSCSEIK-LCDPHPSKK-a11-b8	1003	1863_F1711_sailerc_105	xlink:heavy	GASSAYLENSKGAPNNSCSEIK-LCDPHPSKK-a11-b8::5::xlink:heavy::18-a=57.02146:2-b=57.02146	His-E6AP:85:x:His-E6AP:97	1	5	1.97915	1.31981e+08	1.10007e+08	1	2.36247	FALSE	5.16	0	19169	0.00896006	4.70783	4.05957e+06	3383665	6707684	10.9734	1	F1711_sailerc_105	11	10	1	1	1	1008.16
-0.293924	1584	0	755	0	145675	0	0.09	19177	18-a=57.02146:2-b=57.02146	1	F1711_sailerc_106	703.753	11	1	1.52597e+06	His-E6AP:His-E6AP	F1711_sailerc_106.08982.08982.5	28.9	GASSAYLENSKGAPNNSCSEIK-LCDPHPSKK-a11-b8	1008	1863_F1711_sailerc_106	xlink:heavy	GASSAYLENSKGAPNNSCSEIK-LCDPHPSKK-a11-b8::5::xlink:heavy::18-a=57.02146:2-b=57.02146	His-E6AP:85:x:His-E6AP:97	1	5	1.63599	1.64803e+08	1.37364e+08	1	2.08202	FALSE	6.05	0	19177	0.00905064	4.47243	4.66899e+06	3891621	7754417	14.8745	1	F1711_sailerc_106	11	10	1	1	1	1014.05
-0.0343666	1581	0	752	0	145605	0	0.056	28589	18-a=57.02146:2-b=57.02146	0	F1711_sailerc_026	876.419	17	0	9469161	His-E6AP:His-E6AP	F1711_sailerc_032.08399.08399.4	40.38	GASSAYLENSKGAPNNSCSEIK-LCDPHPSKK-a11-b8	1028.64	1862_F1711_sailerc_026	xlink:light	GASSAYLENSKGAPNNSCSEIK-LCDPHPSKK-a11-b8::4::xlink:light::18-a=57.02146:2-b=57.02146	His-E6AP:85:x:His-E6AP:97	0	4	-	-	-	-	-	-	-	-	-	-	-	-	-	-	-	-	-	-	-	-	-	-	-
-0.0343666	1581	0	752	0	145606	0	0.056	28589	18-a=57.02146:2-b=57.02146	0	F1711_sailerc_027	876.419	17	0	9469161	His-E6AP:His-E6AP	F1711_sailerc_032.08399.08399.4	40.38	GASSAYLENSKGAPNNSCSEIK-LCDPHPSKK-a11-b8	1007.02	1862_F1711_sailerc_027	xlink:light	GASSAYLENSKGAPNNSCSEIK-LCDPHPSKK-a11-b8::4::xlink:light::18-a=57.02146:2-b=57.02146	His-E6AP:85:x:His-E6AP:97	0	4	-	-	-	-	-	-	-	-	-	-	-	-	-	-	-	-	-	-	-	-	-	-	-
-0.0343666	1581	0	752	0	145607	0	0.056	28589	18-a=57.02146:2-b=57.02146	0	F1711_sailerc_028	876.419	17	0	9469161	His-E6AP:His-E6AP	F1711_sailerc_032.08399.08399.4	40.38	GASSAYLENSKGAPNNSCSEIK-LCDPHPSKK-a11-b8	1001.94	1862_F1711_sailerc_028	xlink:light	GASSAYLENSKGAPNNSCSEIK-LCDPHPSKK-a11-b8::4::xlink:light::18-a=57.02146:2-b=57.02146	His-E6AP:85:x:His-E6AP:97	0	4	-	-	-	-	-	-	-	-	-	-	-	-	-	-	-	-	-	-	-	-	-	-	-
-0.0343666	1581	0	752	0	145608	0	0.056	28589	18-a=57.02146:2-b=57.02146	0	F1711_sailerc_029	876.419	17	0	9469161	His-E6AP:His-E6AP	F1711_sailerc_032.08399.08399.4	40.38	GASSAYLENSKGAPNNSCSEIK-LCDPHPSKK-a11-b8	999.151	1862_F1711_sailerc_029	xlink:light	GASSAYLENSKGAPNNSCSEIK-LCDPHPSKK-a11-b8::4::xlink:light::18-a=57.02146:2-b=57.02146	His-E6AP:85:x:His-E6AP:97	0	4	-	-	-	-	-	-	-	-	-	-	-	-	-	-	-	-	-	-	-	-	-	-	-
-0.0343666	1581	0	752	0	145609	0	0.064	28601	18-a=57.02146:2-b=57.02146	1	F1711_sailerc_030	876.42	17	1	1115802	His-E6AP:His-E6AP	F1711_sailerc_030.08386.08386.4	31.57	GASSAYLENSKGAPNNSCSEIK-LCDPHPSKK-a11-b8	998	1862_F1711_sailerc_030	xlink:light	GASSAYLENSKGAPNNSCSEIK-LCDPHPSKK-a11-b8::4::xlink:light::18-a=57.02146:2-b=57.02146	His-E6AP:85:x:His-E6AP:97	1	4	2.02469	1.07192e+08	1.07192e+08	1	2.39969	FALSE	4.55	0	28601	0.00896006	4.86705	3.40616e+06	3.40616e+06	5825747	1.576	1	F1711_sailerc_030	17	16	1	1	1	1002.55
-0.0343666	1581	0	752	0	145610	0	0.105	28609	18-a=57.02146:2-b=57.02146	1	F1711_sailerc_031	876.42	17	1	1.24142e+06	His-E6AP:His-E6AP	F1711_sailerc_031.08206.08206.4	27.81	GASSAYLENSKGAPNNSCSEIK-LCDPHPSKK-a11-b8	990	1862_F1711_sailerc_031	xlink:light	GASSAYLENSKGAPNNSCSEIK-LCDPHPSKK-a11-b8::4::xlink:light::18-a=57.02146:2-b=57.02146	His-E6AP:85:x:His-E6AP:97	1	4	2.01758	1.1128e+08	1.1128e+08	1	2.39388	FALSE	5.235	0	28609	0.00896006	4.86758	3.01637e+06	3.01637e+06	5753433	-1.0064	1	F1711_sailerc_031	17	16	1	1	1	995.235
-0.0343666	1581	0	752	0	145611	0	0.056	28589	18-a=57.02146:2-b=57.02146	1	F1711_sailerc_032	876.419	17	1	9469161	His-E6AP:His-E6AP	F1711_sailerc_032.08399.08399.4	40.38	GASSAYLENSKGAPNNSCSEIK-LCDPHPSKK-a11-b8	983	1862_F1711_sailerc_032	xlink:light	GASSAYLENSKGAPNNSCSEIK-LCDPHPSKK-a11-b8::4::xlink:light::18-a=57.02146:2-b=57.02146	His-E6AP:85:x:His-E6AP:97	1	4	2.05096	1.54526e+08	1.54526e+08	1	2.42116	FALSE	1.696	0	28589	0.00896006	4.84473	5.70463e+06	5.70463e+06	12160447	-4.48975	1	F1711_sailerc_032	17	16	1	1	1	984.696
-0.0343666	1581	0	752	0	145614	0	0.056	28593	18-a=57.02146:2-b=57.02146	1	F1711_sailerc_033	876.419	17	1	4207969	His-E6AP:His-E6AP	F1711_sailerc_033.08481.08481.4	32.73	GASSAYLENSKGAPNNSCSEIK-LCDPHPSKK-a11-b8	993	1862_F1711_sailerc_033	xlink:light	GASSAYLENSKGAPNNSCSEIK-LCDPHPSKK-a11-b8::4::xlink:light::18-a=57.02146:2-b=57.02146	His-E6AP:85:x:His-E6AP:97	1	4	2.06957	1.45932e+08	1.45932e+08	2	2.43637	FALSE	2.835	0	28593	0.00896006	4.76347	5479156	5479156	13126980	10.4689	1	F1711_sailerc_033	17	16	1	2	1	995.835
-0.0343666	1581	0	752	0	145615	0	0.056	28589	18-a=57.02146:2-b=57.02146	0	F1711_sailerc_036	876.419	17	0	9469161	His-E6AP:His-E6AP	F1711_sailerc_032.08399.08399.4	40.38	GASSAYLENSKGAPNNSCSEIK-LCDPHPSKK-a11-b8	1013.45	1862_F1711_sailerc_036	xlink:light	GASSAYLENSKGAPNNSCSEIK-LCDPHPSKK-a11-b8::4::xlink:light::18-a=57.02146:2-b=57.02146	His-E6AP:85:x:His-E6AP:97	0	4	-	-	-	-	-	-	-	-	-	-	-	-	-	-	-	-	-	-	-	-	-	-	-
-0.0343666	1581	0	752	0	145616	0	0.056	28589	18-a=57.02146:2-b=57.02146	0	F1711_sailerc_037	876.419	17	0	9469161	His-E6AP:His-E6AP	F1711_sailerc_032.08399.08399.4	40.38	GASSAYLENSKGAPNNSCSEIK-LCDPHPSKK-a11-b8	981.589	1862_F1711_sailerc_037	xlink:light	GASSAYLENSKGAPNNSCSEIK-LCDPHPSKK-a11-b8::4::xlink:light::18-a=57.02146:2-b=57.02146	His-E6AP:85:x:His-E6AP:97	0	4	-	-	-	-	-	-	-	-	-	-	-	-	-	-	-	-	-	-	-	-	-	-	-
-0.0343666	1581	0	752	0	145617	0	0.056	28589	18-a=57.02146:2-b=57.02146	0	F1711_sailerc_038	876.419	17	0	9469161	His-E6AP:His-E6AP	F1711_sailerc_032.08399.08399.4	40.38	GASSAYLENSKGAPNNSCSEIK-LCDPHPSKK-a11-b8	990.894	1862_F1711_sailerc_038	xlink:light	GASSAYLENSKGAPNNSCSEIK-LCDPHPSKK-a11-b8::4::xlink:light::18-a=57.02146:2-b=57.02146	His-E6AP:85:x:His-E6AP:97	0	4	-	-	-	-	-	-	-	-	-	-	-	-	-	-	-	-	-	-	-	-	-	-	-
-0.0343666	1581	0	752	0	145618	0	0.056	28589	18-a=57.02146:2-b=57.02146	0	F1711_sailerc_039	876.419	17	0	9469161	His-E6AP:His-E6AP	F1711_sailerc_032.08399.08399.4	40.38	GASSAYLENSKGAPNNSCSEIK-LCDPHPSKK-a11-b8	1000.22	1862_F1711_sailerc_039	xlink:light	GASSAYLENSKGAPNNSCSEIK-LCDPHPSKK-a11-b8::4::xlink:light::18-a=57.02146:2-b=57.02146	His-E6AP:85:x:His-E6AP:97	0	4	-	-	-	-	-	-	-	-	-	-	-	-	-	-	-	-	-	-	-	-	-	-	-
-0.0343666	1581	0	752	0	145619	0	0.135	38013	18-a=57.02146:2-b=57.02146	1	F1711_sailerc_040	876.419	17	1	427373	His-E6AP:His-E6AP	F1711_sailerc_040.08293.08293.4	26.76	GASSAYLENSKGAPNNSCSEIK-LCDPHPSKK-a11-b8	997	1862_F1711_sailerc_040	xlink:light	GASSAYLENSKGAPNNSCSEIK-LCDPHPSKK-a11-b8::4::xlink:light::18-a=57.02146:2-b=57.02146	His-E6AP:85:x:His-E6AP:97	1	4	1.79919	6.88625e+07	6.88625e+07	1	2.2154	FALSE	8.78	0	38013	0.00896006	4.69421	1.70176e+06	1.70176e+06	3.48279e+06	6.19656	1	F1711_sailerc_040	17	16	1	1	1	1005.78
-0.0343666	1581	0	752	0	145620	0	0.09	37997	18-a=57.02146:2-b=57.02146	1	F1711_sailerc_041	876.417	17	1	748787	His-E6AP:His-E6AP	F1711_sailerc_041.08227.08227.4	31.98	GASSAYLENSKGAPNNSCSEIK-LCDPHPSKK-a11-b8	996	1862_F1711_sailerc_041	xlink:light	GASSAYLENSKGAPNNSCSEIK-LCDPHPSKK-a11-b8::4::xlink:light::18-a=57.02146:2-b=57.02146	His-E6AP:85:x:His-E6AP:97	1	4	2.06844	7.85715e+07	7.85715e+07	1	2.43544	FALSE	4.44	0	37997	0.00896006	4.89761	2.44922e+06	2.44922e+06	3.77476e+06	0.41992	1	F1711_sailerc_041	17	16	1	1	1	1000.44
-0.0343666	1581	0	752	0	145621	0	0.071	37993	18-a=57.02146:2-b=57.02146	1	F1711_sailerc_042	876.42	17	1	5.86328e+06	His-E6AP:His-E6AP	F1711_sailerc_042.08702.08702.4	33.96	GASSAYLENSKGAPNNSCSEIK-LCDPHPSKK-a11-b8	994	1862_F1711_sailerc_042	xlink:light	GASSAYLENSKGAPNNSCSEIK-LCDPHPSKK-a11-b8::4::xlink:light::18-a=57.02146:2-b=57.02146	His-E6AP:85:x:His-E6AP:97	1	4	2.13862	1.08471e+08	1.08471e+08	1	2.4928	FALSE	0.787	0	37993	0.00896006	4.80501	4.65144e+06	4.65144e+06	8383427	9.4398	1	F1711_sailerc_042	17	16	1	1	1	994.787
-0.0343666	1581	0	752	0	145622	0	0.047	37989	18-a=57.02146:2-b=57.02146	1	F1711_sailerc_043	876.42	17	1	6210647	His-E6AP:His-E6AP	F1711_sailerc_043.08577.08577.4	37.38	GASSAYLENSKGAPNNSCSEIK-LCDPHPSKK-a11-b8	994	1862_F1711_sailerc_043	xlink:light	GASSAYLENSKGAPNNSCSEIK-LCDPHPSKK-a11-b8::4::xlink:light::18-a=57.02146:2-b=57.02146	His-E6AP:85:x:His-E6AP:97	1	4	1.83849	1.20398e+08	1.20398e+08	2	2.24751	FALSE	3.306	0	37989	0.00896006	4.68928	5.08791e+06	5.08791e+06	7332032	7.0399	1	F1711_sailerc_043	17	16	1	2	1	997.306
-0.0965233	1582	0	753	0	145623	0	0.056	28589	18-a=57.02146:2-b=57.02146	0	F1711_sailerc_089	876.419	17	0	9469161	His-E6AP:His-E6AP	F1711_sailerc_032.08399.08399.4	40.38	GASSAYLENSKGAPNNSCSEIK-LCDPHPSKK-a11-b8	1016.07	1862_F1711_sailerc_089	xlink:light	GASSAYLENSKGAPNNSCSEIK-LCDPHPSKK-a11-b8::4::xlink:light::18-a=57.02146:2-b=57.02146	His-E6AP:85:x:His-E6AP:97	0	4	-	-	-	-	-	-	-	-	-	-	-	-	-	-	-	-	-	-	-	-	-	-	-
-0.0965233	1582	0	753	0	145625	0	0.056	28589	18-a=57.02146:2-b=57.02146	0	F1711_sailerc_090	876.419	17	0	9469161	His-E6AP:His-E6AP	F1711_sailerc_032.08399.08399.4	40.38	GASSAYLENSKGAPNNSCSEIK-LCDPHPSKK-a11-b8	1048.58	1862_F1711_sailerc_090	xlink:light	GASSAYLENSKGAPNNSCSEIK-LCDPHPSKK-a11-b8::4::xlink:light::18-a=57.02146:2-b=57.02146	His-E6AP:85:x:His-E6AP:97	0	4	-	-	-	-	-	-	-	-	-	-	-	-	-	-	-	-	-	-	-	-	-	-	-
-0.0965233	1582	0	753	0	145626	0	0.056	28589	18-a=57.02146:2-b=57.02146	0	F1711_sailerc_091	876.419	17	0	9469161	His-E6AP:His-E6AP	F1711_sailerc_032.08399.08399.4	40.38	GASSAYLENSKGAPNNSCSEIK-LCDPHPSKK-a11-b8	1005.36	1862_F1711_sailerc_091	xlink:light	GASSAYLENSKGAPNNSCSEIK-LCDPHPSKK-a11-b8::4::xlink:light::18-a=57.02146:2-b=57.02146	His-E6AP:85:x:His-E6AP:97	0	4	-	-	-	-	-	-	-	-	-	-	-	-	-	-	-	-	-	-	-	-	-	-	-
-0.0965233	1582	0	753	0	145627	0	0.056	28589	18-a=57.02146:2-b=57.02146	0	F1711_sailerc_092	876.419	17	1	9469161	His-E6AP:His-E6AP	F1711_sailerc_032.08399.08399.4	40.38	GASSAYLENSKGAPNNSCSEIK-LCDPHPSKK-a11-b8	1003.53	1862_F1711_sailerc_092	xlink:light	GASSAYLENSKGAPNNSCSEIK-LCDPHPSKK-a11-b8::4::xlink:light::18-a=57.02146:2-b=57.02146	His-E6AP:85:x:His-E6AP:97	1	4	-0.384458	196340	163650	1	0.430774	FALSE	10.1302	0	28589	0.077006	3.05172	163781	136512	136512	5.33746	0	F1711_sailerc_092	17	16	0	2	1	1013.66
-0.0965233	1582	0	753	0	145628	0	0.037	4773	18-a=57.02146:2-b=57.02146	1	F1711_sailerc_093	876.422	17	1	617537	His-E6AP:His-E6AP	F1711_sailerc_093.08365.08365.4	30.36	GASSAYLENSKGAPNNSCSEIK-LCDPHPSKK-a11-b8	1010	1862_F1711_sailerc_093	xlink:light	GASSAYLENSKGAPNNSCSEIK-LCDPHPSKK-a11-b8::4::xlink:light::18-a=57.02146:2-b=57.02146	His-E6AP:85:x:His-E6AP:97	1	4	1.99318	1.67039e+08	1.39228e+08	2	2.37393	FALSE	7.01	0	4773	0.00896006	4.7309	4.29838e+06	3.58272e+06	6346746	9.19352	1	F1711_sailerc_093	17	16	1	2	1	1017.01
-0.0965233	1582	0	753	0	145629	0	0.037	4769	18-a=57.02146:2-b=57.02146	1	F1711_sailerc_094	876.422	17	1	1.00161e+06	His-E6AP:His-E6AP	F1711_sailerc_094.08512.08512.4	31.17	GASSAYLENSKGAPNNSCSEIK-LCDPHPSKK-a11-b8	1019	1862_F1711_sailerc_094	xlink:light	GASSAYLENSKGAPNNSCSEIK-LCDPHPSKK-a11-b8::4::xlink:light::18-a=57.02146:2-b=57.02146	His-E6AP:85:x:His-E6AP:97	1	4	2.0826	1.6296e+08	1.35828e+08	4	2.44702	FALSE	4.44	0	4769	0.00896006	4.7387	4.30334e+06	3586853	6.77437e+06	11.4626	1	F1711_sailerc_094	17	16	1	5	1	1023.44
-0.0965233	1582	0	753	0	145630	0	0.034	4765	18-a=57.02146:2-b=57.02146	1	F1711_sailerc_095	876.421	17	1	3.41866e+06	His-E6AP:His-E6AP	F1711_sailerc_095.08261.08261.4	35.96	GASSAYLENSKGAPNNSCSEIK-LCDPHPSKK-a11-b8	1000	1862_F1711_sailerc_095	xlink:light	GASSAYLENSKGAPNNSCSEIK-LCDPHPSKK-a11-b8::4::xlink:light::18-a=57.02146:2-b=57.02146	His-E6AP:85:x:His-E6AP:97	1	4	2.02782	1.79213e+08	1.49374e+08	1	2.40224	FALSE	4.16	0	4765	0.00896006	4.77385	7.90716e+06	6.59065e+06	10598878	8.0927	1	F1711_sailerc_095	17	16	1	1	1	1004.16
-0.0965233	1582	0	753	0	145631	0	0.019	4761	18-a=57.02146:2-b=57.02146	1	F1711_sailerc_096	876.422	17	1	4.10828e+06	His-E6AP:His-E6AP	F1711_sailerc_096.08584.08584.4	37.86	GASSAYLENSKGAPNNSCSEIK-LCDPHPSKK-a11-b8	1006	1862_F1711_sailerc_096	xlink:light	GASSAYLENSKGAPNNSCSEIK-LCDPHPSKK-a11-b8::4::xlink:light::18-a=57.02146:2-b=57.02146	His-E6AP:85:x:His-E6AP:97	1	4	2.15795	2.01457e+08	1.67915e+08	1	2.50859	FALSE	2.22	0	4761	0.00896006	4.77023	8.48463e+06	7071978	10525609	11.7691	1	F1711_sailerc_096	17	16	1	1	1	1008.22
-0.0965233	1582	0	753	0	145632	0	0.056	28589	18-a=57.02146:2-b=57.02146	0	F1711_sailerc_099	876.419	17	0	9469161	His-E6AP:His-E6AP	F1711_sailerc_032.08399.08399.4	40.38	GASSAYLENSKGAPNNSCSEIK-LCDPHPSKK-a11-b8	1013.39	1862_F1711_sailerc_099	xlink:light	GASSAYLENSKGAPNNSCSEIK-LCDPHPSKK-a11-b8::4::xlink:light::18-a=57.02146:2-b=57.02146	His-E6AP:85:x:His-E6AP:97	0	4	-	-	-	-	-	-	-	-	-	-	-	-	-	-	-	-	-	-	-	-	-	-	-
-0.0965233	1582	0	753	0	145633	0	0.056	28589	18-a=57.02146:2-b=57.02146	0	F1711_sailerc_100	876.419	17	0	9469161	His-E6AP:His-E6AP	F1711_sailerc_032.08399.08399.4	40.38	GASSAYLENSKGAPNNSCSEIK-LCDPHPSKK-a11-b8	1024.8	1862_F1711_sailerc_100	xlink:light	GASSAYLENSKGAPNNSCSEIK-LCDPHPSKK-a11-b8::4::xlink:light::18-a=57.02146:2-b=57.02146	His-E6AP:85:x:His-E6AP:97	0	4	-	-	-	-	-	-	-	-	-	-	-	-	-	-	-	-	-	-	-	-	-	-	-
-0.0965233	1582	0	753	0	145634	0	0.056	28589	18-a=57.02146:2-b=57.02146	0	F1711_sailerc_101	876.419	17	0	9469161	His-E6AP:His-E6AP	F1711_sailerc_032.08399.08399.4	40.38	GASSAYLENSKGAPNNSCSEIK-LCDPHPSKK-a11-b8	1006.74	1862_F1711_sailerc_101	xlink:light	GASSAYLENSKGAPNNSCSEIK-LCDPHPSKK-a11-b8::4::xlink:light::18-a=57.02146:2-b=57.02146	His-E6AP:85:x:His-E6AP:97	0	4	-	-	-	-	-	-	-	-	-	-	-	-	-	-	-	-	-	-	-	-	-	-	-
-0.0965233	1582	0	753	0	145636	0	0.056	28589	18-a=57.02146:2-b=57.02146	0	F1711_sailerc_102	876.419	17	0	9469161	His-E6AP:His-E6AP	F1711_sailerc_032.08399.08399.4	40.38	GASSAYLENSKGAPNNSCSEIK-LCDPHPSKK-a11-b8	1009.04	1862_F1711_sailerc_102	xlink:light	GASSAYLENSKGAPNNSCSEIK-LCDPHPSKK-a11-b8::4::xlink:light::18-a=57.02146:2-b=57.02146	His-E6AP:85:x:His-E6AP:97	0	4	-	-	-	-	-	-	-	-	-	-	-	-	-	-	-	-	-	-	-	-	-	-	-
-0.0965233	1582	0	753	0	145637	0	0.08	19141	18-a=57.02146:2-b=57.02146	1	F1711_sailerc_103	876.421	17	1	542690	His-E6AP:His-E6AP	F1711_sailerc_103.08281.08281.4	30.29	GASSAYLENSKGAPNNSCSEIK-LCDPHPSKK-a11-b8	1019	1862_F1711_sailerc_103	xlink:light	GASSAYLENSKGAPNNSCSEIK-LCDPHPSKK-a11-b8::4::xlink:light::18-a=57.02146:2-b=57.02146	His-E6AP:85:x:His-E6AP:97	1	4	1.92866	1.7489e+08	1.45771e+08	3	2.3212	FALSE	8.11	0	19141	0.00896006	4.58568	4.61302e+06	3.84497e+06	7.24762e+06	17.4683	1	F1711_sailerc_103	17	16	1	3	1	1027.11
-0.0965233	1582	0	753	0	145638	0	0.063	19129	18-a=57.02146:2-b=57.02146	1	F1711_sailerc_104	876.42	17	1	1.68634e+06	His-E6AP:His-E6AP	F1711_sailerc_104.08436.08436.4	32.63	GASSAYLENSKGAPNNSCSEIK-LCDPHPSKK-a11-b8	1021	1862_F1711_sailerc_104	xlink:light	GASSAYLENSKGAPNNSCSEIK-LCDPHPSKK-a11-b8::4::xlink:light::18-a=57.02146:2-b=57.02146	His-E6AP:85:x:His-E6AP:97	1	4	1.95532	1.6668e+08	1.38929e+08	2	2.343	FALSE	3.84	0	19129	0.00896006	4.76579	4.04619e+06	3.37251e+06	6.56896e+06	7.11834	1	F1711_sailerc_104	17	16	1	3	1	1024.84
-0.0965233	1582	0	753	0	145639	0	0.069	19133	18-a=57.02146:2-b=57.02146	1	F1711_sailerc_105	876.422	17	1	1.79689e+06	His-E6AP:His-E6AP	F1711_sailerc_105.08954.08954.4	31.85	GASSAYLENSKGAPNNSCSEIK-LCDPHPSKK-a11-b8	1006	1862_F1711_sailerc_105	xlink:light	GASSAYLENSKGAPNNSCSEIK-LCDPHPSKK-a11-b8::4::xlink:light::18-a=57.02146:2-b=57.02146	His-E6AP:85:x:His-E6AP:97	1	4	2.02694	1.90126e+08	1.58471e+08	1	2.40153	FALSE	5.69	0	19133	0.00896006	4.7131	6.73711e+06	5.61541e+06	8.19062e+06	11.5647	1	F1711_sailerc_105	17	16	1	1	1	1011.69
-0.0965233	1582	0	753	0	145640	0	0.043	19125	18-a=57.02146:2-b=57.02146	1	F1711_sailerc_106	876.421	17	1	3.38346e+06	His-E6AP:His-E6AP	F1711_sailerc_106.09070.09070.4	36.19	GASSAYLENSKGAPNNSCSEIK-LCDPHPSKK-a11-b8	1013	1862_F1711_sailerc_106	xlink:light	GASSAYLENSKGAPNNSCSEIK-LCDPHPSKK-a11-b8::4::xlink:light::18-a=57.02146:2-b=57.02146	His-E6AP:85:x:His-E6AP:97	1	4	2.0676	2.07687e+08	1.73108e+08	1	2.43476	FALSE	2.7	0	19125	0.00896006	4.71243	6.39699e+06	5331918	8699007	13.5356	1	F1711_sailerc_106	17	16	1	1	1	1015.7
-0.0343666	1581	0	750	0	145570	0	0.047	38025	18-a=57.02146:2-b=57.02146	0	F1711_sailerc_026	879.438	18	0	7386548	His-E6AP:His-E6AP	F1711_sailerc_043.08553.08553.4	37.38	GASSAYLENSKGAPNNSCSEIK-LCDPHPSKK-a11-b8	1037.19	1861_F1711_sailerc_026	xlink:heavy	GASSAYLENSKGAPNNSCSEIK-LCDPHPSKK-a11-b8::4::xlink:heavy::18-a=57.02146:2-b=57.02146	His-E6AP:85:x:His-E6AP:97	0	4	-	-	-	-	-	-	-	-	-	-	-	-	-	-	-	-	-	-	-	-	-	-	-
-0.0343666	1581	0	750	0	145571	0	0.047	38025	18-a=57.02146:2-b=57.02146	0	F1711_sailerc_027	879.438	18	0	7386548	His-E6AP:His-E6AP	F1711_sailerc_043.08553.08553.4	37.38	GASSAYLENSKGAPNNSCSEIK-LCDPHPSKK-a11-b8	1015.84	1861_F1711_sailerc_027	xlink:heavy	GASSAYLENSKGAPNNSCSEIK-LCDPHPSKK-a11-b8::4::xlink:heavy::18-a=57.02146:2-b=57.02146	His-E6AP:85:x:His-E6AP:97	0	4	-	-	-	-	-	-	-	-	-	-	-	-	-	-	-	-	-	-	-	-	-	-	-
-0.0343666	1581	0	750	0	145572	0	0.047	38025	18-a=57.02146:2-b=57.02146	0	F1711_sailerc_028	879.438	18	0	7386548	His-E6AP:His-E6AP	F1711_sailerc_043.08553.08553.4	37.38	GASSAYLENSKGAPNNSCSEIK-LCDPHPSKK-a11-b8	1010.65	1861_F1711_sailerc_028	xlink:heavy	GASSAYLENSKGAPNNSCSEIK-LCDPHPSKK-a11-b8::4::xlink:heavy::18-a=57.02146:2-b=57.02146	His-E6AP:85:x:His-E6AP:97	0	4	-	-	-	-	-	-	-	-	-	-	-	-	-	-	-	-	-	-	-	-	-	-	-
-0.0343666	1581	0	750	0	145573	0	0.047	38025	18-a=57.02146:2-b=57.02146	0	F1711_sailerc_029	879.438	18	0	7386548	His-E6AP:His-E6AP	F1711_sailerc_043.08553.08553.4	37.38	GASSAYLENSKGAPNNSCSEIK-LCDPHPSKK-a11-b8	1007.85	1861_F1711_sailerc_029	xlink:heavy	GASSAYLENSKGAPNNSCSEIK-LCDPHPSKK-a11-b8::4::xlink:heavy::18-a=57.02146:2-b=57.02146	His-E6AP:85:x:His-E6AP:97	0	4	-	-	-	-	-	-	-	-	-	-	-	-	-	-	-	-	-	-	-	-	-	-	-
-0.0343666	1581	0	750	0	145574	0	0.064	28633	18-a=57.02146:2-b=57.02146	1	F1711_sailerc_030	879.438	18	1	722065	His-E6AP:His-E6AP	F1711_sailerc_030.08340.08340.4	31.57	GASSAYLENSKGAPNNSCSEIK-LCDPHPSKK-a11-b8	994	1861_F1711_sailerc_030	xlink:heavy	GASSAYLENSKGAPNNSCSEIK-LCDPHPSKK-a11-b8::4::xlink:heavy::18-a=57.02146:2-b=57.02146	His-E6AP:85:x:His-E6AP:97	1	4	1.90802	1.0235e+08	1.0235e+08	1	2.30433	FALSE	6.67	0	28633	0.00896006	4.81906	2.57725e+06	2.57725e+06	4959791	1.13403	1	F1711_sailerc_030	18	16	1	1	1	1000.67
-0.0343666	1581	0	750	0	145575	0	0.105	28641	18-a=57.02146:2-b=57.02146	1	F1711_sailerc_031	879.438	18	1	2.01732e+06	His-E6AP:His-E6AP	F1711_sailerc_031.08172.08172.4	27.81	GASSAYLENSKGAPNNSCSEIK-LCDPHPSKK-a11-b8	988	1861_F1711_sailerc_031	xlink:heavy	GASSAYLENSKGAPNNSCSEIK-LCDPHPSKK-a11-b8::4::xlink:heavy::18-a=57.02146:2-b=57.02146	His-E6AP:85:x:His-E6AP:97	1	4	1.92647	1.0563e+08	1.0563e+08	1	2.31942	FALSE	3.267	0	28641	0.00896006	4.79692	3.1456e+06	3.1456e+06	5.39285e+06	-3.52554	1	F1711_sailerc_031	18	16	1	1	1	991.267
-0.0343666	1581	0	750	0	145576	0	0.056	28621	18-a=57.02146:2-b=57.02146	1	F1711_sailerc_032	879.438	18	1	4.21142e+06	His-E6AP:His-E6AP	F1711_sailerc_032.08335.08335.4	40.38	GASSAYLENSKGAPNNSCSEIK-LCDPHPSKK-a11-b8	979	1861_F1711_sailerc_032	xlink:heavy	GASSAYLENSKGAPNNSCSEIK-LCDPHPSKK-a11-b8::4::xlink:heavy::18-a=57.02146:2-b=57.02146	His-E6AP:85:x:His-E6AP:97	1	4	1.69281	1.46912e+08	1.46912e+08	2	2.12846	FALSE	3.804	0	28621	0.00896006	4.61937	7.39451e+06	7.39451e+06	11162491	-4.92641	1	F1711_sailerc_032	18	16	1	3	1	982.804
-0.0343666	1581	0	750	0	145577	0	0.056	28625	18-a=57.02146:2-b=57.02146	1	F1711_sailerc_033	879.437	18	1	3.41248e+06	His-E6AP:His-E6AP	F1711_sailerc_033.08436.08436.4	32.73	GASSAYLENSKGAPNNSCSEIK-LCDPHPSKK-a11-b8	989	1861_F1711_sailerc_033	xlink:heavy	GASSAYLENSKGAPNNSCSEIK-LCDPHPSKK-a11-b8::4::xlink:heavy::18-a=57.02146:2-b=57.02146	His-E6AP:85:x:His-E6AP:97	1	4	1.8605	1.46736e+08	1.46736e+08	1	2.2655	FALSE	4.338	0	28625	0.00896006	4.676	5.94051e+06	5.94051e+06	12855831	9.431	1	F1711_sailerc_033	18	16	1	1	1	993.338
-0.0343666	1581	0	750	0	145578	0	0.047	38025	18-a=57.02146:2-b=57.02146	0	F1711_sailerc_036	879.438	18	0	7386548	His-E6AP:His-E6AP	F1711_sailerc_043.08553.08553.4	37.38	GASSAYLENSKGAPNNSCSEIK-LCDPHPSKK-a11-b8	1022.14	1861_F1711_sailerc_036	xlink:heavy	GASSAYLENSKGAPNNSCSEIK-LCDPHPSKK-a11-b8::4::xlink:heavy::18-a=57.02146:2-b=57.02146	His-E6AP:85:x:His-E6AP:97	0	4	-	-	-	-	-	-	-	-	-	-	-	-	-	-	-	-	-	-	-	-	-	-	-
-0.0343666	1581	0	750	0	145580	0	0.047	38025	18-a=57.02146:2-b=57.02146	0	F1711_sailerc_037	879.438	18	0	7386548	His-E6AP:His-E6AP	F1711_sailerc_043.08553.08553.4	37.38	GASSAYLENSKGAPNNSCSEIK-LCDPHPSKK-a11-b8	990.481	1861_F1711_sailerc_037	xlink:heavy	GASSAYLENSKGAPNNSCSEIK-LCDPHPSKK-a11-b8::4::xlink:heavy::18-a=57.02146:2-b=57.02146	His-E6AP:85:x:His-E6AP:97	0	4	-	-	-	-	-	-	-	-	-	-	-	-	-	-	-	-	-	-	-	-	-	-	-
-0.0343666	1581	0	750	0	145581	0	0.047	38025	18-a=57.02146:2-b=57.02146	0	F1711_sailerc_038	879.438	18	0	7386548	His-E6AP:His-E6AP	F1711_sailerc_043.08553.08553.4	37.38	GASSAYLENSKGAPNNSCSEIK-LCDPHPSKK-a11-b8	999.596	1861_F1711_sailerc_038	xlink:heavy	GASSAYLENSKGAPNNSCSEIK-LCDPHPSKK-a11-b8::4::xlink:heavy::18-a=57.02146:2-b=57.02146	His-E6AP:85:x:His-E6AP:97	0	4	-	-	-	-	-	-	-	-	-	-	-	-	-	-	-	-	-	-	-	-	-	-	-
-0.0343666	1581	0	750	0	145582	0	0.047	38025	18-a=57.02146:2-b=57.02146	0	F1711_sailerc_039	879.438	18	0	7386548	His-E6AP:His-E6AP	F1711_sailerc_043.08553.08553.4	37.38	GASSAYLENSKGAPNNSCSEIK-LCDPHPSKK-a11-b8	1008.97	1861_F1711_sailerc_039	xlink:heavy	GASSAYLENSKGAPNNSCSEIK-LCDPHPSKK-a11-b8::4::xlink:heavy::18-a=57.02146:2-b=57.02146	His-E6AP:85:x:His-E6AP:97	0	4	-	-	-	-	-	-	-	-	-	-	-	-	-	-	-	-	-	-	-	-	-	-	-
-0.0343666	1581	0	750	0	145583	0	0.135	38049	18-a=57.02146:2-b=57.02146	1	F1711_sailerc_040	879.437	18	1	592736	His-E6AP:His-E6AP	F1711_sailerc_040.08254.08254.4	26.76	GASSAYLENSKGAPNNSCSEIK-LCDPHPSKK-a11-b8	994	1861_F1711_sailerc_040	xlink:heavy	GASSAYLENSKGAPNNSCSEIK-LCDPHPSKK-a11-b8::4::xlink:heavy::18-a=57.02146:2-b=57.02146	His-E6AP:85:x:His-E6AP:97	1	4	1.75961	6.71571e+07	6.71571e+07	1	2.18305	FALSE	7.12	0	38049	0.00896006	4.71466	1770536	1770536	2.78659e+06	2.98128	1	F1711_sailerc_040	18	16	1	1	1	1001.12
-0.0343666	1581	0	750	0	145584	0	0.09	38033	18-a=57.02146:2-b=57.02146	1	F1711_sailerc_041	879.439	18	1	1.26825e+06	His-E6AP:His-E6AP	F1711_sailerc_041.08192.08192.4	31.98	GASSAYLENSKGAPNNSCSEIK-LCDPHPSKK-a11-b8	993	1861_F1711_sailerc_041	xlink:heavy	GASSAYLENSKGAPNNSCSEIK-LCDPHPSKK-a11-b8::4::xlink:heavy::18-a=57.02146:2-b=57.02146	His-E6AP:85:x:His-E6AP:97	1	4	1.79692	6.72632e+07	6.72632e+07	1	2.21354	FALSE	4.377	0	38033	0.00896006	4.74821	2.48049e+06	2.48049e+06	3.56213e+06	-1.203	1	F1711_sailerc_041	18	16	1	1	1	997.377
-0.0343666	1581	0	750	0	145585	0	0.071	38029	18-a=57.02146:2-b=57.02146	1	F1711_sailerc_042	879.439	18	1	2811188	His-E6AP:His-E6AP	F1711_sailerc_042.08658.08658.4	33.96	GASSAYLENSKGAPNNSCSEIK-LCDPHPSKK-a11-b8	990	1861_F1711_sailerc_042	xlink:heavy	GASSAYLENSKGAPNNSCSEIK-LCDPHPSKK-a11-b8::4::xlink:heavy::18-a=57.02146:2-b=57.02146	His-E6AP:85:x:His-E6AP:97	1	4	2.06715	1.24522e+08	1.24522e+08	1	2.43439	FALSE	1.529	0	38029	0.00896006	4.815	6.10669e+06	6.10669e+06	9454548	7.64472	1	F1711_sailerc_042	18	16	1	1	1	991.529
-0.0343666	1581	0	750	0	145586	0	0.047	38025	18-a=57.02146:2-b=57.02146	1	F1711_sailerc_043	879.438	18	1	7386548	His-E6AP:His-E6AP	F1711_sailerc_043.08553.08553.4	37.38	GASSAYLENSKGAPNNSCSEIK-LCDPHPSKK-a11-b8	992	1861_F1711_sailerc_043	xlink:heavy	GASSAYLENSKGAPNNSCSEIK-LCDPHPSKK-a11-b8::4::xlink:heavy::18-a=57.02146:2-b=57.02146	His-E6AP:85:x:His-E6AP:97	1	4	1.71855	1.13589e+08	1.13589e+08	1	2.14949	FALSE	0.511	0	38025	0.00896006	4.62283	5507607	5507607	7476837	3.70225	1	F1711_sailerc_043	18	16	1	1	1	992.511
-0.0965233	1582	0	751	0	145587	0	0.047	38025	18-a=57.02146:2-b=57.02146	0	F1711_sailerc_089	879.438	18	0	7386548	His-E6AP:His-E6AP	F1711_sailerc_043.08553.08553.4	37.38	GASSAYLENSKGAPNNSCSEIK-LCDPHPSKK-a11-b8	1024.93	1861_F1711_sailerc_089	xlink:heavy	GASSAYLENSKGAPNNSCSEIK-LCDPHPSKK-a11-b8::4::xlink:heavy::18-a=57.02146:2-b=57.02146	His-E6AP:85:x:His-E6AP:97	0	4	-	-	-	-	-	-	-	-	-	-	-	-	-	-	-	-	-	-	-	-	-	-	-
-0.0965233	1582	0	751	0	145588	0	0.047	38025	18-a=57.02146:2-b=57.02146	0	F1711_sailerc_090	879.438	18	0	7386548	His-E6AP:His-E6AP	F1711_sailerc_043.08553.08553.4	37.38	GASSAYLENSKGAPNNSCSEIK-LCDPHPSKK-a11-b8	1057.24	1861_F1711_sailerc_090	xlink:heavy	GASSAYLENSKGAPNNSCSEIK-LCDPHPSKK-a11-b8::4::xlink:heavy::18-a=57.02146:2-b=57.02146	His-E6AP:85:x:His-E6AP:97	0	4	-	-	-	-	-	-	-	-	-	-	-	-	-	-	-	-	-	-	-	-	-	-	-
-0.0965233	1582	0	751	0	145589	0	0.047	38025	18-a=57.02146:2-b=57.02146	0	F1711_sailerc_091	879.438	18	0	7386548	His-E6AP:His-E6AP	F1711_sailerc_043.08553.08553.4	37.38	GASSAYLENSKGAPNNSCSEIK-LCDPHPSKK-a11-b8	1014.26	1861_F1711_sailerc_091	xlink:heavy	GASSAYLENSKGAPNNSCSEIK-LCDPHPSKK-a11-b8::4::xlink:heavy::18-a=57.02146:2-b=57.02146	His-E6AP:85:x:His-E6AP:97	0	4	-	-	-	-	-	-	-	-	-	-	-	-	-	-	-	-	-	-	-	-	-	-	-
-0.0965233	1582	0	751	0	145591	0	0.047	38025	18-a=57.02146:2-b=57.02146	0	F1711_sailerc_092	879.438	18	0	7386548	His-E6AP:His-E6AP	F1711_sailerc_043.08553.08553.4	37.38	GASSAYLENSKGAPNNSCSEIK-LCDPHPSKK-a11-b8	1012.43	1861_F1711_sailerc_092	xlink:heavy	GASSAYLENSKGAPNNSCSEIK-LCDPHPSKK-a11-b8::4::xlink:heavy::18-a=57.02146:2-b=57.02146	His-E6AP:85:x:His-E6AP:97	0	4	-	-	-	-	-	-	-	-	-	-	-	-	-	-	-	-	-	-	-	-	-	-	-
-0.0965233	1582	0	751	0	145592	0	0.037	4813	18-a=57.02146:2-b=57.02146	1	F1711_sailerc_093	879.44	18	1	1.15599e+06	His-E6AP:His-E6AP	F1711_sailerc_093.08317.08317.4	30.36	GASSAYLENSKGAPNNSCSEIK-LCDPHPSKK-a11-b8	1007	1861_F1711_sailerc_093	xlink:heavy	GASSAYLENSKGAPNNSCSEIK-LCDPHPSKK-a11-b8::4::xlink:heavy::18-a=57.02146:2-b=57.02146	His-E6AP:85:x:His-E6AP:97	1	4	1.79836	1.53301e+08	1.27777e+08	2	2.21472	FALSE	5.83	0	4813	0.00896006	4.69141	4.65009e+06	3875869	5.75992e+06	6.4807	1	F1711_sailerc_093	18	16	1	4	1	1012.83
-0.0965233	1582	0	751	0	145593	0	0.037	4809	18-a=57.02146:2-b=57.02146	1	F1711_sailerc_094	879.442	18	1	1.07783e+06	His-E6AP:His-E6AP	F1711_sailerc_094.08470.08470.4	31.17	GASSAYLENSKGAPNNSCSEIK-LCDPHPSKK-a11-b8	1016	1861_F1711_sailerc_094	xlink:heavy	GASSAYLENSKGAPNNSCSEIK-LCDPHPSKK-a11-b8::4::xlink:heavy::18-a=57.02146:2-b=57.02146	His-E6AP:85:x:His-E6AP:97	1	4	1.8843	1.56053e+08	1.30071e+08	2	2.28496	FALSE	4.27	0	4809	0.00896006	4.68571	4.96936e+06	4.14199e+06	6.5026e+06	9.75734	1	F1711_sailerc_094	18	17	1	2	1	1020.27
-0.0965233	1582	0	751	0	145594	0	0.034	4805	18-a=57.02146:2-b=57.02146	1	F1711_sailerc_095	879.44	18	1	3021087	His-E6AP:His-E6AP	F1711_sailerc_095.08207.08207.4	35.96	GASSAYLENSKGAPNNSCSEIK-LCDPHPSKK-a11-b8	997	1861_F1711_sailerc_095	xlink:heavy	GASSAYLENSKGAPNNSCSEIK-LCDPHPSKK-a11-b8::4::xlink:heavy::18-a=57.02146:2-b=57.02146	His-E6AP:85:x:His-E6AP:97	1	4	1.82031	1.7326e+08	1.44413e+08	1	2.23266	FALSE	3.08	0	4805	0.00896006	4.6963	7.45815e+06	6.2164e+06	8648858	5.48688	1	F1711_sailerc_095	18	16	1	1	1	1000.08
-0.0965233	1582	0	751	0	145595	0	0.019	4801	18-a=57.02146:2-b=57.02146	1	F1711_sailerc_096	879.441	18	1	2.5843e+06	His-E6AP:His-E6AP	F1711_sailerc_096.08497.08497.4	37.86	GASSAYLENSKGAPNNSCSEIK-LCDPHPSKK-a11-b8	1001	1861_F1711_sailerc_096	xlink:heavy	GASSAYLENSKGAPNNSCSEIK-LCDPHPSKK-a11-b8::4::xlink:heavy::18-a=57.02146:2-b=57.02146	His-E6AP:85:x:His-E6AP:97	1	4	1.85867	1.88867e+08	1.57421e+08	1	2.264	FALSE	4.18	0	4801	0.00896006	4.66085	6.18266e+06	5.15327e+06	7483682	10.2074	1	F1711_sailerc_096	18	17	1	1	1	1005.18
-0.0965233	1582	0	751	0	145596	0	0.047	38025	18-a=57.02146:2-b=57.02146	0	F1711_sailerc_099	879.438	18	0	7386548	His-E6AP:His-E6AP	F1711_sailerc_043.08553.08553.4	37.38	GASSAYLENSKGAPNNSCSEIK-LCDPHPSKK-a11-b8	1022.28	1861_F1711_sailerc_099	xlink:heavy	GASSAYLENSKGAPNNSCSEIK-LCDPHPSKK-a11-b8::4::xlink:heavy::18-a=57.02146:2-b=57.02146	His-E6AP:85:x:His-E6AP:97	0	4	-	-	-	-	-	-	-	-	-	-	-	-	-	-	-	-	-	-	-	-	-	-	-
-0.0965233	1582	0	751	0	145597	0	0.047	38025	18-a=57.02146:2-b=57.02146	0	F1711_sailerc_100	879.438	18	0	7386548	His-E6AP:His-E6AP	F1711_sailerc_043.08553.08553.4	37.38	GASSAYLENSKGAPNNSCSEIK-LCDPHPSKK-a11-b8	1033.6	1861_F1711_sailerc_100	xlink:heavy	GASSAYLENSKGAPNNSCSEIK-LCDPHPSKK-a11-b8::4::xlink:heavy::18-a=57.02146:2-b=57.02146	His-E6AP:85:x:His-E6AP:97	0	4	-	-	-	-	-	-	-	-	-	-	-	-	-	-	-	-	-	-	-	-	-	-	-
-0.0965233	1582	0	751	0	145598	0	0.047	38025	18-a=57.02146:2-b=57.02146	0	F1711_sailerc_101	879.438	18	0	7386548	His-E6AP:His-E6AP	F1711_sailerc_043.08553.08553.4	37.38	GASSAYLENSKGAPNNSCSEIK-LCDPHPSKK-a11-b8	1015.67	1861_F1711_sailerc_101	xlink:heavy	GASSAYLENSKGAPNNSCSEIK-LCDPHPSKK-a11-b8::4::xlink:heavy::18-a=57.02146:2-b=57.02146	His-E6AP:85:x:His-E6AP:97	0	4	-	-	-	-	-	-	-	-	-	-	-	-	-	-	-	-	-	-	-	-	-	-	-
-0.0965233	1582	0	751	0	145599	0	0.047	38025	18-a=57.02146:2-b=57.02146	0	F1711_sailerc_102	879.438	18	0	7386548	His-E6AP:His-E6AP	F1711_sailerc_043.08553.08553.4	37.38	GASSAYLENSKGAPNNSCSEIK-LCDPHPSKK-a11-b8	1017.96	1861_F1711_sailerc_102	xlink:heavy	GASSAYLENSKGAPNNSCSEIK-LCDPHPSKK-a11-b8::4::xlink:heavy::18-a=57.02146:2-b=57.02146	His-E6AP:85:x:His-E6AP:97	0	4	-	-	-	-	-	-	-	-	-	-	-	-	-	-	-	-	-	-	-	-	-	-	-
-0.0965233	1582	0	751	0	145600	0	0.08	19173	18-a=57.02146:2-b=57.02146	1	F1711_sailerc_103	879.438	18	1	721726	His-E6AP:His-E6AP	F1711_sailerc_103.08221.08221.4	30.29	GASSAYLENSKGAPNNSCSEIK-LCDPHPSKK-a11-b8	1015	1861_F1711_sailerc_103	xlink:heavy	GASSAYLENSKGAPNNSCSEIK-LCDPHPSKK-a11-b8::4::xlink:heavy::18-a=57.02146:2-b=57.02146	His-E6AP:85:x:His-E6AP:97	1	4	1.71276	1.59294e+08	1.32772e+08	3	2.14476	FALSE	6.7	0	19173	0.00896006	4.53929	4.19745e+06	3.49859e+06	5.04165e+06	13.5207	1	F1711_sailerc_103	18	17	1	3	1	1021.7
-0.0965233	1582	0	751	0	145602	0	0.063	19157	18-a=57.02146:2-b=57.02146	1	F1711_sailerc_104	879.44	18	1	1.09109e+06	His-E6AP:His-E6AP	F1711_sailerc_104.08391.08391.4	32.63	GASSAYLENSKGAPNNSCSEIK-LCDPHPSKK-a11-b8	1018	1861_F1711_sailerc_104	xlink:heavy	GASSAYLENSKGAPNNSCSEIK-LCDPHPSKK-a11-b8::4::xlink:heavy::18-a=57.02146:2-b=57.02146	His-E6AP:85:x:His-E6AP:97	1	4	1.896	1.47773e+08	1.23169e+08	2	2.29451	FALSE	4.07	0	19157	0.00896006	4.74478	4.81983e+06	4.01735e+06	6736482	5.90418	1	F1711_sailerc_104	18	16	1	2	1	1022.07
-0.0965233	1582	0	751	0	145603	0	0.069	19161	18-a=57.02146:2-b=57.02146	1	F1711_sailerc_105	879.44	18	1	3.47625e+06	His-E6AP:His-E6AP	F1711_sailerc_105.09026.09026.4	31.85	GASSAYLENSKGAPNNSCSEIK-LCDPHPSKK-a11-b8	1010	1861_F1711_sailerc_105	xlink:heavy	GASSAYLENSKGAPNNSCSEIK-LCDPHPSKK-a11-b8::4::xlink:heavy::18-a=57.02146:2-b=57.02146	His-E6AP:85:x:His-E6AP:97	1	4	1.90857	1.81182e+08	1.51016e+08	1	2.30479	FALSE	-3.75	0	19161	0.00896006	4.72467	5.92345e+06	4937224	7822683	7.60777	1	F1711_sailerc_105	18	17	1	1	1	1006.25
-0.0965233	1582	0	751	0	145604	0	0.043	19153	18-a=57.02146:2-b=57.02146	1	F1711_sailerc_106	879.435	18	1	1.26756e+06	His-E6AP:His-E6AP	F1711_sailerc_106.08962.08962.4	36.19	GASSAYLENSKGAPNNSCSEIK-LCDPHPSKK-a11-b8	1006	1861_F1711_sailerc_106	xlink:heavy	GASSAYLENSKGAPNNSCSEIK-LCDPHPSKK-a11-b8::4::xlink:heavy::18-a=57.02146:2-b=57.02146	His-E6AP:85:x:His-E6AP:97	1	4	1.55014	1.96665e+08	1.63921e+08	1	2.01185	FALSE	8.78	0	19153	0.00955374	4.43682	5.66029e+06	4.71788e+06	12436558	14.1008	1	F1711_sailerc_106	18	17	1	1	1	1014.78
-0.559484	1577	0	748	0	145534	0	0.138	28617	18-a=57.02146:2-b=57.02146	0	F1711_sailerc_026	1168.22	6	0	3841085	His-E6AP:His-E6AP	F1711_sailerc_032.08400.08400.3	23.15	GASSAYLENSKGAPNNSCSEIK-LCDPHPSKK-a11-b8	1029.61	1860_F1711_sailerc_026	xlink:light	GASSAYLENSKGAPNNSCSEIK-LCDPHPSKK-a11-b8::3::xlink:light::18-a=57.02146:2-b=57.02146	His-E6AP:85:x:His-E6AP:97	0	3	-	-	-	-	-	-	-	-	-	-	-	-	-	-	-	-	-	-	-	-	-	-	-
-0.559484	1577	0	748	0	145536	0	0.138	28617	18-a=57.02146:2-b=57.02146	0	F1711_sailerc_027	1168.22	6	0	3841085	His-E6AP:His-E6AP	F1711_sailerc_032.08400.08400.3	23.15	GASSAYLENSKGAPNNSCSEIK-LCDPHPSKK-a11-b8	1008.02	1860_F1711_sailerc_027	xlink:light	GASSAYLENSKGAPNNSCSEIK-LCDPHPSKK-a11-b8::3::xlink:light::18-a=57.02146:2-b=57.02146	His-E6AP:85:x:His-E6AP:97	0	3	-	-	-	-	-	-	-	-	-	-	-	-	-	-	-	-	-	-	-	-	-	-	-
-0.559484	1577	0	748	0	145537	0	0.138	28617	18-a=57.02146:2-b=57.02146	0	F1711_sailerc_028	1168.22	6	0	3841085	His-E6AP:His-E6AP	F1711_sailerc_032.08400.08400.3	23.15	GASSAYLENSKGAPNNSCSEIK-LCDPHPSKK-a11-b8	1002.93	1860_F1711_sailerc_028	xlink:light	GASSAYLENSKGAPNNSCSEIK-LCDPHPSKK-a11-b8::3::xlink:light::18-a=57.02146:2-b=57.02146	His-E6AP:85:x:His-E6AP:97	0	3	-	-	-	-	-	-	-	-	-	-	-	-	-	-	-	-	-	-	-	-	-	-	-
-0.559484	1577	0	748	0	145538	0	0.138	28617	18-a=57.02146:2-b=57.02146	0	F1711_sailerc_029	1168.22	6	0	3841085	His-E6AP:His-E6AP	F1711_sailerc_032.08400.08400.3	23.15	GASSAYLENSKGAPNNSCSEIK-LCDPHPSKK-a11-b8	1000.14	1860_F1711_sailerc_029	xlink:light	GASSAYLENSKGAPNNSCSEIK-LCDPHPSKK-a11-b8::3::xlink:light::18-a=57.02146:2-b=57.02146	His-E6AP:85:x:His-E6AP:97	0	3	-	-	-	-	-	-	-	-	-	-	-	-	-	-	-	-	-	-	-	-	-	-	-
-0.559484	1577	0	748	0	145539	0	0.138	28617	18-a=57.02146:2-b=57.02146	0	F1711_sailerc_030	1168.22	6	1	3841085	His-E6AP:His-E6AP	F1711_sailerc_032.08400.08400.3	23.15	GASSAYLENSKGAPNNSCSEIK-LCDPHPSKK-a11-b8	997.451	1860_F1711_sailerc_030	xlink:light	GASSAYLENSKGAPNNSCSEIK-LCDPHPSKK-a11-b8::3::xlink:light::18-a=57.02146:2-b=57.02146	His-E6AP:85:x:His-E6AP:97	1	3	1.5331	5.64236e+06	5.64236e+06	1	1.99793	FALSE	5.48918	0	28617	0.00965721	4.53608	379527	379527	767795	-3.38036	0	F1711_sailerc_030	6	6	0	1	1	1002.94
-0.559484	1577	0	748	0	145540	0	0.138	28617	18-a=57.02146:2-b=57.02146	0	F1711_sailerc_031	1168.22	6	1	3841085	His-E6AP:His-E6AP	F1711_sailerc_032.08400.08400.3	23.15	GASSAYLENSKGAPNNSCSEIK-LCDPHPSKK-a11-b8	992.607	1860_F1711_sailerc_031	xlink:light	GASSAYLENSKGAPNNSCSEIK-LCDPHPSKK-a11-b8::3::xlink:light::18-a=57.02146:2-b=57.02146	His-E6AP:85:x:His-E6AP:97	1	3	1.76437	8.79957e+06	8.79957e+06	1	2.18694	FALSE	1.90891	0	28617	0.00896006	4.66108	808152	808152	808152	-6.99935	0	F1711_sailerc_031	6	6	0	1	1	994.516
-0.559484	1577	0	748	0	145541	0	0.138	28617	18-a=57.02146:2-b=57.02146	1	F1711_sailerc_032	1168.22	6	1	3841085	His-E6AP:His-E6AP	F1711_sailerc_032.08400.08400.3	23.15	GASSAYLENSKGAPNNSCSEIK-LCDPHPSKK-a11-b8	984	1860_F1711_sailerc_032	xlink:light	GASSAYLENSKGAPNNSCSEIK-LCDPHPSKK-a11-b8::3::xlink:light::18-a=57.02146:2-b=57.02146	His-E6AP:85:x:His-E6AP:97	1	3	1.72075	1.87512e+07	1.87512e+07	1	2.15129	FALSE	-0.059	0	28617	0.00896006	4.66974	1.88826e+06	1.88826e+06	3.71593e+06	-10.2715	1	F1711_sailerc_032	6	6	1	1	1	983.941
-0.559484	1577	0	748	0	145542	0	0.138	28617	18-a=57.02146:2-b=57.02146	0	F1711_sailerc_033	1168.22	6	1	3841085	His-E6AP:His-E6AP	F1711_sailerc_032.08400.08400.3	23.15	GASSAYLENSKGAPNNSCSEIK-LCDPHPSKK-a11-b8	981.712	1860_F1711_sailerc_033	xlink:light	GASSAYLENSKGAPNNSCSEIK-LCDPHPSKK-a11-b8::3::xlink:light::18-a=57.02146:2-b=57.02146	His-E6AP:85:x:His-E6AP:97	1	3	1.2376	2.02522e+07	2.02522e+07	1	1.75643	FALSE	13.7385	0	28617	0.0131789	4.36033	1772327	1772327	2.8731e+06	4.7687	0	F1711_sailerc_033	6	6	0	1	1	995.451
-0.559484	1577	0	748	0	145543	0	0.138	28617	18-a=57.02146:2-b=57.02146	0	F1711_sailerc_036	1168.22	6	0	3841085	His-E6AP:His-E6AP	F1711_sailerc_032.08400.08400.3	23.15	GASSAYLENSKGAPNNSCSEIK-LCDPHPSKK-a11-b8	1014.43	1860_F1711_sailerc_036	xlink:light	GASSAYLENSKGAPNNSCSEIK-LCDPHPSKK-a11-b8::3::xlink:light::18-a=57.02146:2-b=57.02146	His-E6AP:85:x:His-E6AP:97	0	3	-	-	-	-	-	-	-	-	-	-	-	-	-	-	-	-	-	-	-	-	-	-	-
-0.559484	1577	0	748	0	145544	0	0.138	28617	18-a=57.02146:2-b=57.02146	0	F1711_sailerc_037	1168.22	6	0	3841085	His-E6AP:His-E6AP	F1711_sailerc_032.08400.08400.3	23.15	GASSAYLENSKGAPNNSCSEIK-LCDPHPSKK-a11-b8	982.595	1860_F1711_sailerc_037	xlink:light	GASSAYLENSKGAPNNSCSEIK-LCDPHPSKK-a11-b8::3::xlink:light::18-a=57.02146:2-b=57.02146	His-E6AP:85:x:His-E6AP:97	0	3	-	-	-	-	-	-	-	-	-	-	-	-	-	-	-	-	-	-	-	-	-	-	-
-0.559484	1577	0	748	0	145545	0	0.138	28617	18-a=57.02146:2-b=57.02146	0	F1711_sailerc_038	1168.22	6	0	3841085	His-E6AP:His-E6AP	F1711_sailerc_032.08400.08400.3	23.15	GASSAYLENSKGAPNNSCSEIK-LCDPHPSKK-a11-b8	991.878	1860_F1711_sailerc_038	xlink:light	GASSAYLENSKGAPNNSCSEIK-LCDPHPSKK-a11-b8::3::xlink:light::18-a=57.02146:2-b=57.02146	His-E6AP:85:x:His-E6AP:97	0	3	-	-	-	-	-	-	-	-	-	-	-	-	-	-	-	-	-	-	-	-	-	-	-
-0.559484	1577	0	748	0	145547	0	0.138	28617	18-a=57.02146:2-b=57.02146	0	F1711_sailerc_039	1168.22	6	0	3841085	His-E6AP:His-E6AP	F1711_sailerc_032.08400.08400.3	23.15	GASSAYLENSKGAPNNSCSEIK-LCDPHPSKK-a11-b8	1001.21	1860_F1711_sailerc_039	xlink:light	GASSAYLENSKGAPNNSCSEIK-LCDPHPSKK-a11-b8::3::xlink:light::18-a=57.02146:2-b=57.02146	His-E6AP:85:x:His-E6AP:97	0	3	-	-	-	-	-	-	-	-	-	-	-	-	-	-	-	-	-	-	-	-	-	-	-
-0.559484	1577	0	748	0	145548	0	0.138	28617	18-a=57.02146:2-b=57.02146	0	F1711_sailerc_040	1168.22	6	1	3841085	His-E6AP:His-E6AP	F1711_sailerc_032.08400.08400.3	23.15	GASSAYLENSKGAPNNSCSEIK-LCDPHPSKK-a11-b8	995.953	1860_F1711_sailerc_040	xlink:light	GASSAYLENSKGAPNNSCSEIK-LCDPHPSKK-a11-b8::3::xlink:light::18-a=57.02146:2-b=57.02146	His-E6AP:85:x:His-E6AP:97	1	3	1.3257	2.80295e+06	2.80295e+06	1	1.82842	FALSE	7.77675	0	28617	0.0118913	4.41161	300498	300498	610263	-1.10283	0	F1711_sailerc_040	6	6	0	1	1	1003.73
-0.559484	1577	0	748	0	145549	0	0.176	38021	18-a=57.02146:2-b=57.02146	1	F1711_sailerc_041	1168.22	6	1	411225	His-E6AP:His-E6AP	F1711_sailerc_041.08290.08290.3	21.42	GASSAYLENSKGAPNNSCSEIK-LCDPHPSKK-a11-b8	1000	1860_F1711_sailerc_041	xlink:light	GASSAYLENSKGAPNNSCSEIK-LCDPHPSKK-a11-b8::3::xlink:light::18-a=57.02146:2-b=57.02146	His-E6AP:85:x:His-E6AP:97	1	3	1.48817	3.07969e+06	3.07969e+06	1	1.96121	FALSE	1.88	0	38021	0.0100301	4.56732	326756	326756	448304	-2.99273	1	F1711_sailerc_041	6	6	1	1	1	1001.88
-0.559484	1577	0	748	0	145550	0	0.138	28617	18-a=57.02146:2-b=57.02146	0	F1711_sailerc_042	1168.22	6	1	3841085	His-E6AP:His-E6AP	F1711_sailerc_032.08400.08400.3	23.15	GASSAYLENSKGAPNNSCSEIK-LCDPHPSKK-a11-b8	981.668	1860_F1711_sailerc_042	xlink:light	GASSAYLENSKGAPNNSCSEIK-LCDPHPSKK-a11-b8::3::xlink:light::18-a=57.02146:2-b=57.02146	His-E6AP:85:x:His-E6AP:97	1	3	0.603552	1.31132e+07	1.31132e+07	1	1.23824	FALSE	12.3062	0	28617	0.0290885	3.54668	1.22785e+06	1.22785e+06	2.05776e+06	3.31788	0	F1711_sailerc_042	6	6	0	1	1	993.974
-0.559484	1577	0	748	0	145551	0	0.154	38017	18-a=57.02146:2-b=57.02146	1	F1711_sailerc_043	1168.22	6	1	1.20035e+06	His-E6AP:His-E6AP	F1711_sailerc_043.08581.08581.3	22.66	GASSAYLENSKGAPNNSCSEIK-LCDPHPSKK-a11-b8	994	1860_F1711_sailerc_043	xlink:light	GASSAYLENSKGAPNNSCSEIK-LCDPHPSKK-a11-b8::3::xlink:light::18-a=57.02146:2-b=57.02146	His-E6AP:85:x:His-E6AP:97	1	3	1.62027	1.7645e+07	1.7645e+07	1	2.06917	FALSE	3.306	0	38017	0.00913137	4.59875	1.16896e+06	1.16896e+06	2.32002e+06	2.09793	1	F1711_sailerc_043	6	6	1	1	1	997.306
-0.314138	1578	0	749	0	145552	0	0.138	28617	18-a=57.02146:2-b=57.02146	0	F1711_sailerc_089	1168.22	6	0	3841085	His-E6AP:His-E6AP	F1711_sailerc_032.08400.08400.3	23.15	GASSAYLENSKGAPNNSCSEIK-LCDPHPSKK-a11-b8	1017.07	1860_F1711_sailerc_089	xlink:light	GASSAYLENSKGAPNNSCSEIK-LCDPHPSKK-a11-b8::3::xlink:light::18-a=57.02146:2-b=57.02146	His-E6AP:85:x:His-E6AP:97	0	3	-	-	-	-	-	-	-	-	-	-	-	-	-	-	-	-	-	-	-	-	-	-	-
-0.314138	1578	0	749	0	145553	0	0.138	28617	18-a=57.02146:2-b=57.02146	0	F1711_sailerc_090	1168.22	6	0	3841085	His-E6AP:His-E6AP	F1711_sailerc_032.08400.08400.3	23.15	GASSAYLENSKGAPNNSCSEIK-LCDPHPSKK-a11-b8	1049.56	1860_F1711_sailerc_090	xlink:light	GASSAYLENSKGAPNNSCSEIK-LCDPHPSKK-a11-b8::3::xlink:light::18-a=57.02146:2-b=57.02146	His-E6AP:85:x:His-E6AP:97	0	3	-	-	-	-	-	-	-	-	-	-	-	-	-	-	-	-	-	-	-	-	-	-	-
-0.314138	1578	0	749	0	145554	0	0.138	28617	18-a=57.02146:2-b=57.02146	0	F1711_sailerc_091	1168.22	6	0	3841085	His-E6AP:His-E6AP	F1711_sailerc_032.08400.08400.3	23.15	GASSAYLENSKGAPNNSCSEIK-LCDPHPSKK-a11-b8	1006.37	1860_F1711_sailerc_091	xlink:light	GASSAYLENSKGAPNNSCSEIK-LCDPHPSKK-a11-b8::3::xlink:light::18-a=57.02146:2-b=57.02146	His-E6AP:85:x:His-E6AP:97	0	3	-	-	-	-	-	-	-	-	-	-	-	-	-	-	-	-	-	-	-	-	-	-	-
-0.314138	1578	0	749	0	145555	0	0.138	28617	18-a=57.02146:2-b=57.02146	0	F1711_sailerc_092	1168.22	6	0	3841085	His-E6AP:His-E6AP	F1711_sailerc_032.08400.08400.3	23.15	GASSAYLENSKGAPNNSCSEIK-LCDPHPSKK-a11-b8	1004.54	1860_F1711_sailerc_092	xlink:light	GASSAYLENSKGAPNNSCSEIK-LCDPHPSKK-a11-b8::3::xlink:light::18-a=57.02146:2-b=57.02146	His-E6AP:85:x:His-E6AP:97	0	3	-	-	-	-	-	-	-	-	-	-	-	-	-	-	-	-	-	-	-	-	-	-	-
-0.314138	1578	0	749	0	145556	0	0.095	4793	18-a=57.02146:2-b=57.02146	1	F1711_sailerc_093	1168.23	6	1	895006	His-E6AP:His-E6AP	F1711_sailerc_093.08447.08447.3	20.49	GASSAYLENSKGAPNNSCSEIK-LCDPHPSKK-a11-b8	1015	1860_F1711_sailerc_093	xlink:light	GASSAYLENSKGAPNNSCSEIK-LCDPHPSKK-a11-b8::3::xlink:light::18-a=57.02146:2-b=57.02146	His-E6AP:85:x:His-E6AP:97	1	3	1.78565	1.34902e+07	1.12441e+07	1	2.20433	FALSE	1.62	0	4793	0.00896006	4.70317	792514	660564	996654	3.7044	1	F1711_sailerc_093	6	6	1	1	1	1016.62
-0.314138	1578	0	749	0	145558	0	0.138	28617	18-a=57.02146:2-b=57.02146	0	F1711_sailerc_094	1168.22	6	1	3841085	His-E6AP:His-E6AP	F1711_sailerc_032.08400.08400.3	23.15	GASSAYLENSKGAPNNSCSEIK-LCDPHPSKK-a11-b8	1008.31	1860_F1711_sailerc_094	xlink:light	GASSAYLENSKGAPNNSCSEIK-LCDPHPSKK-a11-b8::3::xlink:light::18-a=57.02146:2-b=57.02146	His-E6AP:85:x:His-E6AP:97	1	3	1.47822	1.29817e+07	1.08203e+07	1	1.95308	FALSE	16.6499	0	28617	0.0101226	4.51124	650024	541798	855490	7.64317	0	F1711_sailerc_094	6	6	0	1	1	1024.96
-0.314138	1578	0	749	0	145559	0	0.048	4785	18-a=57.02146:2-b=57.02146	1	F1711_sailerc_095	1168.23	6	1	1.26777e+06	His-E6AP:His-E6AP	F1711_sailerc_095.08288.08288.3	28.47	GASSAYLENSKGAPNNSCSEIK-LCDPHPSKK-a11-b8	1001	1860_F1711_sailerc_095	xlink:light	GASSAYLENSKGAPNNSCSEIK-LCDPHPSKK-a11-b8::3::xlink:light::18-a=57.02146:2-b=57.02146	His-E6AP:85:x:His-E6AP:97	1	3	1.92588	3.67209e+07	3.0607e+07	1	2.31893	FALSE	2.4	0	4785	0.00896006	4.84193	1.97509e+06	1.64625e+06	2.62776e+06	2.23133	1	F1711_sailerc_095	6	6	1	1	1	1003.4
-0.314138	1578	0	749	0	145560	0	0.138	28617	18-a=57.02146:2-b=57.02146	0	F1711_sailerc_096	1168.22	6	1	3841085	His-E6AP:His-E6AP	F1711_sailerc_032.08400.08400.3	23.15	GASSAYLENSKGAPNNSCSEIK-LCDPHPSKK-a11-b8	992.736	1860_F1711_sailerc_096	xlink:light	GASSAYLENSKGAPNNSCSEIK-LCDPHPSKK-a11-b8::3::xlink:light::18-a=57.02146:2-b=57.02146	His-E6AP:85:x:His-E6AP:97	1	3	1.42712	4.26859e+07	3.55789e+07	1	1.91131	FALSE	16.4044	0	28617	0.0106446	4.485	2.02706e+06	1.68956e+06	2.53441e+06	7.32175	0	F1711_sailerc_096	6	6	0	1	1	1009.14
-0.314138	1578	0	749	0	145561	0	0.138	28617	18-a=57.02146:2-b=57.02146	0	F1711_sailerc_099	1168.22	6	0	3841085	His-E6AP:His-E6AP	F1711_sailerc_032.08400.08400.3	23.15	GASSAYLENSKGAPNNSCSEIK-LCDPHPSKK-a11-b8	1014.4	1860_F1711_sailerc_099	xlink:light	GASSAYLENSKGAPNNSCSEIK-LCDPHPSKK-a11-b8::3::xlink:light::18-a=57.02146:2-b=57.02146	His-E6AP:85:x:His-E6AP:97	0	3	-	-	-	-	-	-	-	-	-	-	-	-	-	-	-	-	-	-	-	-	-	-	-
-0.314138	1578	0	749	0	145562	0	0.138	28617	18-a=57.02146:2-b=57.02146	0	F1711_sailerc_100	1168.22	6	0	3841085	His-E6AP:His-E6AP	F1711_sailerc_032.08400.08400.3	23.15	GASSAYLENSKGAPNNSCSEIK-LCDPHPSKK-a11-b8	1025.79	1860_F1711_sailerc_100	xlink:light	GASSAYLENSKGAPNNSCSEIK-LCDPHPSKK-a11-b8::3::xlink:light::18-a=57.02146:2-b=57.02146	His-E6AP:85:x:His-E6AP:97	0	3	-	-	-	-	-	-	-	-	-	-	-	-	-	-	-	-	-	-	-	-	-	-	-
-0.314138	1578	0	749	0	145563	0	0.138	28617	18-a=57.02146:2-b=57.02146	0	F1711_sailerc_101	1168.22	6	0	3841085	His-E6AP:His-E6AP	F1711_sailerc_032.08400.08400.3	23.15	GASSAYLENSKGAPNNSCSEIK-LCDPHPSKK-a11-b8	1007.75	1860_F1711_sailerc_101	xlink:light	GASSAYLENSKGAPNNSCSEIK-LCDPHPSKK-a11-b8::3::xlink:light::18-a=57.02146:2-b=57.02146	His-E6AP:85:x:His-E6AP:97	0	3	-	-	-	-	-	-	-	-	-	-	-	-	-	-	-	-	-	-	-	-	-	-	-
-0.314138	1578	0	749	0	145564	0	0.138	28617	18-a=57.02146:2-b=57.02146	0	F1711_sailerc_102	1168.22	6	0	3841085	His-E6AP:His-E6AP	F1711_sailerc_032.08400.08400.3	23.15	GASSAYLENSKGAPNNSCSEIK-LCDPHPSKK-a11-b8	1010.05	1860_F1711_sailerc_102	xlink:light	GASSAYLENSKGAPNNSCSEIK-LCDPHPSKK-a11-b8::3::xlink:light::18-a=57.02146:2-b=57.02146	His-E6AP:85:x:His-E6AP:97	0	3	-	-	-	-	-	-	-	-	-	-	-	-	-	-	-	-	-	-	-	-	-	-	-
-0.314138	1578	0	749	0	145565	0	0.138	28617	18-a=57.02146:2-b=57.02146	0	F1711_sailerc_103	1168.22	6	1	3841085	His-E6AP:His-E6AP	F1711_sailerc_032.08400.08400.3	23.15	GASSAYLENSKGAPNNSCSEIK-LCDPHPSKK-a11-b8	1005.95	1860_F1711_sailerc_103	xlink:light	GASSAYLENSKGAPNNSCSEIK-LCDPHPSKK-a11-b8::3::xlink:light::18-a=57.02146:2-b=57.02146	His-E6AP:85:x:His-E6AP:97	1	3	1.54062	1.53515e+07	1.27955e+07	1	2.00407	FALSE	20.2751	0	28617	0.00960182	4.48687	647483	539680	982509	11.2924	0	F1711_sailerc_103	6	5	0	1	1	1026.23
-0.314138	1578	0	749	0	145566	0	0.138	28617	18-a=57.02146:2-b=57.02146	0	F1711_sailerc_104	1168.22	6	1	3841085	His-E6AP:His-E6AP	F1711_sailerc_032.08400.08400.3	23.15	GASSAYLENSKGAPNNSCSEIK-LCDPHPSKK-a11-b8	1014.02	1860_F1711_sailerc_104	xlink:light	GASSAYLENSKGAPNNSCSEIK-LCDPHPSKK-a11-b8::3::xlink:light::18-a=57.02146:2-b=57.02146	His-E6AP:85:x:His-E6AP:97	1	3	1.65727	1.38726e+07	1.15628e+07	1	2.09941	FALSE	13.5926	0	28617	0.00900212	4.64515	516305	430343	964939	4.54377	0	F1711_sailerc_104	6	6	0	1	1	1027.61
-0.314138	1578	0	749	0	145567	0	0.138	28617	18-a=57.02146:2-b=57.02146	0	F1711_sailerc_105	1168.22	6	1	3841085	His-E6AP:His-E6AP	F1711_sailerc_032.08400.08400.3	23.15	GASSAYLENSKGAPNNSCSEIK-LCDPHPSKK-a11-b8	996.315	1860_F1711_sailerc_105	xlink:light	GASSAYLENSKGAPNNSCSEIK-LCDPHPSKK-a11-b8::3::xlink:light::18-a=57.02146:2-b=57.02146	His-E6AP:85:x:His-E6AP:97	1	3	1.29661	5.04388e+07	4.20409e+07	1	1.80465	FALSE	14.4854	0	28617	0.01233	4.43013	1.94952e+06	1.62493e+06	3066554	5.40064	0	F1711_sailerc_105	6	6	0	1	1	1010.8
-0.314138	1578	0	749	0	145569	0	0.107	19149	18-a=57.02146:2-b=57.02146	1	F1711_sailerc_106	1168.23	6	1	958084	His-E6AP:His-E6AP	F1711_sailerc_106.09083.09083.3	27.79	GASSAYLENSKGAPNNSCSEIK-LCDPHPSKK-a11-b8	1013	1860_F1711_sailerc_106	xlink:light	GASSAYLENSKGAPNNSCSEIK-LCDPHPSKK-a11-b8::3::xlink:light::18-a=57.02146:2-b=57.02146	His-E6AP:85:x:His-E6AP:97	1	3	1.82823	3.55169e+07	2.96035e+07	1	2.23913	FALSE	3.46	0	19149	0.00896006	4.71866	2.85821e+06	2.38233e+06	2.48115e+06	9.13331	1	F1711_sailerc_106	6	5	1	1	1	1016.46
-0.559484	1577	0	744	0	145463	0	0.107	19181	18-a=57.02146:2-b=57.02146	0	F1711_sailerc_026	1172.25	6	0	2.66663e+06	His-E6AP:His-E6AP	F1711_sailerc_106.09071.09071.3	27.79	GASSAYLENSKGAPNNSCSEIK-LCDPHPSKK-a11-b8	1044.64	1859_F1711_sailerc_026	xlink:heavy	GASSAYLENSKGAPNNSCSEIK-LCDPHPSKK-a11-b8::3::xlink:heavy::18-a=57.02146:2-b=57.02146	His-E6AP:85:x:His-E6AP:97	0	3	-	-	-	-	-	-	-	-	-	-	-	-	-	-	-	-	-	-	-	-	-	-	-
-0.559484	1577	0	744	0	145464	0	0.107	19181	18-a=57.02146:2-b=57.02146	0	F1711_sailerc_027	1172.25	6	0	2.66663e+06	His-E6AP:His-E6AP	F1711_sailerc_106.09071.09071.3	27.79	GASSAYLENSKGAPNNSCSEIK-LCDPHPSKK-a11-b8	1023.52	1859_F1711_sailerc_027	xlink:heavy	GASSAYLENSKGAPNNSCSEIK-LCDPHPSKK-a11-b8::3::xlink:heavy::18-a=57.02146:2-b=57.02146	His-E6AP:85:x:His-E6AP:97	0	3	-	-	-	-	-	-	-	-	-	-	-	-	-	-	-	-	-	-	-	-	-	-	-
-0.559484	1577	0	744	0	145465	0	0.107	19181	18-a=57.02146:2-b=57.02146	0	F1711_sailerc_028	1172.25	6	0	2.66663e+06	His-E6AP:His-E6AP	F1711_sailerc_106.09071.09071.3	27.79	GASSAYLENSKGAPNNSCSEIK-LCDPHPSKK-a11-b8	1018.24	1859_F1711_sailerc_028	xlink:heavy	GASSAYLENSKGAPNNSCSEIK-LCDPHPSKK-a11-b8::3::xlink:heavy::18-a=57.02146:2-b=57.02146	His-E6AP:85:x:His-E6AP:97	0	3	-	-	-	-	-	-	-	-	-	-	-	-	-	-	-	-	-	-	-	-	-	-	-
-0.559484	1577	0	744	0	145466	0	0.107	19181	18-a=57.02146:2-b=57.02146	0	F1711_sailerc_029	1172.25	6	0	2.66663e+06	His-E6AP:His-E6AP	F1711_sailerc_106.09071.09071.3	27.79	GASSAYLENSKGAPNNSCSEIK-LCDPHPSKK-a11-b8	1015.44	1859_F1711_sailerc_029	xlink:heavy	GASSAYLENSKGAPNNSCSEIK-LCDPHPSKK-a11-b8::3::xlink:heavy::18-a=57.02146:2-b=57.02146	His-E6AP:85:x:His-E6AP:97	0	3	-	-	-	-	-	-	-	-	-	-	-	-	-	-	-	-	-	-	-	-	-	-	-
-0.559484	1577	0	744	0	145467	0	0.107	19181	18-a=57.02146:2-b=57.02146	0	F1711_sailerc_030	1172.25	6	1	2.66663e+06	His-E6AP:His-E6AP	F1711_sailerc_106.09071.09071.3	27.79	GASSAYLENSKGAPNNSCSEIK-LCDPHPSKK-a11-b8	1012.82	1859_F1711_sailerc_030	xlink:heavy	GASSAYLENSKGAPNNSCSEIK-LCDPHPSKK-a11-b8::3::xlink:heavy::18-a=57.02146:2-b=57.02146	His-E6AP:85:x:His-E6AP:97	1	3	1.64459	6.30542e+06	6.30542e+06	1	2.08905	FALSE	-11.6601	0	19181	0.00903158	4.67966	378307	378307	924398	-2.03679	0	F1711_sailerc_030	6	6	0	1	1	1001.16
-0.559484	1577	0	744	0	145469	0	0.107	19181	18-a=57.02146:2-b=57.02146	0	F1711_sailerc_031	1172.25	6	1	2.66663e+06	His-E6AP:His-E6AP	F1711_sailerc_106.09071.09071.3	27.79	GASSAYLENSKGAPNNSCSEIK-LCDPHPSKK-a11-b8	1008.04	1859_F1711_sailerc_031	xlink:heavy	GASSAYLENSKGAPNNSCSEIK-LCDPHPSKK-a11-b8::3::xlink:heavy::18-a=57.02146:2-b=57.02146	His-E6AP:85:x:His-E6AP:97	1	3	1.45374	8.45101e+06	8.45101e+06	1	1.93307	FALSE	-15.9275	0	19181	0.0103752	4.5336	582954	582954	794896	-6.26214	0	F1711_sailerc_031	6	6	0	1	1	992.116
-0.559484	1577	0	744	0	145470	0	0.138	28649	18-a=57.02146:2-b=57.02146	1	F1711_sailerc_032	1172.25	6	1	737110	His-E6AP:His-E6AP	F1711_sailerc_032.08329.08329.3	23.15	GASSAYLENSKGAPNNSCSEIK-LCDPHPSKK-a11-b8	979	1859_F1711_sailerc_032	xlink:heavy	GASSAYLENSKGAPNNSCSEIK-LCDPHPSKK-a11-b8::3::xlink:heavy::18-a=57.02146:2-b=57.02146	His-E6AP:85:x:His-E6AP:97	1	3	1.19188	1.36496e+07	1.36496e+07	1	1.71906	FALSE	3.804	0	28649	0.013996	4.13733	1144240	1144240	2.81678e+06	-8.25723	1	F1711_sailerc_032	6	5	1	1	1	982.804
-0.559484	1577	0	744	0	145471	0	0.107	19181	18-a=57.02146:2-b=57.02146	0	F1711_sailerc_033	1172.25	6	1	2.66663e+06	His-E6AP:His-E6AP	F1711_sailerc_106.09071.09071.3	27.79	GASSAYLENSKGAPNNSCSEIK-LCDPHPSKK-a11-b8	997.256	1859_F1711_sailerc_033	xlink:heavy	GASSAYLENSKGAPNNSCSEIK-LCDPHPSKK-a11-b8::3::xlink:heavy::18-a=57.02146:2-b=57.02146	His-E6AP:85:x:His-E6AP:97	1	3	1.73992	1.61791e+07	1.61791e+07	1	2.16695	FALSE	-4.66756	0	19181	0.00896006	4.67939	2.17121e+06	2.17121e+06	2.39887e+06	5.06457	0	F1711_sailerc_033	6	5	0	1	1	992.588
-0.559484	1577	0	744	0	145472	0	0.107	19181	18-a=57.02146:2-b=57.02146	0	F1711_sailerc_036	1172.25	6	0	2.66663e+06	His-E6AP:His-E6AP	F1711_sailerc_106.09071.09071.3	27.79	GASSAYLENSKGAPNNSCSEIK-LCDPHPSKK-a11-b8	1029.71	1859_F1711_sailerc_036	xlink:heavy	GASSAYLENSKGAPNNSCSEIK-LCDPHPSKK-a11-b8::3::xlink:heavy::18-a=57.02146:2-b=57.02146	His-E6AP:85:x:His-E6AP:97	0	3	-	-	-	-	-	-	-	-	-	-	-	-	-	-	-	-	-	-	-	-	-	-	-
-0.559484	1577	0	744	0	145473	0	0.107	19181	18-a=57.02146:2-b=57.02146	0	F1711_sailerc_037	1172.25	6	0	2.66663e+06	His-E6AP:His-E6AP	F1711_sailerc_106.09071.09071.3	27.79	GASSAYLENSKGAPNNSCSEIK-LCDPHPSKK-a11-b8	998.229	1859_F1711_sailerc_037	xlink:heavy	GASSAYLENSKGAPNNSCSEIK-LCDPHPSKK-a11-b8::3::xlink:heavy::18-a=57.02146:2-b=57.02146	His-E6AP:85:x:His-E6AP:97	0	3	-	-	-	-	-	-	-	-	-	-	-	-	-	-	-	-	-	-	-	-	-	-	-
-0.559484	1577	0	744	0	145474	0	0.107	19181	18-a=57.02146:2-b=57.02146	0	F1711_sailerc_038	1172.25	6	0	2.66663e+06	His-E6AP:His-E6AP	F1711_sailerc_106.09071.09071.3	27.79	GASSAYLENSKGAPNNSCSEIK-LCDPHPSKK-a11-b8	1007.18	1859_F1711_sailerc_038	xlink:heavy	GASSAYLENSKGAPNNSCSEIK-LCDPHPSKK-a11-b8::3::xlink:heavy::18-a=57.02146:2-b=57.02146	His-E6AP:85:x:His-E6AP:97	0	3	-	-	-	-	-	-	-	-	-	-	-	-	-	-	-	-	-	-	-	-	-	-	-
-0.559484	1577	0	744	0	145475	0	0.107	19181	18-a=57.02146:2-b=57.02146	0	F1711_sailerc_039	1172.25	6	0	2.66663e+06	His-E6AP:His-E6AP	F1711_sailerc_106.09071.09071.3	27.79	GASSAYLENSKGAPNNSCSEIK-LCDPHPSKK-a11-b8	1016.61	1859_F1711_sailerc_039	xlink:heavy	GASSAYLENSKGAPNNSCSEIK-LCDPHPSKK-a11-b8::3::xlink:heavy::18-a=57.02146:2-b=57.02146	His-E6AP:85:x:His-E6AP:97	0	3	-	-	-	-	-	-	-	-	-	-	-	-	-	-	-	-	-	-	-	-	-	-	-
-0.559484	1577	0	744	0	145476	0	0.107	19181	18-a=57.02146:2-b=57.02146	0	F1711_sailerc_040	1172.25	6	1	2.66663e+06	His-E6AP:His-E6AP	F1711_sailerc_106.09071.09071.3	27.79	GASSAYLENSKGAPNNSCSEIK-LCDPHPSKK-a11-b8	1011.34	1859_F1711_sailerc_040	xlink:heavy	GASSAYLENSKGAPNNSCSEIK-LCDPHPSKK-a11-b8::3::xlink:heavy::18-a=57.02146:2-b=57.02146	His-E6AP:85:x:His-E6AP:97	1	3	1.52298	1.00512e+06	1.00512e+06	2	1.98966	FALSE	-9.21998	0	19181	0.00972056	4.62254	243412	243412	463685	0.414266	0	F1711_sailerc_040	6	6	0	2	1	1002.12
-0.559484	1577	0	744	0	145477	0	0.176	38057	18-a=57.02146:2-b=57.02146	1	F1711_sailerc_041	1172.25	6	1	259374	His-E6AP:His-E6AP	F1711_sailerc_041.08222.08222.3	21.42	GASSAYLENSKGAPNNSCSEIK-LCDPHPSKK-a11-b8	995	1859_F1711_sailerc_041	xlink:heavy	GASSAYLENSKGAPNNSCSEIK-LCDPHPSKK-a11-b8::3::xlink:heavy::18-a=57.02146:2-b=57.02146	His-E6AP:85:x:His-E6AP:97	1	3	1.8308	3.61547e+06	3.61547e+06	1	2.24123	FALSE	1.376	0	38057	0.00896006	4.77711	292399	292399	592268	-5.36858	1	F1711_sailerc_041	6	6	1	1	1	996.376
-0.559484	1577	0	744	0	145478	0	0.107	19181	18-a=57.02146:2-b=57.02146	0	F1711_sailerc_042	1172.25	6	1	2.66663e+06	His-E6AP:His-E6AP	F1711_sailerc_106.09071.09071.3	27.79	GASSAYLENSKGAPNNSCSEIK-LCDPHPSKK-a11-b8	997.243	1859_F1711_sailerc_042	xlink:heavy	GASSAYLENSKGAPNNSCSEIK-LCDPHPSKK-a11-b8::3::xlink:heavy::18-a=57.02146:2-b=57.02146	His-E6AP:85:x:His-E6AP:97	1	3	1.80811	7.95609e+06	7.95609e+06	1	2.22269	FALSE	-4.20492	0	19181	0.00896006	4.74083	1.1646e+06	1.1646e+06	2.44113e+06	5.54726	0	F1711_sailerc_042	6	6	0	1	1	993.038
-0.559484	1577	0	744	0	145480	0	0.154	38053	18-a=57.02146:2-b=57.02146	1	F1711_sailerc_043	1172.25	6	1	2136256	His-E6AP:His-E6AP	F1711_sailerc_043.08556.08556.3	22.66	GASSAYLENSKGAPNNSCSEIK-LCDPHPSKK-a11-b8	992	1859_F1711_sailerc_043	xlink:heavy	GASSAYLENSKGAPNNSCSEIK-LCDPHPSKK-a11-b8::3::xlink:heavy::18-a=57.02146:2-b=57.02146	His-E6AP:85:x:His-E6AP:97	1	3	1.60367	3.96567e+06	3.96567e+06	1	2.0556	FALSE	2.231	0	38053	0.009217	4.57899	1.29935e+06	1.29935e+06	1.64014e+06	2.18472	1	F1711_sailerc_043	6	6	1	1	1	994.231
-0.314138	1578	0	745	0	145481	0	0.107	19181	18-a=57.02146:2-b=57.02146	0	F1711_sailerc_089	1172.25	6	0	2.66663e+06	His-E6AP:His-E6AP	F1711_sailerc_106.09071.09071.3	27.79	GASSAYLENSKGAPNNSCSEIK-LCDPHPSKK-a11-b8	1032.66	1859_F1711_sailerc_089	xlink:heavy	GASSAYLENSKGAPNNSCSEIK-LCDPHPSKK-a11-b8::3::xlink:heavy::18-a=57.02146:2-b=57.02146	His-E6AP:85:x:His-E6AP:97	0	3	-	-	-	-	-	-	-	-	-	-	-	-	-	-	-	-	-	-	-	-	-	-	-
-0.314138	1578	0	745	0	145482	0	0.107	19181	18-a=57.02146:2-b=57.02146	0	F1711_sailerc_090	1172.25	6	0	2.66663e+06	His-E6AP:His-E6AP	F1711_sailerc_106.09071.09071.3	27.79	GASSAYLENSKGAPNNSCSEIK-LCDPHPSKK-a11-b8	1064.78	1859_F1711_sailerc_090	xlink:heavy	GASSAYLENSKGAPNNSCSEIK-LCDPHPSKK-a11-b8::3::xlink:heavy::18-a=57.02146:2-b=57.02146	His-E6AP:85:x:His-E6AP:97	0	3	-	-	-	-	-	-	-	-	-	-	-	-	-	-	-	-	-	-	-	-	-	-	-
-0.314138	1578	0	745	0	145483	0	0.107	19181	18-a=57.02146:2-b=57.02146	0	F1711_sailerc_091	1172.25	6	0	2.66663e+06	His-E6AP:His-E6AP	F1711_sailerc_106.09071.09071.3	27.79	GASSAYLENSKGAPNNSCSEIK-LCDPHPSKK-a11-b8	1022.02	1859_F1711_sailerc_091	xlink:heavy	GASSAYLENSKGAPNNSCSEIK-LCDPHPSKK-a11-b8::3::xlink:heavy::18-a=57.02146:2-b=57.02146	His-E6AP:85:x:His-E6AP:97	0	3	-	-	-	-	-	-	-	-	-	-	-	-	-	-	-	-	-	-	-	-	-	-	-
-0.314138	1578	0	745	0	145484	0	0.107	19181	18-a=57.02146:2-b=57.02146	0	F1711_sailerc_092	1172.25	6	0	2.66663e+06	His-E6AP:His-E6AP	F1711_sailerc_106.09071.09071.3	27.79	GASSAYLENSKGAPNNSCSEIK-LCDPHPSKK-a11-b8	1020.18	1859_F1711_sailerc_092	xlink:heavy	GASSAYLENSKGAPNNSCSEIK-LCDPHPSKK-a11-b8::3::xlink:heavy::18-a=57.02146:2-b=57.02146	His-E6AP:85:x:His-E6AP:97	0	3	-	-	-	-	-	-	-	-	-	-	-	-	-	-	-	-	-	-	-	-	-	-	-
-0.314138	1578	0	745	0	145485	0	0.095	4833	18-a=57.02146:2-b=57.02146	1	F1711_sailerc_093	1172.25	6	1	699960	His-E6AP:His-E6AP	F1711_sailerc_093.08419.08419.3	20.49	GASSAYLENSKGAPNNSCSEIK-LCDPHPSKK-a11-b8	1013	1859_F1711_sailerc_093	xlink:heavy	GASSAYLENSKGAPNNSCSEIK-LCDPHPSKK-a11-b8::3::xlink:heavy::18-a=57.02146:2-b=57.02146	His-E6AP:85:x:His-E6AP:97	1	3	2.07052	1.26631e+07	1.05548e+07	1	2.43714	FALSE	-0.17	0	4833	0.00896006	4.88558	707096	589367	826447	3.08812	1	F1711_sailerc_093	6	6	1	1	1	1012.83
-0.314138	1578	0	745	0	145486	0	0.107	19181	18-a=57.02146:2-b=57.02146	0	F1711_sailerc_094	1172.25	6	1	2.66663e+06	His-E6AP:His-E6AP	F1711_sailerc_106.09071.09071.3	27.79	GASSAYLENSKGAPNNSCSEIK-LCDPHPSKK-a11-b8	1023.92	1859_F1711_sailerc_094	xlink:heavy	GASSAYLENSKGAPNNSCSEIK-LCDPHPSKK-a11-b8::3::xlink:heavy::18-a=57.02146:2-b=57.02146	His-E6AP:85:x:His-E6AP:97	1	3	1.87753	1.17123e+07	9.76225e+06	1	2.27942	FALSE	-3.64716	0	19181	0.00896006	4.78548	754104	628549	749774	6.12505	0	F1711_sailerc_094	6	5	0	1	1	1020.27
-0.314138	1578	0	745	0	145487	0	0.048	4825	18-a=57.02146:2-b=57.02146	1	F1711_sailerc_095	1172.25	6	1	1.00705e+06	His-E6AP:His-E6AP	F1711_sailerc_095.08204.08204.3	28.47	GASSAYLENSKGAPNNSCSEIK-LCDPHPSKK-a11-b8	996	1859_F1711_sailerc_095	xlink:heavy	GASSAYLENSKGAPNNSCSEIK-LCDPHPSKK-a11-b8::3::xlink:heavy::18-a=57.02146:2-b=57.02146	His-E6AP:85:x:His-E6AP:97	1	3	1.87138	2.89629e+07	2.41407e+07	1	2.2744	FALSE	3.465	0	4825	0.00896006	4.79125	1.35222e+06	1.12708e+06	2.18611e+06	1.48801	1	F1711_sailerc_095	6	6	1	1	1	999.465
-0.314138	1578	0	745	0	145488	0	0.107	19181	18-a=57.02146:2-b=57.02146	0	F1711_sailerc_096	1172.25	6	1	2.66663e+06	His-E6AP:His-E6AP	F1711_sailerc_106.09071.09071.3	27.79	GASSAYLENSKGAPNNSCSEIK-LCDPHPSKK-a11-b8	1008.47	1859_F1711_sailerc_096	xlink:heavy	GASSAYLENSKGAPNNSCSEIK-LCDPHPSKK-a11-b8::3::xlink:heavy::18-a=57.02146:2-b=57.02146	His-E6AP:85:x:His-E6AP:97	1	3	1.79364	3.99063e+07	3.32621e+07	1	2.21085	FALSE	0.125761	0	19181	0.00896006	4.6283	1.80881e+06	1.50765e+06	2.39313e+06	9.98038	0	F1711_sailerc_096	6	6	0	1	1	1008.6
-0.314138	1578	0	745	0	145489	0	0.107	19181	18-a=57.02146:2-b=57.02146	0	F1711_sailerc_099	1172.25	6	0	2.66663e+06	His-E6AP:His-E6AP	F1711_sailerc_106.09071.09071.3	27.79	GASSAYLENSKGAPNNSCSEIK-LCDPHPSKK-a11-b8	1030.03	1859_F1711_sailerc_099	xlink:heavy	GASSAYLENSKGAPNNSCSEIK-LCDPHPSKK-a11-b8::3::xlink:heavy::18-a=57.02146:2-b=57.02146	His-E6AP:85:x:His-E6AP:97	0	3	-	-	-	-	-	-	-	-	-	-	-	-	-	-	-	-	-	-	-	-	-	-	-
-0.314138	1578	0	745	0	145491	0	0.107	19181	18-a=57.02146:2-b=57.02146	0	F1711_sailerc_100	1172.25	6	0	2.66663e+06	His-E6AP:His-E6AP	F1711_sailerc_106.09071.09071.3	27.79	GASSAYLENSKGAPNNSCSEIK-LCDPHPSKK-a11-b8	1041.26	1859_F1711_sailerc_100	xlink:heavy	GASSAYLENSKGAPNNSCSEIK-LCDPHPSKK-a11-b8::3::xlink:heavy::18-a=57.02146:2-b=57.02146	His-E6AP:85:x:His-E6AP:97	0	3	-	-	-	-	-	-	-	-	-	-	-	-	-	-	-	-	-	-	-	-	-	-	-
-0.314138	1578	0	745	0	145492	0	0.107	19181	18-a=57.02146:2-b=57.02146	0	F1711_sailerc_101	1172.25	6	0	2.66663e+06	His-E6AP:His-E6AP	F1711_sailerc_106.09071.09071.3	27.79	GASSAYLENSKGAPNNSCSEIK-LCDPHPSKK-a11-b8	1023.46	1859_F1711_sailerc_101	xlink:heavy	GASSAYLENSKGAPNNSCSEIK-LCDPHPSKK-a11-b8::3::xlink:heavy::18-a=57.02146:2-b=57.02146	His-E6AP:85:x:His-E6AP:97	0	3	-	-	-	-	-	-	-	-	-	-	-	-	-	-	-	-	-	-	-	-	-	-	-
-0.314138	1578	0	745	0	145493	0	0.107	19181	18-a=57.02146:2-b=57.02146	0	F1711_sailerc_102	1172.25	6	0	2.66663e+06	His-E6AP:His-E6AP	F1711_sailerc_106.09071.09071.3	27.79	GASSAYLENSKGAPNNSCSEIK-LCDPHPSKK-a11-b8	1025.73	1859_F1711_sailerc_102	xlink:heavy	GASSAYLENSKGAPNNSCSEIK-LCDPHPSKK-a11-b8::3::xlink:heavy::18-a=57.02146:2-b=57.02146	His-E6AP:85:x:His-E6AP:97	0	3	-	-	-	-	-	-	-	-	-	-	-	-	-	-	-	-	-	-	-	-	-	-	-
-0.314138	1578	0	745	0	145494	0	0.107	19181	18-a=57.02146:2-b=57.02146	0	F1711_sailerc_103	1172.25	6	1	2.66663e+06	His-E6AP:His-E6AP	F1711_sailerc_106.09071.09071.3	27.79	GASSAYLENSKGAPNNSCSEIK-LCDPHPSKK-a11-b8	1021.52	1859_F1711_sailerc_103	xlink:heavy	GASSAYLENSKGAPNNSCSEIK-LCDPHPSKK-a11-b8::3::xlink:heavy::18-a=57.02146:2-b=57.02146	His-E6AP:85:x:His-E6AP:97	1	3	1.76953	1.26648e+07	1.05562e+07	1	2.19116	FALSE	2.83965	0	19181	0.00896006	4.6247	535603	446427	759127	12.5858	0	F1711_sailerc_103	6	5	0	1	1	1024.36
-0.314138	1578	0	745	0	145495	0	0.107	19181	18-a=57.02146:2-b=57.02146	0	F1711_sailerc_104	1172.25	6	1	2.66663e+06	His-E6AP:His-E6AP	F1711_sailerc_106.09071.09071.3	27.79	GASSAYLENSKGAPNNSCSEIK-LCDPHPSKK-a11-b8	1029.7	1859_F1711_sailerc_104	xlink:heavy	GASSAYLENSKGAPNNSCSEIK-LCDPHPSKK-a11-b8::3::xlink:heavy::18-a=57.02146:2-b=57.02146	His-E6AP:85:x:His-E6AP:97	1	3	1.73369	1.27216e+07	1.06035e+07	1	2.16186	FALSE	-7.1574	0	19181	0.00896006	4.70293	809487	674710	976739	2.66047	0	F1711_sailerc_104	6	6	0	1	1	1022.54
-0.314138	1578	0	745	0	145496	0	0.107	19181	18-a=57.02146:2-b=57.02146	0	F1711_sailerc_105	1172.25	6	1	2.66663e+06	His-E6AP:His-E6AP	F1711_sailerc_106.09071.09071.3	27.79	GASSAYLENSKGAPNNSCSEIK-LCDPHPSKK-a11-b8	1012.06	1859_F1711_sailerc_105	xlink:heavy	GASSAYLENSKGAPNNSCSEIK-LCDPHPSKK-a11-b8::3::xlink:heavy::18-a=57.02146:2-b=57.02146	His-E6AP:85:x:His-E6AP:97	1	3	1.91374	2.8353e+07	2.36323e+07	1	2.30902	FALSE	-6.42689	0	19181	0.00896006	4.79061	1.38102e+06	1.15108e+06	1.90238e+06	3.43001	0	F1711_sailerc_105	6	6	0	1	1	1005.63
-0.314138	1578	0	745	0	145497	0	0.107	19181	18-a=57.02146:2-b=57.02146	1	F1711_sailerc_106	1172.25	6	1	2.66663e+06	His-E6AP:His-E6AP	F1711_sailerc_106.09071.09071.3	27.79	GASSAYLENSKGAPNNSCSEIK-LCDPHPSKK-a11-b8	1013	1859_F1711_sailerc_106	xlink:heavy	GASSAYLENSKGAPNNSCSEIK-LCDPHPSKK-a11-b8::3::xlink:heavy::18-a=57.02146:2-b=57.02146	His-E6AP:85:x:His-E6AP:97	1	3	1.75068	3.08201e+07	2.56887e+07	1	2.17575	FALSE	-0.41	0	19181	0.00896006	4.62647	1.72251e+06	1.43572e+06	2.54155e+06	8.474	1	F1711_sailerc_106	6	5	1	1	1	1012.59
1.47747	1254	2	2922	0	7542	0	0.034	9593	2-a=57.02146	0	F1711_sailerc_026	448.657	3	0	336848	His-E6AP:His-E6AP	F1711_sailerc_094.09055.09055.5	32.19	LCDPHPSKK-LLKAITYAK-a8-b3	1075.31	4004_F1711_sailerc_026	xlink:light	LCDPHPSKK-LLKAITYAK-a8-b3::5::xlink:light::2-a=57.02146	His-E6AP:85:x:His-E6AP:860	0	5	-	-	-	-	-	-	-	-	-	-	-	-	-	-	-	-	-	-	-	-	-	-	-
1.47747	1254	2	2922	0	7543	0	0.034	9593	2-a=57.02146	0	F1711_sailerc_027	448.657	3	0	336848	His-E6AP:His-E6AP	F1711_sailerc_094.09055.09055.5	32.19	LCDPHPSKK-LLKAITYAK-a8-b3	1055.16	4004_F1711_sailerc_027	xlink:light	LCDPHPSKK-LLKAITYAK-a8-b3::5::xlink:light::2-a=57.02146	His-E6AP:85:x:His-E6AP:860	0	5	-	-	-	-	-	-	-	-	-	-	-	-	-	-	-	-	-	-	-	-	-	-	-
1.47747	1254	2	2922	0	7544	0	0.034	9593	2-a=57.02146	0	F1711_sailerc_028	448.657	3	0	336848	His-E6AP:His-E6AP	F1711_sailerc_094.09055.09055.5	32.19	LCDPHPSKK-LLKAITYAK-a8-b3	1049.49	4004_F1711_sailerc_028	xlink:light	LCDPHPSKK-LLKAITYAK-a8-b3::5::xlink:light::2-a=57.02146	His-E6AP:85:x:His-E6AP:860	0	5	-	-	-	-	-	-	-	-	-	-	-	-	-	-	-	-	-	-	-	-	-	-	-
1.47747	1254	2	2922	0	7545	0	0.034	9593	2-a=57.02146	0	F1711_sailerc_029	448.657	3	0	336848	His-E6AP:His-E6AP	F1711_sailerc_094.09055.09055.5	32.19	LCDPHPSKK-LLKAITYAK-a8-b3	1046.66	4004_F1711_sailerc_029	xlink:light	LCDPHPSKK-LLKAITYAK-a8-b3::5::xlink:light::2-a=57.02146	His-E6AP:85:x:His-E6AP:860	0	5	-	-	-	-	-	-	-	-	-	-	-	-	-	-	-	-	-	-	-	-	-	-	-
1.47747	1254	2	2922	0	7546	0	0.034	9593	2-a=57.02146	0	F1711_sailerc_030	448.657	3	0	336848	His-E6AP:His-E6AP	F1711_sailerc_094.09055.09055.5	32.19	LCDPHPSKK-LLKAITYAK-a8-b3	1044.18	4004_F1711_sailerc_030	xlink:light	LCDPHPSKK-LLKAITYAK-a8-b3::5::xlink:light::2-a=57.02146	His-E6AP:85:x:His-E6AP:860	0	5	-	-	-	-	-	-	-	-	-	-	-	-	-	-	-	-	-	-	-	-	-	-	-
1.47747	1254	2	2922	0	7548	0	0.034	9593	2-a=57.02146	0	F1711_sailerc_031	448.657	3	1	336848	His-E6AP:His-E6AP	F1711_sailerc_094.09055.09055.5	32.19	LCDPHPSKK-LLKAITYAK-a8-b3	1039.54	4004_F1711_sailerc_031	xlink:light	LCDPHPSKK-LLKAITYAK-a8-b3::5::xlink:light::2-a=57.02146	His-E6AP:85:x:His-E6AP:860	1	5	1.48773	224796	224796	1	1.96085	FALSE	-5.00647	0	9593	0.0100341	4.65787	113106	113106	346831	-4.14321	0	F1711_sailerc_031	3	3	0	1	1	1034.53
1.47747	1254	2	2922	0	7549	0	0.034	9593	2-a=57.02146	0	F1711_sailerc_032	448.657	3	0	336848	His-E6AP:His-E6AP	F1711_sailerc_094.09055.09055.5	32.19	LCDPHPSKK-LLKAITYAK-a8-b3	1032.63	4004_F1711_sailerc_032	xlink:light	LCDPHPSKK-LLKAITYAK-a8-b3::5::xlink:light::2-a=57.02146	His-E6AP:85:x:His-E6AP:860	0	5	-	-	-	-	-	-	-	-	-	-	-	-	-	-	-	-	-	-	-	-	-	-	-
1.47747	1254	2	2922	0	7550	0	0.034	9593	2-a=57.02146	0	F1711_sailerc_033	448.657	3	1	336848	His-E6AP:His-E6AP	F1711_sailerc_094.09055.09055.5	32.19	LCDPHPSKK-LLKAITYAK-a8-b3	1028.97	4004_F1711_sailerc_033	xlink:light	LCDPHPSKK-LLKAITYAK-a8-b3::5::xlink:light::2-a=57.02146	His-E6AP:85:x:His-E6AP:860	1	5	0.708645	615727	615727	1	1.32413	FALSE	-7.39608	0	9593	0.0258211	3.54172	701356	701356	701356	-6.52686	0	F1711_sailerc_033	3	3	0	2	1	1021.57
1.47747	1254	2	2922	0	7551	0	0.034	9593	2-a=57.02146	0	F1711_sailerc_036	448.657	3	0	336848	His-E6AP:His-E6AP	F1711_sailerc_094.09055.09055.5	32.19	LCDPHPSKK-LLKAITYAK-a8-b3	1060.87	4004_F1711_sailerc_036	xlink:light	LCDPHPSKK-LLKAITYAK-a8-b3::5::xlink:light::2-a=57.02146	His-E6AP:85:x:His-E6AP:860	0	5	-	-	-	-	-	-	-	-	-	-	-	-	-	-	-	-	-	-	-	-	-	-	-
1.47747	1254	2	2922	0	7552	0	0.034	9593	2-a=57.02146	0	F1711_sailerc_037	448.657	3	0	336848	His-E6AP:His-E6AP	F1711_sailerc_094.09055.09055.5	32.19	LCDPHPSKK-LLKAITYAK-a8-b3	1030.13	4004_F1711_sailerc_037	xlink:light	LCDPHPSKK-LLKAITYAK-a8-b3::5::xlink:light::2-a=57.02146	His-E6AP:85:x:His-E6AP:860	0	5	-	-	-	-	-	-	-	-	-	-	-	-	-	-	-	-	-	-	-	-	-	-	-
1.47747	1254	2	2922	0	7553	0	0.034	9593	2-a=57.02146	0	F1711_sailerc_038	448.657	3	0	336848	His-E6AP:His-E6AP	F1711_sailerc_094.09055.09055.5	32.19	LCDPHPSKK-LLKAITYAK-a8-b3	1038.4	4004_F1711_sailerc_038	xlink:light	LCDPHPSKK-LLKAITYAK-a8-b3::5::xlink:light::2-a=57.02146	His-E6AP:85:x:His-E6AP:860	0	5	-	-	-	-	-	-	-	-	-	-	-	-	-	-	-	-	-	-	-	-	-	-	-
1.47747	1254	2	2922	0	7554	0	0.034	9593	2-a=57.02146	0	F1711_sailerc_039	448.657	3	0	336848	His-E6AP:His-E6AP	F1711_sailerc_094.09055.09055.5	32.19	LCDPHPSKK-LLKAITYAK-a8-b3	1048.02	4004_F1711_sailerc_039	xlink:light	LCDPHPSKK-LLKAITYAK-a8-b3::5::xlink:light::2-a=57.02146	His-E6AP:85:x:His-E6AP:860	0	5	-	-	-	-	-	-	-	-	-	-	-	-	-	-	-	-	-	-	-	-	-	-	-
1.47747	1254	2	2922	0	7555	0	0.034	9593	2-a=57.02146	0	F1711_sailerc_040	448.657	3	0	336848	His-E6AP:His-E6AP	F1711_sailerc_094.09055.09055.5	32.19	LCDPHPSKK-LLKAITYAK-a8-b3	1042.73	4004_F1711_sailerc_040	xlink:light	LCDPHPSKK-LLKAITYAK-a8-b3::5::xlink:light::2-a=57.02146	His-E6AP:85:x:His-E6AP:860	0	5	-	-	-	-	-	-	-	-	-	-	-	-	-	-	-	-	-	-	-	-	-	-	-
1.47747	1254	2	2922	0	7556	0	0.034	9593	2-a=57.02146	0	F1711_sailerc_041	448.657	3	0	336848	His-E6AP:His-E6AP	F1711_sailerc_094.09055.09055.5	32.19	LCDPHPSKK-LLKAITYAK-a8-b3	1043.21	4004_F1711_sailerc_041	xlink:light	LCDPHPSKK-LLKAITYAK-a8-b3::5::xlink:light::2-a=57.02146	His-E6AP:85:x:His-E6AP:860	0	5	-	-	-	-	-	-	-	-	-	-	-	-	-	-	-	-	-	-	-	-	-	-	-
1.47747	1254	2	2922	0	7557	0	0.034	9593	2-a=57.02146	0	F1711_sailerc_042	448.657	3	1	336848	His-E6AP:His-E6AP	F1711_sailerc_094.09055.09055.5	32.19	LCDPHPSKK-LLKAITYAK-a8-b3	1029.02	4004_F1711_sailerc_042	xlink:light	LCDPHPSKK-LLKAITYAK-a8-b3::5::xlink:light::2-a=57.02146	His-E6AP:85:x:His-E6AP:860	1	5	-0.145541	753055	753055	1	0.626032	FALSE	-4.49877	0	9593	0.0627817	3.46793	1.08571e+06	1.08571e+06	1.08571e+06	-3.62776	0	F1711_sailerc_042	3	3	0	1	1	1024.52
1.47747	1254	2	2922	0	7560	0	0.034	9593	2-a=57.02146	0	F1711_sailerc_043	448.657	3	0	336848	His-E6AP:His-E6AP	F1711_sailerc_094.09055.09055.5	32.19	LCDPHPSKK-LLKAITYAK-a8-b3	1033.92	4004_F1711_sailerc_043	xlink:light	LCDPHPSKK-LLKAITYAK-a8-b3::5::xlink:light::2-a=57.02146	His-E6AP:85:x:His-E6AP:860	0	5	-	-	-	-	-	-	-	-	-	-	-	-	-	-	-	-	-	-	-	-	-	-	-
1.0913	1255	1	2923	0	7561	0	0.034	9593	2-a=57.02146	0	F1711_sailerc_089	448.657	3	0	336848	His-E6AP:His-E6AP	F1711_sailerc_094.09055.09055.5	32.19	LCDPHPSKK-LLKAITYAK-a8-b3	1064.47	4004_F1711_sailerc_089	xlink:light	LCDPHPSKK-LLKAITYAK-a8-b3::5::xlink:light::2-a=57.02146	His-E6AP:85:x:His-E6AP:860	0	5	-	-	-	-	-	-	-	-	-	-	-	-	-	-	-	-	-	-	-	-	-	-	-
1.0913	1255	1	2923	0	7562	0	0.034	9593	2-a=57.02146	0	F1711_sailerc_090	448.657	3	0	336848	His-E6AP:His-E6AP	F1711_sailerc_094.09055.09055.5	32.19	LCDPHPSKK-LLKAITYAK-a8-b3	1095.84	4004_F1711_sailerc_090	xlink:light	LCDPHPSKK-LLKAITYAK-a8-b3::5::xlink:light::2-a=57.02146	His-E6AP:85:x:His-E6AP:860	0	5	-	-	-	-	-	-	-	-	-	-	-	-	-	-	-	-	-	-	-	-	-	-	-
1.0913	1255	1	2923	0	7563	0	0.034	9593	2-a=57.02146	0	F1711_sailerc_091	448.657	3	0	336848	His-E6AP:His-E6AP	F1711_sailerc_094.09055.09055.5	32.19	LCDPHPSKK-LLKAITYAK-a8-b3	1053.94	4004_F1711_sailerc_091	xlink:light	LCDPHPSKK-LLKAITYAK-a8-b3::5::xlink:light::2-a=57.02146	His-E6AP:85:x:His-E6AP:860	0	5	-	-	-	-	-	-	-	-	-	-	-	-	-	-	-	-	-	-	-	-	-	-	-
1.0913	1255	1	2923	0	7564	0	0.034	9593	2-a=57.02146	0	F1711_sailerc_092	448.657	3	0	336848	His-E6AP:His-E6AP	F1711_sailerc_094.09055.09055.5	32.19	LCDPHPSKK-LLKAITYAK-a8-b3	1052.09	4004_F1711_sailerc_092	xlink:light	LCDPHPSKK-LLKAITYAK-a8-b3::5::xlink:light::2-a=57.02146	His-E6AP:85:x:His-E6AP:860	0	5	-	-	-	-	-	-	-	-	-	-	-	-	-	-	-	-	-	-	-	-	-	-	-
1.0913	1255	1	2923	0	7565	0	0.048	9597	2-a=57.02146	1	F1711_sailerc_093	448.657	3	1	316333	His-E6AP:His-E6AP	F1711_sailerc_093.08992.08992.5	28.87	LCDPHPSKK-LLKAITYAK-a8-b3	1051	4004_F1711_sailerc_093	xlink:light	LCDPHPSKK-LLKAITYAK-a8-b3::5::xlink:light::2-a=57.02146	His-E6AP:85:x:His-E6AP:860	1	5	1.73578	2.92017e+06	2.43397e+06	1	2.16357	FALSE	-0.7	0	9597	0.00896006	4.87685	413323	344506	723986	-0.0160089	1	F1711_sailerc_093	3	3	1	1	1	1050.3
1.0913	1255	1	2923	0	7566	0	0.034	9593	2-a=57.02146	1	F1711_sailerc_094	448.657	3	1	336848	His-E6AP:His-E6AP	F1711_sailerc_094.09055.09055.5	32.19	LCDPHPSKK-LLKAITYAK-a8-b3	1054	4004_F1711_sailerc_094	xlink:light	LCDPHPSKK-LLKAITYAK-a8-b3::5::xlink:light::2-a=57.02146	His-E6AP:85:x:His-E6AP:860	1	5	0.642686	2.04758e+06	1.70667e+06	1	1.27022	FALSE	-0.01	0	9593	0.0277518	3.24165	360764	300698	335165	-0.309379	1	F1711_sailerc_094	3	3	1	1	1	1053.99
1.0913	1255	1	2923	0	7567	0	0.034	9593	2-a=57.02146	0	F1711_sailerc_095	448.657	3	1	336848	His-E6AP:His-E6AP	F1711_sailerc_094.09055.09055.5	32.19	LCDPHPSKK-LLKAITYAK-a8-b3	1040.06	4004_F1711_sailerc_095	xlink:light	LCDPHPSKK-LLKAITYAK-a8-b3::5::xlink:light::2-a=57.02146	His-E6AP:85:x:His-E6AP:860	1	5	-0.364148	3.09764e+06	2.58189e+06	1	0.447373	FALSE	-5.43496	0	9593	0.0757103	2.55748	991810	826678	827701	-4.55732	0	F1711_sailerc_095	3	3	0	1	1	1034.63
1.0913	1255	1	2923	0	7568	0	0.034	9593	2-a=57.02146	0	F1711_sailerc_096	448.657	3	1	336848	His-E6AP:His-E6AP	F1711_sailerc_094.09055.09055.5	32.19	LCDPHPSKK-LLKAITYAK-a8-b3	1040.58	4004_F1711_sailerc_096	xlink:light	LCDPHPSKK-LLKAITYAK-a8-b3::5::xlink:light::2-a=57.02146	His-E6AP:85:x:His-E6AP:860	1	5	0.158701	363137	302676	1	0.874679	FALSE	-3.90385	0	9593	0.0471101	3.64253	61499.5	51260.1	273283	-3.02369	0	F1711_sailerc_096	3	3	0	1	1	1036.68
1.0913	1255	1	2923	0	7569	0	0.034	9593	2-a=57.02146	0	F1711_sailerc_099	448.657	3	0	336848	His-E6AP:His-E6AP	F1711_sailerc_094.09055.09055.5	32.19	LCDPHPSKK-LLKAITYAK-a8-b3	1061.92	4004_F1711_sailerc_099	xlink:light	LCDPHPSKK-LLKAITYAK-a8-b3::5::xlink:light::2-a=57.02146	His-E6AP:85:x:His-E6AP:860	0	5	-	-	-	-	-	-	-	-	-	-	-	-	-	-	-	-	-	-	-	-	-	-	-
1.0913	1255	1	2923	0	7571	0	0.034	9593	2-a=57.02146	0	F1711_sailerc_100	448.657	3	0	336848	His-E6AP:His-E6AP	F1711_sailerc_094.09055.09055.5	32.19	LCDPHPSKK-LLKAITYAK-a8-b3	1072.83	4004_F1711_sailerc_100	xlink:light	LCDPHPSKK-LLKAITYAK-a8-b3::5::xlink:light::2-a=57.02146	His-E6AP:85:x:His-E6AP:860	0	5	-	-	-	-	-	-	-	-	-	-	-	-	-	-	-	-	-	-	-	-	-	-	-
1.0913	1255	1	2923	0	7572	0	0.034	9593	2-a=57.02146	0	F1711_sailerc_101	448.657	3	0	336848	His-E6AP:His-E6AP	F1711_sailerc_094.09055.09055.5	32.19	LCDPHPSKK-LLKAITYAK-a8-b3	1055.52	4004_F1711_sailerc_101	xlink:light	LCDPHPSKK-LLKAITYAK-a8-b3::5::xlink:light::2-a=57.02146	His-E6AP:85:x:His-E6AP:860	0	5	-	-	-	-	-	-	-	-	-	-	-	-	-	-	-	-	-	-	-	-	-	-	-
1.0913	1255	1	2923	0	7573	0	0.034	9593	2-a=57.02146	0	F1711_sailerc_102	448.657	3	0	336848	His-E6AP:His-E6AP	F1711_sailerc_094.09055.09055.5	32.19	LCDPHPSKK-LLKAITYAK-a8-b3	1057.72	4004_F1711_sailerc_102	xlink:light	LCDPHPSKK-LLKAITYAK-a8-b3::5::xlink:light::2-a=57.02146	His-E6AP:85:x:His-E6AP:860	0	5	-	-	-	-	-	-	-	-	-	-	-	-	-	-	-	-	-	-	-	-	-	-	-
1.0913	1255	1	2923	0	7574	0	0.034	9593	2-a=57.02146	0	F1711_sailerc_103	448.657	3	1	336848	His-E6AP:His-E6AP	F1711_sailerc_094.09055.09055.5	32.19	LCDPHPSKK-LLKAITYAK-a8-b3	1053.28	4004_F1711_sailerc_103	xlink:light	LCDPHPSKK-LLKAITYAK-a8-b3::5::xlink:light::2-a=57.02146	His-E6AP:85:x:His-E6AP:860	1	5	2.03359	4.56335e+06	3.80357e+06	2	2.40696	FALSE	4.97352	0	9593	0.00896006	4.8076	396496	330481	456739	5.84399	0	F1711_sailerc_103	3	3	0	2	1	1058.25
1.0913	1255	1	2923	0	7575	0	0.054	23641	2-a=57.02146	1	F1711_sailerc_104	448.657	3	1	297905	His-E6AP:His-E6AP	F1711_sailerc_104.08981.08981.5	33.12	LCDPHPSKK-LLKAITYAK-a8-b3	1057	4004_F1711_sailerc_104	xlink:light	LCDPHPSKK-LLKAITYAK-a8-b3::5::xlink:light::2-a=57.02146	His-E6AP:85:x:His-E6AP:860	1	5	1.81096	3.49436e+06	2.91257e+06	1	2.22502	FALSE	-2.17	0	23641	0.00896006	4.60359	349998	291725	294512	-5.49081	1	F1711_sailerc_104	3	3	1	1	1	1054.83
1.0913	1255	1	2923	0	7576	0	0.034	9593	2-a=57.02146	0	F1711_sailerc_105	448.657	3	1	336848	His-E6AP:His-E6AP	F1711_sailerc_094.09055.09055.5	32.19	LCDPHPSKK-LLKAITYAK-a8-b3	1044.17	4004_F1711_sailerc_105	xlink:light	LCDPHPSKK-LLKAITYAK-a8-b3::5::xlink:light::2-a=57.02146	His-E6AP:85:x:His-E6AP:860	1	5	0.955388	1.35948e+06	1.13314e+06	1	1.52578	FALSE	-7.43395	0	9593	0.0189438	4.46039	1.33725e+06	1.1146e+06	1.16256e+06	-6.55359	0	F1711_sailerc_105	3	3	0	1	1	1036.74
1.0913	1255	1	2923	0	7577	0	0.034	9593	2-a=57.02146	0	F1711_sailerc_106	448.657	3	1	336848	His-E6AP:His-E6AP	F1711_sailerc_094.09055.09055.5	32.19	LCDPHPSKK-LLKAITYAK-a8-b3	1046.44	4004_F1711_sailerc_106	xlink:light	LCDPHPSKK-LLKAITYAK-a8-b3::5::xlink:light::2-a=57.02146	His-E6AP:85:x:His-E6AP:860	1	5	1.70521	2.4648e+06	2.05442e+06	1	2.13858	FALSE	-2.11006	0	9593	0.00896006	4.79969	949061	791047	1.40963e+06	-1.22658	0	F1711_sailerc_106	3	3	0	1	1	1044.33
1.47747	1254	2	2919	0	7507	0	0.054	23657	2-a=57.02146	0	F1711_sailerc_026	451.072	3	0	384918	His-E6AP:His-E6AP	F1711_sailerc_104.08902.08902.5	33.12	LCDPHPSKK-LLKAITYAK-a8-b3	1067.44	4003_F1711_sailerc_026	xlink:heavy	LCDPHPSKK-LLKAITYAK-a8-b3::5::xlink:heavy::2-a=57.02146	His-E6AP:85:x:His-E6AP:860	0	5	-	-	-	-	-	-	-	-	-	-	-	-	-	-	-	-	-	-	-	-	-	-	-
1.47747	1254	2	2919	0	7508	0	0.054	23657	2-a=57.02146	0	F1711_sailerc_027	451.072	3	0	384918	His-E6AP:His-E6AP	F1711_sailerc_104.08902.08902.5	33.12	LCDPHPSKK-LLKAITYAK-a8-b3	1047.04	4003_F1711_sailerc_027	xlink:heavy	LCDPHPSKK-LLKAITYAK-a8-b3::5::xlink:heavy::2-a=57.02146	His-E6AP:85:x:His-E6AP:860	0	5	-	-	-	-	-	-	-	-	-	-	-	-	-	-	-	-	-	-	-	-	-	-	-
1.47747	1254	2	2919	0	7509	0	0.054	23657	2-a=57.02146	0	F1711_sailerc_028	451.072	3	0	384918	His-E6AP:His-E6AP	F1711_sailerc_104.08902.08902.5	33.12	LCDPHPSKK-LLKAITYAK-a8-b3	1041.48	4003_F1711_sailerc_028	xlink:heavy	LCDPHPSKK-LLKAITYAK-a8-b3::5::xlink:heavy::2-a=57.02146	His-E6AP:85:x:His-E6AP:860	0	5	-	-	-	-	-	-	-	-	-	-	-	-	-	-	-	-	-	-	-	-	-	-	-
1.47747	1254	2	2919	0	7510	0	0.054	23657	2-a=57.02146	0	F1711_sailerc_029	451.072	3	0	384918	His-E6AP:His-E6AP	F1711_sailerc_104.08902.08902.5	33.12	LCDPHPSKK-LLKAITYAK-a8-b3	1038.65	4003_F1711_sailerc_029	xlink:heavy	LCDPHPSKK-LLKAITYAK-a8-b3::5::xlink:heavy::2-a=57.02146	His-E6AP:85:x:His-E6AP:860	0	5	-	-	-	-	-	-	-	-	-	-	-	-	-	-	-	-	-	-	-	-	-	-	-
1.47747	1254	2	2919	0	7511	0	0.054	23657	2-a=57.02146	0	F1711_sailerc_030	451.072	3	1	384918	His-E6AP:His-E6AP	F1711_sailerc_104.08902.08902.5	33.12	LCDPHPSKK-LLKAITYAK-a8-b3	1036.13	4003_F1711_sailerc_030	xlink:heavy	LCDPHPSKK-LLKAITYAK-a8-b3::5::xlink:heavy::2-a=57.02146	His-E6AP:85:x:His-E6AP:860	1	5	1.10047	1.06924e+06	1.06924e+06	1	1.64435	FALSE	-2.52212	0	23657	0.0157556	4.44685	269843	269843	319306	-4.8037	0	F1711_sailerc_030	3	3	0	1	1	1033.61
1.47747	1254	2	2919	0	7512	0	0.054	23657	2-a=57.02146	0	F1711_sailerc_031	451.072	3	1	384918	His-E6AP:His-E6AP	F1711_sailerc_104.08902.08902.5	33.12	LCDPHPSKK-LLKAITYAK-a8-b3	1031.46	4003_F1711_sailerc_031	xlink:heavy	LCDPHPSKK-LLKAITYAK-a8-b3::5::xlink:heavy::2-a=57.02146	His-E6AP:85:x:His-E6AP:860	1	5	1.19801	206140	206140	1	1.72407	FALSE	-1.75725	0	23657	0.0138504	4.65768	134624	134624	376797	-4.04879	0	F1711_sailerc_031	3	3	0	1	1	1029.7
1.47747	1254	2	2919	0	7513	0	0.054	23657	2-a=57.02146	0	F1711_sailerc_032	451.072	3	1	384918	His-E6AP:His-E6AP	F1711_sailerc_104.08902.08902.5	33.12	LCDPHPSKK-LLKAITYAK-a8-b3	1024.52	4003_F1711_sailerc_032	xlink:heavy	LCDPHPSKK-LLKAITYAK-a8-b3::5::xlink:heavy::2-a=57.02146	His-E6AP:85:x:His-E6AP:860	1	5	0.734452	1.8986e+06	1.8986e+06	1	1.34522	FALSE	-14.3411	0	23657	0.0249844	3.62094	706992	706992	706992	-16.6412	0	F1711_sailerc_032	3	1	0	1	1	1010.18
1.47747	1254	2	2919	0	7515	0	0.054	23657	2-a=57.02146	0	F1711_sailerc_033	451.072	3	1	384918	His-E6AP:His-E6AP	F1711_sailerc_104.08902.08902.5	33.12	LCDPHPSKK-LLKAITYAK-a8-b3	1020.83	4003_F1711_sailerc_033	xlink:heavy	LCDPHPSKK-LLKAITYAK-a8-b3::5::xlink:heavy::2-a=57.02146	His-E6AP:85:x:His-E6AP:860	1	5	1.34784	949313	949313	1	1.84652	FALSE	-0.391048	0	23657	0.0116268	4.73957	619519	619519	1.37711e+06	-2.69842	0	F1711_sailerc_033	3	3	0	1	1	1020.44
1.47747	1254	2	2919	0	7516	0	0.054	23657	2-a=57.02146	0	F1711_sailerc_036	451.072	3	0	384918	His-E6AP:His-E6AP	F1711_sailerc_104.08902.08902.5	33.12	LCDPHPSKK-LLKAITYAK-a8-b3	1052.88	4003_F1711_sailerc_036	xlink:heavy	LCDPHPSKK-LLKAITYAK-a8-b3::5::xlink:heavy::2-a=57.02146	His-E6AP:85:x:His-E6AP:860	0	5	-	-	-	-	-	-	-	-	-	-	-	-	-	-	-	-	-	-	-	-	-	-	-
1.47747	1254	2	2919	0	7517	0	0.054	23657	2-a=57.02146	0	F1711_sailerc_037	451.072	3	0	384918	His-E6AP:His-E6AP	F1711_sailerc_104.08902.08902.5	33.12	LCDPHPSKK-LLKAITYAK-a8-b3	1021.94	4003_F1711_sailerc_037	xlink:heavy	LCDPHPSKK-LLKAITYAK-a8-b3::5::xlink:heavy::2-a=57.02146	His-E6AP:85:x:His-E6AP:860	0	5	-	-	-	-	-	-	-	-	-	-	-	-	-	-	-	-	-	-	-	-	-	-	-
1.47747	1254	2	2919	0	7518	0	0.054	23657	2-a=57.02146	0	F1711_sailerc_038	451.072	3	0	384918	His-E6AP:His-E6AP	F1711_sailerc_104.08902.08902.5	33.12	LCDPHPSKK-LLKAITYAK-a8-b3	1030.39	4003_F1711_sailerc_038	xlink:heavy	LCDPHPSKK-LLKAITYAK-a8-b3::5::xlink:heavy::2-a=57.02146	His-E6AP:85:x:His-E6AP:860	0	5	-	-	-	-	-	-	-	-	-	-	-	-	-	-	-	-	-	-	-	-	-	-	-
1.47747	1254	2	2919	0	7519	0	0.054	23657	2-a=57.02146	0	F1711_sailerc_039	451.072	3	0	384918	His-E6AP:His-E6AP	F1711_sailerc_104.08902.08902.5	33.12	LCDPHPSKK-LLKAITYAK-a8-b3	1039.96	4003_F1711_sailerc_039	xlink:heavy	LCDPHPSKK-LLKAITYAK-a8-b3::5::xlink:heavy::2-a=57.02146	His-E6AP:85:x:His-E6AP:860	0	5	-	-	-	-	-	-	-	-	-	-	-	-	-	-	-	-	-	-	-	-	-	-	-
1.47747	1254	2	2919	0	7520	0	0.054	23657	2-a=57.02146	0	F1711_sailerc_040	451.072	3	1	384918	His-E6AP:His-E6AP	F1711_sailerc_104.08902.08902.5	33.12	LCDPHPSKK-LLKAITYAK-a8-b3	1034.68	4003_F1711_sailerc_040	xlink:heavy	LCDPHPSKK-LLKAITYAK-a8-b3::5::xlink:heavy::2-a=57.02146	His-E6AP:85:x:His-E6AP:860	1	5	2.1077	167381	167381	1	2.46753	FALSE	0.0316633	0	23657	0.00896006	4.90936	115402	115402	163875	-2.2525	0	F1711_sailerc_040	3	3	0	1	1	1034.71
1.47747	1254	2	2919	0	7521	0	0.054	23657	2-a=57.02146	0	F1711_sailerc_041	451.072	3	1	384918	His-E6AP:His-E6AP	F1711_sailerc_104.08902.08902.5	33.12	LCDPHPSKK-LLKAITYAK-a8-b3	1035.16	4003_F1711_sailerc_041	xlink:heavy	LCDPHPSKK-LLKAITYAK-a8-b3::5::xlink:heavy::2-a=57.02146	His-E6AP:85:x:His-E6AP:860	1	5	0.307601	146793	146793	1	0.99637	FALSE	-1.09002	0	23657	0.0404611	2.8809	108227	108227	108227	-3.37257	0	F1711_sailerc_041	3	3	0	1	1	1034.07
1.47747	1254	2	2919	0	7522	0	0.054	23657	2-a=57.02146	0	F1711_sailerc_042	451.072	3	0	384918	His-E6AP:His-E6AP	F1711_sailerc_104.08902.08902.5	33.12	LCDPHPSKK-LLKAITYAK-a8-b3	1020.87	4003_F1711_sailerc_042	xlink:heavy	LCDPHPSKK-LLKAITYAK-a8-b3::5::xlink:heavy::2-a=57.02146	His-E6AP:85:x:His-E6AP:860	0	5	-	-	-	-	-	-	-	-	-	-	-	-	-	-	-	-	-	-	-	-	-	-	-
1.47747	1254	2	2919	0	7523	0	0.054	23657	2-a=57.02146	0	F1711_sailerc_043	451.072	3	1	384918	His-E6AP:His-E6AP	F1711_sailerc_104.08902.08902.5	33.12	LCDPHPSKK-LLKAITYAK-a8-b3	1025.78	4003_F1711_sailerc_043	xlink:heavy	LCDPHPSKK-LLKAITYAK-a8-b3::5::xlink:heavy::2-a=57.02146	His-E6AP:85:x:His-E6AP:860	0	5	-1.10334	137838	137838	1	-0.15674	FALSE	32.906	0	23657	0.121283	1.2239	85048.9	85048.9	103678	30.5976	0	F1711_sailerc_043	3	0	0	1	1	1058.69
1.0913	1255	1	2921	0	7524	0	0.054	23657	2-a=57.02146	0	F1711_sailerc_089	451.072	3	0	384918	His-E6AP:His-E6AP	F1711_sailerc_104.08902.08902.5	33.12	LCDPHPSKK-LLKAITYAK-a8-b3	1056.31	4003_F1711_sailerc_089	xlink:heavy	LCDPHPSKK-LLKAITYAK-a8-b3::5::xlink:heavy::2-a=57.02146	His-E6AP:85:x:His-E6AP:860	0	5	-	-	-	-	-	-	-	-	-	-	-	-	-	-	-	-	-	-	-	-	-	-	-
1.0913	1255	1	2921	0	7526	0	0.054	23657	2-a=57.02146	0	F1711_sailerc_090	451.072	3	0	384918	His-E6AP:His-E6AP	F1711_sailerc_104.08902.08902.5	33.12	LCDPHPSKK-LLKAITYAK-a8-b3	1087.87	4003_F1711_sailerc_090	xlink:heavy	LCDPHPSKK-LLKAITYAK-a8-b3::5::xlink:heavy::2-a=57.02146	His-E6AP:85:x:His-E6AP:860	0	5	-	-	-	-	-	-	-	-	-	-	-	-	-	-	-	-	-	-	-	-	-	-	-
1.0913	1255	1	2921	0	7527	0	0.054	23657	2-a=57.02146	0	F1711_sailerc_091	451.072	3	0	384918	His-E6AP:His-E6AP	F1711_sailerc_104.08902.08902.5	33.12	LCDPHPSKK-LLKAITYAK-a8-b3	1045.75	4003_F1711_sailerc_091	xlink:heavy	LCDPHPSKK-LLKAITYAK-a8-b3::5::xlink:heavy::2-a=57.02146	His-E6AP:85:x:His-E6AP:860	0	5	-	-	-	-	-	-	-	-	-	-	-	-	-	-	-	-	-	-	-	-	-	-	-
1.0913	1255	1	2921	0	7528	0	0.054	23657	2-a=57.02146	0	F1711_sailerc_092	451.072	3	0	384918	His-E6AP:His-E6AP	F1711_sailerc_104.08902.08902.5	33.12	LCDPHPSKK-LLKAITYAK-a8-b3	1043.9	4003_F1711_sailerc_092	xlink:heavy	LCDPHPSKK-LLKAITYAK-a8-b3::5::xlink:heavy::2-a=57.02146	His-E6AP:85:x:His-E6AP:860	0	5	-	-	-	-	-	-	-	-	-	-	-	-	-	-	-	-	-	-	-	-	-	-	-
1.0913	1255	1	2921	0	7529	0	0.048	9613	2-a=57.02146	1	F1711_sailerc_093	451.072	3	1	291250	His-E6AP:His-E6AP	F1711_sailerc_093.08907.08907.5	28.87	LCDPHPSKK-LLKAITYAK-a8-b3	1046	4003_F1711_sailerc_093	xlink:heavy	LCDPHPSKK-LLKAITYAK-a8-b3::5::xlink:heavy::2-a=57.02146	His-E6AP:85:x:His-E6AP:860	1	5	1.41832	3.46498e+06	2.88808e+06	1	1.90412	FALSE	1.3	0	9613	0.0107042	4.76922	286325	238653	337745	1.96777	1	F1711_sailerc_093	3	3	1	1	1	1047.3
1.0913	1255	1	2921	0	7530	0	0.034	9609	2-a=57.02146	1	F1711_sailerc_094	451.072	3	1	365695	His-E6AP:His-E6AP	F1711_sailerc_094.08981.08981.5	32.19	LCDPHPSKK-LLKAITYAK-a8-b3	1049	4003_F1711_sailerc_094	xlink:heavy	LCDPHPSKK-LLKAITYAK-a8-b3::5::xlink:heavy::2-a=57.02146	His-E6AP:85:x:His-E6AP:860	1	5	1.50496	386347	322022	1	1.97493	FALSE	-0.1	0	9609	0.00985797	4.63989	260619	217227	223379	-0.41467	1	F1711_sailerc_094	3	3	1	2	1	1048.9
1.0913	1255	1	2921	0	7531	0	0.054	23657	2-a=57.02146	0	F1711_sailerc_095	451.072	3	1	384918	His-E6AP:His-E6AP	F1711_sailerc_104.08902.08902.5	33.12	LCDPHPSKK-LLKAITYAK-a8-b3	1031.85	4003_F1711_sailerc_095	xlink:heavy	LCDPHPSKK-LLKAITYAK-a8-b3::5::xlink:heavy::2-a=57.02146	His-E6AP:85:x:His-E6AP:860	1	5	2.04426	1.12889e+07	9.40936e+06	1	2.41568	FALSE	0.658834	0	23657	0.00896006	4.84191	1.69528e+06	1.41302e+06	1.94925e+06	-1.67088	0	F1711_sailerc_095	3	3	0	1	1	1032.51
1.0913	1255	1	2921	0	7532	0	0.054	23657	2-a=57.02146	0	F1711_sailerc_096	451.072	3	1	384918	His-E6AP:His-E6AP	F1711_sailerc_104.08902.08902.5	33.12	LCDPHPSKK-LLKAITYAK-a8-b3	1032.35	4003_F1711_sailerc_096	xlink:heavy	LCDPHPSKK-LLKAITYAK-a8-b3::5::xlink:heavy::2-a=57.02146	His-E6AP:85:x:His-E6AP:860	1	5	1.44651	7.02097e+06	5.85201e+06	1	1.92716	FALSE	5.89357	0	23657	0.0104236	4.67976	926251	772034	1.01572e+06	3.55715	0	F1711_sailerc_096	3	3	0	1	1	1038.24
1.0913	1255	1	2921	0	7533	0	0.054	23657	2-a=57.02146	0	F1711_sailerc_099	451.072	3	0	384918	His-E6AP:His-E6AP	F1711_sailerc_104.08902.08902.5	33.12	LCDPHPSKK-LLKAITYAK-a8-b3	1053.74	4003_F1711_sailerc_099	xlink:heavy	LCDPHPSKK-LLKAITYAK-a8-b3::5::xlink:heavy::2-a=57.02146	His-E6AP:85:x:His-E6AP:860	0	5	-	-	-	-	-	-	-	-	-	-	-	-	-	-	-	-	-	-	-	-	-	-	-
1.0913	1255	1	2921	0	7534	0	0.054	23657	2-a=57.02146	0	F1711_sailerc_100	451.072	3	0	384918	His-E6AP:His-E6AP	F1711_sailerc_104.08902.08902.5	33.12	LCDPHPSKK-LLKAITYAK-a8-b3	1064.73	4003_F1711_sailerc_100	xlink:heavy	LCDPHPSKK-LLKAITYAK-a8-b3::5::xlink:heavy::2-a=57.02146	His-E6AP:85:x:His-E6AP:860	0	5	-	-	-	-	-	-	-	-	-	-	-	-	-	-	-	-	-	-	-	-	-	-	-
1.0913	1255	1	2921	0	7535	0	0.054	23657	2-a=57.02146	0	F1711_sailerc_101	451.072	3	0	384918	His-E6AP:His-E6AP	F1711_sailerc_104.08902.08902.5	33.12	LCDPHPSKK-LLKAITYAK-a8-b3	1047.29	4003_F1711_sailerc_101	xlink:heavy	LCDPHPSKK-LLKAITYAK-a8-b3::5::xlink:heavy::2-a=57.02146	His-E6AP:85:x:His-E6AP:860	0	5	-	-	-	-	-	-	-	-	-	-	-	-	-	-	-	-	-	-	-	-	-	-	-
1.0913	1255	1	2921	0	7537	0	0.054	23657	2-a=57.02146	0	F1711_sailerc_102	451.072	3	0	384918	His-E6AP:His-E6AP	F1711_sailerc_104.08902.08902.5	33.12	LCDPHPSKK-LLKAITYAK-a8-b3	1049.52	4003_F1711_sailerc_102	xlink:heavy	LCDPHPSKK-LLKAITYAK-a8-b3::5::xlink:heavy::2-a=57.02146	His-E6AP:85:x:His-E6AP:860	0	5	-	-	-	-	-	-	-	-	-	-	-	-	-	-	-	-	-	-	-	-	-	-	-
1.0913	1255	1	2921	0	7538	0	0.054	23657	2-a=57.02146	0	F1711_sailerc_103	451.072	3	1	384918	His-E6AP:His-E6AP	F1711_sailerc_104.08902.08902.5	33.12	LCDPHPSKK-LLKAITYAK-a8-b3	1045.13	4003_F1711_sailerc_103	xlink:heavy	LCDPHPSKK-LLKAITYAK-a8-b3::5::xlink:heavy::2-a=57.02146	His-E6AP:85:x:His-E6AP:860	1	5	1.51275	661011	550955	2	1.9813	FALSE	10.7302	0	23657	0.00979832	4.44686	334631	278916	278916	8.41956	0	F1711_sailerc_103	3	3	0	3	1	1055.86
1.0913	1255	1	2921	0	7539	0	0.054	23657	2-a=57.02146	1	F1711_sailerc_104	451.072	3	1	384918	His-E6AP:His-E6AP	F1711_sailerc_104.08902.08902.5	33.12	LCDPHPSKK-LLKAITYAK-a8-b3	1052	4003_F1711_sailerc_104	xlink:heavy	LCDPHPSKK-LLKAITYAK-a8-b3::5::xlink:heavy::2-a=57.02146	His-E6AP:85:x:His-E6AP:860	1	5	1.85601	2.3494e+06	1.95823e+06	1	2.26183	FALSE	-0.67	0	23657	0.00896006	4.7115	375436	312928	397796	-3.98475	1	F1711_sailerc_104	3	3	1	1	1	1051.33
1.0913	1255	1	2921	0	7540	0	0.054	23657	2-a=57.02146	0	F1711_sailerc_105	451.072	3	1	384918	His-E6AP:His-E6AP	F1711_sailerc_104.08902.08902.5	33.12	LCDPHPSKK-LLKAITYAK-a8-b3	1035.93	4003_F1711_sailerc_105	xlink:heavy	LCDPHPSKK-LLKAITYAK-a8-b3::5::xlink:heavy::2-a=57.02146	His-E6AP:85:x:His-E6AP:860	1	5	1.16124	8.88206e+06	7.40323e+06	1	1.69402	FALSE	0.435372	0	23657	0.0145371	4.4402	1.89954e+06	1.58328e+06	1.58328e+06	-1.90158	0	F1711_sailerc_105	3	3	0	1	1	1036.37
1.0913	1255	1	2921	0	7541	0	0.054	23657	2-a=57.02146	0	F1711_sailerc_106	451.072	3	1	384918	His-E6AP:His-E6AP	F1711_sailerc_104.08902.08902.5	33.12	LCDPHPSKK-LLKAITYAK-a8-b3	1038.17	4003_F1711_sailerc_106	xlink:heavy	LCDPHPSKK-LLKAITYAK-a8-b3::5::xlink:heavy::2-a=57.02146	His-E6AP:85:x:His-E6AP:860	1	5	0.906154	9.22123e+06	7.68594e+06	1	1.48555	FALSE	4.03842	0	23657	0.0200827	3.7804	2.81185e+06	2.34369e+06	2.34369e+06	1.6932	0	F1711_sailerc_106	3	3	0	1	1	1042.21
2.18482	1246	1	2906	0	7472	0	0.146	23653	2-a=57.02146	0	F1711_sailerc_026	560.57	5	0	1.41439e+06	His-E6AP:His-E6AP	F1711_sailerc_105.09450.09450.4	22.55	LCDPHPSKK-LLKAITYAK-a8-b3	1068.46	4002_F1711_sailerc_026	xlink:light	LCDPHPSKK-LLKAITYAK-a8-b3::4::xlink:light::2-a=57.02146	His-E6AP:85:x:His-E6AP:860	0	4	-	-	-	-	-	-	-	-	-	-	-	-	-	-	-	-	-	-	-	-	-	-	-
2.18482	1246	1	2906	0	7473	0	0.146	23653	2-a=57.02146	0	F1711_sailerc_027	560.57	5	0	1.41439e+06	His-E6AP:His-E6AP	F1711_sailerc_105.09450.09450.4	22.55	LCDPHPSKK-LLKAITYAK-a8-b3	1048.09	4002_F1711_sailerc_027	xlink:light	LCDPHPSKK-LLKAITYAK-a8-b3::4::xlink:light::2-a=57.02146	His-E6AP:85:x:His-E6AP:860	0	4	-	-	-	-	-	-	-	-	-	-	-	-	-	-	-	-	-	-	-	-	-	-	-
2.18482	1246	1	2906	0	7474	0	0.146	23653	2-a=57.02146	0	F1711_sailerc_028	560.57	5	0	1.41439e+06	His-E6AP:His-E6AP	F1711_sailerc_105.09450.09450.4	22.55	LCDPHPSKK-LLKAITYAK-a8-b3	1042.51	4002_F1711_sailerc_028	xlink:light	LCDPHPSKK-LLKAITYAK-a8-b3::4::xlink:light::2-a=57.02146	His-E6AP:85:x:His-E6AP:860	0	4	-	-	-	-	-	-	-	-	-	-	-	-	-	-	-	-	-	-	-	-	-	-	-
2.18482	1246	1	2906	0	7475	0	0.146	23653	2-a=57.02146	0	F1711_sailerc_029	560.57	5	0	1.41439e+06	His-E6AP:His-E6AP	F1711_sailerc_105.09450.09450.4	22.55	LCDPHPSKK-LLKAITYAK-a8-b3	1039.69	4002_F1711_sailerc_029	xlink:light	LCDPHPSKK-LLKAITYAK-a8-b3::4::xlink:light::2-a=57.02146	His-E6AP:85:x:His-E6AP:860	0	4	-	-	-	-	-	-	-	-	-	-	-	-	-	-	-	-	-	-	-	-	-	-	-
2.18482	1246	1	2906	0	7476	0	0.146	23653	2-a=57.02146	0	F1711_sailerc_030	560.57	5	1	1.41439e+06	His-E6AP:His-E6AP	F1711_sailerc_105.09450.09450.4	22.55	LCDPHPSKK-LLKAITYAK-a8-b3	1037.17	4002_F1711_sailerc_030	xlink:light	LCDPHPSKK-LLKAITYAK-a8-b3::4::xlink:light::2-a=57.02146	His-E6AP:85:x:His-E6AP:860	1	4	1.65915	2.85878e+06	2.85878e+06	1	2.10094	FALSE	0.607753	0	23653	0.00899234	4.46269	545290	545290	763806	-5.66545	0	F1711_sailerc_030	5	5	0	1	1	1037.78
2.18482	1246	1	2906	0	7477	0	0.146	23653	2-a=57.02146	0	F1711_sailerc_031	560.57	5	1	1.41439e+06	His-E6AP:His-E6AP	F1711_sailerc_105.09450.09450.4	22.55	LCDPHPSKK-LLKAITYAK-a8-b3	1032.5	4002_F1711_sailerc_031	xlink:light	LCDPHPSKK-LLKAITYAK-a8-b3::4::xlink:light::2-a=57.02146	His-E6AP:85:x:His-E6AP:860	1	4	1.7019	815374	815374	1	2.13589	FALSE	-2.80192	0	23653	0.00896006	4.45783	332050	332050	332050	-9.10251	0	F1711_sailerc_031	5	5	0	2	1	1029.7
2.18482	1246	1	2906	0	7478	0	0.146	23653	2-a=57.02146	0	F1711_sailerc_032	560.57	5	1	1.41439e+06	His-E6AP:His-E6AP	F1711_sailerc_105.09450.09450.4	22.55	LCDPHPSKK-LLKAITYAK-a8-b3	1025.57	4002_F1711_sailerc_032	xlink:light	LCDPHPSKK-LLKAITYAK-a8-b3::4::xlink:light::2-a=57.02146	His-E6AP:85:x:His-E6AP:860	1	4	-0.42097	421564	421564	1	0.400934	FALSE	-17.1497	0	23653	0.079028	2.86967	76625.6	76625.6	388484	-23.4739	0	F1711_sailerc_032	5	0	0	2	1	1008.42
2.18482	1246	1	2906	0	7479	0	0.146	23653	2-a=57.02146	0	F1711_sailerc_033	560.57	5	1	1.41439e+06	His-E6AP:His-E6AP	F1711_sailerc_105.09450.09450.4	22.55	LCDPHPSKK-LLKAITYAK-a8-b3	1021.88	4002_F1711_sailerc_033	xlink:light	LCDPHPSKK-LLKAITYAK-a8-b3::4::xlink:light::2-a=57.02146	His-E6AP:85:x:His-E6AP:860	1	4	1.40429	6.59051e+06	6.59051e+06	2	1.89266	FALSE	0.817065	0	23653	0.0108666	4.12247	2.24439e+06	2.24439e+06	2.43943e+06	-5.52705	0	F1711_sailerc_033	5	5	0	2	1	1022.7
2.18482	1246	1	2906	0	7480	0	0.146	23653	2-a=57.02146	0	F1711_sailerc_036	560.57	5	0	1.41439e+06	His-E6AP:His-E6AP	F1711_sailerc_105.09450.09450.4	22.55	LCDPHPSKK-LLKAITYAK-a8-b3	1053.91	4002_F1711_sailerc_036	xlink:light	LCDPHPSKK-LLKAITYAK-a8-b3::4::xlink:light::2-a=57.02146	His-E6AP:85:x:His-E6AP:860	0	4	-	-	-	-	-	-	-	-	-	-	-	-	-	-	-	-	-	-	-	-	-	-	-
2.18482	1246	1	2906	0	7482	0	0.146	23653	2-a=57.02146	0	F1711_sailerc_037	560.57	5	0	1.41439e+06	His-E6AP:His-E6AP	F1711_sailerc_105.09450.09450.4	22.55	LCDPHPSKK-LLKAITYAK-a8-b3	1023	4002_F1711_sailerc_037	xlink:light	LCDPHPSKK-LLKAITYAK-a8-b3::4::xlink:light::2-a=57.02146	His-E6AP:85:x:His-E6AP:860	0	4	-	-	-	-	-	-	-	-	-	-	-	-	-	-	-	-	-	-	-	-	-	-	-
2.18482	1246	1	2906	0	7483	0	0.146	23653	2-a=57.02146	0	F1711_sailerc_038	560.57	5	0	1.41439e+06	His-E6AP:His-E6AP	F1711_sailerc_105.09450.09450.4	22.55	LCDPHPSKK-LLKAITYAK-a8-b3	1031.42	4002_F1711_sailerc_038	xlink:light	LCDPHPSKK-LLKAITYAK-a8-b3::4::xlink:light::2-a=57.02146	His-E6AP:85:x:His-E6AP:860	0	4	-	-	-	-	-	-	-	-	-	-	-	-	-	-	-	-	-	-	-	-	-	-	-
2.18482	1246	1	2906	0	7484	0	0.146	23653	2-a=57.02146	0	F1711_sailerc_039	560.57	5	0	1.41439e+06	His-E6AP:His-E6AP	F1711_sailerc_105.09450.09450.4	22.55	LCDPHPSKK-LLKAITYAK-a8-b3	1041	4002_F1711_sailerc_039	xlink:light	LCDPHPSKK-LLKAITYAK-a8-b3::4::xlink:light::2-a=57.02146	His-E6AP:85:x:His-E6AP:860	0	4	-	-	-	-	-	-	-	-	-	-	-	-	-	-	-	-	-	-	-	-	-	-	-
2.18482	1246	1	2906	0	7485	0	0.146	23653	2-a=57.02146	0	F1711_sailerc_040	560.57	5	1	1.41439e+06	His-E6AP:His-E6AP	F1711_sailerc_105.09450.09450.4	22.55	LCDPHPSKK-LLKAITYAK-a8-b3	1035.72	4002_F1711_sailerc_040	xlink:light	LCDPHPSKK-LLKAITYAK-a8-b3::4::xlink:light::2-a=57.02146	His-E6AP:85:x:His-E6AP:860	1	4	1.92476	1.71107e+06	1.71107e+06	1	2.31802	FALSE	3.71036	0	23653	0.00896006	4.84274	366978	366978	476335	-2.56995	0	F1711_sailerc_040	5	5	0	1	1	1039.43
2.18482	1246	1	2906	0	7486	0	0.146	23653	2-a=57.02146	0	F1711_sailerc_041	560.57	5	1	1.41439e+06	His-E6AP:His-E6AP	F1711_sailerc_105.09450.09450.4	22.55	LCDPHPSKK-LLKAITYAK-a8-b3	1036.2	4002_F1711_sailerc_041	xlink:light	LCDPHPSKK-LLKAITYAK-a8-b3::4::xlink:light::2-a=57.02146	His-E6AP:85:x:His-E6AP:860	1	4	1.13	4.95664e+06	4.95664e+06	1	1.66849	FALSE	2.72941	0	23653	0.0151077	4.33963	550132	550132	550132	-3.54645	0	F1711_sailerc_041	5	5	0	1	1	1038.93
2.18482	1246	1	2906	0	7487	0	0.146	23653	2-a=57.02146	0	F1711_sailerc_042	560.57	5	0	1.41439e+06	His-E6AP:His-E6AP	F1711_sailerc_105.09450.09450.4	22.55	LCDPHPSKK-LLKAITYAK-a8-b3	1021.92	4002_F1711_sailerc_042	xlink:light	LCDPHPSKK-LLKAITYAK-a8-b3::4::xlink:light::2-a=57.02146	His-E6AP:85:x:His-E6AP:860	0	4	-	-	-	-	-	-	-	-	-	-	-	-	-	-	-	-	-	-	-	-	-	-	-
2.18482	1246	1	2906	0	7488	0	0.146	23653	2-a=57.02146	0	F1711_sailerc_043	560.57	5	1	1.41439e+06	His-E6AP:His-E6AP	F1711_sailerc_105.09450.09450.4	22.55	LCDPHPSKK-LLKAITYAK-a8-b3	1026.84	4002_F1711_sailerc_043	xlink:light	LCDPHPSKK-LLKAITYAK-a8-b3::4::xlink:light::2-a=57.02146	His-E6AP:85:x:His-E6AP:860	1	4	0.0922655	941740	941740	1	0.820384	FALSE	-1.64636	0	23653	0.050465	3.13906	457021	457021	1.25649e+06	-7.99333	0	F1711_sailerc_043	5	5	0	1	1	1025.19
0.549393	1247	0	2916	0	7489	0	0.146	23653	2-a=57.02146	0	F1711_sailerc_089	560.57	5	0	1.41439e+06	His-E6AP:His-E6AP	F1711_sailerc_105.09450.09450.4	22.55	LCDPHPSKK-LLKAITYAK-a8-b3	1057.37	4002_F1711_sailerc_089	xlink:light	LCDPHPSKK-LLKAITYAK-a8-b3::4::xlink:light::2-a=57.02146	His-E6AP:85:x:His-E6AP:860	0	4	-	-	-	-	-	-	-	-	-	-	-	-	-	-	-	-	-	-	-	-	-	-	-
0.549393	1247	0	2916	0	7490	0	0.146	23653	2-a=57.02146	0	F1711_sailerc_090	560.57	5	0	1.41439e+06	His-E6AP:His-E6AP	F1711_sailerc_105.09450.09450.4	22.55	LCDPHPSKK-LLKAITYAK-a8-b3	1088.9	4002_F1711_sailerc_090	xlink:light	LCDPHPSKK-LLKAITYAK-a8-b3::4::xlink:light::2-a=57.02146	His-E6AP:85:x:His-E6AP:860	0	4	-	-	-	-	-	-	-	-	-	-	-	-	-	-	-	-	-	-	-	-	-	-	-
0.549393	1247	0	2916	0	7491	0	0.146	23653	2-a=57.02146	0	F1711_sailerc_091	560.57	5	0	1.41439e+06	His-E6AP:His-E6AP	F1711_sailerc_105.09450.09450.4	22.55	LCDPHPSKK-LLKAITYAK-a8-b3	1046.81	4002_F1711_sailerc_091	xlink:light	LCDPHPSKK-LLKAITYAK-a8-b3::4::xlink:light::2-a=57.02146	His-E6AP:85:x:His-E6AP:860	0	4	-	-	-	-	-	-	-	-	-	-	-	-	-	-	-	-	-	-	-	-	-	-	-
0.549393	1247	0	2916	0	7493	0	0.146	23653	2-a=57.02146	0	F1711_sailerc_092	560.57	5	0	1.41439e+06	His-E6AP:His-E6AP	F1711_sailerc_105.09450.09450.4	22.55	LCDPHPSKK-LLKAITYAK-a8-b3	1044.96	4002_F1711_sailerc_092	xlink:light	LCDPHPSKK-LLKAITYAK-a8-b3::4::xlink:light::2-a=57.02146	His-E6AP:85:x:His-E6AP:860	0	4	-	-	-	-	-	-	-	-	-	-	-	-	-	-	-	-	-	-	-	-	-	-	-
0.549393	1247	0	2916	0	7494	0	0.048	9601	2-a=57.02146	1	F1711_sailerc_093	560.569	5	1	732780	His-E6AP:His-E6AP	F1711_sailerc_093.08988.08988.4	27.52	LCDPHPSKK-LLKAITYAK-a8-b3	1051	4002_F1711_sailerc_093	xlink:light	LCDPHPSKK-LLKAITYAK-a8-b3::4::xlink:light::2-a=57.02146	His-E6AP:85:x:His-E6AP:860	1	4	1.94083	8.3679e+06	6.97468e+06	1	2.33115	FALSE	0.26	0	9601	0.00896006	4.75376	767518	639729	938153	0.658303	1	F1711_sailerc_093	5	5	1	1	1	1051.26
0.549393	1247	0	2916	0	7495	0	0.077	9605	2-a=57.02146	1	F1711_sailerc_094	560.569	5	1	515466	His-E6AP:His-E6AP	F1711_sailerc_094.09030.09030.4	23.65	LCDPHPSKK-LLKAITYAK-a8-b3	1053	4002_F1711_sailerc_094	xlink:light	LCDPHPSKK-LLKAITYAK-a8-b3::4::xlink:light::2-a=57.02146	His-E6AP:85:x:His-E6AP:860	1	4	1.96149	1.06585e+07	8.88391e+06	2	2.34804	FALSE	2.85	0	9605	0.00896006	4.80066	803690	669879	768706	1.18616	1	F1711_sailerc_094	5	5	1	2	1	1055.85
0.549393	1247	0	2916	0	7496	0	0.146	23653	2-a=57.02146	0	F1711_sailerc_095	560.57	5	1	1.41439e+06	His-E6AP:His-E6AP	F1711_sailerc_105.09450.09450.4	22.55	LCDPHPSKK-LLKAITYAK-a8-b3	1032.91	4002_F1711_sailerc_095	xlink:light	LCDPHPSKK-LLKAITYAK-a8-b3::4::xlink:light::2-a=57.02146	His-E6AP:85:x:His-E6AP:860	1	4	2.11633	1.46899e+07	1.22441e+07	2	2.47458	FALSE	0.916764	0	23653	0.00896006	4.86133	1.48956e+06	1.24155e+06	1.72386e+06	-5.48878	0	F1711_sailerc_095	5	5	0	4	1	1033.83
0.549393	1247	0	2916	0	7497	0	0.146	23653	2-a=57.02146	0	F1711_sailerc_096	560.57	5	1	1.41439e+06	His-E6AP:His-E6AP	F1711_sailerc_105.09450.09450.4	22.55	LCDPHPSKK-LLKAITYAK-a8-b3	1033.41	4002_F1711_sailerc_096	xlink:light	LCDPHPSKK-LLKAITYAK-a8-b3::4::xlink:light::2-a=57.02146	His-E6AP:85:x:His-E6AP:860	1	4	1.66983	6.6112e+06	5.51046e+06	2	2.10968	FALSE	3.76844	0	23653	0.00897304	4.76776	1.9051e+06	1587912	1.65072e+06	-2.65552	0	F1711_sailerc_096	5	5	0	4	1	1037.18
0.549393	1247	0	2916	0	7498	0	0.146	23653	2-a=57.02146	0	F1711_sailerc_099	560.57	5	0	1.41439e+06	His-E6AP:His-E6AP	F1711_sailerc_105.09450.09450.4	22.55	LCDPHPSKK-LLKAITYAK-a8-b3	1054.79	4002_F1711_sailerc_099	xlink:light	LCDPHPSKK-LLKAITYAK-a8-b3::4::xlink:light::2-a=57.02146	His-E6AP:85:x:His-E6AP:860	0	4	-	-	-	-	-	-	-	-	-	-	-	-	-	-	-	-	-	-	-	-	-	-	-
0.549393	1247	0	2916	0	7499	0	0.146	23653	2-a=57.02146	0	F1711_sailerc_100	560.57	5	0	1.41439e+06	His-E6AP:His-E6AP	F1711_sailerc_105.09450.09450.4	22.55	LCDPHPSKK-LLKAITYAK-a8-b3	1065.78	4002_F1711_sailerc_100	xlink:light	LCDPHPSKK-LLKAITYAK-a8-b3::4::xlink:light::2-a=57.02146	His-E6AP:85:x:His-E6AP:860	0	4	-	-	-	-	-	-	-	-	-	-	-	-	-	-	-	-	-	-	-	-	-	-	-
0.549393	1247	0	2916	0	7500	0	0.146	23653	2-a=57.02146	0	F1711_sailerc_101	560.57	5	0	1.41439e+06	His-E6AP:His-E6AP	F1711_sailerc_105.09450.09450.4	22.55	LCDPHPSKK-LLKAITYAK-a8-b3	1048.36	4002_F1711_sailerc_101	xlink:light	LCDPHPSKK-LLKAITYAK-a8-b3::4::xlink:light::2-a=57.02146	His-E6AP:85:x:His-E6AP:860	0	4	-	-	-	-	-	-	-	-	-	-	-	-	-	-	-	-	-	-	-	-	-	-	-
0.549393	1247	0	2916	0	7501	0	0.146	23653	2-a=57.02146	0	F1711_sailerc_102	560.57	5	0	1.41439e+06	His-E6AP:His-E6AP	F1711_sailerc_105.09450.09450.4	22.55	LCDPHPSKK-LLKAITYAK-a8-b3	1050.58	4002_F1711_sailerc_102	xlink:light	LCDPHPSKK-LLKAITYAK-a8-b3::4::xlink:light::2-a=57.02146	His-E6AP:85:x:His-E6AP:860	0	4	-	-	-	-	-	-	-	-	-	-	-	-	-	-	-	-	-	-	-	-	-	-	-
0.549393	1247	0	2916	0	7502	0	0.12	23649	2-a=57.02146	1	F1711_sailerc_103	560.57	5	1	697887	His-E6AP:His-E6AP	F1711_sailerc_103.08870.08870.4	25.93	LCDPHPSKK-LLKAITYAK-a8-b3	1057	4002_F1711_sailerc_103	xlink:light	LCDPHPSKK-LLKAITYAK-a8-b3::4::xlink:light::2-a=57.02146	His-E6AP:85:x:His-E6AP:860	1	4	1.91588	9.44371e+06	7.87137e+06	1	2.31076	FALSE	0.62	0	23649	0.00896006	4.74409	705236	587817	716277	5.34239	1	F1711_sailerc_103	5	5	1	1	1	1057.62
0.549393	1247	0	2916	0	7504	0	0.08	23645	2-a=57.02146	1	F1711_sailerc_104	560.568	5	1	267633	His-E6AP:His-E6AP	F1711_sailerc_104.09017.09017.4	30.29	LCDPHPSKK-LLKAITYAK-a8-b3	1059	4002_F1711_sailerc_104	xlink:light	LCDPHPSKK-LLKAITYAK-a8-b3::4::xlink:light::2-a=57.02146	His-E6AP:85:x:His-E6AP:860	1	4	1.92041	7.73503e+06	6.44718e+06	1	2.31447	FALSE	-5.42	0	23645	0.00896006	4.71767	564520	470530	534104	-7.06893	1	F1711_sailerc_104	5	5	1	1	1	1053.58
0.549393	1247	0	2916	0	7505	0	0.146	23653	2-a=57.02146	1	F1711_sailerc_105	560.57	5	1	1.41439e+06	His-E6AP:His-E6AP	F1711_sailerc_105.09450.09450.4	22.55	LCDPHPSKK-LLKAITYAK-a8-b3	1037	4002_F1711_sailerc_105	xlink:light	LCDPHPSKK-LLKAITYAK-a8-b3::4::xlink:light::2-a=57.02146	His-E6AP:85:x:His-E6AP:860	1	4	1.70526	2.2804e+07	1.90073e+07	1	2.13863	FALSE	3.17	0	23653	0.00896006	4.78852	2.6272e+06	2.18978e+06	2823820	-3.25545	1	F1711_sailerc_105	5	5	1	2	1	1040.17
0.549393	1247	0	2916	0	7506	0	0.146	23653	2-a=57.02146	0	F1711_sailerc_106	560.57	5	1	1.41439e+06	His-E6AP:His-E6AP	F1711_sailerc_105.09450.09450.4	22.55	LCDPHPSKK-LLKAITYAK-a8-b3	1039.24	4002_F1711_sailerc_106	xlink:light	LCDPHPSKK-LLKAITYAK-a8-b3::4::xlink:light::2-a=57.02146	His-E6AP:85:x:His-E6AP:860	1	4	1.9446	4.98596e+06	4.15582e+06	2	2.33423	FALSE	5.08928	0	23653	0.00896006	4.85733	1.39246e+06	1.16062e+06	1.20488e+06	-1.35891	0	F1711_sailerc_106	5	5	0	2	1	1044.33
2.18482	1246	1	2903	0	7435	0	0.146	23669	2-a=57.02146	0	F1711_sailerc_026	563.588	5	0	1.50344e+06	His-E6AP:His-E6AP	F1711_sailerc_105.09385.09385.4	22.55	LCDPHPSKK-LLKAITYAK-a8-b3	1064.64	4001_F1711_sailerc_026	xlink:heavy	LCDPHPSKK-LLKAITYAK-a8-b3::4::xlink:heavy::2-a=57.02146	His-E6AP:85:x:His-E6AP:860	0	4	-	-	-	-	-	-	-	-	-	-	-	-	-	-	-	-	-	-	-	-	-	-	-
2.18482	1246	1	2903	0	7437	0	0.146	23669	2-a=57.02146	0	F1711_sailerc_027	563.588	5	0	1.50344e+06	His-E6AP:His-E6AP	F1711_sailerc_105.09385.09385.4	22.55	LCDPHPSKK-LLKAITYAK-a8-b3	1044.15	4001_F1711_sailerc_027	xlink:heavy	LCDPHPSKK-LLKAITYAK-a8-b3::4::xlink:heavy::2-a=57.02146	His-E6AP:85:x:His-E6AP:860	0	4	-	-	-	-	-	-	-	-	-	-	-	-	-	-	-	-	-	-	-	-	-	-	-
2.18482	1246	1	2903	0	7438	0	0.146	23669	2-a=57.02146	0	F1711_sailerc_028	563.588	5	0	1.50344e+06	His-E6AP:His-E6AP	F1711_sailerc_105.09385.09385.4	22.55	LCDPHPSKK-LLKAITYAK-a8-b3	1038.62	4001_F1711_sailerc_028	xlink:heavy	LCDPHPSKK-LLKAITYAK-a8-b3::4::xlink:heavy::2-a=57.02146	His-E6AP:85:x:His-E6AP:860	0	4	-	-	-	-	-	-	-	-	-	-	-	-	-	-	-	-	-	-	-	-	-	-	-
2.18482	1246	1	2903	0	7439	0	0.146	23669	2-a=57.02146	0	F1711_sailerc_029	563.588	5	0	1.50344e+06	His-E6AP:His-E6AP	F1711_sailerc_105.09385.09385.4	22.55	LCDPHPSKK-LLKAITYAK-a8-b3	1035.8	4001_F1711_sailerc_029	xlink:heavy	LCDPHPSKK-LLKAITYAK-a8-b3::4::xlink:heavy::2-a=57.02146	His-E6AP:85:x:His-E6AP:860	0	4	-	-	-	-	-	-	-	-	-	-	-	-	-	-	-	-	-	-	-	-	-	-	-
2.18482	1246	1	2903	0	7440	0	0.146	23669	2-a=57.02146	0	F1711_sailerc_030	563.588	5	1	1.50344e+06	His-E6AP:His-E6AP	F1711_sailerc_105.09385.09385.4	22.55	LCDPHPSKK-LLKAITYAK-a8-b3	1033.27	4001_F1711_sailerc_030	xlink:heavy	LCDPHPSKK-LLKAITYAK-a8-b3::4::xlink:heavy::2-a=57.02146	His-E6AP:85:x:His-E6AP:860	1	4	2.17557	2.49651e+06	2.49651e+06	1	2.523	FALSE	0.742977	0	23669	0.00896006	4.87821	409857	409857	604392	-5.71165	0	F1711_sailerc_030	5	5	0	1	1	1034.01
2.18482	1246	1	2903	0	7441	0	0.146	23669	2-a=57.02146	0	F1711_sailerc_031	563.588	5	1	1.50344e+06	His-E6AP:His-E6AP	F1711_sailerc_105.09385.09385.4	22.55	LCDPHPSKK-LLKAITYAK-a8-b3	1028.58	4001_F1711_sailerc_031	xlink:heavy	LCDPHPSKK-LLKAITYAK-a8-b3::4::xlink:heavy::2-a=57.02146	His-E6AP:85:x:His-E6AP:860	1	4	1.2986	3.89827e+06	3.89827e+06	1	1.80628	FALSE	1.12035	0	23669	0.0123041	4.14067	746813	746813	746813	-5.36245	0	F1711_sailerc_031	5	5	0	1	1	1029.7
2.18482	1246	1	2903	0	7442	0	0.146	23669	2-a=57.02146	0	F1711_sailerc_032	563.588	5	1	1.50344e+06	His-E6AP:His-E6AP	F1711_sailerc_105.09385.09385.4	22.55	LCDPHPSKK-LLKAITYAK-a8-b3	1021.63	4001_F1711_sailerc_032	xlink:heavy	LCDPHPSKK-LLKAITYAK-a8-b3::4::xlink:heavy::2-a=57.02146	His-E6AP:85:x:His-E6AP:860	1	4	1.25987	2.17293e+07	2.17293e+07	2	1.77463	FALSE	-11.4526	0	23669	0.0128285	3.99829	2297829	2297829	2.42673e+06	-17.9598	0	F1711_sailerc_032	5	2	0	2	1	1010.18
2.18482	1246	1	2903	0	7443	0	0.146	23669	2-a=57.02146	0	F1711_sailerc_033	563.588	5	1	1.50344e+06	His-E6AP:His-E6AP	F1711_sailerc_105.09385.09385.4	22.55	LCDPHPSKK-LLKAITYAK-a8-b3	1017.93	4001_F1711_sailerc_033	xlink:heavy	LCDPHPSKK-LLKAITYAK-a8-b3::4::xlink:heavy::2-a=57.02146	His-E6AP:85:x:His-E6AP:860	1	4	1.74384	2.23564e+07	2.23564e+07	1	2.17016	FALSE	0.946433	0	23669	0.00896006	4.5029	2.87327e+06	2.87327e+06	2.87327e+06	-5.58115	0	F1711_sailerc_033	5	5	0	1	1	1018.88
2.18482	1246	1	2903	0	7444	0	0.146	23669	2-a=57.02146	0	F1711_sailerc_036	563.588	5	0	1.50344e+06	His-E6AP:His-E6AP	F1711_sailerc_105.09385.09385.4	22.55	LCDPHPSKK-LLKAITYAK-a8-b3	1050.03	4001_F1711_sailerc_036	xlink:heavy	LCDPHPSKK-LLKAITYAK-a8-b3::4::xlink:heavy::2-a=57.02146	His-E6AP:85:x:His-E6AP:860	0	4	-	-	-	-	-	-	-	-	-	-	-	-	-	-	-	-	-	-	-	-	-	-	-
2.18482	1246	1	2903	0	7445	0	0.146	23669	2-a=57.02146	0	F1711_sailerc_037	563.588	5	0	1.50344e+06	His-E6AP:His-E6AP	F1711_sailerc_105.09385.09385.4	22.55	LCDPHPSKK-LLKAITYAK-a8-b3	1019.03	4001_F1711_sailerc_037	xlink:heavy	LCDPHPSKK-LLKAITYAK-a8-b3::4::xlink:heavy::2-a=57.02146	His-E6AP:85:x:His-E6AP:860	0	4	-	-	-	-	-	-	-	-	-	-	-	-	-	-	-	-	-	-	-	-	-	-	-
2.18482	1246	1	2903	0	7446	0	0.146	23669	2-a=57.02146	0	F1711_sailerc_038	563.588	5	0	1.50344e+06	His-E6AP:His-E6AP	F1711_sailerc_105.09385.09385.4	22.55	LCDPHPSKK-LLKAITYAK-a8-b3	1027.54	4001_F1711_sailerc_038	xlink:heavy	LCDPHPSKK-LLKAITYAK-a8-b3::4::xlink:heavy::2-a=57.02146	His-E6AP:85:x:His-E6AP:860	0	4	-	-	-	-	-	-	-	-	-	-	-	-	-	-	-	-	-	-	-	-	-	-	-
2.18482	1246	1	2903	0	7449	0	0.146	23669	2-a=57.02146	0	F1711_sailerc_039	563.588	5	0	1.50344e+06	His-E6AP:His-E6AP	F1711_sailerc_105.09385.09385.4	22.55	LCDPHPSKK-LLKAITYAK-a8-b3	1037.09	4001_F1711_sailerc_039	xlink:heavy	LCDPHPSKK-LLKAITYAK-a8-b3::4::xlink:heavy::2-a=57.02146	His-E6AP:85:x:His-E6AP:860	0	4	-	-	-	-	-	-	-	-	-	-	-	-	-	-	-	-	-	-	-	-	-	-	-
2.18482	1246	1	2903	0	7450	0	0.146	23669	2-a=57.02146	0	F1711_sailerc_040	563.588	5	1	1.50344e+06	His-E6AP:His-E6AP	F1711_sailerc_105.09385.09385.4	22.55	LCDPHPSKK-LLKAITYAK-a8-b3	1031.81	4001_F1711_sailerc_040	xlink:heavy	LCDPHPSKK-LLKAITYAK-a8-b3::4::xlink:heavy::2-a=57.02146	His-E6AP:85:x:His-E6AP:860	1	4	1.90323	2.13761e+06	2.13761e+06	1	2.30042	FALSE	4.57	0	23669	0.00896006	4.84337	527324	527324	588168	-1.89193	0	F1711_sailerc_040	5	5	0	1	1	1036.38
2.18482	1246	1	2903	0	7451	0	0.146	23669	2-a=57.02146	0	F1711_sailerc_041	563.588	5	1	1.50344e+06	His-E6AP:His-E6AP	F1711_sailerc_105.09385.09385.4	22.55	LCDPHPSKK-LLKAITYAK-a8-b3	1032.29	4001_F1711_sailerc_041	xlink:heavy	LCDPHPSKK-LLKAITYAK-a8-b3::4::xlink:heavy::2-a=57.02146	His-E6AP:85:x:His-E6AP:860	1	4	-0.208199	316600	316600	1	0.574824	FALSE	2.58628	0	23669	0.0663477	2.77526	178844	178844	348708	-3.87107	0	F1711_sailerc_041	5	5	0	1	1	1034.88
2.18482	1246	1	2903	0	7452	0	0.146	23669	2-a=57.02146	0	F1711_sailerc_042	563.588	5	1	1.50344e+06	His-E6AP:His-E6AP	F1711_sailerc_105.09385.09385.4	22.55	LCDPHPSKK-LLKAITYAK-a8-b3	1017.96	4001_F1711_sailerc_042	xlink:heavy	LCDPHPSKK-LLKAITYAK-a8-b3::4::xlink:heavy::2-a=57.02146	His-E6AP:85:x:His-E6AP:860	1	4	1.52705	1.50436e+07	1.50436e+07	2	1.99298	FALSE	5.01647	0	23669	0.00968857	4.48744	2.4252e+06	2.4252e+06	2.4252e+06	-1.52456	0	F1711_sailerc_042	5	5	0	2	1	1022.98
2.18482	1246	1	2903	0	7453	0	0.146	23669	2-a=57.02146	0	F1711_sailerc_043	563.588	5	1	1.50344e+06	His-E6AP:His-E6AP	F1711_sailerc_105.09385.09385.4	22.55	LCDPHPSKK-LLKAITYAK-a8-b3	1022.89	4001_F1711_sailerc_043	xlink:heavy	LCDPHPSKK-LLKAITYAK-a8-b3::4::xlink:heavy::2-a=57.02146	His-E6AP:85:x:His-E6AP:860	1	4	0.174409	1.52067e+07	1.52067e+07	1	0.887517	FALSE	2.30478	0	23669	0.0461967	3.2789	2.49032e+06	2.49032e+06	2.49032e+06	-4.22574	0	F1711_sailerc_043	5	5	0	1	1	1025.19
0.549393	1247	0	2904	0	7454	0	0.146	23669	2-a=57.02146	0	F1711_sailerc_089	563.588	5	0	1.50344e+06	His-E6AP:His-E6AP	F1711_sailerc_105.09385.09385.4	22.55	LCDPHPSKK-LLKAITYAK-a8-b3	1053.41	4001_F1711_sailerc_089	xlink:heavy	LCDPHPSKK-LLKAITYAK-a8-b3::4::xlink:heavy::2-a=57.02146	His-E6AP:85:x:His-E6AP:860	0	4	-	-	-	-	-	-	-	-	-	-	-	-	-	-	-	-	-	-	-	-	-	-	-
0.549393	1247	0	2904	0	7455	0	0.146	23669	2-a=57.02146	0	F1711_sailerc_090	563.588	5	0	1.50344e+06	His-E6AP:His-E6AP	F1711_sailerc_105.09385.09385.4	22.55	LCDPHPSKK-LLKAITYAK-a8-b3	1085.04	4001_F1711_sailerc_090	xlink:heavy	LCDPHPSKK-LLKAITYAK-a8-b3::4::xlink:heavy::2-a=57.02146	His-E6AP:85:x:His-E6AP:860	0	4	-	-	-	-	-	-	-	-	-	-	-	-	-	-	-	-	-	-	-	-	-	-	-
0.549393	1247	0	2904	0	7456	0	0.146	23669	2-a=57.02146	0	F1711_sailerc_091	563.588	5	0	1.50344e+06	His-E6AP:His-E6AP	F1711_sailerc_105.09385.09385.4	22.55	LCDPHPSKK-LLKAITYAK-a8-b3	1042.84	4001_F1711_sailerc_091	xlink:heavy	LCDPHPSKK-LLKAITYAK-a8-b3::4::xlink:heavy::2-a=57.02146	His-E6AP:85:x:His-E6AP:860	0	4	-	-	-	-	-	-	-	-	-	-	-	-	-	-	-	-	-	-	-	-	-	-	-
0.549393	1247	0	2904	0	7457	0	0.146	23669	2-a=57.02146	0	F1711_sailerc_092	563.588	5	0	1.50344e+06	His-E6AP:His-E6AP	F1711_sailerc_105.09385.09385.4	22.55	LCDPHPSKK-LLKAITYAK-a8-b3	1040.98	4001_F1711_sailerc_092	xlink:heavy	LCDPHPSKK-LLKAITYAK-a8-b3::4::xlink:heavy::2-a=57.02146	His-E6AP:85:x:His-E6AP:860	0	4	-	-	-	-	-	-	-	-	-	-	-	-	-	-	-	-	-	-	-	-	-	-	-
0.549393	1247	0	2904	0	7458	0	0.048	9617	2-a=57.02146	1	F1711_sailerc_093	563.588	5	1	572745	His-E6AP:His-E6AP	F1711_sailerc_093.08916.08916.4	27.52	LCDPHPSKK-LLKAITYAK-a8-b3	1046	4001_F1711_sailerc_093	xlink:heavy	LCDPHPSKK-LLKAITYAK-a8-b3::4::xlink:heavy::2-a=57.02146	His-E6AP:85:x:His-E6AP:860	1	4	1.0138	7.25815e+06	6.0497e+06	2	1.57352	FALSE	2.41	0	9617	0.0175746	3.84748	768498	640546	640546	1.59297	1	F1711_sailerc_093	5	5	1	2	1	1048.41
0.549393	1247	0	2904	0	7460	0	0.077	9621	2-a=57.02146	1	F1711_sailerc_094	563.588	5	1	538127	His-E6AP:His-E6AP	F1711_sailerc_094.09028.09028.4	23.65	LCDPHPSKK-LLKAITYAK-a8-b3	1053	4001_F1711_sailerc_094	xlink:heavy	LCDPHPSKK-LLKAITYAK-a8-b3::4::xlink:heavy::2-a=57.02146	His-E6AP:85:x:His-E6AP:860	1	4	1.58546	7.25967e+06	6.05097e+06	1	2.04072	FALSE	-0.55	0	9621	0.00931165	4.54318	690647	575657	575657	1.56757	1	F1711_sailerc_094	5	5	1	1	1	1052.45
0.549393	1247	0	2904	0	7461	0	0.146	23669	2-a=57.02146	0	F1711_sailerc_095	563.588	5	1	1.50344e+06	His-E6AP:His-E6AP	F1711_sailerc_105.09385.09385.4	22.55	LCDPHPSKK-LLKAITYAK-a8-b3	1028.93	4001_F1711_sailerc_095	xlink:heavy	LCDPHPSKK-LLKAITYAK-a8-b3::4::xlink:heavy::2-a=57.02146	His-E6AP:85:x:His-E6AP:860	1	4	1.70055	2.66509e+07	2.22136e+07	1	2.13478	FALSE	2.76437	0	23669	0.00896006	4.53051	2.98628e+06	2489081	3.06236e+06	-3.82642	0	F1711_sailerc_095	5	5	0	2	1	1031.69
0.549393	1247	0	2904	0	7462	0	0.146	23669	2-a=57.02146	0	F1711_sailerc_096	563.588	5	1	1.50344e+06	His-E6AP:His-E6AP	F1711_sailerc_105.09385.09385.4	22.55	LCDPHPSKK-LLKAITYAK-a8-b3	1029.41	4001_F1711_sailerc_096	xlink:heavy	LCDPHPSKK-LLKAITYAK-a8-b3::4::xlink:heavy::2-a=57.02146	His-E6AP:85:x:His-E6AP:860	1	4	1.54111	2.10087e+07	1.75109e+07	1	2.00447	FALSE	7.76751	0	23669	0.00959562	4.7171	2.85416e+06	2378958	3812789	1.15778	0	F1711_sailerc_096	5	5	0	1	1	1037.18
0.549393	1247	0	2904	0	7463	0	0.146	23669	2-a=57.02146	0	F1711_sailerc_099	563.588	5	0	1.50344e+06	His-E6AP:His-E6AP	F1711_sailerc_105.09385.09385.4	22.55	LCDPHPSKK-LLKAITYAK-a8-b3	1050.82	4001_F1711_sailerc_099	xlink:heavy	LCDPHPSKK-LLKAITYAK-a8-b3::4::xlink:heavy::2-a=57.02146	His-E6AP:85:x:His-E6AP:860	0	4	-	-	-	-	-	-	-	-	-	-	-	-	-	-	-	-	-	-	-	-	-	-	-
0.549393	1247	0	2904	0	7464	0	0.146	23669	2-a=57.02146	0	F1711_sailerc_100	563.588	5	0	1.50344e+06	His-E6AP:His-E6AP	F1711_sailerc_105.09385.09385.4	22.55	LCDPHPSKK-LLKAITYAK-a8-b3	1061.85	4001_F1711_sailerc_100	xlink:heavy	LCDPHPSKK-LLKAITYAK-a8-b3::4::xlink:heavy::2-a=57.02146	His-E6AP:85:x:His-E6AP:860	0	4	-	-	-	-	-	-	-	-	-	-	-	-	-	-	-	-	-	-	-	-	-	-	-
0.549393	1247	0	2904	0	7465	0	0.146	23669	2-a=57.02146	0	F1711_sailerc_101	563.588	5	0	1.50344e+06	His-E6AP:His-E6AP	F1711_sailerc_105.09385.09385.4	22.55	LCDPHPSKK-LLKAITYAK-a8-b3	1044.36	4001_F1711_sailerc_101	xlink:heavy	LCDPHPSKK-LLKAITYAK-a8-b3::4::xlink:heavy::2-a=57.02146	His-E6AP:85:x:His-E6AP:860	0	4	-	-	-	-	-	-	-	-	-	-	-	-	-	-	-	-	-	-	-	-	-	-	-
0.549393	1247	0	2904	0	7466	0	0.146	23669	2-a=57.02146	0	F1711_sailerc_102	563.588	5	0	1.50344e+06	His-E6AP:His-E6AP	F1711_sailerc_105.09385.09385.4	22.55	LCDPHPSKK-LLKAITYAK-a8-b3	1046.59	4001_F1711_sailerc_102	xlink:heavy	LCDPHPSKK-LLKAITYAK-a8-b3::4::xlink:heavy::2-a=57.02146	His-E6AP:85:x:His-E6AP:860	0	4	-	-	-	-	-	-	-	-	-	-	-	-	-	-	-	-	-	-	-	-	-	-	-
0.549393	1247	0	2904	0	7467	0	0.12	23665	2-a=57.02146	1	F1711_sailerc_103	563.589	5	1	419512	His-E6AP:His-E6AP	F1711_sailerc_103.08813.08813.4	25.93	LCDPHPSKK-LLKAITYAK-a8-b3	1054	4001_F1711_sailerc_103	xlink:heavy	LCDPHPSKK-LLKAITYAK-a8-b3::4::xlink:heavy::2-a=57.02146	His-E6AP:85:x:His-E6AP:860	1	4	2.09432	7.45038e+06	6.20993e+06	2	2.4566	FALSE	0.67	0	23665	0.00896006	4.82125	728350	607083	725436	6.16505	1	F1711_sailerc_103	5	5	1	2	1	1054.67
0.549393	1247	0	2904	0	7468	0	0.08	23661	2-a=57.02146	1	F1711_sailerc_104	563.588	5	1	470385	His-E6AP:His-E6AP	F1711_sailerc_104.08911.08911.4	30.29	LCDPHPSKK-LLKAITYAK-a8-b3	1052	4001_F1711_sailerc_104	xlink:heavy	LCDPHPSKK-LLKAITYAK-a8-b3::4::xlink:heavy::2-a=57.02146	His-E6AP:85:x:His-E6AP:860	1	4	1.987	8.99563e+06	7.4979e+06	1	2.36888	FALSE	-0.67	0	23661	0.00896006	4.78615	585948	488390	686819	-5.51654	1	F1711_sailerc_104	5	5	1	1	1	1051.33
0.549393	1247	0	2904	0	7469	0	0.146	23669	2-a=57.02146	1	F1711_sailerc_105	563.588	5	1	1.50344e+06	His-E6AP:His-E6AP	F1711_sailerc_105.09385.09385.4	22.55	LCDPHPSKK-LLKAITYAK-a8-b3	1033	4001_F1711_sailerc_105	xlink:heavy	LCDPHPSKK-LLKAITYAK-a8-b3::4::xlink:heavy::2-a=57.02146	His-E6AP:85:x:His-E6AP:860	1	4	1.61751	2.09874e+07	1.74931e+07	1	2.06691	FALSE	2.2	0	23669	0.00914508	4.50466	3.52265e+06	2.93614e+06	2.93614e+06	-4.41127	1	F1711_sailerc_105	5	5	1	2	1	1035.2
0.549393	1247	0	2904	0	7471	0	0.146	23669	2-a=57.02146	0	F1711_sailerc_106	563.588	5	1	1.50344e+06	His-E6AP:His-E6AP	F1711_sailerc_105.09385.09385.4	22.55	LCDPHPSKK-LLKAITYAK-a8-b3	1035.23	4001_F1711_sailerc_106	xlink:heavy	LCDPHPSKK-LLKAITYAK-a8-b3::4::xlink:heavy::2-a=57.02146	His-E6AP:85:x:His-E6AP:860	1	4	1.32232	2.52176e+07	2.1019e+07	1	1.82566	FALSE	7.48344	0	23669	0.0119428	4.41771	2.84941e+06	2.37499e+06	2.91623e+06	0.848768	0	F1711_sailerc_106	5	5	0	1	1	1042.71
-0.375701	838	1	1876	0	212200	0	0.037	1557	2-b=57.02146	0	F1711_sailerc_026	619.066	1	0	732538	His-E6AP:His-E6AP	F1711_sailerc_096.06269.06269.4	30.97	KGASSAYLENSK-LCDPHPSKK-a1-b8	901.901	3548_F1711_sailerc_026	xlink:light	KGASSAYLENSK-LCDPHPSKK-a1-b8::4::xlink:light::2-b=57.02146	His-E6AP:85:x:His-E6AP:86	0	4	-	-	-	-	-	-	-	-	-	-	-	-	-	-	-	-	-	-	-	-	-	-	-
-0.375701	838	1	1876	0	212202	0	0.037	1557	2-b=57.02146	0	F1711_sailerc_027	619.066	1	0	732538	His-E6AP:His-E6AP	F1711_sailerc_096.06269.06269.4	30.97	KGASSAYLENSK-LCDPHPSKK-a1-b8	876.313	3548_F1711_sailerc_027	xlink:light	KGASSAYLENSK-LCDPHPSKK-a1-b8::4::xlink:light::2-b=57.02146	His-E6AP:85:x:His-E6AP:86	0	4	-	-	-	-	-	-	-	-	-	-	-	-	-	-	-	-	-	-	-	-	-	-	-
-0.375701	838	1	1876	0	212203	0	0.037	1557	2-b=57.02146	0	F1711_sailerc_028	619.066	1	1	732538	His-E6AP:His-E6AP	F1711_sailerc_096.06269.06269.4	30.97	KGASSAYLENSK-LCDPHPSKK-a1-b8	872.81	3548_F1711_sailerc_028	xlink:light	KGASSAYLENSK-LCDPHPSKK-a1-b8::4::xlink:light::2-b=57.02146	His-E6AP:85:x:His-E6AP:86	1	4	-0.211275	33324.3	33324.3	1	0.572311	FALSE	60.1185	0	1557	0.0665564	2.48566	18567.8	18567.8	26119.8	60.1185	0	F1711_sailerc_028	1	0	0	2	1	932.928
-0.375701	838	1	1876	0	212204	0	0.037	1557	2-b=57.02146	0	F1711_sailerc_029	619.066	1	0	732538	His-E6AP:His-E6AP	F1711_sailerc_096.06269.06269.4	30.97	KGASSAYLENSK-LCDPHPSKK-a1-b8	870.142	3548_F1711_sailerc_029	xlink:light	KGASSAYLENSK-LCDPHPSKK-a1-b8::4::xlink:light::2-b=57.02146	His-E6AP:85:x:His-E6AP:86	0	4	-	-	-	-	-	-	-	-	-	-	-	-	-	-	-	-	-	-	-	-	-	-	-
-0.375701	838	1	1876	0	212205	0	0.037	1557	2-b=57.02146	0	F1711_sailerc_030	619.066	1	1	732538	His-E6AP:His-E6AP	F1711_sailerc_096.06269.06269.4	30.97	KGASSAYLENSK-LCDPHPSKK-a1-b8	866.894	3548_F1711_sailerc_030	xlink:light	KGASSAYLENSK-LCDPHPSKK-a1-b8::4::xlink:light::2-b=57.02146	His-E6AP:85:x:His-E6AP:86	1	4	0.0749301	146522	146522	2	0.806216	FALSE	-17.9732	0	1557	0.0514447	3.02422	132872	132872	140742	-17.9732	0	F1711_sailerc_030	1	0	0	3	1	848.921
-0.375701	838	1	1876	0	212206	0	0.037	1557	2-b=57.02146	0	F1711_sailerc_031	619.066	1	1	732538	His-E6AP:His-E6AP	F1711_sailerc_096.06269.06269.4	30.97	KGASSAYLENSK-LCDPHPSKK-a1-b8	861.481	3548_F1711_sailerc_031	xlink:light	KGASSAYLENSK-LCDPHPSKK-a1-b8::4::xlink:light::2-b=57.02146	His-E6AP:85:x:His-E6AP:86	1	4	1.74381	551395	551395	1	2.17013	FALSE	-6.8885	0	1557	0.00896006	4.62787	241923	241923	276545	-6.8885	0	F1711_sailerc_031	1	1	0	1	1	854.592
-0.375701	838	1	1876	0	212207	0	0.037	1557	2-b=57.02146	0	F1711_sailerc_032	619.066	1	1	732538	His-E6AP:His-E6AP	F1711_sailerc_096.06269.06269.4	30.97	KGASSAYLENSK-LCDPHPSKK-a1-b8	853.905	3548_F1711_sailerc_032	xlink:light	KGASSAYLENSK-LCDPHPSKK-a1-b8::4::xlink:light::2-b=57.02146	His-E6AP:85:x:His-E6AP:86	1	4	0.641997	772414	772414	1	1.26966	FALSE	-5.16937	0	1557	0.0278135	3.0903	785156	785156	785156	-5.16937	0	F1711_sailerc_032	1	1	0	1	1	848.736
-0.375701	838	1	1876	0	212208	0	0.037	1557	2-b=57.02146	0	F1711_sailerc_033	619.066	1	1	732538	His-E6AP:His-E6AP	F1711_sailerc_096.06269.06269.4	30.97	KGASSAYLENSK-LCDPHPSKK-a1-b8	849.68	3548_F1711_sailerc_033	xlink:light	KGASSAYLENSK-LCDPHPSKK-a1-b8::4::xlink:light::2-b=57.02146	His-E6AP:85:x:His-E6AP:86	1	4	1.5979	654752	654752	1	2.05089	FALSE	-4.72506	0	1557	0.00924382	4.41309	614691	614691	658260	-4.72506	0	F1711_sailerc_033	1	1	0	1	1	844.955
-0.375701	838	1	1876	0	212209	0	0.037	1557	2-b=57.02146	0	F1711_sailerc_036	619.066	1	0	732538	His-E6AP:His-E6AP	F1711_sailerc_096.06269.06269.4	30.97	KGASSAYLENSK-LCDPHPSKK-a1-b8	884.679	3548_F1711_sailerc_036	xlink:light	KGASSAYLENSK-LCDPHPSKK-a1-b8::4::xlink:light::2-b=57.02146	His-E6AP:85:x:His-E6AP:86	0	4	-	-	-	-	-	-	-	-	-	-	-	-	-	-	-	-	-	-	-	-	-	-	-
-0.375701	838	1	1876	0	212210	0	0.037	1557	2-b=57.02146	0	F1711_sailerc_037	619.066	1	0	732538	His-E6AP:His-E6AP	F1711_sailerc_096.06269.06269.4	30.97	KGASSAYLENSK-LCDPHPSKK-a1-b8	849.787	3548_F1711_sailerc_037	xlink:light	KGASSAYLENSK-LCDPHPSKK-a1-b8::4::xlink:light::2-b=57.02146	His-E6AP:85:x:His-E6AP:86	0	4	-	-	-	-	-	-	-	-	-	-	-	-	-	-	-	-	-	-	-	-	-	-	-
-0.375701	838	1	1876	0	212211	0	0.037	1557	2-b=57.02146	0	F1711_sailerc_038	619.066	1	0	732538	His-E6AP:His-E6AP	F1711_sailerc_096.06269.06269.4	30.97	KGASSAYLENSK-LCDPHPSKK-a1-b8	861.901	3548_F1711_sailerc_038	xlink:light	KGASSAYLENSK-LCDPHPSKK-a1-b8::4::xlink:light::2-b=57.02146	His-E6AP:85:x:His-E6AP:86	0	4	-	-	-	-	-	-	-	-	-	-	-	-	-	-	-	-	-	-	-	-	-	-	-
-0.375701	838	1	1876	0	212213	0	0.037	1557	2-b=57.02146	0	F1711_sailerc_039	619.066	1	0	732538	His-E6AP:His-E6AP	F1711_sailerc_096.06269.06269.4	30.97	KGASSAYLENSK-LCDPHPSKK-a1-b8	870.412	3548_F1711_sailerc_039	xlink:light	KGASSAYLENSK-LCDPHPSKK-a1-b8::4::xlink:light::2-b=57.02146	His-E6AP:85:x:His-E6AP:86	0	4	-	-	-	-	-	-	-	-	-	-	-	-	-	-	-	-	-	-	-	-	-	-	-
-0.375701	838	1	1876	0	212214	0	0.037	1557	2-b=57.02146	0	F1711_sailerc_040	619.066	1	0	732538	His-E6AP:His-E6AP	F1711_sailerc_096.06269.06269.4	30.97	KGASSAYLENSK-LCDPHPSKK-a1-b8	865.249	3548_F1711_sailerc_040	xlink:light	KGASSAYLENSK-LCDPHPSKK-a1-b8::4::xlink:light::2-b=57.02146	His-E6AP:85:x:His-E6AP:86	0	4	-	-	-	-	-	-	-	-	-	-	-	-	-	-	-	-	-	-	-	-	-	-	-
-0.375701	838	1	1876	0	212215	0	0.037	1557	2-b=57.02146	0	F1711_sailerc_041	619.066	1	0	732538	His-E6AP:His-E6AP	F1711_sailerc_096.06269.06269.4	30.97	KGASSAYLENSK-LCDPHPSKK-a1-b8	865.85	3548_F1711_sailerc_041	xlink:light	KGASSAYLENSK-LCDPHPSKK-a1-b8::4::xlink:light::2-b=57.02146	His-E6AP:85:x:His-E6AP:86	0	4	-	-	-	-	-	-	-	-	-	-	-	-	-	-	-	-	-	-	-	-	-	-	-
-0.375701	838	1	1876	0	212216	0	0.037	1557	2-b=57.02146	0	F1711_sailerc_042	619.066	1	0	732538	His-E6AP:His-E6AP	F1711_sailerc_096.06269.06269.4	30.97	KGASSAYLENSK-LCDPHPSKK-a1-b8	849.363	3548_F1711_sailerc_042	xlink:light	KGASSAYLENSK-LCDPHPSKK-a1-b8::4::xlink:light::2-b=57.02146	His-E6AP:85:x:His-E6AP:86	0	4	-	-	-	-	-	-	-	-	-	-	-	-	-	-	-	-	-	-	-	-	-	-	-
-0.375701	838	1	1876	0	212217	0	0.037	1557	2-b=57.02146	0	F1711_sailerc_043	619.066	1	1	732538	His-E6AP:His-E6AP	F1711_sailerc_096.06269.06269.4	30.97	KGASSAYLENSK-LCDPHPSKK-a1-b8	854.556	3548_F1711_sailerc_043	xlink:light	KGASSAYLENSK-LCDPHPSKK-a1-b8::4::xlink:light::2-b=57.02146	His-E6AP:85:x:His-E6AP:86	0	4	-2.4038	1.29628e+06	1.29628e+06	1	-1.21956	FALSE	-65.4852	0	1557	0.18107	2.0111	55706.6	55706.6	1.60248e+06	-65.4852	0	F1711_sailerc_043	1	0	0	1	1	789.071
-2.20716	839	1	1877	0	212218	0	0.037	1557	2-b=57.02146	0	F1711_sailerc_089	619.066	1	0	732538	His-E6AP:His-E6AP	F1711_sailerc_096.06269.06269.4	30.97	KGASSAYLENSK-LCDPHPSKK-a1-b8	884.616	3548_F1711_sailerc_089	xlink:light	KGASSAYLENSK-LCDPHPSKK-a1-b8::4::xlink:light::2-b=57.02146	His-E6AP:85:x:His-E6AP:86	0	4	-	-	-	-	-	-	-	-	-	-	-	-	-	-	-	-	-	-	-	-	-	-	-
-2.20716	839	1	1877	0	212219	0	0.037	1557	2-b=57.02146	0	F1711_sailerc_090	619.066	1	0	732538	His-E6AP:His-E6AP	F1711_sailerc_096.06269.06269.4	30.97	KGASSAYLENSK-LCDPHPSKK-a1-b8	920.229	3548_F1711_sailerc_090	xlink:light	KGASSAYLENSK-LCDPHPSKK-a1-b8::4::xlink:light::2-b=57.02146	His-E6AP:85:x:His-E6AP:86	0	4	-	-	-	-	-	-	-	-	-	-	-	-	-	-	-	-	-	-	-	-	-	-	-
-2.20716	839	1	1877	0	212220	0	0.037	1557	2-b=57.02146	0	F1711_sailerc_091	619.066	1	0	732538	His-E6AP:His-E6AP	F1711_sailerc_096.06269.06269.4	30.97	KGASSAYLENSK-LCDPHPSKK-a1-b8	873.451	3548_F1711_sailerc_091	xlink:light	KGASSAYLENSK-LCDPHPSKK-a1-b8::4::xlink:light::2-b=57.02146	His-E6AP:85:x:His-E6AP:86	0	4	-	-	-	-	-	-	-	-	-	-	-	-	-	-	-	-	-	-	-	-	-	-	-
-2.20716	839	1	1877	0	212221	0	0.037	1557	2-b=57.02146	0	F1711_sailerc_092	619.066	1	0	732538	His-E6AP:His-E6AP	F1711_sailerc_096.06269.06269.4	30.97	KGASSAYLENSK-LCDPHPSKK-a1-b8	871.677	3548_F1711_sailerc_092	xlink:light	KGASSAYLENSK-LCDPHPSKK-a1-b8::4::xlink:light::2-b=57.02146	His-E6AP:85:x:His-E6AP:86	0	4	-	-	-	-	-	-	-	-	-	-	-	-	-	-	-	-	-	-	-	-	-	-	-
-2.20716	839	1	1877	0	212222	0	0.037	1557	2-b=57.02146	0	F1711_sailerc_093	619.066	1	1	732538	His-E6AP:His-E6AP	F1711_sailerc_096.06269.06269.4	30.97	KGASSAYLENSK-LCDPHPSKK-a1-b8	871.481	3548_F1711_sailerc_093	xlink:light	KGASSAYLENSK-LCDPHPSKK-a1-b8::4::xlink:light::2-b=57.02146	His-E6AP:85:x:His-E6AP:86	1	4	1.29508	2.85236e+06	2.37745e+06	1	1.8034	FALSE	-12.9254	0	1557	0.0123554	4.26267	267493	222956	332551	-12.9254	0	F1711_sailerc_093	1	1	0	2	1	858.556
-2.20716	839	1	1877	0	212224	0	0.037	1557	2-b=57.02146	0	F1711_sailerc_094	619.066	1	1	732538	His-E6AP:His-E6AP	F1711_sailerc_096.06269.06269.4	30.97	KGASSAYLENSK-LCDPHPSKK-a1-b8	875.734	3548_F1711_sailerc_094	xlink:light	KGASSAYLENSK-LCDPHPSKK-a1-b8::4::xlink:light::2-b=57.02146	His-E6AP:85:x:His-E6AP:86	1	4	0.781819	2.50062e+06	2.08428e+06	1	1.38393	FALSE	-17.7099	0	1557	0.0235986	3.43908	277574	231359	336062	-17.7099	0	F1711_sailerc_094	1	0	0	1	1	858.024
-2.20716	839	1	1877	0	212225	0	0.037	1557	2-b=57.02146	0	F1711_sailerc_095	619.066	1	1	732538	His-E6AP:His-E6AP	F1711_sailerc_096.06269.06269.4	30.97	KGASSAYLENSK-LCDPHPSKK-a1-b8	859.043	3548_F1711_sailerc_095	xlink:light	KGASSAYLENSK-LCDPHPSKK-a1-b8::4::xlink:light::2-b=57.02146	His-E6AP:85:x:His-E6AP:86	1	4	1.5284	1.28565e+07	1.07159e+07	4	1.99409	FALSE	-2.49417	0	1557	0.00967958	4.61198	2.69204e+06	2243828	2243828	-2.49417	0	F1711_sailerc_095	1	1	0	4	1	856.549
-2.20716	839	1	1877	0	212226	0	0.037	1557	2-b=57.02146	1	F1711_sailerc_096	619.066	1	1	732538	His-E6AP:His-E6AP	F1711_sailerc_096.06269.06269.4	30.97	KGASSAYLENSK-LCDPHPSKK-a1-b8	857	3548_F1711_sailerc_096	xlink:light	KGASSAYLENSK-LCDPHPSKK-a1-b8::4::xlink:light::2-b=57.02146	His-E6AP:85:x:His-E6AP:86	1	4	-0.183083	3.6018e+06	3.00212e+06	4	0.595351	FALSE	0.884	0	1557	0.0648458	2.93669	3.1106e+06	2.5927e+06	2.5927e+06	0.884	1	F1711_sailerc_096	1	1	1	4	1	857.884
-2.20716	839	1	1877	0	212227	0	0.037	1557	2-b=57.02146	0	F1711_sailerc_099	619.066	1	0	732538	His-E6AP:His-E6AP	F1711_sailerc_096.06269.06269.4	30.97	KGASSAYLENSK-LCDPHPSKK-a1-b8	881.621	3548_F1711_sailerc_099	xlink:light	KGASSAYLENSK-LCDPHPSKK-a1-b8::4::xlink:light::2-b=57.02146	His-E6AP:85:x:His-E6AP:86	0	4	-	-	-	-	-	-	-	-	-	-	-	-	-	-	-	-	-	-	-	-	-	-	-
-2.20716	839	1	1877	0	212228	0	0.037	1557	2-b=57.02146	0	F1711_sailerc_100	619.066	1	0	732538	His-E6AP:His-E6AP	F1711_sailerc_096.06269.06269.4	30.97	KGASSAYLENSK-LCDPHPSKK-a1-b8	894.35	3548_F1711_sailerc_100	xlink:light	KGASSAYLENSK-LCDPHPSKK-a1-b8::4::xlink:light::2-b=57.02146	His-E6AP:85:x:His-E6AP:86	0	4	-	-	-	-	-	-	-	-	-	-	-	-	-	-	-	-	-	-	-	-	-	-	-
-2.20716	839	1	1877	0	212229	0	0.037	1557	2-b=57.02146	0	F1711_sailerc_101	619.066	1	0	732538	His-E6AP:His-E6AP	F1711_sailerc_096.06269.06269.4	30.97	KGASSAYLENSK-LCDPHPSKK-a1-b8	874.281	3548_F1711_sailerc_101	xlink:light	KGASSAYLENSK-LCDPHPSKK-a1-b8::4::xlink:light::2-b=57.02146	His-E6AP:85:x:His-E6AP:86	0	4	-	-	-	-	-	-	-	-	-	-	-	-	-	-	-	-	-	-	-	-	-	-	-
-2.20716	839	1	1877	0	212230	0	0.037	1557	2-b=57.02146	0	F1711_sailerc_102	619.066	1	0	732538	His-E6AP:His-E6AP	F1711_sailerc_096.06269.06269.4	30.97	KGASSAYLENSK-LCDPHPSKK-a1-b8	876.844	3548_F1711_sailerc_102	xlink:light	KGASSAYLENSK-LCDPHPSKK-a1-b8::4::xlink:light::2-b=57.02146	His-E6AP:85:x:His-E6AP:86	0	4	-	-	-	-	-	-	-	-	-	-	-	-	-	-	-	-	-	-	-	-	-	-	-
-2.20716	839	1	1877	0	212231	0	0.037	1557	2-b=57.02146	0	F1711_sailerc_103	619.066	1	1	732538	His-E6AP:His-E6AP	F1711_sailerc_096.06269.06269.4	30.97	KGASSAYLENSK-LCDPHPSKK-a1-b8	873.733	3548_F1711_sailerc_103	xlink:light	KGASSAYLENSK-LCDPHPSKK-a1-b8::4::xlink:light::2-b=57.02146	His-E6AP:85:x:His-E6AP:86	1	4	0.699778	4.49122e+06	3.74345e+06	1	1.31688	FALSE	-10.1816	0	1557	0.0260906	3.5641	443136	369356	369356	-10.1816	0	F1711_sailerc_103	1	1	0	1	1	863.551
-2.20716	839	1	1877	0	212232	0	0.037	1557	2-b=57.02146	0	F1711_sailerc_104	619.066	1	1	732538	His-E6AP:His-E6AP	F1711_sailerc_096.06269.06269.4	30.97	KGASSAYLENSK-LCDPHPSKK-a1-b8	880.822	3548_F1711_sailerc_104	xlink:light	KGASSAYLENSK-LCDPHPSKK-a1-b8::4::xlink:light::2-b=57.02146	His-E6AP:85:x:His-E6AP:86	1	4	-0.129423	2.51465e+06	2.09597e+06	1	0.639205	FALSE	-12.4748	0	1557	0.061788	2.44155	290739	242332	245821	-12.4748	0	F1711_sailerc_104	1	1	0	1	1	868.347
-2.20716	839	1	1877	0	212233	0	0.037	1557	2-b=57.02146	0	F1711_sailerc_105	619.066	1	1	732538	His-E6AP:His-E6AP	F1711_sailerc_096.06269.06269.4	30.97	KGASSAYLENSK-LCDPHPSKK-a1-b8	862.589	3548_F1711_sailerc_105	xlink:light	KGASSAYLENSK-LCDPHPSKK-a1-b8::4::xlink:light::2-b=57.02146	His-E6AP:85:x:His-E6AP:86	1	4	1.5028	5.16935e+06	4.30868e+06	3	1.97317	FALSE	2.25656	0	1557	0.00988809	4.35975	1.43575e+06	1.19671e+06	1.40195e+06	2.25656	0	F1711_sailerc_105	1	1	0	3	1	864.846
-2.20716	839	1	1877	0	212235	0	0.037	1557	2-b=57.02146	0	F1711_sailerc_106	619.066	1	1	732538	His-E6AP:His-E6AP	F1711_sailerc_096.06269.06269.4	30.97	KGASSAYLENSK-LCDPHPSKK-a1-b8	864.213	3548_F1711_sailerc_106	xlink:light	KGASSAYLENSK-LCDPHPSKK-a1-b8::4::xlink:light::2-b=57.02146	His-E6AP:85:x:His-E6AP:86	1	4	0.332267	1.48413e+07	1.23703e+07	3	1.01653	FALSE	-4.64492	0	1557	0.0395169	2.64455	2.9025e+06	2.41925e+06	2.41925e+06	-4.64492	0	F1711_sailerc_106	1	1	0	3	1	859.568
-0.375701	838	1	1874	0	212164	0	0.037	1561	2-b=57.02146	0	F1711_sailerc_026	622.085	1	0	2.9102e+06	His-E6AP:His-E6AP	F1711_sailerc_096.06216.06216.4	30.97	KGASSAYLENSK-LCDPHPSKK-a1-b8	896.187	3547_F1711_sailerc_026	xlink:heavy	KGASSAYLENSK-LCDPHPSKK-a1-b8::4::xlink:heavy::2-b=57.02146	His-E6AP:85:x:His-E6AP:86	0	4	-	-	-	-	-	-	-	-	-	-	-	-	-	-	-	-	-	-	-	-	-	-	-
-0.375701	838	1	1874	0	212165	0	0.037	1561	2-b=57.02146	0	F1711_sailerc_027	622.085	1	0	2.9102e+06	His-E6AP:His-E6AP	F1711_sailerc_096.06216.06216.4	30.97	KGASSAYLENSK-LCDPHPSKK-a1-b8	870.42	3547_F1711_sailerc_027	xlink:heavy	KGASSAYLENSK-LCDPHPSKK-a1-b8::4::xlink:heavy::2-b=57.02146	His-E6AP:85:x:His-E6AP:86	0	4	-	-	-	-	-	-	-	-	-	-	-	-	-	-	-	-	-	-	-	-	-	-	-
-0.375701	838	1	1874	0	212166	0	0.037	1561	2-b=57.02146	0	F1711_sailerc_028	622.085	1	1	2.9102e+06	His-E6AP:His-E6AP	F1711_sailerc_096.06216.06216.4	30.97	KGASSAYLENSK-LCDPHPSKK-a1-b8	866.987	3547_F1711_sailerc_028	xlink:heavy	KGASSAYLENSK-LCDPHPSKK-a1-b8::4::xlink:heavy::2-b=57.02146	His-E6AP:85:x:His-E6AP:86	1	4	-0.4139	159438	159438	2	0.406712	FALSE	19.8279	0	1561	0.0785463	3.17844	83469.4	83469.4	193805	19.8279	0	F1711_sailerc_028	1	0	0	4	1	886.815
-0.375701	838	1	1874	0	212169	0	0.037	1561	2-b=57.02146	0	F1711_sailerc_029	622.085	1	1	2.9102e+06	His-E6AP:His-E6AP	F1711_sailerc_096.06216.06216.4	30.97	KGASSAYLENSK-LCDPHPSKK-a1-b8	864.325	3547_F1711_sailerc_029	xlink:heavy	KGASSAYLENSK-LCDPHPSKK-a1-b8::4::xlink:heavy::2-b=57.02146	His-E6AP:85:x:His-E6AP:86	1	4	-0.397532	64618.2	64618.2	1	0.420089	FALSE	23.2504	0	1561	0.0777006	3.1251	32650.1	32650.1	102516	23.2504	0	F1711_sailerc_029	1	0	0	6	1	887.575
-0.375701	838	1	1874	0	212170	0	0.037	1561	2-b=57.02146	0	F1711_sailerc_030	622.085	1	1	2.9102e+06	His-E6AP:His-E6AP	F1711_sailerc_096.06216.06216.4	30.97	KGASSAYLENSK-LCDPHPSKK-a1-b8	861.052	3547_F1711_sailerc_030	xlink:heavy	KGASSAYLENSK-LCDPHPSKK-a1-b8::4::xlink:heavy::2-b=57.02146	His-E6AP:85:x:His-E6AP:86	0	4	-1.51342	957005	957005	2	-0.49189	FALSE	-15.0111	0	1561	0.145206	2.58128	721894	721894	721894	-15.0111	0	F1711_sailerc_030	1	1	0	7	1	846.041
-0.375701	838	1	1874	0	212171	0	0.037	1561	2-b=57.02146	0	F1711_sailerc_031	622.085	1	1	2.9102e+06	His-E6AP:His-E6AP	F1711_sailerc_096.06216.06216.4	30.97	KGASSAYLENSK-LCDPHPSKK-a1-b8	855.613	3547_F1711_sailerc_031	xlink:heavy	KGASSAYLENSK-LCDPHPSKK-a1-b8::4::xlink:heavy::2-b=57.02146	His-E6AP:85:x:His-E6AP:86	0	4	-0.811654	2.62129e+06	2.62129e+06	1	0.0816412	FALSE	-5.42592	0	1561	0.102582	3.04118	1129373	1129373	1129373	-5.42592	0	F1711_sailerc_031	1	1	0	1	1	850.187
-0.375701	838	1	1874	0	212172	0	0.037	1561	2-b=57.02146	0	F1711_sailerc_032	622.085	1	1	2.9102e+06	His-E6AP:His-E6AP	F1711_sailerc_096.06216.06216.4	30.97	KGASSAYLENSK-LCDPHPSKK-a1-b8	848.016	3547_F1711_sailerc_032	xlink:heavy	KGASSAYLENSK-LCDPHPSKK-a1-b8::4::xlink:heavy::2-b=57.02146	His-E6AP:85:x:His-E6AP:86	0	4	-2.61062	3.91247e+06	3.91247e+06	1	-1.38859	FALSE	85.7453	0	1561	0.18538	0.634859	867248	867248	867248	85.7453	0	F1711_sailerc_032	1	0	0	1	1	933.761
-0.375701	838	1	1874	0	212173	0	0.037	1561	2-b=57.02146	0	F1711_sailerc_033	622.085	1	1	2.9102e+06	His-E6AP:His-E6AP	F1711_sailerc_096.06216.06216.4	30.97	KGASSAYLENSK-LCDPHPSKK-a1-b8	843.772	3547_F1711_sailerc_033	xlink:heavy	KGASSAYLENSK-LCDPHPSKK-a1-b8::4::xlink:heavy::2-b=57.02146	His-E6AP:85:x:His-E6AP:86	0	4	-2.75202	4.70358e+06	4.70358e+06	2	-1.50415	FALSE	92.0171	0	1561	0.187944	0.105521	736628	736628	736628	92.0171	0	F1711_sailerc_033	1	0	0	2	1	935.789
-0.375701	838	1	1874	0	212174	0	0.037	1561	2-b=57.02146	0	F1711_sailerc_036	622.085	1	0	2.9102e+06	His-E6AP:His-E6AP	F1711_sailerc_096.06216.06216.4	30.97	KGASSAYLENSK-LCDPHPSKK-a1-b8	878.873	3547_F1711_sailerc_036	xlink:heavy	KGASSAYLENSK-LCDPHPSKK-a1-b8::4::xlink:heavy::2-b=57.02146	His-E6AP:85:x:His-E6AP:86	0	4	-	-	-	-	-	-	-	-	-	-	-	-	-	-	-	-	-	-	-	-	-	-	-
-0.375701	838	1	1874	0	212175	0	0.037	1561	2-b=57.02146	0	F1711_sailerc_037	622.085	1	0	2.9102e+06	His-E6AP:His-E6AP	F1711_sailerc_096.06216.06216.4	30.97	KGASSAYLENSK-LCDPHPSKK-a1-b8	843.844	3547_F1711_sailerc_037	xlink:heavy	KGASSAYLENSK-LCDPHPSKK-a1-b8::4::xlink:heavy::2-b=57.02146	His-E6AP:85:x:His-E6AP:86	0	4	-	-	-	-	-	-	-	-	-	-	-	-	-	-	-	-	-	-	-	-	-	-	-
-0.375701	838	1	1874	0	212176	0	0.037	1561	2-b=57.02146	0	F1711_sailerc_038	622.085	1	1	2.9102e+06	His-E6AP:His-E6AP	F1711_sailerc_096.06216.06216.4	30.97	KGASSAYLENSK-LCDPHPSKK-a1-b8	856.085	3547_F1711_sailerc_038	xlink:heavy	KGASSAYLENSK-LCDPHPSKK-a1-b8::4::xlink:heavy::2-b=57.02146	His-E6AP:85:x:His-E6AP:86	1	4	-0.204333	69257.3	69257.3	2	0.577984	FALSE	27.7583	0	1561	0.0661572	3.06776	38879.8	38879.8	86512.4	27.7583	0	F1711_sailerc_038	1	0	0	3	1	883.843
-0.375701	838	1	1874	0	212177	0	0.037	1561	2-b=57.02146	0	F1711_sailerc_039	622.085	1	1	2.9102e+06	His-E6AP:His-E6AP	F1711_sailerc_096.06216.06216.4	30.97	KGASSAYLENSK-LCDPHPSKK-a1-b8	864.559	3547_F1711_sailerc_039	xlink:heavy	KGASSAYLENSK-LCDPHPSKK-a1-b8::4::xlink:heavy::2-b=57.02146	His-E6AP:85:x:His-E6AP:86	1	4	-0.589826	397920	397920	1	0.262934	FALSE	20.6268	0	1561	0.0889458	2.33019	227568	227568	227568	20.6268	0	F1711_sailerc_039	1	0	0	2	1	885.186
-0.375701	838	1	1874	0	212178	0	0.037	1561	2-b=57.02146	0	F1711_sailerc_040	622.085	1	1	2.9102e+06	His-E6AP:His-E6AP	F1711_sailerc_096.06216.06216.4	30.97	KGASSAYLENSK-LCDPHPSKK-a1-b8	859.4	3547_F1711_sailerc_040	xlink:heavy	KGASSAYLENSK-LCDPHPSKK-a1-b8::4::xlink:heavy::2-b=57.02146	His-E6AP:85:x:His-E6AP:86	1	4	-0.124147	242764	242764	3	0.643517	FALSE	19.1058	0	1561	0.0615072	2.5843	122906	122906	221789	19.1058	0	F1711_sailerc_040	1	0	0	5	1	878.506
-0.375701	838	1	1874	0	212180	0	0.037	1561	2-b=57.02146	0	F1711_sailerc_041	622.085	1	1	2.9102e+06	His-E6AP:His-E6AP	F1711_sailerc_096.06216.06216.4	30.97	KGASSAYLENSK-LCDPHPSKK-a1-b8	860.006	3547_F1711_sailerc_041	xlink:heavy	KGASSAYLENSK-LCDPHPSKK-a1-b8::4::xlink:heavy::2-b=57.02146	His-E6AP:85:x:His-E6AP:86	0	4	-1.72822	611000	611000	3	-0.667435	FALSE	74.7081	0	1561	0.15644	1.38838	110131	110131	348325	74.7081	0	F1711_sailerc_041	1	0	0	3	1	934.714
-0.375701	838	1	1874	0	212181	0	0.037	1561	2-b=57.02146	0	F1711_sailerc_042	622.085	1	1	2.9102e+06	His-E6AP:His-E6AP	F1711_sailerc_096.06216.06216.4	30.97	KGASSAYLENSK-LCDPHPSKK-a1-b8	843.443	3547_F1711_sailerc_042	xlink:heavy	KGASSAYLENSK-LCDPHPSKK-a1-b8::4::xlink:heavy::2-b=57.02146	His-E6AP:85:x:His-E6AP:86	1	4	0.432045	729553	729553	1	1.09807	FALSE	1.31188	0	1561	0.0354838	3.26059	909059	909059	909059	1.31188	0	F1711_sailerc_042	1	1	0	3	1	844.755
-0.375701	838	1	1874	0	212182	0	0.037	1561	2-b=57.02146	0	F1711_sailerc_043	622.085	1	1	2.9102e+06	His-E6AP:His-E6AP	F1711_sailerc_096.06216.06216.4	30.97	KGASSAYLENSK-LCDPHPSKK-a1-b8	848.645	3547_F1711_sailerc_043	xlink:heavy	KGASSAYLENSK-LCDPHPSKK-a1-b8::4::xlink:heavy::2-b=57.02146	His-E6AP:85:x:His-E6AP:86	0	4	-1.89868	282552	282552	1	-0.806751	FALSE	21.0215	0	1561	0.164595	1.63212	318100	318100	318100	21.0215	0	F1711_sailerc_043	1	0	0	3	1	869.667
-2.20716	839	1	1875	0	212183	0	0.037	1561	2-b=57.02146	0	F1711_sailerc_089	622.085	1	0	2.9102e+06	His-E6AP:His-E6AP	F1711_sailerc_096.06216.06216.4	30.97	KGASSAYLENSK-LCDPHPSKK-a1-b8	878.689	3547_F1711_sailerc_089	xlink:heavy	KGASSAYLENSK-LCDPHPSKK-a1-b8::4::xlink:heavy::2-b=57.02146	His-E6AP:85:x:His-E6AP:86	0	4	-	-	-	-	-	-	-	-	-	-	-	-	-	-	-	-	-	-	-	-	-	-	-
-2.20716	839	1	1875	0	212184	0	0.037	1561	2-b=57.02146	0	F1711_sailerc_090	622.085	1	0	2.9102e+06	His-E6AP:His-E6AP	F1711_sailerc_096.06216.06216.4	30.97	KGASSAYLENSK-LCDPHPSKK-a1-b8	914.442	3547_F1711_sailerc_090	xlink:heavy	KGASSAYLENSK-LCDPHPSKK-a1-b8::4::xlink:heavy::2-b=57.02146	His-E6AP:85:x:His-E6AP:86	0	4	-	-	-	-	-	-	-	-	-	-	-	-	-	-	-	-	-	-	-	-	-	-	-
-2.20716	839	1	1875	0	212185	0	0.037	1561	2-b=57.02146	0	F1711_sailerc_091	622.085	1	1	2.9102e+06	His-E6AP:His-E6AP	F1711_sailerc_096.06216.06216.4	30.97	KGASSAYLENSK-LCDPHPSKK-a1-b8	867.503	3547_F1711_sailerc_091	xlink:heavy	KGASSAYLENSK-LCDPHPSKK-a1-b8::4::xlink:heavy::2-b=57.02146	His-E6AP:85:x:His-E6AP:86	1	4	0.238955	44382.5	36993	1	0.940269	FALSE	38.2562	0	1561	0.0433679	2.93712	26722.5	22273.3	33592.6	38.2562	0	F1711_sailerc_091	1	0	0	2	1	905.759
-2.20716	839	1	1875	0	212186	0	0.037	1561	2-b=57.02146	0	F1711_sailerc_092	622.085	1	1	2.9102e+06	His-E6AP:His-E6AP	F1711_sailerc_096.06216.06216.4	30.97	KGASSAYLENSK-LCDPHPSKK-a1-b8	865.732	3547_F1711_sailerc_092	xlink:heavy	KGASSAYLENSK-LCDPHPSKK-a1-b8::4::xlink:heavy::2-b=57.02146	His-E6AP:85:x:His-E6AP:86	0	4	-1.29703	95338.9	79465.3	1	-0.31504	FALSE	35.1592	0	1561	0.133291	1.94513	113814	94864.4	94864.4	35.1592	0	F1711_sailerc_092	1	0	0	3	1	900.891
-2.20716	839	1	1875	0	212187	0	0.037	1561	2-b=57.02146	0	F1711_sailerc_093	622.085	1	1	2.9102e+06	His-E6AP:His-E6AP	F1711_sailerc_096.06216.06216.4	30.97	KGASSAYLENSK-LCDPHPSKK-a1-b8	865.547	3547_F1711_sailerc_093	xlink:heavy	KGASSAYLENSK-LCDPHPSKK-a1-b8::4::xlink:heavy::2-b=57.02146	His-E6AP:85:x:His-E6AP:86	0	4	-0.982243	3.78493e+06	3.15475e+06	1	-0.0577751	FALSE	-10.6127	0	1561	0.113541	2.74019	926373	772135	772135	-10.6127	0	F1711_sailerc_093	1	1	0	1	1	854.934
-2.20716	839	1	1875	0	212188	0	0.037	1561	2-b=57.02146	0	F1711_sailerc_094	622.085	1	1	2.9102e+06	His-E6AP:His-E6AP	F1711_sailerc_096.06216.06216.4	30.97	KGASSAYLENSK-LCDPHPSKK-a1-b8	869.801	3547_F1711_sailerc_094	xlink:heavy	KGASSAYLENSK-LCDPHPSKK-a1-b8::4::xlink:heavy::2-b=57.02146	His-E6AP:85:x:His-E6AP:86	0	4	-0.978308	119333	99464.8	4	-0.0545594	FALSE	110.592	0	1561	0.113284	1.79302	69817.7	58193.3	68174.3	110.592	0	F1711_sailerc_094	1	0	0	4	1	980.393
-2.20716	839	1	1875	0	212189	0	0.037	1561	2-b=57.02146	0	F1711_sailerc_095	622.085	1	1	2.9102e+06	His-E6AP:His-E6AP	F1711_sailerc_096.06216.06216.4	30.97	KGASSAYLENSK-LCDPHPSKK-a1-b8	853.078	3547_F1711_sailerc_095	xlink:heavy	KGASSAYLENSK-LCDPHPSKK-a1-b8::4::xlink:heavy::2-b=57.02146	His-E6AP:85:x:His-E6AP:86	1	4	1.11546	4.29834e+06	3.58269e+06	2	1.65661	FALSE	3.09414	0	1561	0.0154044	4.46952	1.90263e+06	1.58585e+06	1.65861e+06	3.09414	0	F1711_sailerc_095	1	1	0	2	1	856.172
-2.20716	839	1	1875	0	212191	0	0.037	1561	2-b=57.02146	1	F1711_sailerc_096	622.085	1	1	2.9102e+06	His-E6AP:His-E6AP	F1711_sailerc_096.06216.06216.4	30.97	KGASSAYLENSK-LCDPHPSKK-a1-b8	851	3547_F1711_sailerc_096	xlink:heavy	KGASSAYLENSK-LCDPHPSKK-a1-b8::4::xlink:heavy::2-b=57.02146	His-E6AP:85:x:His-E6AP:86	1	4	1.8485	1.40073e+06	1.16752e+06	1	2.2557	FALSE	-0.024	0	1561	0.00896006	4.8102	773603	644801	1.11409e+06	-0.024	1	F1711_sailerc_096	1	1	1	1	1	850.976
-2.20716	839	1	1875	0	212192	0	0.037	1561	2-b=57.02146	0	F1711_sailerc_099	622.085	1	0	2.9102e+06	His-E6AP:His-E6AP	F1711_sailerc_096.06216.06216.4	30.97	KGASSAYLENSK-LCDPHPSKK-a1-b8	875.68	3547_F1711_sailerc_099	xlink:heavy	KGASSAYLENSK-LCDPHPSKK-a1-b8::4::xlink:heavy::2-b=57.02146	His-E6AP:85:x:His-E6AP:86	0	4	-	-	-	-	-	-	-	-	-	-	-	-	-	-	-	-	-	-	-	-	-	-	-
-2.20716	839	1	1875	0	212193	0	0.037	1561	2-b=57.02146	0	F1711_sailerc_100	622.085	1	0	2.9102e+06	His-E6AP:His-E6AP	F1711_sailerc_096.06216.06216.4	30.97	KGASSAYLENSK-LCDPHPSKK-a1-b8	888.468	3547_F1711_sailerc_100	xlink:heavy	KGASSAYLENSK-LCDPHPSKK-a1-b8::4::xlink:heavy::2-b=57.02146	His-E6AP:85:x:His-E6AP:86	0	4	-	-	-	-	-	-	-	-	-	-	-	-	-	-	-	-	-	-	-	-	-	-	-
-2.20716	839	1	1875	0	212194	0	0.037	1561	2-b=57.02146	0	F1711_sailerc_101	622.085	1	0	2.9102e+06	His-E6AP:His-E6AP	F1711_sailerc_096.06216.06216.4	30.97	KGASSAYLENSK-LCDPHPSKK-a1-b8	868.308	3547_F1711_sailerc_101	xlink:heavy	KGASSAYLENSK-LCDPHPSKK-a1-b8::4::xlink:heavy::2-b=57.02146	His-E6AP:85:x:His-E6AP:86	0	4	-	-	-	-	-	-	-	-	-	-	-	-	-	-	-	-	-	-	-	-	-	-	-
-2.20716	839	1	1875	0	212195	0	0.037	1561	2-b=57.02146	0	F1711_sailerc_102	622.085	1	1	2.9102e+06	His-E6AP:His-E6AP	F1711_sailerc_096.06216.06216.4	30.97	KGASSAYLENSK-LCDPHPSKK-a1-b8	870.883	3547_F1711_sailerc_102	xlink:heavy	KGASSAYLENSK-LCDPHPSKK-a1-b8::4::xlink:heavy::2-b=57.02146	His-E6AP:85:x:His-E6AP:86	0	4	-0.738161	54277.3	45240.3	1	0.141705	FALSE	42.8656	0	1561	0.0982262	2.67	24186.1	20159.2	51412.7	42.8656	0	F1711_sailerc_102	1	0	0	3	1	913.749
-2.20716	839	1	1875	0	212196	0	0.037	1561	2-b=57.02146	0	F1711_sailerc_103	622.085	1	1	2.9102e+06	His-E6AP:His-E6AP	F1711_sailerc_096.06216.06216.4	30.97	KGASSAYLENSK-LCDPHPSKK-a1-b8	867.816	3547_F1711_sailerc_103	xlink:heavy	KGASSAYLENSK-LCDPHPSKK-a1-b8::4::xlink:heavy::2-b=57.02146	His-E6AP:85:x:His-E6AP:86	1	4	-0.0647948	1.19403e+06	995228	1	0.692024	FALSE	-7.625	0	1561	0.0585227	3.24603	764988	637621	637621	-7.625	0	F1711_sailerc_103	1	1	0	3	1	860.191
-2.20716	839	1	1875	0	212197	0	0.037	1561	2-b=57.02146	0	F1711_sailerc_104	622.085	1	1	2.9102e+06	His-E6AP:His-E6AP	F1711_sailerc_096.06216.06216.4	30.97	KGASSAYLENSK-LCDPHPSKK-a1-b8	874.862	3547_F1711_sailerc_104	xlink:heavy	KGASSAYLENSK-LCDPHPSKK-a1-b8::4::xlink:heavy::2-b=57.02146	His-E6AP:85:x:His-E6AP:86	0	4	-0.942762	4.25067e+06	3.54295e+06	1	-0.0255085	FALSE	-9.02167	0	1561	0.11076	2.90899	1.01573e+06	846619	846619	-9.02167	0	F1711_sailerc_104	1	1	0	2	1	865.84
-2.20716	839	1	1875	0	212198	0	0.037	1561	2-b=57.02146	0	F1711_sailerc_105	622.085	1	1	2.9102e+06	His-E6AP:His-E6AP	F1711_sailerc_096.06216.06216.4	30.97	KGASSAYLENSK-LCDPHPSKK-a1-b8	856.606	3547_F1711_sailerc_105	xlink:heavy	KGASSAYLENSK-LCDPHPSKK-a1-b8::4::xlink:heavy::2-b=57.02146	His-E6AP:85:x:His-E6AP:86	1	4	-0.358798	1.4763e+06	1.2305e+06	1	0.451745	FALSE	2.91942	0	1561	0.0753224	2.52545	1.46496e+06	1.22105e+06	1.5103e+06	2.91942	0	F1711_sailerc_105	1	1	0	2	1	859.525
-2.20716	839	1	1875	0	212199	0	0.037	1561	2-b=57.02146	0	F1711_sailerc_106	622.085	1	1	2.9102e+06	His-E6AP:His-E6AP	F1711_sailerc_096.06216.06216.4	30.97	KGASSAYLENSK-LCDPHPSKK-a1-b8	858.208	3547_F1711_sailerc_106	xlink:heavy	KGASSAYLENSK-LCDPHPSKK-a1-b8::4::xlink:heavy::2-b=57.02146	His-E6AP:85:x:His-E6AP:86	1	4	1.11611	2.16038e+06	1.80069e+06	1	1.65714	FALSE	-4.06788	0	1561	0.0153933	4.29168	913836	761686	1.96099e+06	-4.06788	0	F1711_sailerc_106	1	1	0	1	1	854.14
0.42051	1202	0	2795	0	6690	0	0.108	28369	2-a=57.02146:2-b=57.02146	0	F1711_sailerc_026	575.794	1	0	251820	His-E6AP:His-E6AP	F1711_sailerc_033.03841.03841.4	27.58	LCDPHPSKK-LCDPHPSKK-a8-b8	658.801	3984_F1711_sailerc_026	xlink:light	LCDPHPSKK-LCDPHPSKK-a8-b8::4::xlink:light::2-a=57.02146:2-b=57.02146	His-E6AP:85:x:His-E6AP:85	0	4	-	-	-	-	-	-	-	-	-	-	-	-	-	-	-	-	-	-	-	-	-	-	-
0.42051	1202	0	2795	0	6691	0	0.108	28369	2-a=57.02146:2-b=57.02146	0	F1711_sailerc_027	575.794	1	0	251820	His-E6AP:His-E6AP	F1711_sailerc_033.03841.03841.4	27.58	LCDPHPSKK-LCDPHPSKK-a8-b8	625.595	3984_F1711_sailerc_027	xlink:light	LCDPHPSKK-LCDPHPSKK-a8-b8::4::xlink:light::2-a=57.02146:2-b=57.02146	His-E6AP:85:x:His-E6AP:85	0	4	-	-	-	-	-	-	-	-	-	-	-	-	-	-	-	-	-	-	-	-	-	-	-
0.42051	1202	0	2795	0	6692	0	0.108	28369	2-a=57.02146:2-b=57.02146	0	F1711_sailerc_028	575.794	1	0	251820	His-E6AP:His-E6AP	F1711_sailerc_033.03841.03841.4	27.58	LCDPHPSKK-LCDPHPSKK-a8-b8	625.119	3984_F1711_sailerc_028	xlink:light	LCDPHPSKK-LCDPHPSKK-a8-b8::4::xlink:light::2-a=57.02146:2-b=57.02146	His-E6AP:85:x:His-E6AP:85	0	4	-	-	-	-	-	-	-	-	-	-	-	-	-	-	-	-	-	-	-	-	-	-	-
0.42051	1202	0	2795	0	6694	0	0.108	28369	2-a=57.02146:2-b=57.02146	0	F1711_sailerc_029	575.794	1	1	251820	His-E6AP:His-E6AP	F1711_sailerc_033.03841.03841.4	27.58	LCDPHPSKK-LCDPHPSKK-a8-b8	622.683	3984_F1711_sailerc_029	xlink:light	LCDPHPSKK-LCDPHPSKK-a8-b8::4::xlink:light::2-a=57.02146:2-b=57.02146	His-E6AP:85:x:His-E6AP:85	0	4	-2.61919	20029.4	20029.4	1	-1.39559	FALSE	80.5768	0	28369	0.185707	0.42854	7997.92	7997.92	20488.4	80.5768	0	F1711_sailerc_029	1	0	0	2	1	703.26
0.42051	1202	0	2795	0	6695	0	0.108	28369	2-a=57.02146:2-b=57.02146	0	F1711_sailerc_030	575.794	1	1	251820	His-E6AP:His-E6AP	F1711_sailerc_033.03841.03841.4	27.58	LCDPHPSKK-LCDPHPSKK-a8-b8	618.366	3984_F1711_sailerc_030	xlink:light	LCDPHPSKK-LCDPHPSKK-a8-b8::4::xlink:light::2-a=57.02146:2-b=57.02146	His-E6AP:85:x:His-E6AP:85	0	4	-0.677859	81497	81497	3	0.190987	FALSE	34.8524	0	28369	0.0943525	2.81388	36182	36182	94265.1	34.8524	0	F1711_sailerc_030	1	0	0	4	1	653.218
0.42051	1202	0	2795	0	6696	0	0.108	28369	2-a=57.02146:2-b=57.02146	0	F1711_sailerc_031	575.794	1	1	251820	His-E6AP:His-E6AP	F1711_sailerc_033.03841.03841.4	27.58	LCDPHPSKK-LCDPHPSKK-a8-b8	611.867	3984_F1711_sailerc_031	xlink:light	LCDPHPSKK-LCDPHPSKK-a8-b8::4::xlink:light::2-a=57.02146:2-b=57.02146	His-E6AP:85:x:His-E6AP:85	1	4	-0.26483	57431.3	57431.3	1	0.528542	FALSE	18.57	0	28369	0.0695077	2.53696	32971	32971	81244.6	18.57	0	F1711_sailerc_031	1	0	0	1	1	630.437
0.42051	1202	0	2795	0	6697	0	0.108	28369	2-a=57.02146:2-b=57.02146	0	F1711_sailerc_032	575.794	1	1	251820	His-E6AP:His-E6AP	F1711_sailerc_033.03841.03841.4	27.58	LCDPHPSKK-LCDPHPSKK-a8-b8	603.354	3984_F1711_sailerc_032	xlink:light	LCDPHPSKK-LCDPHPSKK-a8-b8::4::xlink:light::2-a=57.02146:2-b=57.02146	His-E6AP:85:x:His-E6AP:85	1	4	0.757812	1.82925e+06	1.82925e+06	3	1.36431	FALSE	-2.66959	0	28369	0.024258	3.57142	387927	387927	387927	-2.66959	0	F1711_sailerc_032	1	1	0	5	1	600.684
0.42051	1202	0	2795	0	6698	0	0.108	28369	2-a=57.02146:2-b=57.02146	1	F1711_sailerc_033	575.794	1	1	251820	His-E6AP:His-E6AP	F1711_sailerc_033.03841.03841.4	27.58	LCDPHPSKK-LCDPHPSKK-a8-b8	595	3984_F1711_sailerc_033	xlink:light	LCDPHPSKK-LCDPHPSKK-a8-b8::4::xlink:light::2-a=57.02146:2-b=57.02146	His-E6AP:85:x:His-E6AP:85	1	4	1.98559	4.79295e+06	4.79295e+06	2	2.36773	FALSE	1.475	0	28369	0.00896006	4.71858	234021	234021	234021	1.475	1	F1711_sailerc_033	1	1	1	6	1	596.475
0.42051	1202	0	2795	0	6699	0	0.108	28369	2-a=57.02146:2-b=57.02146	0	F1711_sailerc_036	575.794	1	0	251820	His-E6AP:His-E6AP	F1711_sailerc_033.03841.03841.4	27.58	LCDPHPSKK-LCDPHPSKK-a8-b8	637.674	3984_F1711_sailerc_036	xlink:light	LCDPHPSKK-LCDPHPSKK-a8-b8::4::xlink:light::2-a=57.02146:2-b=57.02146	His-E6AP:85:x:His-E6AP:85	0	4	-	-	-	-	-	-	-	-	-	-	-	-	-	-	-	-	-	-	-	-	-	-	-
0.42051	1202	0	2795	0	6700	0	0.108	28369	2-a=57.02146:2-b=57.02146	0	F1711_sailerc_037	575.794	1	0	251820	His-E6AP:His-E6AP	F1711_sailerc_033.03841.03841.4	27.58	LCDPHPSKK-LCDPHPSKK-a8-b8	596.972	3984_F1711_sailerc_037	xlink:light	LCDPHPSKK-LCDPHPSKK-a8-b8::4::xlink:light::2-a=57.02146:2-b=57.02146	His-E6AP:85:x:His-E6AP:85	0	4	-	-	-	-	-	-	-	-	-	-	-	-	-	-	-	-	-	-	-	-	-	-	-
0.42051	1202	0	2795	0	6701	0	0.108	28369	2-a=57.02146:2-b=57.02146	0	F1711_sailerc_038	575.794	1	1	251820	His-E6AP:His-E6AP	F1711_sailerc_033.03841.03841.4	27.58	LCDPHPSKK-LCDPHPSKK-a8-b8	614.475	3984_F1711_sailerc_038	xlink:light	LCDPHPSKK-LCDPHPSKK-a8-b8::4::xlink:light::2-a=57.02146:2-b=57.02146	His-E6AP:85:x:His-E6AP:85	0	4	-0.97723	47784.2	47784.2	4	-0.0536783	FALSE	62.5334	0	28369	0.113232	1.63897	26695.4	26695.4	35181.7	62.5334	0	F1711_sailerc_038	1	0	0	4	1	677.008
0.42051	1202	0	2795	0	6702	0	0.108	28369	2-a=57.02146:2-b=57.02146	0	F1711_sailerc_039	575.794	1	1	251820	His-E6AP:His-E6AP	F1711_sailerc_033.03841.03841.4	27.58	LCDPHPSKK-LCDPHPSKK-a8-b8	621.428	3984_F1711_sailerc_039	xlink:light	LCDPHPSKK-LCDPHPSKK-a8-b8::4::xlink:light::2-a=57.02146:2-b=57.02146	His-E6AP:85:x:His-E6AP:85	0	4	-2.0613	18981.2	18981.2	1	-0.93965	FALSE	55.9222	0	28369	0.170297	0.549751	13886.2	13886.2	21645.8	55.9222	0	F1711_sailerc_039	1	0	0	1	1	677.35
0.42051	1202	0	2795	0	6703	0	0.108	28369	2-a=57.02146:2-b=57.02146	0	F1711_sailerc_040	575.794	1	1	251820	His-E6AP:His-E6AP	F1711_sailerc_033.03841.03841.4	27.58	LCDPHPSKK-LCDPHPSKK-a8-b8	616.439	3984_F1711_sailerc_040	xlink:light	LCDPHPSKK-LCDPHPSKK-a8-b8::4::xlink:light::2-a=57.02146:2-b=57.02146	His-E6AP:85:x:His-E6AP:85	0	4	-3.05612	245618	245618	2	-1.75268	FALSE	-74.64	0	28369	0.192415	0.055103	150037	150037	262388	-74.64	0	F1711_sailerc_040	1	0	0	2	1	541.799
0.42051	1202	0	2795	0	6705	0	0.108	28369	2-a=57.02146:2-b=57.02146	0	F1711_sailerc_041	575.794	1	1	251820	His-E6AP:His-E6AP	F1711_sailerc_033.03841.03841.4	27.58	LCDPHPSKK-LCDPHPSKK-a8-b8	617.217	3984_F1711_sailerc_041	xlink:light	LCDPHPSKK-LCDPHPSKK-a8-b8::4::xlink:light::2-a=57.02146:2-b=57.02146	His-E6AP:85:x:His-E6AP:85	0	4	-3.17489	214109	214109	1	-1.84975	FALSE	-91.5878	0	28369	0.193514	0.167329	82375.6	82375.6	269863	-91.5878	0	F1711_sailerc_041	1	0	0	1	1	525.629
0.42051	1202	0	2795	0	6706	0	0.108	28369	2-a=57.02146:2-b=57.02146	0	F1711_sailerc_042	575.794	1	1	251820	His-E6AP:His-E6AP	F1711_sailerc_033.03841.03841.4	27.58	LCDPHPSKK-LCDPHPSKK-a8-b8	597.508	3984_F1711_sailerc_042	xlink:light	LCDPHPSKK-LCDPHPSKK-a8-b8::4::xlink:light::2-a=57.02146:2-b=57.02146	His-E6AP:85:x:His-E6AP:85	1	4	1.0588	1.0218e+06	1.0218e+06	4	1.6103	FALSE	8.61123	0	28369	0.0166064	4.0808	57610.7	57610.7	117950	8.61123	0	F1711_sailerc_042	1	1	0	6	1	606.119
0.42051	1202	0	2795	0	6707	0	0.108	28369	2-a=57.02146:2-b=57.02146	0	F1711_sailerc_043	575.794	1	1	251820	His-E6AP:His-E6AP	F1711_sailerc_033.03841.03841.4	27.58	LCDPHPSKK-LCDPHPSKK-a8-b8	603.106	3984_F1711_sailerc_043	xlink:light	LCDPHPSKK-LCDPHPSKK-a8-b8::4::xlink:light::2-a=57.02146:2-b=57.02146	His-E6AP:85:x:His-E6AP:85	1	4	1.37613	50491.7	50491.7	1	1.86964	FALSE	-7.80459	0	28369	0.0112202	4.26499	23467.3	23467.3	38180.3	-7.80459	0	F1711_sailerc_043	1	1	0	6	1	595.301
0.256302	1208	0	2803	0	6708	0	0.108	28369	2-a=57.02146:2-b=57.02146	0	F1711_sailerc_089	575.794	1	0	251820	His-E6AP:His-E6AP	F1711_sailerc_033.03841.03841.4	27.58	LCDPHPSKK-LCDPHPSKK-a8-b8	632.476	3984_F1711_sailerc_089	xlink:light	LCDPHPSKK-LCDPHPSKK-a8-b8::4::xlink:light::2-a=57.02146:2-b=57.02146	His-E6AP:85:x:His-E6AP:85	0	4	-	-	-	-	-	-	-	-	-	-	-	-	-	-	-	-	-	-	-	-	-	-	-
0.256302	1208	0	2803	0	6709	0	0.108	28369	2-a=57.02146:2-b=57.02146	0	F1711_sailerc_090	575.794	1	0	251820	His-E6AP:His-E6AP	F1711_sailerc_033.03841.03841.4	27.58	LCDPHPSKK-LCDPHPSKK-a8-b8	674.042	3984_F1711_sailerc_090	xlink:light	LCDPHPSKK-LCDPHPSKK-a8-b8::4::xlink:light::2-a=57.02146:2-b=57.02146	His-E6AP:85:x:His-E6AP:85	0	4	-	-	-	-	-	-	-	-	-	-	-	-	-	-	-	-	-	-	-	-	-	-	-
0.256302	1208	0	2803	0	6710	0	0.108	28369	2-a=57.02146:2-b=57.02146	0	F1711_sailerc_091	575.794	1	1	251820	His-E6AP:His-E6AP	F1711_sailerc_033.03841.03841.4	27.58	LCDPHPSKK-LCDPHPSKK-a8-b8	620.42	3984_F1711_sailerc_091	xlink:light	LCDPHPSKK-LCDPHPSKK-a8-b8::4::xlink:light::2-a=57.02146:2-b=57.02146	His-E6AP:85:x:His-E6AP:85	0	4	-1.04835	15929.7	13277.5	2	-0.111804	FALSE	69.3205	0	28369	0.117603	1.66407	7861.48	6552.57	9592.66	69.3205	0	F1711_sailerc_091	1	0	0	2	1	689.741
0.256302	1208	0	2803	0	6711	0	0.108	28369	2-a=57.02146:2-b=57.02146	0	F1711_sailerc_092	575.794	1	0	251820	His-E6AP:His-E6AP	F1711_sailerc_033.03841.03841.4	27.58	LCDPHPSKK-LCDPHPSKK-a8-b8	618.765	3984_F1711_sailerc_092	xlink:light	LCDPHPSKK-LCDPHPSKK-a8-b8::4::xlink:light::2-a=57.02146:2-b=57.02146	His-E6AP:85:x:His-E6AP:85	0	4	-	-	-	-	-	-	-	-	-	-	-	-	-	-	-	-	-	-	-	-	-	-	-
0.256302	1208	0	2803	0	6712	0	0.108	28369	2-a=57.02146:2-b=57.02146	0	F1711_sailerc_093	575.794	1	0	251820	His-E6AP:His-E6AP	F1711_sailerc_033.03841.03841.4	27.58	LCDPHPSKK-LCDPHPSKK-a8-b8	619.01	3984_F1711_sailerc_093	xlink:light	LCDPHPSKK-LCDPHPSKK-a8-b8::4::xlink:light::2-a=57.02146:2-b=57.02146	His-E6AP:85:x:His-E6AP:85	0	4	-	-	-	-	-	-	-	-	-	-	-	-	-	-	-	-	-	-	-	-	-	-	-
0.256302	1208	0	2803	0	6713	0	0.108	28369	2-a=57.02146:2-b=57.02146	0	F1711_sailerc_094	575.794	1	1	251820	His-E6AP:His-E6AP	F1711_sailerc_033.03841.03841.4	27.58	LCDPHPSKK-LCDPHPSKK-a8-b8	623.361	3984_F1711_sailerc_094	xlink:light	LCDPHPSKK-LCDPHPSKK-a8-b8::4::xlink:light::2-a=57.02146:2-b=57.02146	His-E6AP:85:x:His-E6AP:85	0	4	-0.693304	45596.8	38005.1	2	0.178365	FALSE	-22.484	0	28369	0.095359	1.39988	33215.5	27685.3	32097.7	-22.484	0	F1711_sailerc_094	1	0	0	3	1	600.877
0.256302	1208	0	2803	0	6714	0	0.108	28369	2-a=57.02146:2-b=57.02146	0	F1711_sailerc_095	575.794	1	1	251820	His-E6AP:His-E6AP	F1711_sailerc_033.03841.03841.4	27.58	LCDPHPSKK-LCDPHPSKK-a8-b8	605.272	3984_F1711_sailerc_095	xlink:light	LCDPHPSKK-LCDPHPSKK-a8-b8::4::xlink:light::2-a=57.02146:2-b=57.02146	His-E6AP:85:x:His-E6AP:85	1	4	1.7159	5.53829e+06	4.61619e+06	1	2.14733	FALSE	-0.022971	0	28369	0.00896006	4.46319	397988	331725	505070	-0.022971	0	F1711_sailerc_095	1	1	0	1	1	605.249
0.256302	1208	0	2803	0	6716	0	0.108	28369	2-a=57.02146:2-b=57.02146	0	F1711_sailerc_096	575.794	1	1	251820	His-E6AP:His-E6AP	F1711_sailerc_033.03841.03841.4	27.58	LCDPHPSKK-LCDPHPSKK-a8-b8	604.54	3984_F1711_sailerc_096	xlink:light	LCDPHPSKK-LCDPHPSKK-a8-b8::4::xlink:light::2-a=57.02146:2-b=57.02146	His-E6AP:85:x:His-E6AP:85	1	4	1.35263	4.0556e+06	3.38036e+06	2	1.85043	FALSE	-9.07243	0	28369	0.0115667	4.36395	206988	172526	342143	-9.07243	0	F1711_sailerc_096	1	1	0	3	1	595.468
0.256302	1208	0	2803	0	6717	0	0.108	28369	2-a=57.02146:2-b=57.02146	0	F1711_sailerc_099	575.794	1	0	251820	His-E6AP:His-E6AP	F1711_sailerc_033.03841.03841.4	27.58	LCDPHPSKK-LCDPHPSKK-a8-b8	628.869	3984_F1711_sailerc_099	xlink:light	LCDPHPSKK-LCDPHPSKK-a8-b8::4::xlink:light::2-a=57.02146:2-b=57.02146	His-E6AP:85:x:His-E6AP:85	0	4	-	-	-	-	-	-	-	-	-	-	-	-	-	-	-	-	-	-	-	-	-	-	-
0.256302	1208	0	2803	0	6718	0	0.108	28369	2-a=57.02146:2-b=57.02146	0	F1711_sailerc_100	575.794	1	0	251820	His-E6AP:His-E6AP	F1711_sailerc_033.03841.03841.4	27.58	LCDPHPSKK-LCDPHPSKK-a8-b8	644.138	3984_F1711_sailerc_100	xlink:light	LCDPHPSKK-LCDPHPSKK-a8-b8::4::xlink:light::2-a=57.02146:2-b=57.02146	His-E6AP:85:x:His-E6AP:85	0	4	-	-	-	-	-	-	-	-	-	-	-	-	-	-	-	-	-	-	-	-	-	-	-
0.256302	1208	0	2803	0	6719	0	0.108	28369	2-a=57.02146:2-b=57.02146	0	F1711_sailerc_101	575.794	1	0	251820	His-E6AP:His-E6AP	F1711_sailerc_033.03841.03841.4	27.58	LCDPHPSKK-LCDPHPSKK-a8-b8	620.21	3984_F1711_sailerc_101	xlink:light	LCDPHPSKK-LCDPHPSKK-a8-b8::4::xlink:light::2-a=57.02146:2-b=57.02146	His-E6AP:85:x:His-E6AP:85	0	4	-	-	-	-	-	-	-	-	-	-	-	-	-	-	-	-	-	-	-	-	-	-	-
0.256302	1208	0	2803	0	6720	0	0.108	28369	2-a=57.02146:2-b=57.02146	0	F1711_sailerc_102	575.794	1	1	251820	His-E6AP:His-E6AP	F1711_sailerc_033.03841.03841.4	27.58	LCDPHPSKK-LCDPHPSKK-a8-b8	623.274	3984_F1711_sailerc_102	xlink:light	LCDPHPSKK-LCDPHPSKK-a8-b8::4::xlink:light::2-a=57.02146:2-b=57.02146	His-E6AP:85:x:His-E6AP:85	0	4	-2.04102	34169.9	28480.8	1	-0.923078	FALSE	-25.4379	0	28369	0.169671	1.03175	15480	12902.7	25846.8	-25.4379	0	F1711_sailerc_102	1	0	0	1	1	597.836
0.256302	1208	0	2803	0	6721	0	0.108	28369	2-a=57.02146:2-b=57.02146	0	F1711_sailerc_103	575.794	1	1	251820	His-E6AP:His-E6AP	F1711_sailerc_033.03841.03841.4	27.58	LCDPHPSKK-LCDPHPSKK-a8-b8	622.033	3984_F1711_sailerc_103	xlink:light	LCDPHPSKK-LCDPHPSKK-a8-b8::4::xlink:light::2-a=57.02146:2-b=57.02146	His-E6AP:85:x:His-E6AP:85	1	4	1.17753	20759.6	17303.2	4	1.70733	FALSE	-8.71428	0	28369	0.014235	4.46809	16161.3	13470.5	21856.1	-8.71428	0	F1711_sailerc_103	1	1	0	4	1	613.319
0.256302	1208	0	2803	0	6722	0	0.108	28369	2-a=57.02146:2-b=57.02146	0	F1711_sailerc_104	575.794	1	1	251820	His-E6AP:His-E6AP	F1711_sailerc_033.03841.03841.4	27.58	LCDPHPSKK-LCDPHPSKK-a8-b8	627.27	3984_F1711_sailerc_104	xlink:light	LCDPHPSKK-LCDPHPSKK-a8-b8::4::xlink:light::2-a=57.02146:2-b=57.02146	His-E6AP:85:x:His-E6AP:85	0	4	-2.04585	21743.7	18123.5	1	-0.927021	FALSE	56.2002	0	28369	0.169832	0.496416	14902.4	12421.2	17771.7	56.2002	0	F1711_sailerc_104	1	0	0	1	1	683.47
0.256302	1208	0	2803	0	6723	0	0.108	28369	2-a=57.02146:2-b=57.02146	0	F1711_sailerc_105	575.794	1	1	251820	His-E6AP:His-E6AP	F1711_sailerc_033.03841.03841.4	27.58	LCDPHPSKK-LCDPHPSKK-a8-b8	608.029	3984_F1711_sailerc_105	xlink:light	LCDPHPSKK-LCDPHPSKK-a8-b8::4::xlink:light::2-a=57.02146:2-b=57.02146	His-E6AP:85:x:His-E6AP:85	1	4	2.12999	2.00809e+06	1.67375e+06	2	2.48574	FALSE	-1.04435	0	28369	0.00896006	4.82769	161080	134261	151143	-1.04435	0	F1711_sailerc_105	1	1	0	5	1	606.985
0.256302	1208	0	2803	0	6724	0	0.108	28369	2-a=57.02146:2-b=57.02146	0	F1711_sailerc_106	575.794	1	1	251820	His-E6AP:His-E6AP	F1711_sailerc_033.03841.03841.4	27.58	LCDPHPSKK-LCDPHPSKK-a8-b8	608.752	3984_F1711_sailerc_106	xlink:light	LCDPHPSKK-LCDPHPSKK-a8-b8::4::xlink:light::2-a=57.02146:2-b=57.02146	His-E6AP:85:x:His-E6AP:85	1	4	1.8708	4.15513e+06	3.46332e+06	3	2.27392	FALSE	6.61905	0	28369	0.00896006	4.61025	213068	177593	177593	6.61905	0	F1711_sailerc_106	1	1	0	5	1	615.371
0.42051	1202	0	2785	0	6653	0	0.108	28373	2-a=57.02146:2-b=57.02146	0	F1711_sailerc_026	578.812	1	0	207816	His-E6AP:His-E6AP	F1711_sailerc_033.03798.03798.4	27.58	LCDPHPSKK-LCDPHPSKK-a8-b8	655.91	3983_F1711_sailerc_026	xlink:heavy	LCDPHPSKK-LCDPHPSKK-a8-b8::4::xlink:heavy::2-a=57.02146:2-b=57.02146	His-E6AP:85:x:His-E6AP:85	0	4	-	-	-	-	-	-	-	-	-	-	-	-	-	-	-	-	-	-	-	-	-	-	-
0.42051	1202	0	2785	0	6654	0	0.108	28373	2-a=57.02146:2-b=57.02146	0	F1711_sailerc_027	578.812	1	0	207816	His-E6AP:His-E6AP	F1711_sailerc_033.03798.03798.4	27.58	LCDPHPSKK-LCDPHPSKK-a8-b8	622.614	3983_F1711_sailerc_027	xlink:heavy	LCDPHPSKK-LCDPHPSKK-a8-b8::4::xlink:heavy::2-a=57.02146:2-b=57.02146	His-E6AP:85:x:His-E6AP:85	0	4	-	-	-	-	-	-	-	-	-	-	-	-	-	-	-	-	-	-	-	-	-	-	-
0.42051	1202	0	2785	0	6655	0	0.108	28373	2-a=57.02146:2-b=57.02146	0	F1711_sailerc_028	578.812	1	1	207816	His-E6AP:His-E6AP	F1711_sailerc_033.03798.03798.4	27.58	LCDPHPSKK-LCDPHPSKK-a8-b8	622.174	3983_F1711_sailerc_028	xlink:heavy	LCDPHPSKK-LCDPHPSKK-a8-b8::4::xlink:heavy::2-a=57.02146:2-b=57.02146	His-E6AP:85:x:His-E6AP:85	0	4	-0.98828	24035	24035	2	-0.0627088	FALSE	-23.7206	0	28373	0.113756	2.98461	8135.14	8135.14	34859.5	-23.7206	0	F1711_sailerc_028	1	0	0	3	1	598.453
0.42051	1202	0	2785	0	6656	0	0.108	28373	2-a=57.02146:2-b=57.02146	0	F1711_sailerc_029	578.812	1	1	207816	His-E6AP:His-E6AP	F1711_sailerc_033.03798.03798.4	27.58	LCDPHPSKK-LCDPHPSKK-a8-b8	619.741	3983_F1711_sailerc_029	xlink:heavy	LCDPHPSKK-LCDPHPSKK-a8-b8::4::xlink:heavy::2-a=57.02146:2-b=57.02146	His-E6AP:85:x:His-E6AP:85	0	4	-1.91548	77528.8	77528.8	2	-0.820474	FALSE	-77.0526	0	28373	0.164984	1.25455	22248.6	22248.6	67797.1	-77.0526	0	F1711_sailerc_029	1	0	0	2	1	542.688
0.42051	1202	0	2785	0	6657	0	0.108	28373	2-a=57.02146:2-b=57.02146	0	F1711_sailerc_030	578.812	1	0	207816	His-E6AP:His-E6AP	F1711_sailerc_033.03798.03798.4	27.58	LCDPHPSKK-LCDPHPSKK-a8-b8	615.41	3983_F1711_sailerc_030	xlink:heavy	LCDPHPSKK-LCDPHPSKK-a8-b8::4::xlink:heavy::2-a=57.02146:2-b=57.02146	His-E6AP:85:x:His-E6AP:85	0	4	-	-	-	-	-	-	-	-	-	-	-	-	-	-	-	-	-	-	-	-	-	-	-
0.42051	1202	0	2785	0	6659	0	0.108	28373	2-a=57.02146:2-b=57.02146	0	F1711_sailerc_031	578.812	1	1	207816	His-E6AP:His-E6AP	F1711_sailerc_033.03798.03798.4	27.58	LCDPHPSKK-LCDPHPSKK-a8-b8	608.899	3983_F1711_sailerc_031	xlink:heavy	LCDPHPSKK-LCDPHPSKK-a8-b8::4::xlink:heavy::2-a=57.02146:2-b=57.02146	His-E6AP:85:x:His-E6AP:85	0	4	-0.958147	168845	168845	2	-0.0380823	FALSE	7.54223	0	28373	0.111985	2.61438	184122	184122	184122	7.54223	0	F1711_sailerc_031	1	1	0	4	1	616.441
0.42051	1202	0	2785	0	6660	0	0.108	28373	2-a=57.02146:2-b=57.02146	0	F1711_sailerc_032	578.812	1	1	207816	His-E6AP:His-E6AP	F1711_sailerc_033.03798.03798.4	27.58	LCDPHPSKK-LCDPHPSKK-a8-b8	600.374	3983_F1711_sailerc_032	xlink:heavy	LCDPHPSKK-LCDPHPSKK-a8-b8::4::xlink:heavy::2-a=57.02146:2-b=57.02146	His-E6AP:85:x:His-E6AP:85	1	4	1.03676	1.60128e+06	1.60128e+06	2	1.59229	FALSE	-3.12618	0	28373	0.0170526	4.57796	673382	673382	1.29217e+06	-3.12618	0	F1711_sailerc_032	1	1	0	2	1	597.248
0.42051	1202	0	2785	0	6661	0	0.108	28373	2-a=57.02146:2-b=57.02146	1	F1711_sailerc_033	578.812	1	1	207816	His-E6AP:His-E6AP	F1711_sailerc_033.03798.03798.4	27.58	LCDPHPSKK-LCDPHPSKK-a8-b8	592	3983_F1711_sailerc_033	xlink:heavy	LCDPHPSKK-LCDPHPSKK-a8-b8::4::xlink:heavy::2-a=57.02146:2-b=57.02146	His-E6AP:85:x:His-E6AP:85	1	4	1.35483	3.40293e+06	3.40293e+06	1	1.85223	FALSE	-3.502	0	28373	0.0115157	4.60958	235960	235960	704094	-3.502	1	F1711_sailerc_033	1	1	1	2	1	588.498
0.42051	1202	0	2785	0	6662	0	0.108	28373	2-a=57.02146:2-b=57.02146	0	F1711_sailerc_036	578.812	1	0	207816	His-E6AP:His-E6AP	F1711_sailerc_033.03798.03798.4	27.58	LCDPHPSKK-LCDPHPSKK-a8-b8	634.737	3983_F1711_sailerc_036	xlink:heavy	LCDPHPSKK-LCDPHPSKK-a8-b8::4::xlink:heavy::2-a=57.02146:2-b=57.02146	His-E6AP:85:x:His-E6AP:85	0	4	-	-	-	-	-	-	-	-	-	-	-	-	-	-	-	-	-	-	-	-	-	-	-
0.42051	1202	0	2785	0	6663	0	0.108	28373	2-a=57.02146:2-b=57.02146	0	F1711_sailerc_037	578.812	1	0	207816	His-E6AP:His-E6AP	F1711_sailerc_033.03798.03798.4	27.58	LCDPHPSKK-LCDPHPSKK-a8-b8	593.966	3983_F1711_sailerc_037	xlink:heavy	LCDPHPSKK-LCDPHPSKK-a8-b8::4::xlink:heavy::2-a=57.02146:2-b=57.02146	His-E6AP:85:x:His-E6AP:85	0	4	-	-	-	-	-	-	-	-	-	-	-	-	-	-	-	-	-	-	-	-	-	-	-
0.42051	1202	0	2785	0	6664	0	0.108	28373	2-a=57.02146:2-b=57.02146	0	F1711_sailerc_038	578.812	1	1	207816	His-E6AP:His-E6AP	F1711_sailerc_033.03798.03798.4	27.58	LCDPHPSKK-LCDPHPSKK-a8-b8	611.532	3983_F1711_sailerc_038	xlink:heavy	LCDPHPSKK-LCDPHPSKK-a8-b8::4::xlink:heavy::2-a=57.02146:2-b=57.02146	His-E6AP:85:x:His-E6AP:85	1	4	-0.111084	23824.6	23824.6	2	0.654193	FALSE	1.7167	0	28373	0.0609384	3.14683	25425.7	25425.7	25425.7	1.7167	0	F1711_sailerc_038	1	1	0	3	1	613.249
0.42051	1202	0	2785	0	6665	0	0.108	28373	2-a=57.02146:2-b=57.02146	0	F1711_sailerc_039	578.812	1	1	207816	His-E6AP:His-E6AP	F1711_sailerc_033.03798.03798.4	27.58	LCDPHPSKK-LCDPHPSKK-a8-b8	618.467	3983_F1711_sailerc_039	xlink:heavy	LCDPHPSKK-LCDPHPSKK-a8-b8::4::xlink:heavy::2-a=57.02146:2-b=57.02146	His-E6AP:85:x:His-E6AP:85	1	4	0.112718	181517	181517	3	0.837099	FALSE	-23.64	0	28373	0.0493265	3.13208	102061	102061	219221	-23.64	0	F1711_sailerc_039	1	0	0	4	1	594.827
0.42051	1202	0	2785	0	6666	0	0.108	28373	2-a=57.02146:2-b=57.02146	0	F1711_sailerc_040	578.812	1	1	207816	His-E6AP:His-E6AP	F1711_sailerc_033.03798.03798.4	27.58	LCDPHPSKK-LCDPHPSKK-a8-b8	613.48	3983_F1711_sailerc_040	xlink:heavy	LCDPHPSKK-LCDPHPSKK-a8-b8::4::xlink:heavy::2-a=57.02146:2-b=57.02146	His-E6AP:85:x:His-E6AP:85	1	4	-0.0646219	52744.8	52744.8	2	0.692165	FALSE	41.0917	0	28373	0.0585142	2.63717	38186.8	38186.8	39299.4	41.0917	0	F1711_sailerc_040	1	0	0	4	1	654.572
0.42051	1202	0	2785	0	6667	0	0.108	28373	2-a=57.02146:2-b=57.02146	0	F1711_sailerc_041	578.812	1	1	207816	His-E6AP:His-E6AP	F1711_sailerc_033.03798.03798.4	27.58	LCDPHPSKK-LCDPHPSKK-a8-b8	614.26	3983_F1711_sailerc_041	xlink:heavy	LCDPHPSKK-LCDPHPSKK-a8-b8::4::xlink:heavy::2-a=57.02146:2-b=57.02146	His-E6AP:85:x:His-E6AP:85	1	4	0.603237	51923.5	51923.5	1	1.23798	FALSE	-9.43521	0	28373	0.0290997	3.18179	52763	52763	52763	-9.43521	0	F1711_sailerc_041	1	1	0	1	1	604.825
0.42051	1202	0	2785	0	6668	0	0.108	28373	2-a=57.02146:2-b=57.02146	0	F1711_sailerc_042	578.812	1	1	207816	His-E6AP:His-E6AP	F1711_sailerc_033.03798.03798.4	27.58	LCDPHPSKK-LCDPHPSKK-a8-b8	594.513	3983_F1711_sailerc_042	xlink:heavy	LCDPHPSKK-LCDPHPSKK-a8-b8::4::xlink:heavy::2-a=57.02146:2-b=57.02146	His-E6AP:85:x:His-E6AP:85	1	4	2.1489	2.37516e+06	2.37516e+06	2	2.5012	FALSE	0.261153	0	28373	0.00896006	4.83364	110740	110740	141883	0.261153	0	F1711_sailerc_042	1	1	0	3	1	594.774
0.42051	1202	0	2785	0	6672	0	0.108	28373	2-a=57.02146:2-b=57.02146	0	F1711_sailerc_043	578.812	1	1	207816	His-E6AP:His-E6AP	F1711_sailerc_033.03798.03798.4	27.58	LCDPHPSKK-LCDPHPSKK-a8-b8	600.115	3983_F1711_sailerc_043	xlink:heavy	LCDPHPSKK-LCDPHPSKK-a8-b8::4::xlink:heavy::2-a=57.02146:2-b=57.02146	His-E6AP:85:x:His-E6AP:85	1	4	1.87424	2.6858e+06	2.6858e+06	3	2.27673	FALSE	-3.30849	0	28373	0.00896006	4.65597	128852	128852	128852	-3.30849	0	F1711_sailerc_043	1	1	0	4	1	596.807
0.256302	1208	0	2793	0	6673	0	0.108	28373	2-a=57.02146:2-b=57.02146	0	F1711_sailerc_089	578.812	1	0	207816	His-E6AP:His-E6AP	F1711_sailerc_033.03798.03798.4	27.58	LCDPHPSKK-LCDPHPSKK-a8-b8	629.478	3983_F1711_sailerc_089	xlink:heavy	LCDPHPSKK-LCDPHPSKK-a8-b8::4::xlink:heavy::2-a=57.02146:2-b=57.02146	His-E6AP:85:x:His-E6AP:85	0	4	-	-	-	-	-	-	-	-	-	-	-	-	-	-	-	-	-	-	-	-	-	-	-
0.256302	1208	0	2793	0	6674	0	0.108	28373	2-a=57.02146:2-b=57.02146	0	F1711_sailerc_090	578.812	1	0	207816	His-E6AP:His-E6AP	F1711_sailerc_033.03798.03798.4	27.58	LCDPHPSKK-LCDPHPSKK-a8-b8	671.114	3983_F1711_sailerc_090	xlink:heavy	LCDPHPSKK-LCDPHPSKK-a8-b8::4::xlink:heavy::2-a=57.02146:2-b=57.02146	His-E6AP:85:x:His-E6AP:85	0	4	-	-	-	-	-	-	-	-	-	-	-	-	-	-	-	-	-	-	-	-	-	-	-
0.256302	1208	0	2793	0	6675	0	0.108	28373	2-a=57.02146:2-b=57.02146	0	F1711_sailerc_091	578.812	1	0	207816	His-E6AP:His-E6AP	F1711_sailerc_033.03798.03798.4	27.58	LCDPHPSKK-LCDPHPSKK-a8-b8	617.412	3983_F1711_sailerc_091	xlink:heavy	LCDPHPSKK-LCDPHPSKK-a8-b8::4::xlink:heavy::2-a=57.02146:2-b=57.02146	His-E6AP:85:x:His-E6AP:85	0	4	-	-	-	-	-	-	-	-	-	-	-	-	-	-	-	-	-	-	-	-	-	-	-
0.256302	1208	0	2793	0	6676	0	0.108	28373	2-a=57.02146:2-b=57.02146	0	F1711_sailerc_092	578.812	1	1	207816	His-E6AP:His-E6AP	F1711_sailerc_033.03798.03798.4	27.58	LCDPHPSKK-LCDPHPSKK-a8-b8	615.757	3983_F1711_sailerc_092	xlink:heavy	LCDPHPSKK-LCDPHPSKK-a8-b8::4::xlink:heavy::2-a=57.02146:2-b=57.02146	His-E6AP:85:x:His-E6AP:85	0	4	-1.98633	101177	84331.8	1	-0.878384	FALSE	-68.0051	0	28373	0.167573	2.04766	27972	23314.8	120361	-68.0051	0	F1711_sailerc_092	1	0	0	1	1	547.752
0.256302	1208	0	2793	0	6677	0	0.108	28373	2-a=57.02146:2-b=57.02146	0	F1711_sailerc_093	578.812	1	0	207816	His-E6AP:His-E6AP	F1711_sailerc_033.03798.03798.4	27.58	LCDPHPSKK-LCDPHPSKK-a8-b8	616.007	3983_F1711_sailerc_093	xlink:heavy	LCDPHPSKK-LCDPHPSKK-a8-b8::4::xlink:heavy::2-a=57.02146:2-b=57.02146	His-E6AP:85:x:His-E6AP:85	0	4	-	-	-	-	-	-	-	-	-	-	-	-	-	-	-	-	-	-	-	-	-	-	-
0.256302	1208	0	2793	0	6678	0	0.108	28373	2-a=57.02146:2-b=57.02146	0	F1711_sailerc_094	578.812	1	1	207816	His-E6AP:His-E6AP	F1711_sailerc_033.03798.03798.4	27.58	LCDPHPSKK-LCDPHPSKK-a8-b8	620.36	3983_F1711_sailerc_094	xlink:heavy	LCDPHPSKK-LCDPHPSKK-a8-b8::4::xlink:heavy::2-a=57.02146:2-b=57.02146	His-E6AP:85:x:His-E6AP:85	0	4	-1.18789	131378	109504	4	-0.225845	FALSE	137.809	0	28373	0.126598	1.54187	130384	108676	108676	137.809	0	F1711_sailerc_094	1	0	0	4	1	758.169
0.256302	1208	0	2793	0	6679	0	0.108	28373	2-a=57.02146:2-b=57.02146	0	F1711_sailerc_095	578.812	1	1	207816	His-E6AP:His-E6AP	F1711_sailerc_033.03798.03798.4	27.58	LCDPHPSKK-LCDPHPSKK-a8-b8	602.254	3983_F1711_sailerc_095	xlink:heavy	LCDPHPSKK-LCDPHPSKK-a8-b8::4::xlink:heavy::2-a=57.02146:2-b=57.02146	His-E6AP:85:x:His-E6AP:85	1	4	1.23385	4.24129e+06	3.53513e+06	1	1.75336	FALSE	2.99473	0	28373	0.0132655	4.52923	619193	516100	535676	2.99473	0	F1711_sailerc_095	1	1	0	1	1	605.249
0.256302	1208	0	2793	0	6680	0	0.108	28373	2-a=57.02146:2-b=57.02146	0	F1711_sailerc_096	578.812	1	1	207816	His-E6AP:His-E6AP	F1711_sailerc_033.03798.03798.4	27.58	LCDPHPSKK-LCDPHPSKK-a8-b8	601.514	3983_F1711_sailerc_096	xlink:heavy	LCDPHPSKK-LCDPHPSKK-a8-b8::4::xlink:heavy::2-a=57.02146:2-b=57.02146	His-E6AP:85:x:His-E6AP:85	1	4	0.998957	6.0192e+06	5.01703e+06	1	1.56139	FALSE	-7.28806	0	28373	0.0179244	4.31079	367379	306212	898107	-7.28806	0	F1711_sailerc_096	1	1	0	1	1	594.226
0.256302	1208	0	2793	0	6681	0	0.108	28373	2-a=57.02146:2-b=57.02146	0	F1711_sailerc_099	578.812	1	0	207816	His-E6AP:His-E6AP	F1711_sailerc_033.03798.03798.4	27.58	LCDPHPSKK-LCDPHPSKK-a8-b8	625.863	3983_F1711_sailerc_099	xlink:heavy	LCDPHPSKK-LCDPHPSKK-a8-b8::4::xlink:heavy::2-a=57.02146:2-b=57.02146	His-E6AP:85:x:His-E6AP:85	0	4	-	-	-	-	-	-	-	-	-	-	-	-	-	-	-	-	-	-	-	-	-	-	-
0.256302	1208	0	2793	0	6683	0	0.108	28373	2-a=57.02146:2-b=57.02146	0	F1711_sailerc_100	578.812	1	0	207816	His-E6AP:His-E6AP	F1711_sailerc_033.03798.03798.4	27.58	LCDPHPSKK-LCDPHPSKK-a8-b8	641.162	3983_F1711_sailerc_100	xlink:heavy	LCDPHPSKK-LCDPHPSKK-a8-b8::4::xlink:heavy::2-a=57.02146:2-b=57.02146	His-E6AP:85:x:His-E6AP:85	0	4	-	-	-	-	-	-	-	-	-	-	-	-	-	-	-	-	-	-	-	-	-	-	-
0.256302	1208	0	2793	0	6684	0	0.108	28373	2-a=57.02146:2-b=57.02146	0	F1711_sailerc_101	578.812	1	0	207816	His-E6AP:His-E6AP	F1711_sailerc_033.03798.03798.4	27.58	LCDPHPSKK-LCDPHPSKK-a8-b8	617.189	3983_F1711_sailerc_101	xlink:heavy	LCDPHPSKK-LCDPHPSKK-a8-b8::4::xlink:heavy::2-a=57.02146:2-b=57.02146	His-E6AP:85:x:His-E6AP:85	0	4	-	-	-	-	-	-	-	-	-	-	-	-	-	-	-	-	-	-	-	-	-	-	-
0.256302	1208	0	2793	0	6685	0	0.108	28373	2-a=57.02146:2-b=57.02146	0	F1711_sailerc_102	578.812	1	0	207816	His-E6AP:His-E6AP	F1711_sailerc_033.03798.03798.4	27.58	LCDPHPSKK-LCDPHPSKK-a8-b8	620.259	3983_F1711_sailerc_102	xlink:heavy	LCDPHPSKK-LCDPHPSKK-a8-b8::4::xlink:heavy::2-a=57.02146:2-b=57.02146	His-E6AP:85:x:His-E6AP:85	0	4	-	-	-	-	-	-	-	-	-	-	-	-	-	-	-	-	-	-	-	-	-	-	-
0.256302	1208	0	2793	0	6686	0	0.108	28373	2-a=57.02146:2-b=57.02146	0	F1711_sailerc_103	578.812	1	1	207816	His-E6AP:His-E6AP	F1711_sailerc_033.03798.03798.4	27.58	LCDPHPSKK-LCDPHPSKK-a8-b8	619.04	3983_F1711_sailerc_103	xlink:heavy	LCDPHPSKK-LCDPHPSKK-a8-b8::4::xlink:heavy::2-a=57.02146:2-b=57.02146	His-E6AP:85:x:His-E6AP:85	0	4	-0.885144	56990.9	47502.2	3	0.0215805	FALSE	-14.7172	0	28373	0.107718	2.2351	31514	26267.1	51492.3	-14.7172	0	F1711_sailerc_103	1	1	0	6	1	604.323
0.256302	1208	0	2793	0	6687	0	0.108	28373	2-a=57.02146:2-b=57.02146	0	F1711_sailerc_104	578.812	1	1	207816	His-E6AP:His-E6AP	F1711_sailerc_033.03798.03798.4	27.58	LCDPHPSKK-LCDPHPSKK-a8-b8	624.255	3983_F1711_sailerc_104	xlink:heavy	LCDPHPSKK-LCDPHPSKK-a8-b8::4::xlink:heavy::2-a=57.02146:2-b=57.02146	His-E6AP:85:x:His-E6AP:85	1	4	1.05215	38368.3	31980.1	2	1.60486	FALSE	10.5693	0	28373	0.0167499	3.82293	20467.4	17059.7	24022.1	10.5693	0	F1711_sailerc_104	1	1	0	4	1	634.824
0.256302	1208	0	2793	0	6688	0	0.108	28373	2-a=57.02146:2-b=57.02146	0	F1711_sailerc_105	578.812	1	1	207816	His-E6AP:His-E6AP	F1711_sailerc_033.03798.03798.4	27.58	LCDPHPSKK-LCDPHPSKK-a8-b8	605.002	3983_F1711_sailerc_105	xlink:heavy	LCDPHPSKK-LCDPHPSKK-a8-b8::4::xlink:heavy::2-a=57.02146:2-b=57.02146	His-E6AP:85:x:His-E6AP:85	1	4	1.5725	3.95655e+06	3.2978e+06	1	2.03013	FALSE	-2.91727	0	28373	0.00941245	4.67363	284697	237296	480554	-2.91727	0	F1711_sailerc_105	1	1	0	2	1	602.085
0.256302	1208	0	2793	0	6689	0	0.108	28373	2-a=57.02146:2-b=57.02146	0	F1711_sailerc_106	578.812	1	1	207816	His-E6AP:His-E6AP	F1711_sailerc_033.03798.03798.4	27.58	LCDPHPSKK-LCDPHPSKK-a8-b8	605.714	3983_F1711_sailerc_106	xlink:heavy	LCDPHPSKK-LCDPHPSKK-a8-b8::4::xlink:heavy::2-a=57.02146:2-b=57.02146	His-E6AP:85:x:His-E6AP:85	1	4	1.18722	4.58989e+06	3.82569e+06	1	1.71525	FALSE	5.75685	0	28373	0.0140828	4.49106	240388	200364	558987	5.75685	0	F1711_sailerc_106	1	1	0	1	1	611.471
-0.138639	1166	0	2677	0	60911	0	0.034	3361		0	F1711_sailerc_026	626.356	7	0	1660911	His-E6AP:His-E6AP	F1711_sailerc_095.13730.13730.4	33.37	MIIAKNGPDTER-LLKAITYAK-a5-b3	1382.27	5356_F1711_sailerc_026	xlink:light	MIIAKNGPDTER-LLKAITYAK-a5-b3::4::xlink:light	His-E6AP:825:x:His-E6AP:860	0	4	-	-	-	-	-	-	-	-	-	-	-	-	-	-	-	-	-	-	-	-	-	-	-
-0.138639	1166	0	2677	0	60912	0	0.034	3361		0	F1711_sailerc_027	626.356	7	0	1660911	His-E6AP:His-E6AP	F1711_sailerc_095.13730.13730.4	33.37	MIIAKNGPDTER-LLKAITYAK-a5-b3	1371.73	5356_F1711_sailerc_027	xlink:light	MIIAKNGPDTER-LLKAITYAK-a5-b3::4::xlink:light	His-E6AP:825:x:His-E6AP:860	0	4	-	-	-	-	-	-	-	-	-	-	-	-	-	-	-	-	-	-	-	-	-	-	-
-0.138639	1166	0	2677	0	60913	0	0.034	3361		0	F1711_sailerc_028	626.356	7	0	1660911	His-E6AP:His-E6AP	F1711_sailerc_095.13730.13730.4	33.37	MIIAKNGPDTER-LLKAITYAK-a5-b3	1362.25	5356_F1711_sailerc_028	xlink:light	MIIAKNGPDTER-LLKAITYAK-a5-b3::4::xlink:light	His-E6AP:825:x:His-E6AP:860	0	4	-	-	-	-	-	-	-	-	-	-	-	-	-	-	-	-	-	-	-	-	-	-	-
-0.138639	1166	0	2677	0	60915	0	0.034	3361		0	F1711_sailerc_029	626.356	7	0	1660911	His-E6AP:His-E6AP	F1711_sailerc_095.13730.13730.4	33.37	MIIAKNGPDTER-LLKAITYAK-a5-b3	1359.12	5356_F1711_sailerc_029	xlink:light	MIIAKNGPDTER-LLKAITYAK-a5-b3::4::xlink:light	His-E6AP:825:x:His-E6AP:860	0	4	-	-	-	-	-	-	-	-	-	-	-	-	-	-	-	-	-	-	-	-	-	-	-
-0.138639	1166	0	2677	0	60916	0	0.034	3361		0	F1711_sailerc_030	626.356	7	1	1660911	His-E6AP:His-E6AP	F1711_sailerc_095.13730.13730.4	33.37	MIIAKNGPDTER-LLKAITYAK-a5-b3	1357.99	5356_F1711_sailerc_030	xlink:light	MIIAKNGPDTER-LLKAITYAK-a5-b3::4::xlink:light	His-E6AP:825:x:His-E6AP:860	1	4	1.15435	4.29161e+06	4.29161e+06	1	1.68839	FALSE	-5.68722	0	3361	0.0146691	3.99571	787117	787117	787117	-5.01721	0	F1711_sailerc_030	7	7	0	1	1	1352.3
-0.138639	1166	0	2677	0	60917	0	0.034	3361		0	F1711_sailerc_031	626.356	7	1	1660911	His-E6AP:His-E6AP	F1711_sailerc_095.13730.13730.4	33.37	MIIAKNGPDTER-LLKAITYAK-a5-b3	1354.72	5356_F1711_sailerc_031	xlink:light	MIIAKNGPDTER-LLKAITYAK-a5-b3::4::xlink:light	His-E6AP:825:x:His-E6AP:860	1	4	1.98725	6.01255e+06	6.01255e+06	1	2.36909	FALSE	-0.927386	0	3361	0.00896006	4.8446	774355	774355	873606	-0.254455	0	F1711_sailerc_031	7	7	0	1	1	1353.79
-0.138639	1166	0	2677	0	60918	0	0.056	25005		1	F1711_sailerc_032	626.355	7	1	1585000	His-E6AP:His-E6AP	F1711_sailerc_032.13453.13453.4	38.87	MIIAKNGPDTER-LLKAITYAK-a5-b3	1343	5356_F1711_sailerc_032	xlink:light	MIIAKNGPDTER-LLKAITYAK-a5-b3::4::xlink:light	His-E6AP:825:x:His-E6AP:860	1	4	1.99961	1.47211e+07	1.47211e+07	1	2.37919	FALSE	0.31	0	25005	0.00896006	4.75239	1.34763e+06	1.34763e+06	1.90522e+06	-4.93136	1	F1711_sailerc_032	7	7	1	1	1	1343.31
-0.138639	1166	0	2677	0	60919	0	0.056	25001		1	F1711_sailerc_033	626.356	7	1	931900	His-E6AP:His-E6AP	F1711_sailerc_033.13375.13375.4	40.72	MIIAKNGPDTER-LLKAITYAK-a5-b3	1336	5356_F1711_sailerc_033	xlink:light	MIIAKNGPDTER-LLKAITYAK-a5-b3::4::xlink:light	His-E6AP:825:x:His-E6AP:860	1	4	1.86189	1.40309e+07	1.40309e+07	1	2.26663	FALSE	4.14	0	25001	0.00896006	4.76695	1.43468e+06	1.43468e+06	2161010	-5.42577	1	F1711_sailerc_033	7	7	1	1	1	1340.14
-0.138639	1166	0	2677	0	60920	0	0.034	3361		0	F1711_sailerc_036	626.356	7	0	1660911	His-E6AP:His-E6AP	F1711_sailerc_095.13730.13730.4	33.37	MIIAKNGPDTER-LLKAITYAK-a5-b3	1372.76	5356_F1711_sailerc_036	xlink:light	MIIAKNGPDTER-LLKAITYAK-a5-b3::4::xlink:light	His-E6AP:825:x:His-E6AP:860	0	4	-	-	-	-	-	-	-	-	-	-	-	-	-	-	-	-	-	-	-	-	-	-	-
-0.138639	1166	0	2677	0	60921	0	0.034	3361		0	F1711_sailerc_037	626.356	7	0	1660911	His-E6AP:His-E6AP	F1711_sailerc_095.13730.13730.4	33.37	MIIAKNGPDTER-LLKAITYAK-a5-b3	1349.35	5356_F1711_sailerc_037	xlink:light	MIIAKNGPDTER-LLKAITYAK-a5-b3::4::xlink:light	His-E6AP:825:x:His-E6AP:860	0	4	-	-	-	-	-	-	-	-	-	-	-	-	-	-	-	-	-	-	-	-	-	-	-
-0.138639	1166	0	2677	0	60922	0	0.034	3361		0	F1711_sailerc_038	626.356	7	0	1660911	His-E6AP:His-E6AP	F1711_sailerc_095.13730.13730.4	33.37	MIIAKNGPDTER-LLKAITYAK-a5-b3	1350.82	5356_F1711_sailerc_038	xlink:light	MIIAKNGPDTER-LLKAITYAK-a5-b3::4::xlink:light	His-E6AP:825:x:His-E6AP:860	0	4	-	-	-	-	-	-	-	-	-	-	-	-	-	-	-	-	-	-	-	-	-	-	-
-0.138639	1166	0	2677	0	60923	0	0.034	3361		0	F1711_sailerc_039	626.356	7	0	1660911	His-E6AP:His-E6AP	F1711_sailerc_095.13730.13730.4	33.37	MIIAKNGPDTER-LLKAITYAK-a5-b3	1362.41	5356_F1711_sailerc_039	xlink:light	MIIAKNGPDTER-LLKAITYAK-a5-b3::4::xlink:light	His-E6AP:825:x:His-E6AP:860	0	4	-	-	-	-	-	-	-	-	-	-	-	-	-	-	-	-	-	-	-	-	-	-	-
-0.138639	1166	0	2677	0	60924	0	0.034	3361		0	F1711_sailerc_040	626.356	7	1	1660911	His-E6AP:His-E6AP	F1711_sailerc_095.13730.13730.4	33.37	MIIAKNGPDTER-LLKAITYAK-a5-b3	1356.9	5356_F1711_sailerc_040	xlink:light	MIIAKNGPDTER-LLKAITYAK-a5-b3::4::xlink:light	His-E6AP:825:x:His-E6AP:860	1	4	1.80182	4.22844e+06	4.22844e+06	2	2.21755	FALSE	3.20228	0	3361	0.00896006	4.79407	611929	611929	869774	3.87305	0	F1711_sailerc_040	7	7	0	2	1	1360.1
-0.138639	1166	0	2677	0	60926	0	0.034	3361		0	F1711_sailerc_041	626.356	7	1	1660911	His-E6AP:His-E6AP	F1711_sailerc_095.13730.13730.4	33.37	MIIAKNGPDTER-LLKAITYAK-a5-b3	1357.15	5356_F1711_sailerc_041	xlink:light	MIIAKNGPDTER-LLKAITYAK-a5-b3::4::xlink:light	His-E6AP:825:x:His-E6AP:860	1	4	1.76531	3.35139e+06	3.35139e+06	1	2.18771	FALSE	-2.78128	0	3361	0.00896006	4.59013	625211	625211	756663	-2.11099	0	F1711_sailerc_041	7	7	0	3	1	1354.37
-0.138639	1166	0	2677	0	60927	0	0.047	35433		1	F1711_sailerc_042	626.354	7	1	1.04946e+06	His-E6AP:His-E6AP	F1711_sailerc_042.13782.13782.4	41.57	MIIAKNGPDTER-LLKAITYAK-a5-b3	1342	5356_F1711_sailerc_042	xlink:light	MIIAKNGPDTER-LLKAITYAK-a5-b3::4::xlink:light	His-E6AP:825:x:His-E6AP:860	1	4	1.40141	2.24083e+07	2.24083e+07	1	1.8903	FALSE	1.34	0	35433	0.01091	4.05302	1.91247e+06	1.91247e+06	2.20497e+06	-2.93462	1	F1711_sailerc_042	7	7	1	2	1	1343.34
-0.138639	1166	0	2677	0	60928	0	0.034	3361		0	F1711_sailerc_043	626.356	7	1	1660911	His-E6AP:His-E6AP	F1711_sailerc_095.13730.13730.4	33.37	MIIAKNGPDTER-LLKAITYAK-a5-b3	1351.42	5356_F1711_sailerc_043	xlink:light	MIIAKNGPDTER-LLKAITYAK-a5-b3::4::xlink:light	His-E6AP:825:x:His-E6AP:860	1	4	1.52983	1.76861e+07	1.76861e+07	1	1.99526	FALSE	-7.20334	0	3361	0.00967021	4.63585	2065765	2065765	2.6179e+06	-6.52546	0	F1711_sailerc_043	7	7	0	3	1	1344.22
-0.326853	1167	0	2678	0	60929	0	0.034	3361		0	F1711_sailerc_089	626.356	7	0	1660911	His-E6AP:His-E6AP	F1711_sailerc_095.13730.13730.4	33.37	MIIAKNGPDTER-LLKAITYAK-a5-b3	1382.85	5356_F1711_sailerc_089	xlink:light	MIIAKNGPDTER-LLKAITYAK-a5-b3::4::xlink:light	His-E6AP:825:x:His-E6AP:860	0	4	-	-	-	-	-	-	-	-	-	-	-	-	-	-	-	-	-	-	-	-	-	-	-
-0.326853	1167	0	2678	0	60930	0	0.034	3361		0	F1711_sailerc_090	626.356	7	0	1660911	His-E6AP:His-E6AP	F1711_sailerc_095.13730.13730.4	33.37	MIIAKNGPDTER-LLKAITYAK-a5-b3	1406.7	5356_F1711_sailerc_090	xlink:light	MIIAKNGPDTER-LLKAITYAK-a5-b3::4::xlink:light	His-E6AP:825:x:His-E6AP:860	0	4	-	-	-	-	-	-	-	-	-	-	-	-	-	-	-	-	-	-	-	-	-	-	-
-0.326853	1167	0	2678	0	60931	0	0.034	3361		0	F1711_sailerc_091	626.356	7	0	1660911	His-E6AP:His-E6AP	F1711_sailerc_095.13730.13730.4	33.37	MIIAKNGPDTER-LLKAITYAK-a5-b3	1373.44	5356_F1711_sailerc_091	xlink:light	MIIAKNGPDTER-LLKAITYAK-a5-b3::4::xlink:light	His-E6AP:825:x:His-E6AP:860	0	4	-	-	-	-	-	-	-	-	-	-	-	-	-	-	-	-	-	-	-	-	-	-	-
-0.326853	1167	0	2678	0	60932	0	0.034	3361		0	F1711_sailerc_092	626.356	7	0	1660911	His-E6AP:His-E6AP	F1711_sailerc_095.13730.13730.4	33.37	MIIAKNGPDTER-LLKAITYAK-a5-b3	1371.43	5356_F1711_sailerc_092	xlink:light	MIIAKNGPDTER-LLKAITYAK-a5-b3::4::xlink:light	His-E6AP:825:x:His-E6AP:860	0	4	-	-	-	-	-	-	-	-	-	-	-	-	-	-	-	-	-	-	-	-	-	-	-
-0.326853	1167	0	2678	0	60933	0	0.034	3365		1	F1711_sailerc_093	626.356	7	1	174570	His-E6AP:His-E6AP	F1711_sailerc_093.14020.14020.4	32.58	MIIAKNGPDTER-LLKAITYAK-a5-b3	1378	5356_F1711_sailerc_093	xlink:light	MIIAKNGPDTER-LLKAITYAK-a5-b3::4::xlink:light	His-E6AP:825:x:His-E6AP:860	1	4	1.21875	8.75315e+06	7.29579e+06	1	1.74102	FALSE	2.01	0	3365	0.0135068	4.09719	1.2421e+06	1.03529e+06	1.03529e+06	10.4069	1	F1711_sailerc_093	7	6	1	1	1	1380.01
-0.326853	1167	0	2678	0	60934	0	0.034	3361		0	F1711_sailerc_094	626.356	7	1	1660911	His-E6AP:His-E6AP	F1711_sailerc_095.13730.13730.4	33.37	MIIAKNGPDTER-LLKAITYAK-a5-b3	1374.42	5356_F1711_sailerc_094	xlink:light	MIIAKNGPDTER-LLKAITYAK-a5-b3::4::xlink:light	His-E6AP:825:x:His-E6AP:860	1	4	1.39924	1.11369e+07	9.28266e+06	1	1.88853	FALSE	0.976545	0	3361	0.0109344	4.20809	825726	688246	983408	1.65692	0	F1711_sailerc_094	7	7	0	1	1	1375.4
-0.326853	1167	0	2678	0	60935	0	0.034	3361		1	F1711_sailerc_095	626.356	7	1	1660911	His-E6AP:His-E6AP	F1711_sailerc_095.13730.13730.4	33.37	MIIAKNGPDTER-LLKAITYAK-a5-b3	1360	5356_F1711_sailerc_095	xlink:light	MIIAKNGPDTER-LLKAITYAK-a5-b3::4::xlink:light	His-E6AP:825:x:His-E6AP:860	1	4	2.01488	2.05782e+07	1.7152e+07	1	2.39167	FALSE	0.25	0	3361	0.00896006	4.93082	2.03958e+06	1.7e+06	2.02953e+06	0.509219	1	F1711_sailerc_095	7	7	1	2	1	1360.25
-0.326853	1167	0	2678	0	60937	0	0.034	3361		0	F1711_sailerc_096	626.356	7	1	1660911	His-E6AP:His-E6AP	F1711_sailerc_095.13730.13730.4	33.37	MIIAKNGPDTER-LLKAITYAK-a5-b3	1361.94	5356_F1711_sailerc_096	xlink:light	MIIAKNGPDTER-LLKAITYAK-a5-b3::4::xlink:light	His-E6AP:825:x:His-E6AP:860	1	4	1.77879	2.21727e+07	1.8481e+07	1	2.19872	FALSE	4.18384	0	3361	0.00896006	4.72147	2.31047e+06	1.92578e+06	2014823	4.86995	0	F1711_sailerc_096	7	7	0	1	1	1366.12
-0.326853	1167	0	2678	0	60938	0	0.034	3361		0	F1711_sailerc_099	626.356	7	0	1660911	His-E6AP:His-E6AP	F1711_sailerc_095.13730.13730.4	33.37	MIIAKNGPDTER-LLKAITYAK-a5-b3	1381.06	5356_F1711_sailerc_099	xlink:light	MIIAKNGPDTER-LLKAITYAK-a5-b3::4::xlink:light	His-E6AP:825:x:His-E6AP:860	0	4	-	-	-	-	-	-	-	-	-	-	-	-	-	-	-	-	-	-	-	-	-	-	-
-0.326853	1167	0	2678	0	60939	0	0.034	3361		0	F1711_sailerc_100	626.356	7	0	1660911	His-E6AP:His-E6AP	F1711_sailerc_095.13730.13730.4	33.37	MIIAKNGPDTER-LLKAITYAK-a5-b3	1388.77	5356_F1711_sailerc_100	xlink:light	MIIAKNGPDTER-LLKAITYAK-a5-b3::4::xlink:light	His-E6AP:825:x:His-E6AP:860	0	4	-	-	-	-	-	-	-	-	-	-	-	-	-	-	-	-	-	-	-	-	-	-	-
-0.326853	1167	0	2678	0	60940	0	0.034	3361		0	F1711_sailerc_101	626.356	7	0	1660911	His-E6AP:His-E6AP	F1711_sailerc_095.13730.13730.4	33.37	MIIAKNGPDTER-LLKAITYAK-a5-b3	1376.32	5356_F1711_sailerc_101	xlink:light	MIIAKNGPDTER-LLKAITYAK-a5-b3::4::xlink:light	His-E6AP:825:x:His-E6AP:860	0	4	-	-	-	-	-	-	-	-	-	-	-	-	-	-	-	-	-	-	-	-	-	-	-
-0.326853	1167	0	2678	0	60941	0	0.034	3361		0	F1711_sailerc_102	626.356	7	0	1660911	His-E6AP:His-E6AP	F1711_sailerc_095.13730.13730.4	33.37	MIIAKNGPDTER-LLKAITYAK-a5-b3	1377.9	5356_F1711_sailerc_102	xlink:light	MIIAKNGPDTER-LLKAITYAK-a5-b3::4::xlink:light	His-E6AP:825:x:His-E6AP:860	0	4	-	-	-	-	-	-	-	-	-	-	-	-	-	-	-	-	-	-	-	-	-	-	-
-0.326853	1167	0	2678	0	60942	0	0.034	3361		0	F1711_sailerc_103	626.356	7	1	1660911	His-E6AP:His-E6AP	F1711_sailerc_095.13730.13730.4	33.37	MIIAKNGPDTER-LLKAITYAK-a5-b3	1371.09	5356_F1711_sailerc_103	xlink:light	MIIAKNGPDTER-LLKAITYAK-a5-b3::4::xlink:light	His-E6AP:825:x:His-E6AP:860	1	4	1.42957	7.57265e+06	6.31184e+06	1	1.91331	FALSE	14.1188	0	3361	0.0106064	4.30406	384461	320450	522606	14.7974	0	F1711_sailerc_103	7	6	0	1	1	1385.21
-0.326853	1167	0	2678	0	60943	0	0.034	3361		0	F1711_sailerc_104	626.356	7	1	1660911	His-E6AP:His-E6AP	F1711_sailerc_095.13730.13730.4	33.37	MIIAKNGPDTER-LLKAITYAK-a5-b3	1381.84	5356_F1711_sailerc_104	xlink:light	MIIAKNGPDTER-LLKAITYAK-a5-b3::4::xlink:light	His-E6AP:825:x:His-E6AP:860	1	4	1.11879	4.27615e+06	3.56419e+06	1	1.65933	FALSE	7.32869	0	3361	0.0153255	3.95488	821718	684905	1.17858e+06	8.01224	0	F1711_sailerc_104	7	6	0	3	1	1389.17
-0.326853	1167	0	2678	0	60944	0	0.054	23825		1	F1711_sailerc_105	626.357	7	1	1.06258e+06	His-E6AP:His-E6AP	F1711_sailerc_105.14493.14493.4	33.35	MIIAKNGPDTER-LLKAITYAK-a5-b3	1371	5356_F1711_sailerc_105	xlink:light	MIIAKNGPDTER-LLKAITYAK-a5-b3::4::xlink:light	His-E6AP:825:x:His-E6AP:860	1	4	1.81043	3.05864e+07	2.54939e+07	1	2.22458	FALSE	-0.11	0	23825	0.00896006	4.769	2.47226e+06	2.06064e+06	2.06064e+06	5.97543	1	F1711_sailerc_105	7	7	1	1	1	1370.89
-0.326853	1167	0	2678	0	60945	0	0.08	23829		1	F1711_sailerc_106	626.356	7	1	876498	His-E6AP:His-E6AP	F1711_sailerc_106.14480.14480.4	30.24	MIIAKNGPDTER-LLKAITYAK-a5-b3	1370	5356_F1711_sailerc_106	xlink:light	MIIAKNGPDTER-LLKAITYAK-a5-b3::4::xlink:light	His-E6AP:825:x:His-E6AP:860	1	4	2.20885	2.66953e+07	2.22506e+07	1	2.55019	FALSE	1.7	0	23829	0.00896006	4.91035	2.26127e+06	1.88477e+06	1.88477e+06	3.45173	1	F1711_sailerc_106	7	7	1	1	1	1371.7
-0.138639	1166	0	2675	0	60875	0	0.054	23833		0	F1711_sailerc_026	629.376	7	0	1.90406e+06	His-E6AP:His-E6AP	F1711_sailerc_105.14435.14435.4	33.35	MIIAKNGPDTER-LLKAITYAK-a5-b3	1384.56	5355_F1711_sailerc_026	xlink:heavy	MIIAKNGPDTER-LLKAITYAK-a5-b3::4::xlink:heavy	His-E6AP:825:x:His-E6AP:860	0	4	-	-	-	-	-	-	-	-	-	-	-	-	-	-	-	-	-	-	-	-	-	-	-
-0.138639	1166	0	2675	0	60876	0	0.054	23833		0	F1711_sailerc_027	629.376	7	0	1.90406e+06	His-E6AP:His-E6AP	F1711_sailerc_105.14435.14435.4	33.35	MIIAKNGPDTER-LLKAITYAK-a5-b3	1374.1	5355_F1711_sailerc_027	xlink:heavy	MIIAKNGPDTER-LLKAITYAK-a5-b3::4::xlink:heavy	His-E6AP:825:x:His-E6AP:860	0	4	-	-	-	-	-	-	-	-	-	-	-	-	-	-	-	-	-	-	-	-	-	-	-
-0.138639	1166	0	2675	0	60877	0	0.054	23833		0	F1711_sailerc_028	629.376	7	0	1.90406e+06	His-E6AP:His-E6AP	F1711_sailerc_105.14435.14435.4	33.35	MIIAKNGPDTER-LLKAITYAK-a5-b3	1364.58	5355_F1711_sailerc_028	xlink:heavy	MIIAKNGPDTER-LLKAITYAK-a5-b3::4::xlink:heavy	His-E6AP:825:x:His-E6AP:860	0	4	-	-	-	-	-	-	-	-	-	-	-	-	-	-	-	-	-	-	-	-	-	-	-
-0.138639	1166	0	2675	0	60878	0	0.054	23833		0	F1711_sailerc_029	629.376	7	0	1.90406e+06	His-E6AP:His-E6AP	F1711_sailerc_105.14435.14435.4	33.35	MIIAKNGPDTER-LLKAITYAK-a5-b3	1361.45	5355_F1711_sailerc_029	xlink:heavy	MIIAKNGPDTER-LLKAITYAK-a5-b3::4::xlink:heavy	His-E6AP:825:x:His-E6AP:860	0	4	-	-	-	-	-	-	-	-	-	-	-	-	-	-	-	-	-	-	-	-	-	-	-
[truncated: 52,572 more rows]
[truncated: 17 more columns]

## Sheet: legend
Legend explaining column headers of Supplementary Data 16
Column header	Description
a_bag_container_compare_labels_log2ratio	Log2ratio calculated during compare labels validation. The mean of the sums or the mean of the maximum values are compared as defined by user. A violation is recorded if the differences are larger than the threshold value.
[truncated: 66 more rows]
